# Supplementary material for: Circular RNA encoded MET variant promotes glioblastoma tumorigenesis
Source: Nat Commun. 2023 Jul 25;14:4467. doi: 10.1038/s41467-023-40212-1 (PMC10368723; doi:10.1038/s41467-023-40212-1)
Supplement: Supplementary file 4 — Supplementary Data 1 [file 41467_2023_40212_MOESM4_ESM.xlsx]

## Sheet: Sheet1
id	source_gene	chr	strand	genomic_start	genomic_end	spliced_length	annot_type	circbase_ID	input_detected	IP(T)_detected	input_average	T_average	Input_T10_rpm	Input_T14_rpm	Input_T19_rpm	Input_T23_rpm	Input_T24_rpm	Input_T25_rpm	Input_T30_rpm	Input_T32_rpm	Input_T36_rpm	Input_T39_rpm	T10_rpm	T14_rpm	T19_rpm	T23_rpm	T24_rpm	T25_rpm	T30_rpm	T32_rpm	T36_rpm	T39_rpm	Input_T10_count	Input_T14_count	Input_T19_count	Input_T23_count	Input_T24_count	Input_T25_count	Input_T30_count	Input_T32_count	Input_T36_count	Input_T39_count	T10_count	T14_count	T19_count	T23_count	T24_count	T25_count	T30_count
circ_014996	ENSG00000177150	18	-	13681605	13682105	501	one_exon	hsa_circ_0003979	yes	yes	603.468	38511.1	817.87	351	1211.74	642.497	193.349	596.639	706.931	397.366	621.576	495.719	64395.1	24333.9	51174.3	52399.3	10258.1	70743	45241.5	17791.2	31618.5	17156.6	16	21	23	21	5	18	23	21	27	33	875	822	560	1306	91	1430	666
circ_007216	ENSG00000203930	X	+	140783175	140784659	1485	one_exon	CDR1as	yes	yes	102558	37159.8	15999.6	235521	4372.79	70491.1	15429.2	5436.04	78469.3	155673	187440	256752	6476.3	97483.7	0	25758.3	10821.8	49.4707	20786.6	27663.4	48141.2	134417	313	14091	83	2304	399	164	2553	8227	8142	17092	88	3293	0	642	96	1	306
circ_008335	ENSG00000196418	1	-	247156406	247159813	1186	annot_exons	novel	yes	yes	1225.8	26636.9	1737.97	802.287	2160.05	734.282	889.404	795.519	1905.64	927.187	1404.3	901.307	31719.2	15423.3	51539.8	23351	17359.9	10636.2	50268.3	27188.3	32745	6137.61	34	48	41	24	23	24	62	49	61	60	431	521	564	582	154	215	740
circ_008105	ENSG00000080709	5	+	114404438	114404856	419	one_exon	novel	yes	yes	885.301	19393.2	153.351	1170	52.6843	1284.99	1508.12	198.88	522.514	2535.57	345.32	1081.57	0	33185.3	0	23511.5	20290.8	49.4707	14401.2	36796.5	23056.7	42640.2	3	70	1	42	39	6	17	134	15	72	0	1121	0	586	180	1	212
circ_008454	ENSG00000183023	2	-	40428473	40430304	1832	one_exon	hsa_circ_000303	yes	yes	4509.36	14819.8	9763.33	2005.72	4530.85	3212.48	3982.99	8220.36	5993.55	2308.51	989.917	4085.92	52325.6	3582	10326.2	6660.25	3832.71	6629.07	22009.4	12459.1	2628.61	27744.9	191	120	86	105	103	248	195	122	43	272	711	121	113	166	34	134	324
circ_001115	ENSG00000038427	5	+	83537007	83542268	5262	one_exon	hsa_circ_0073237	yes	yes	6381.61	14799.3	3527.07	2674.29	895.632	11412	9280.74	2751.17	1045.03	17105.7	12270.4	2854.14	0	4144.46	7219.23	41405.9	8567.24	0	0	41970.2	4881.71	39804.7	69	160	17	373	240	83	34	904	533	190	0	140	79	1032	76	0	0
circ_001331	ENSG00000167232	19	-	23358430	23362725	4296	one_exon	novel	yes	yes	717.936	10644.7	1175.69	267.429	579.527	336.546	812.065	397.759	338.097	2554.5	552.512	165.24	18766.6	3996.45	0	5095.49	9919.96	7420.6	339.651	38697.1	13668.8	8542.41	23	16	11	11	21	12	11	135	24	11	255	135	0	127	88	150	5
circ_003460	ENSG00000070018	12	-	12244262	12244655	394	one_exon	hsa_circ_000007	yes	yes	501.434	10398.4	153.351	618.429	210.737	581.306	966.744	397.759	430.306	416.288	713.661	525.762	6697.09	21758.4	10234.9	15366.7	10709.1	7321.66	67.9302	7179.81	8711.98	15936.3	3	37	4	19	25	12	14	22	31	35	91	735	112	383	95	148	1
circ_016359	ENSG00000019995	10	+	124942457	124943307	851	one_exon	hsa_circ_000002	yes	yes	265.407	10223.4	306.701	317.572	210.737	397.736	154.679	132.586	122.945	567.666	368.341	75.1089	9125.7	16933.1	0	24594.8	0	0	13246.4	11878.4	21179.1	5276.19	6	19	4	13	4	4	4	30	16	5	124	572	0	613	0	0	195
circ_014772	ENSG00000110422	11	+	33286413	33287511	1099	one_exon	hsa_circ_000016	yes	yes	12617.6	9420.56	15181.7	9627.44	22074.7	9698.64	11407.6	12430	17488.9	6698.46	11533.7	10034.6	13173.4	11308.5	19830	11956.3	18149	8014.25	0	7496.57	4205.78	71.7849	297	576	419	317	295	375	569	354	501	668	179	382	217	298	161	162	0
circ_005700	ENSG00000157800	7	-	140334429	140337349	1142	annot_exons	hsa_circ_002135	yes	yes	13.0845	7332.81	0	66.8572	0	0	0	0	0	18.9222	0	45.0653	0	4322.08	13524.6	3651.1	8454.51	10586.7	4958.9	10822.5	1502.07	15505.5	0	4	0	0	0	0	0	1	0	3	0	146	148	91	75	214	73
circ_006697	ENSG00000020577	14	+	54702062	54702580	519	one_exon	hsa_circ_0004846	yes	yes	717.33	7151.57	511.169	401.143	895.632	520.116	425.367	1458.45	614.723	908.265	1243.15	195.283	15013.2	0	9686.56	3651.1	450.907	17265.3	12567.1	3325.94	6684.19	2871.4	10	24	17	17	11	44	20	48	54	13	204	0	106	91	4	349	185
circ_017731	ENSG00000147854	9	+	6420912	6434173	836	annot_exons	hsa_circ_0002359	yes	yes	499.952	7028.87	664.52	351	1264.42	550.711	348.028	596.639	399.57	245.988	368.341	210.305	0	0	14621.2	10191	0	23350.2	16846.7	2164.5	3079.23	35.8925	13	21	24	18	9	18	13	13	16	14	0	0	160	254	0	472	248
circ_005002	ENSG00000137776	15	-	58912563	58913696	246	annot_exons	hsa_circ_0003713	yes	yes	43.12	6527.95	0	33.4286	105.369	61.1901	38.6698	0	0	132.455	0	60.0871	21563.1	3463.59	11240.1	3410.37	0	4501.83	9917.8	6229.54	0	4953.16	0	2	2	2	1	0	0	7	0	4	293	117	123	85	0	91	146
circ_017390	ENSG00000138336	10	+	68644698	68647005	2308	one_exon	novel	yes	yes	331.327	6183.23	306.701	117	316.106	61.1901	154.679	397.759	122.945	1173.18	483.448	180.261	10156	0	0	0	8792.7	6925.89	0	7285.4	27487.8	1184.45	6	7	6	2	4	12	4	62	21	12	138	0	0	0	78	140	0
circ_007620	ENSG00000112320	6	+	107503657	107506427	325	annot_exons	hsa_circ_000737	yes	yes	550.296	6082.95	715.637	451.286	526.843	367.141	386.698	1491.6	368.834	94.611	529.49	570.828	6770.68	8436.94	0	0	15330.9	23399.6	0	0	0	6891.35	14	27	10	12	10	45	12	5	23	38	92	285	0	0	136	473	0
circ_001764	ENSG00000164292	5	+	95755396	95763620	479	annot_exons	hsa_circ_0007444	yes	yes	4371.71	6050.9	4140.47	3978	4846.95	4375.1	5684.45	1922.5	5563.24	6074.02	3752.47	3379.9	0	4381.29	0	11194	0	9943.6	11140.5	4698.55	14269.6	4881.38	81	238	92	143	147	58	181	321	163	225	0	148	0	279	0	201	164
circ_014369	ENSG00000214097	3	-	196502873	196508331	5459	exon_intron	novel	yes	yes	368.042	6042.1	3680.42	0	0	0	0	0	0	0	0	0	60421	0	0	0	0	0	0	0	0	0	72	0	0	0	0	0	0	0	0	0	821	0	0	0	0	0	0
circ_017551	ENSG00000169902	7	+	66240325	66286709	1145	annot_exons	hsa_circ_0006041	yes	yes	774.448	5989.4	357.818	484.715	1001	1040.23	1585.46	464.053	1229.45	586.588	529.49	465.675	7580.22	0	7036.46	40.122	17247.2	4848.13	11751.9	2903.6	3604.96	4881.38	7	29	19	34	41	14	40	31	23	31	103	0	77	1	153	98	173
circ_001871	ENSG00000034677	8	-	100287501	100288267	767	one_exon	hsa_circ_0085128	yes	yes	174.778	5608.36	562.286	133.714	263.421	91.7852	193.349	66.2932	153.681	208.144	0	75.1089	10303.2	4499.7	23028.4	4975.12	7214.52	0	0	5596.03	0	466.602	11	8	5	3	5	2	5	11	0	5	140	152	252	124	64	0	0
circ_014482	ENSG00000123066	12	-	116236821	116237705	308	annot_exons	hsa_circ_0008151	yes	yes	39.5895	5538.21	0	83.5715	210.737	30.5951	0	33.1466	0	37.8444	0	0	4857.23	2457.08	7858.91	6018.3	10258.1	6629.07	11887.8	211.171	0	5204.41	0	5	4	1	0	1	0	2	0	0	66	83	86	150	91	134	175
circ_014948	ENSG00000165323	11	+	92352096	92355404	3309	one_exon	hsa_circ_000548	yes	yes	1446.77	5423.06	1226.81	1019.57	579.527	2539.39	3596.29	430.906	1567.54	321.677	1128.04	2057.98	12363.9	19893.4	0	6339.27	8229.06	2869.3	0	0	300.413	4235.31	24	61	11	83	93	13	51	17	49	137	168	672	0	158	73	58	0
circ_017452	ENSG00000198646	20	-	34714590	34715365	776	one_exon	hsa_circ_0008213	yes	yes	115.164	5041.54	51.1169	16.7143	52.6843	122.38	116.009	165.733	0	321.677	230.213	75.1089	0	3137.95	0	0	5974.52	10735.1	21601.8	3537.11	3454.75	1974.09	1	1	1	4	3	5	0	17	10	5	0	106	0	0	53	217	318
circ_013745	ENSG00000164048	3	+	48286246	48286930	685	one_exon	novel	yes	yes	88.1657	4727.39	0	50.1429	158.053	61.1901	154.679	165.733	61.4723	170.3	0	60.0871	3753.31	0	0	7221.95	9356.33	4551.3	0	8499.63	5707.85	8183.48	0	3	3	2	4	5	2	9	0	4	51	0	0	180	83	92	0
circ_007985	ENSG00000055609	7	-	152309966	152315338	460	annot_exons	hsa_circ_000753	yes	yes	929.86	4604.17	920.104	785.572	1001	1162.61	1701.47	1193.28	891.348	510.899	621.576	510.741	0	7371.23	0	6620.13	0	13901.3	6249.58	5332.07	3229.44	3338	18	47	19	38	44	36	29	27	27	34	0	249	0	165	0	281	92
circ_010370	ENSG00000118564	4	-	15625252	15630791	1084	annot_exons	novel	yes	yes	8.29097	4602.56	0	0	0	0	0	0	0	37.8444	0	45.0653	8536.94	0	12336.7	3811.59	0	8162.66	0	5120.9	5257.23	2799.61	0	0	0	0	0	0	0	2	0	3	116	0	135	95	0	165	0
circ_014892	ENSG00000152455	10	+	14896846	14897517	672	one_exon	hsa_circ_0006780	yes	yes	51.6948	4558.2	0	83.5715	0	30.5951	38.6698	33.1466	30.7361	208.144	92.0853	0	0	7874.48	0	6539.88	11949	0	0	12089.5	3755.16	3373.89	0	5	0	1	1	1	1	11	4	0	0	266	0	163	106	0	0
circ_003533	ENSG00000179399	13	+	91693187	91693881	695	one_exon	novel	yes	yes	32.7952	4476	0	83.5715	0	0	0	0	92.2084	0	92.0853	60.0871	0	17495.6	0	4774.51	0	0	0	0	19977.5	2512.47	0	5	0	0	0	0	3	0	4	4	0	591	0	119	0	0	0
circ_016948	ENSG00000173258	9	+	111527268	111534353	1062	annot_exons	novel	yes	yes	271.015	4426.9	102.234	484.715	52.6843	367.141	309.358	99.4398	491.778	37.8444	299.277	465.675	5004.42	5239.79	0	3731.34	6650.88	0	9849.87	0	9162.6	4630.13	2	29	1	12	8	3	16	2	13	31	68	177	0	93	59	0	145
circ_006625	ENSG00000033170	14	+	65561337	65561766	430	one_exon	hsa_circ_0003028	yes	yes	1117.78	4346.36	460.052	3175.72	579.527	1682.73	696.056	629.786	799.139	624.432	667.618	1862.7	0	11604.5	0	3290	9018.15	0	4075.81	0	7435.22	8039.91	9	190	11	55	18	19	26	33	29	124	0	392	0	82	80	0	60
circ_010921	ENSG00000153147	4	+	143543509	143543972	269	annot_exons	hsa_circ_000003	yes	yes	63.8532	4198.88	102.234	50.1429	0	61.1901	116.009	33.1466	153.681	0	92.0853	30.0436	0	15156.9	7493.37	2527.68	338.181	8261.6	3260.65	0	751.033	4199.42	2	3	0	2	3	1	5	0	4	2	0	512	82	63	3	167	48
circ_007723	ENSG00000123473	1	-	47280241	47282459	1084	annot_exons	hsa_circ_001061	yes	yes	429.365	4068.03	562.286	417.858	579.527	826.067	464.037	364.613	184.417	416.288	253.234	225.327	0	0	0	12076.7	6425.43	6035.42	4075.81	4170.63	0	7896.34	11	25	11	27	12	11	6	22	11	15	0	0	0	301	57	122	60
circ_010489	ENSG00000118564	4	-	15625252	15626955	809	annot_exons	hsa_circ_0003988	yes	yes	55.6696	3789.34	0	50.1429	210.737	0	77.3395	66.2932	61.4723	75.6888	0	15.0218	0	0	0	1484.51	0	12812.9	14537.1	5754.41	3304.54	0	0	3	4	0	2	2	2	4	0	1	0	0	0	37	0	259	214
circ_006164	ENSG00000164253	5	-	77463095	77464809	181	annot_exons	hsa_circ_001775	yes	yes	84.0281	3757.12	102.234	33.4286	0	183.57	154.679	198.88	30.7361	75.6888	46.0426	15.0218	147.189	0	0	4493.66	225.454	26367.9	2377.56	3959.46	0	0	2	2	0	6	4	6	1	4	2	1	2	0	0	112	2	533	35
circ_008563	ENSG00000157800	7	-	140334634	140337349	937	annot_exons	hsa_circ_0002494	yes	yes	47.5555	3482.18	0	83.5715	52.6843	30.5951	77.3395	0	0	170.3	46.0426	15.0218	0	2753.11	0	1685.12	12738.1	1088.35	12363.3	3906.66	0	287.14	0	5	1	1	2	0	0	9	2	1	0	93	0	42	113	22	182
circ_007889	ENSG00000078668	8	+	42401788	42403461	379	annot_exons	hsa_circ_0005927	yes	yes	200.174	3254.69	204.468	100.286	105.369	275.356	309.358	298.319	122.945	208.144	92.0853	285.414	0	3137.95	0	0	5974.52	4798.65	6725.09	3906.66	0	8004.02	4	6	2	9	8	9	4	11	4	19	0	106	0	0	53	97	99
circ_005276	ENSG00000227398	3	+	47169169	47169396	228	one_exon	hsa_circ_0008377	yes	yes	6.34722	3207.14	0	33.4286	0	0	0	0	0	0	0	30.0436	5887.55	1213.74	0	0	0	0	0	20483.6	0	4486.56	0	2	0	0	0	0	0	0	0	2	80	41	0	0	0	0	0
circ_005263	ENSG00000177150	18	-	13666479	13682105	946	annot_exons	novel	yes	yes	108.934	3199.32	153.351	150.429	316.106	61.1901	116.009	0	61.4723	94.611	46.0426	90.1307	3017.37	1124.93	0	3851.71	0	12219.3	0	2692.43	9087.5	0	3	9	6	2	3	0	2	5	2	6	41	38	0	96	0	247	0
circ_003039	ENSG00000080561	X	+	107840670	107854704	812	annot_exons	hsa_circ_0002153	yes	yes	398.557	3194.26	511.169	150.429	105.369	183.57	309.358	265.173	1967.11	18.9222	414.384	60.0871	8021.78	5802.25	0	0	0	5936.48	11819.8	0	75.1033	287.14	10	9	2	6	8	8	64	1	18	4	109	196	0	0	0	120	174
circ_000386	ENSG00000127328	12	+	69800209	69801721	242	annot_exons	hsa_circ_000568	yes	yes	2500.17	3187.83	3578.18	1470.86	526.843	1132.02	1740.14	1425.3	2458.89	7114.74	4443.11	1111.61	0	0	0	0	0	0	2717.21	26607.5	2553.51	0	70	88	10	37	45	43	80	376	193	74	0	0	0	0	0	0	40
circ_000387	ENSG00000196233	10	+	96907265	96907747	146	annot_exons	hsa_circ_0007707	no	yes	0	3176.62	0	0	0	0	0	0	0	0	0	0	4194.88	2664.3	0	8305.25	0	0	0	10347.4	3454.75	2799.61	0	0	0	0	0	0	0	0	0	0	57	90	0	207	0	0	0
circ_007303	ENSG00000118564	4	-	15625252	15644708	1870	annot_exons	hsa_circ_0069227	yes	yes	160.305	3157.12	51.1169	200.572	105.369	244.761	193.349	232.026	153.681	56.7666	230.213	135.196	0	6512.73	0	3129.51	0	8311.07	5434.41	3220.36	225.31	4737.81	1	12	2	8	5	7	5	3	10	9	0	220	0	78	0	168	80
circ_000054	ENSG00000150760	10	+	126970702	126990603	427	annot_exons	hsa_circ_0007142	yes	yes	54.6391	3074.13	0	66.8572	0	91.7852	116.009	66.2932	61.4723	37.8444	46.0426	60.0871	0	4677.32	0	682.074	8116.33	3908.18	12906.7	0	450.62	0	0	4	0	3	3	2	2	2	2	4	0	158	0	17	72	79	190
circ_014483	ENSG00000109670	4	-	152411303	152412529	626	annot_exons	hsa_circ_001988	yes	yes	576.14	3039.87	1022.34	334.286	526.843	550.711	966.744	530.346	737.667	529.821	322.298	240.349	10376.8	3700.41	0	80.2439	7778.15	445.236	0	6546.3	0	1471.59	20	20	10	18	25	16	24	28	14	16	141	125	0	2	69	9	0
circ_008892	ENSG00000065883	7	+	39987599	40002031	1567	annot_exons	hsa_circ_001778	yes	yes	304.261	2946.09	153.351	66.8572	210.737	305.951	116.009	497.199	1260.18	37.8444	184.171	210.305	0	0	0	6860.86	0	16622.1	5977.85	0	0	0	3	4	4	10	3	15	41	2	8	14	0	0	0	171	0	336	88
circ_004414	ENSG00000125266	13	-	106492411	106512812	1509	annot_exons	novel	no	yes	0	2859.6	0	0	0	0	0	0	0	0	0	0	0	0	16723	0	0	11873	0	0	0	0	0	0	0	0	0	0	0	0	0	0	0	0	183	0	0	240	0
circ_012570	ENSG00000164808	8	+	47396376	47407961	352	annot_exons	hsa_circ_001779	yes	yes	706.267	2844.92	1073.45	735.429	474.158	1193.21	541.377	729.225	215.153	927.187	437.405	736.067	13762.1	3730.02	0	2728.29	0	5788.07	0	0	0	2440.69	21	44	9	39	14	22	7	49	19	49	187	126	0	68	0	117	0
circ_002490	ENSG00000180530	21	-	15014344	15043574	203	annot_exons	hsa_circ_0004771	yes	yes	436.086	2818.11	511.169	367.715	1317.11	397.736	0	430.906	799.139	94.611	322.298	120.174	3826.91	6808.76	17545.5	0	0	0	0	0	0	0	10	22	25	13	0	13	26	5	14	8	52	230	192	0	0	0	0
circ_008417	ENSG00000120158	9	+	4860125	4860901	777	one_exon	hsa_circ_0007592	yes	yes	21.7658	2747.66	102.234	16.7143	0	0	0	0	0	75.6888	23.0213	0	0	0	12062.5	3089.39	0	0	0	0	5182.13	7142.6	2	1	0	0	0	0	0	4	1	0	0	0	132	77	0	0	0
circ_008706	ENSG00000085511	6	+	161048616	161049979	1364	one_exon	hsa_circ_0078619	yes	yes	208.038	2676.22	51.1169	267.429	105.369	611.901	116.009	66.2932	215.153	113.533	368.341	165.24	0	0	6396.78	8947.2	0	0	3532.37	0	7885.84	0	1	16	2	20	3	2	7	6	16	11	0	0	70	223	0	0	52
circ_010119	ENSG00000131051	20	-	35714185	35725155	680	annot_exons	hsa_circ_0004870	yes	yes	699.731	2651.56	1277.92	367.715	421.474	642.497	1314.77	762.372	1014.29	416.288	299.277	480.697	8684.13	0	0	0	9130.88	0	6113.72	2586.84	0	0	25	22	8	21	34	23	33	22	13	32	118	0	0	0	81	0	90
circ_005670	ENSG00000022567	8	-	141253989	141254629	641	one_exon	hsa_circ_000482	yes	yes	1517.83	2621.75	817.87	1938.86	2528.84	2049.87	734.725	232.026	1014.29	889.343	1427.32	3545.14	0	0	0	2527.68	10145.4	0	4007.88	0	3004.13	6532.43	16	116	48	67	19	7	33	47	62	236	0	0	0	63	90	0	59
circ_002230	ENSG00000155816	1	+	240206799	240258032	4447	annot_exons	novel	yes	yes	287.86	2604.18	102.234	133.714	263.421	336.546	1121.42	198.88	215.153	75.6888	161.149	270.392	0	3670.81	0	0	9243.6	9251.01	0	0	0	3876.39	2	8	5	11	29	6	7	4	7	18	0	124	0	0	82	187	0
circ_001963	ENSG00000141639	18	+	50662907	50664504	1598	exon_intron	novel	yes	yes	119.332	2576.17	153.351	16.7143	0	91.7852	38.6698	364.613	245.889	0	207.192	75.1089	0	0	0	0	0	0	7811.97	0	17949.7	0	3	1	0	3	1	11	8	0	9	5	0	0	0	0	0	0	115
circ_002050	ENSG00000178385	2	-	207976651	207977586	936	one_exon	hsa_circ_000023	yes	yes	486.328	2561.64	153.351	635.143	1422.48	550.711	386.698	265.173	122.945	340.599	460.426	525.762	0	0	10874.5	3450.49	0	0	2445.49	0	4431.09	4414.77	3	38	27	18	10	8	4	18	20	35	0	0	119	86	0	0	36
circ_011245	ENSG00000053254	14	-	89161701	89162969	1269	one_exon	hsa_circ_002145	yes	yes	186.032	2528.43	0	33.4286	210.737	336.546	193.349	364.613	122.945	378.444	115.107	105.152	0	4055.65	0	1043.17	0	2275.65	2581.35	9766.66	2403.3	3158.54	0	2	4	11	5	11	4	20	5	7	0	137	0	26	0	46	38
circ_017977	ENSG00000165322	10	-	31908172	31910563	794	annot_exons	hsa_circ_000783	yes	yes	136.663	2524.87	357.818	66.8572	105.369	428.331	0	0	92.2084	56.7666	184.171	75.1089	220.783	0	0	3570.86	0	0	5230.62	6387.92	9838.53	0	7	4	2	14	0	0	3	3	8	5	3	0	0	89	0	0	77
circ_008681	ENSG00000138193	10	+	94245946	94246621	676	one_exon	hsa_circ_0019225	yes	yes	412.823	2500.8	715.637	183.857	632.211	244.761	116.009	828.665	706.931	302.755	322.298	75.1089	0	0	0	2327.07	12287.2	4650.24	5162.69	580.72	0	0	14	11	12	8	3	25	23	16	14	5	0	0	0	58	109	94	76
circ_014678	ENSG00000257657	12	-	45481311	45482071	761	one_exon	novel	yes	yes	180.602	2483.14	408.935	183.857	105.369	214.166	154.679	0	61.4723	56.7666	230.213	390.566	0	0	0	5255.98	0	7272.19	0	1108.65	8036.05	3158.54	8	11	2	7	4	0	2	3	10	26	0	0	0	131	0	147	0
circ_003748	ENSG00000113580	5	-	143399656	143400852	1197	one_exon	hsa_circ_000420	yes	yes	32.7629	2465.79	51.1169	33.4286	0	30.5951	38.6698	0	0	75.6888	23.0213	75.1089	0	0	0	0	7890.88	5540.71	0	0	11190.4	35.8925	1	2	0	1	1	0	0	4	1	5	0	0	0	0	70	112	0
circ_000145	ENSG00000173145	10	-	94350113	94352403	270	annot_exons	hsa_circ_0019240	yes	yes	3.00436	2311.98	0	0	0	0	0	0	0	0	0	30.0436	0	0	23119.8	0	0	0	0	0	0	0	0	0	0	0	0	0	0	0	0	2	0	0	253	0	0	0	0
circ_016841	ENSG00000144468	2	+	226864604	226914351	1358	annot_exons	hsa_circ_0058495	yes	yes	667.422	2294.65	868.987	785.572	579.527	826.067	1044.08	265.173	1075.76	283.833	299.277	645.937	0	0	0	0	6876.34	0	5366.48	2375.67	5707.85	2620.15	17	47	11	27	27	8	35	15	13	43	0	0	0	0	61	0	79
circ_017423	ENSG00000132199	18	-	697240	706578	225	annot_exons	hsa_circ_0046689	yes	yes	15.4679	2275.43	0	0	0	0	154.679	0	0	0	0	0	0	0	22754.3	0	0	0	0	0	0	0	0	0	0	0	4	0	0	0	0	0	0	0	249	0	0	0	0
circ_016384	ENSG00000113594	5	-	38523419	38530666	580	annot_exons	hsa_circ_0072309	yes	yes	1727.69	2264.03	562.286	2490.43	474.158	1743.92	3944.32	1292.72	553.25	1911.14	1105.02	3199.64	0	11367.7	0	2367.2	8905.42	0	0	0	0	0	11	149	9	57	102	39	18	101	48	213	0	384	0	59	79	0	0
circ_012901	ENSG00000155816	1	+	240206799	240294883	4802	annot_exons	hsa_circ_0017184	yes	yes	334.929	2242.15	51.1169	250.715	0	244.761	1198.76	563.492	122.945	132.455	184.171	600.871	0	4410.89	0	2567.81	8905.42	6233.3	0	52.7927	0	251.247	1	15	0	8	31	17	4	7	8	40	0	149	0	64	79	126	0
circ_006401	ENSG00000138802	4	+	109462901	109463644	744	one_exon	hsa_circ_0003875	yes	yes	22.3656	2226.66	0	0	52.6843	30.5951	0	33.1466	92.2084	0	0	15.0218	0	0	91.3826	2046.22	10145.4	0	6860.95	0	0	3122.64	0	0	1	1	0	1	3	0	0	1	0	0	1	51	90	0	101
circ_013459	ENSG00000120137	5	-	168568646	168568998	353	one_exon	hsa_circ_0006894	yes	yes	34.5866	2221.02	51.1169	66.8572	0	0	38.6698	0	0	189.222	0	0	0	1213.74	0	5015.25	6876.34	0	4619.25	0	3229.44	1256.24	1	4	0	0	1	0	0	10	0	0	0	41	0	125	61	0	68
circ_011609	ENSG00000112200	6	+	57099061	57102879	2500	annot_exons	novel	yes	yes	3.05951	2179.39	0	0	0	30.5951	0	0	0	0	0	0	0	2397.87	11057.3	2768.42	0	0	5570.27	0	0	0	0	0	0	1	0	0	0	0	0	0	0	81	121	69	0	0	82
circ_004258	ENSG00000146729	7	+	55982210	55983868	212	annot_exons	hsa_circ_002070	yes	yes	114.288	2162.33	102.234	133.714	52.6843	61.1901	193.349	0	338.097	132.455	69.064	60.0871	0	4381.29	0	4012.2	7327.25	0	543.441	3061.98	0	2297.12	2	8	1	2	5	0	11	7	3	4	0	148	0	100	65	0	8
circ_016615	ENSG00000005889	X	+	24172715	24179770	1143	annot_exons	hsa_circ_0007108	yes	yes	303.838	2149.56	255.585	417.858	105.369	428.331	580.046	364.613	307.361	94.611	184.171	300.436	0	1006.51	0	5697.32	225.454	4551.3	6045.78	2692.43	1276.76	0	5	25	2	14	15	11	10	5	8	20	0	34	0	142	2	92	89
circ_015887	ENSG00000163960	3	-	196391813	196403019	247	annot_exons	hsa_circ_001645	yes	yes	135.27	2119.47	51.1169	117	158.053	91.7852	270.688	265.173	92.2084	132.455	69.064	105.152	0	0	8955.5	80.2439	0	0	4211.67	0	2778.82	5168.52	1	7	3	3	7	8	3	7	3	7	0	0	98	2	0	0	62
circ_004614	ENSG00000111371	12	-	46239679	46243314	332	annot_exons	hsa_circ_001368	yes	yes	149.757	2098.89	51.1169	183.857	0	122.38	116.009	165.733	30.7361	416.288	276.256	135.196	0	7134.4	10143.5	0	0	0	543.441	3167.56	0	0	1	11	0	4	3	5	1	22	12	9	0	241	111	0	0	0	8
circ_017384	ENSG00000170390	4	+	150102478	150102812	335	one_exon	hsa_circ_0005480	yes	yes	261.399	2086.85	306.701	66.8572	105.369	214.166	502.707	165.733	122.945	719.043	230.213	180.261	0	0	0	3129.51	450.907	0	5502.34	3220.36	4581.3	3984.06	6	4	2	7	13	5	4	38	10	12	0	0	0	78	4	0	81
circ_010347	ENSG00000116580	1	-	155853276	155853806	531	one_exon	hsa_circ_000022	yes	yes	1338.9	2073.7	2044.68	885.858	1896.63	795.472	1546.79	1458.45	2120.79	719.043	989.917	931.35	18619.4	0	0	0	0	0	0	0	0	2117.66	40	53	36	26	40	44	69	38	43	62	253	0	0	0	0	0	0
circ_007847	ENSG00000139132	12	+	32598497	32611283	857	annot_exons	hsa_circ_0025843	yes	yes	342.135	2037.93	511.169	284.143	316.106	91.7852	502.707	729.225	245.889	491.977	23.0213	225.327	0	0	0	0	15556.3	0	4823.04	0	0	0	10	17	6	3	13	22	8	26	1	15	0	0	0	0	138	0	71
circ_017933	ENSG00000029725	17	+	5361208	5363016	573	annot_exons	hsa_circ_0006375	yes	yes	11.4157	2027.03	0	0	52.6843	0	0	0	61.4723	0	0	0	0	5831.85	14438.5	0	0	0	0	0	0	0	0	0	1	0	0	0	2	0	0	0	0	197	158	0	0	0	0
circ_003318	ENSG00000179104	12	+	82857010	82896646	1400	annot_exons	hsa_circ_0027681	yes	yes	3.3944	2023.3	0	0	0	0	0	0	0	18.9222	0	15.0218	0	3966.84	16266.1	0	0	0	0	0	0	0	0	0	0	0	0	0	0	1	0	1	0	134	178	0	0	0	0
circ_003336	ENSG00000172765	3	-	129838898	129880559	963	annot_exons	novel	yes	yes	44.0498	1900.76	0	83.5715	52.6843	30.5951	38.6698	33.1466	30.7361	18.9222	92.0853	60.0871	0	0	19007.6	0	0	0	0	0	0	0	0	5	1	1	1	1	1	1	4	4	0	0	208	0	0	0	0
circ_009766	ENSG00000135541	6	-	135300500	135323324	5972	annot_exons	hsa_circ_0005214	yes	yes	39.0478	1881.29	51.1169	16.7143	210.737	30.5951	0	66.2932	0	0	0	15.0218	6108.33	0	0	4293.05	0	0	0	0	8411.57	0	1	1	4	1	0	2	0	0	0	1	83	0	0	107	0	0	0
circ_017694	ENSG00000186472	7	-	83134250	83135656	1407	one_exon	hsa_circ_0080941	yes	yes	147.886	1869.08	51.1169	585.001	0	336.546	0	33.1466	153.681	0	184.171	135.196	0	15423.3	0	0	0	0	0	0	1652.27	1615.16	1	35	0	11	0	1	5	0	8	9	0	521	0	0	0	0	0
circ_015567	ENSG00000198879	10	-	7276892	7285954	2118	annot_exons	hsa_circ_000524	yes	yes	825.751	1848.77	1329.04	1069.72	1159.05	336.546	464.037	1126.98	1444.6	605.51	46.0426	675.98	0	2723.51	0	7262.08	0	0	3872.02	0	0	4630.13	26	64	22	11	12	34	47	32	2	45	0	92	0	181	0	0	57
circ_004502	ENSG00000100678	14	-	70166639	70168484	1846	one_exon	hsa_circ_000179	yes	yes	137.01	1834.59	0	33.4286	0	826.067	38.6698	0	61.4723	189.222	161.149	60.0871	0	0	0	9147.81	0	0	1358.6	1055.85	0	6783.68	0	2	0	27	1	0	2	10	7	4	0	0	0	228	0	0	20
circ_002649	ENSG00000117899	15	-	80978766	80982182	945	annot_exons	hsa_circ_0002255	yes	yes	74.1652	1833.58	0	50.1429	158.053	214.166	0	66.2932	215.153	37.8444	0	0	6181.93	0	12153.9	0	0	0	0	0	0	0	0	3	3	7	0	2	7	2	0	0	84	0	133	0	0	0	0
circ_013037	ENSG00000132323	2	-	238182065	238185287	411	annot_exons	hsa_circ_002163	yes	yes	981.989	1793.81	1635.74	1002.86	895.632	1040.23	1740.14	530.346	860.612	794.732	598.554	721.046	7580.22	0	0	3089.39	0	0	7268.53	0	0	0	32	60	17	34	45	16	28	42	26	48	103	0	0	77	0	0	107
circ_012078	ENSG00000138658	4	-	112562371	112589874	1815	annot_exons	novel	yes	yes	49.0845	1778.74	153.351	50.1429	0	30.5951	38.6698	33.1466	0	56.7666	23.0213	105.152	0	59.2066	17728.2	0	0	0	0	0	0	0	3	3	0	1	1	1	0	3	1	7	0	2	194	0	0	0	0
circ_015468	ENSG00000148700	10	+	110124017	110130486	660	annot_exons	hsa_circ_0003357	yes	yes	310.952	1758.54	255.585	351	52.6843	336.546	850.735	33.1466	61.4723	586.588	161.149	420.61	0	0	0	0	17585.4	0	0	0	0	0	5	21	1	11	22	1	2	31	7	28	0	0	0	0	156	0	0
circ_008870	ENSG00000099139	9	+	76067955	76071898	262	annot_exons	hsa_circ_0087232	yes	yes	1.67143	1750.42	0	16.7143	0	0	0	0	0	0	0	0	0	0	0	0	0	12120.3	0	0	0	5383.87	0	1	0	0	0	0	0	0	0	0	0	0	0	0	0	245	0
circ_006272	ENSG00000185697	8	-	66601698	66602523	178	annot_exons	hsa_circ_0004863	yes	yes	34.0761	1725.74	0	0	263.421	0	77.3395	0	0	0	0	0	0	0	7493.37	0	901.815	0	0	0	8862.19	0	0	0	5	0	2	0	0	0	0	0	0	0	82	0	8	0	0
circ_001680	ENSG00000129521	14	-	33925618	33931215	636	annot_exons	novel	yes	yes	317.43	1723.53	306.701	234	632.211	428.331	232.019	795.519	184.417	75.6888	0	285.414	0	8555.36	0	0	8679.97	0	0	0	0	0	6	14	12	14	6	24	6	4	0	19	0	289	0	0	77	0	0
circ_001908	ENSG00000111371	12	-	46229153	46243314	524	annot_exons	hsa_circ_001471	yes	yes	696.201	1707.82	766.754	852.429	316.106	703.687	464.037	497.199	799.139	813.654	1012.94	736.067	8684.13	0	0	0	0	0	0	8394.04	0	0	15	51	6	23	12	15	26	43	44	49	118	0	0	0	0	0	0
circ_004847	ENSG00000003393	2	-	201760881	201761818	938	one_exon	hsa_circ_000321	yes	yes	372.601	1691.01	460.052	267.429	474.158	152.975	232.019	861.812	153.681	454.133	414.384	255.37	0	0	0	1765.37	0	3710.3	8491.27	0	0	2943.18	9	16	9	5	6	26	5	24	18	17	0	0	0	44	0	75	125
circ_003016	ENSG00000146247	6	-	79042843	79060818	411	annot_exons	hsa_circ_001319	yes	yes	336.102	1681.68	51.1169	250.715	421.474	458.926	154.679	331.466	184.417	454.133	828.767	225.327	0	0	0	0	1690.9	0	0	0	11716.1	3409.78	1	15	8	15	4	10	6	24	36	15	0	0	0	0	15	0	0
circ_016600	ENSG00000196418	1	-	247159006	247159813	188	annot_exons	hsa_circ_0017348	yes	yes	31.9878	1680.74	0	33.4286	0	0	154.679	33.1466	30.7361	37.8444	0	30.0436	9714.45	59.2066	91.3826	1685.12	5185.44	0	0	0	0	71.7849	0	2	0	0	4	1	1	2	0	2	132	2	1	42	46	0	0
circ_007437	ENSG00000198604	14	-	34862044	34862322	279	one_exon	hsa_circ_0006137	yes	yes	113.32	1674.53	0	33.4286	158.053	30.5951	0	66.2932	30.7361	340.599	368.341	105.152	0	5831.85	0	2607.93	0	6035.42	0	2270.09	0	0	0	2	3	1	0	2	1	18	16	7	0	197	0	65	0	122	0
circ_014002	ENSG00000165555	14	-	77405913	77407645	556	annot_exons	novel	yes	yes	8.47124	1655.83	0	0	0	0	38.6698	0	0	0	46.0426	0	6844.27	0	0	0	0	0	9714.01	0	0	0	0	0	0	0	1	0	0	0	2	0	93	0	0	0	0	0	143
circ_009192	ENSG00000069869	15	-	55915284	55916911	1628	one_exon	novel	yes	yes	17.063	1645.81	0	0	0	0	0	132.586	0	0	23.0213	15.0218	0	0	0	0	16458.1	0	0	0	0	0	0	0	0	0	0	4	0	0	1	1	0	0	0	0	146	0	0
circ_016721	ENSG00000112701	6	+	75634707	75663518	982	annot_exons	hsa_circ_0077083	yes	yes	80.6021	1606.22	153.351	117	52.6843	0	38.6698	0	30.7361	170.3	138.128	105.152	0	0	0	1123.42	0	7717.42	0	3273.15	0	3948.17	3	7	1	0	1	0	1	9	6	7	0	0	0	28	0	156	0
circ_002912	ENSG00000164808	8	+	47279862	47294030	492	annot_exons	hsa_circ_0084188	yes	yes	443.158	1583.41	357.818	200.572	1053.69	581.306	657.386	629.786	553.25	132.455	115.107	150.218	0	0	15626.4	0	0	0	135.86	0	0	71.7849	7	12	20	19	17	19	18	7	5	10	0	0	171	0	0	0	2
circ_012414	ENSG00000121957	1	+	108882476	108929975	6535	annot_exons	novel	no	yes	0	1566.02	0	0	0	0	0	0	0	0	0	0	0	15660.2	0	0	0	0	0	0	0	0	0	0	0	0	0	0	0	0	0	0	0	529	0	0	0	0	0
circ_011939	ENSG00000144026	2	-	95148885	95153259	1606	annot_exons	novel	yes	yes	254.126	1562.88	408.935	100.286	579.527	275.356	270.688	397.759	92.2084	189.222	92.0853	135.196	3826.91	0	0	1604.88	0	5243.89	0	0	0	4953.16	8	6	11	9	7	12	3	10	4	9	52	0	0	40	0	106	0
circ_010504	ENSG00000169084	X	-	2211489	2221229	9741	exon_intron	novel	yes	yes	59.6122	1535.13	0	50.1429	105.369	122.38	77.3395	66.2932	0	113.533	46.0426	15.0218	5740.36	0	0	0	6312.7	0	0	2006.12	0	1292.13	0	3	2	4	2	2	0	6	2	1	78	0	0	0	56	0	0
circ_005159	ENSG00000169902	7	+	66240325	66241270	946	one_exon	hsa_circ_0007672	yes	yes	324.976	1528.86	357.818	100.286	526.843	550.711	193.349	132.586	368.834	340.599	483.448	195.283	0	0	8772.73	0	450.907	0	0	0	3229.44	2835.5	7	6	10	18	5	4	12	18	21	13	0	0	96	0	4	0	0
circ_003650	ENSG00000104447	8	-	115587001	115623758	2831	annot_exons	hsa_circ_0085362	yes	yes	202.513	1513.94	153.351	66.8572	895.632	91.7852	38.6698	0	461.042	113.533	69.064	135.196	0	0	0	0	9581.78	0	0	0	5557.64	0	3	4	17	3	1	0	15	6	3	9	0	0	0	0	85	0	0
circ_015474	ENSG00000130779	12	-	122340753	122341697	945	one_exon	hsa_circ_0029069	yes	yes	107.489	1502.67	255.585	16.7143	0	61.1901	38.6698	232.026	153.681	56.7666	230.213	30.0436	7212.25	0	0	2768.42	0	5046.01	0	0	0	0	5	1	0	2	1	7	5	3	10	2	98	0	0	69	0	102	0
circ_014329	ENSG00000136153	13	+	75621763	75623320	157	annot_exons	novel	yes	yes	3.78444	1494.87	0	0	0	0	0	0	0	37.8444	0	0	0	0	9777.94	0	0	0	0	791.891	0	4378.88	0	0	0	0	0	0	0	2	0	0	0	0	107	0	0	0	0
circ_017265	ENSG00000183023	2	-	40428473	40430301	1829	one_exon	hsa_circ_0005232	yes	yes	453.943	1482.3	715.637	451.286	526.843	581.306	270.688	662.932	461.042	264.911	184.171	420.61	662.349	0	8864.11	0	0	989.413	0	0	0	4307.1	14	27	10	19	7	20	15	14	8	28	9	0	97	0	0	20	0
circ_017008	ENSG00000069509	X	-	44524002	44527365	403	annot_exons	hsa_circ_0007290	yes	yes	195.982	1479.22	153.351	217.286	52.6843	183.57	348.028	165.733	307.361	151.378	230.213	150.218	0	0	0	0	9018.15	0	5774.06	0	0	0	3	13	1	6	9	5	10	8	10	10	0	0	0	0	80	0	85
circ_005581	ENSG00000102524	13	+	108243532	108251316	7785	exon_intron	hsa_circ_001239	yes	yes	3.34286	1471.68	0	33.4286	0	0	0	0	0	0	0	0	10744.8	0	0	3972.08	0	0	0	0	0	0	0	2	0	0	0	0	0	0	0	0	146	0	0	99	0	0	0
circ_009210	ENSG00000067646	Y	+	2961074	2961646	573	one_exon	hsa_circ_0007907	yes	yes	75.673	1447.46	0	0	158.053	152.975	0	0	92.2084	170.3	138.128	45.0653	0	0	11148.7	0	0	0	0	3325.94	0	0	0	0	3	5	0	0	3	9	6	3	0	0	122	0	0	0	0
circ_002987	ENSG00000078043	18	-	46775490	46821072	40038	exon_intron	novel	yes	yes	20.9964	1435.74	0	0	0	0	0	99.4398	30.7361	56.7666	23.0213	0	0	0	0	3691.22	10032.7	0	0	633.513	0	0	0	0	0	0	0	3	1	3	1	0	0	0	0	92	89	0	0
circ_005497	ENSG00000196821	6	-	34606555	34646798	548	annot_exons	hsa_circ_0009095	yes	yes	243.079	1422.28	102.234	250.715	316.106	122.38	348.028	232.026	276.625	416.288	276.256	90.1307	4121.28	0	0	4453.54	0	0	0	1161.44	0	4486.56	2	15	6	4	9	7	9	22	12	6	56	0	0	111	0	0	0
circ_003838	ENSG00000182621	20	+	8697626	8717848	504	annot_exons	novel	yes	yes	5.36915	1389.02	0	0	0	0	38.6698	0	0	0	0	15.0218	0	0	13890.2	0	0	0	0	0	0	0	0	0	0	0	1	0	0	0	0	1	0	0	152	0	0	0	0
circ_012127	ENSG00000170242	11	+	11950005	11950363	359	intronic	novel	yes	yes	2.30213	1368.85	0	0	0	0	0	0	0	0	23.0213	0	13688.5	0	0	0	0	0	0	0	0	0	0	0	0	0	0	0	0	0	1	0	186	0	0	0	0	0	0
circ_008492	ENSG00000074054	2	-	121605701	121606180	480	one_exon	hsa_circ_0007052	yes	yes	371.044	1366.07	357.818	234	737.58	336.546	309.358	430.906	522.514	227.066	299.277	255.37	0	29.6033	274.148	3370.25	3832.71	0	543.441	2270.09	3304.54	35.8925	7	14	14	11	8	13	17	12	13	17	0	1	3	84	34	0	8
circ_000968	ENSG00000144406	2	+	209813580	209849623	2825	annot_exons	novel	no	yes	0	1364	0	0	0	0	0	0	0	0	0	0	0	0	0	0	13640	0	0	0	0	0	0	0	0	0	0	0	0	0	0	0	0	0	0	0	121	0	0
circ_002322	ENSG00000144426	2	+	203056427	203057453	210	annot_exons	hsa_circ_0005395	yes	yes	23.6534	1341.03	0	0	0	0	77.3395	0	0	0	69.064	90.1307	0	0	0	0	0	0	0	10030.6	3379.65	0	0	0	0	0	2	0	0	0	3	6	0	0	0	0	0	0	0
circ_007226	ENSG00000138193	10	+	94030683	94032252	1570	one_exon	hsa_circ_0019223	yes	yes	281.48	1320.68	357.818	317.572	316.106	489.521	270.688	0	522.514	208.144	92.0853	240.349	0	3611.6	9595.17	0	0	0	0	0	0	0	7	19	6	16	7	0	17	11	4	16	0	122	105	0	0	0	0
circ_001307	ENSG00000163933	3	-	53099381	53105803	382	annot_exons	novel	yes	yes	3.31466	1307.63	0	0	0	0	0	33.1466	0	0	0	0	0	0	0	0	13076.3	0	0	0	0	0	0	0	0	0	0	1	0	0	0	0	0	0	0	0	116	0	0
circ_014345	ENSG00000005100	17	-	5462319	5463689	389	annot_exons	novel	no	yes	0	1300.87	0	0	0	0	0	0	0	0	0	0	6476.3	0	0	0	0	0	0	0	0	6532.43	0	0	0	0	0	0	0	0	0	0	88	0	0	0	0	0	0
circ_002740	NA	8	+	77162734	77164543	1810	intergenic	novel	no	yes	0	1296.36	0	0	0	0	0	0	0	0	0	0	0	0	0	0	12963.6	0	0	0	0	0	0	0	0	0	0	0	0	0	0	0	0	0	0	0	115	0	0
circ_007042	ENSG00000169306	X	+	29282938	29283217	280	one_exon	novel	yes	yes	22.7658	1292.33	0	66.8572	0	30.5951	77.3395	0	0	37.8444	0	15.0218	0	6571.94	0	0	0	0	0	2798.01	0	3553.35	0	4	0	1	2	0	0	2	0	1	0	222	0	0	0	0	0
circ_009264	ENSG00000147526	8	+	38819522	38820635	1114	one_exon	hsa_circ_0003316	yes	yes	107.658	1285.09	51.1169	183.857	158.053	61.1901	38.6698	66.2932	399.57	56.7666	46.0426	15.0218	0	0	0	0	12850.9	0	0	0	0	0	1	11	3	2	1	2	13	3	2	1	0	0	0	0	114	0	0
circ_007554	ENSG00000151292	5	+	123545417	123557564	651	annot_exons	hsa_circ_002171	yes	yes	1322.12	1283.31	1431.27	969.43	1317.11	1927.49	1508.12	696.079	1844.17	1419.16	1312.22	796.154	0	29.6033	9960.71	962.927	0	1879.89	0	0	0	0	28	58	25	63	39	21	60	75	57	53	0	1	109	24	0	38	0
circ_012656	ENSG00000170961	8	-	121628714	121629340	627	one_exon	hsa_circ_0005015	yes	yes	710.428	1279.36	868.987	117	2318.11	1162.61	734.725	530.346	860.612	321.677	115.107	75.1089	0	0	12793.6	0	0	0	0	0	0	0	17	7	44	38	19	16	28	17	5	5	0	0	140	0	0	0	0
circ_011184	ENSG00000072364	5	-	132927121	132934941	927	annot_exons	hsa_circ_0073904	yes	yes	50.6588	1254.9	102.234	33.4286	0	30.5951	154.679	132.586	0	0	23.0213	30.0436	0	29.6033	12519.4	0	0	0	0	0	0	0	2	2	0	1	4	4	0	0	1	2	0	1	137	0	0	0	0
circ_004168	ENSG00000105339	8	+	141151619	141168525	1420	annot_exons	novel	yes	yes	5.26843	1251.27	0	0	52.6843	0	0	0	0	0	0	0	0	0	0	0	12512.7	0	0	0	0	0	0	0	1	0	0	0	0	0	0	0	0	0	0	0	111	0	0
circ_015725	ENSG00000057935	2	+	42718988	42723035	234	annot_exons	hsa_circ_0003990	yes	yes	22.1434	1250.92	51.1169	50.1429	0	0	0	0	0	0	0	120.174	0	0	0	5857.81	0	0	0	3959.46	0	2691.93	1	3	0	0	0	0	0	0	0	8	0	0	0	146	0	0	0
circ_015341	ENSG00000163939	3	-	52668498	52679726	399	annot_exons	novel	yes	yes	22.773	1245.53	0	0	0	61.1901	38.6698	33.1466	30.7361	18.9222	0	45.0653	0	0	0	2648.05	9807.24	0	0	0	0	0	0	0	0	2	1	1	1	1	0	3	0	0	0	66	87	0	0
circ_014528	ENSG00000121741	13	+	19993063	19993919	857	one_exon	hsa_circ_0029624	yes	yes	55.7496	1229.54	102.234	33.4286	52.6843	0	38.6698	33.1466	61.4723	75.6888	115.107	45.0653	0	0	0	0	0	0	12295.4	0	0	0	2	2	1	0	1	1	2	4	5	3	0	0	0	0	0	0	181
circ_001216	ENSG00000101745	18	+	9182382	9195698	286	annot_exons	hsa_circ_0046841	no	yes	0	1229.03	0	0	0	0	0	0	0	0	0	0	12290.3	0	0	0	0	0	0	0	0	0	0	0	0	0	0	0	0	0	0	0	167	0	0	0	0	0	0
circ_004592	ENSG00000141664	18	+	62539681	62575550	2530	annot_exons	hsa_circ_0047885	yes	yes	21.022	1224.53	0	0	0	0	116.009	33.1466	0	0	46.0426	15.0218	0	0	12245.3	0	0	0	0	0	0	0	0	0	0	0	3	1	0	0	2	1	0	0	134	0	0	0	0
circ_004403	ENSG00000134744	1	-	52515891	52526373	975	annot_exons	hsa_circ_0012553	yes	yes	141.264	1221.91	204.468	100.286	105.369	214.166	116.009	298.319	122.945	37.8444	138.128	75.1089	0	0	9138.26	0	2479.99	0	0	0	600.826	0	4	6	2	7	3	9	4	2	6	5	0	0	100	0	22	0	0
circ_015130	ENSG00000139531	12	-	56004635	56004795	161	antisense	novel	no	yes	0	1217.45	0	0	0	0	0	0	0	0	0	0	0	0	0	0	12174.5	0	0	0	0	0	0	0	0	0	0	0	0	0	0	0	0	0	0	0	108	0	0
circ_014668	ENSG00000255794	12	+	97492461	97561047	4882	annot_exons	novel	yes	yes	7240.78	1216.6	5316.16	3092.15	8692.9	1376.78	21964.4	15380	5501.77	4673.78	851.789	5558.06	0	4677.32	0	0	0	4007.12	0	0	0	3481.57	104	185	165	45	568	464	179	247	37	370	0	158	0	0	0	81	0
circ_005091	ENSG00000146463	1	+	35358925	35361789	755	annot_exons	hsa_circ_0011536	yes	yes	287.285	1205.22	153.351	417.858	421.474	367.141	270.688	165.733	368.834	208.144	184.171	315.457	0	0	0	0	0	7024.83	0	1689.37	0	3338	3	25	8	12	7	5	12	11	8	21	0	0	0	0	0	142	0
circ_009904	ENSG00000158711	1	-	205616478	205623891	2071	annot_exons	hsa_circ_001035	yes	yes	442.324	1203.42	715.637	317.572	895.632	397.736	425.367	331.466	215.153	302.755	506.469	315.457	0	0	0	0	11836.3	197.883	0	0	0	0	14	19	17	13	11	10	7	16	22	21	0	0	0	0	105	4	0
circ_011615	ENSG00000221914	8	+	26362684	26370782	1076	annot_exons	novel	yes	yes	40.6269	1200.41	357.818	33.4286	0	0	0	0	0	0	0	15.0218	0	0	0	2808.54	0	0	0	4170.63	0	5024.95	7	2	0	0	0	0	0	0	0	1	0	0	0	70	0	0	0
circ_002714	ENSG00000179603	7	-	127242695	127243515	821	one_exon	novel	yes	yes	101.095	1194.9	102.234	66.8572	0	91.7852	386.698	165.733	61.4723	0	46.0426	90.1307	0	0	0	0	11949	0	0	0	0	0	2	4	0	3	10	5	2	0	2	6	0	0	0	0	106	0	0
circ_009093	ENSG00000005243	17	-	48032156	48033944	308	annot_exons	hsa_circ_0007293	yes	yes	3.86698	1194.9	0	0	0	0	38.6698	0	0	0	0	0	0	0	0	0	11949	0	0	0	0	0	0	0	0	0	1	0	0	0	0	0	0	0	0	0	106	0	0
circ_017035	ENSG00000119906	10	+	100923975	100926019	1146	annot_exons	hsa_circ_0006654	yes	yes	87.8344	1191.86	0	16.7143	158.053	30.5951	77.3395	198.88	153.681	37.8444	115.107	90.1307	0	888.099	0	1725.24	0	3809.24	2717.21	0	2778.82	0	0	1	3	1	2	6	5	2	5	6	0	30	0	43	0	77	40
circ_005142	ENSG00000110367	11	-	118786052	118786518	467	one_exon	hsa_circ_0004293	yes	yes	132.26	1190.82	102.234	33.4286	158.053	122.38	154.679	132.586	122.945	245.988	115.107	135.196	0	0	7401.99	0	0	0	0	0	4506.2	0	2	2	3	4	4	4	4	13	5	9	0	0	81	0	0	0	0
circ_017771	ENSG00000069667	15	-	61041104	61041377	274	exon_intron	novel	yes	yes	11.8926	1183.63	0	66.8572	0	0	0	33.1466	0	18.9222	0	0	0	0	0	0	11836.3	0	0	0	0	0	0	4	0	0	0	1	0	1	0	0	0	0	0	0	105	0	0
circ_015132	ENSG00000058262	3	+	128067983	128070706	1308	annot_exons	novel	no	yes	0	1178.84	0	0	0	0	0	0	0	0	0	0	0	0	11788.4	0	0	0	0	0	0	0	0	0	0	0	0	0	0	0	0	0	0	0	129	0	0	0	0
circ_017821	ENSG00000099942	22	+	20933779	20934244	466	one_exon	hsa_circ_000346	yes	yes	1328.21	1176.25	1431.27	1287	1633.21	1162.61	1160.09	1756.77	2305.21	435.21	713.661	1397.03	0	0	11422.8	0	0	0	339.651	0	0	0	28	77	31	38	30	53	75	23	31	93	0	0	125	0	0	0	5
circ_000125	ENSG00000173473	3	-	47720666	47729094	140	annot_exons	hsa_circ_0065298	no	yes	0	1169.7	0	0	0	0	0	0	0	0	0	0	0	0	11697	0	0	0	0	0	0	0	0	0	0	0	0	0	0	0	0	0	0	0	128	0	0	0	0
circ_010866	ENSG00000062716	17	+	59731421	59738947	440	annot_exons	hsa_circ_0006508	yes	yes	1122.59	1169.24	1124.57	952.715	895.632	1162.61	1237.43	961.252	1321.65	1362.4	1035.96	1171.7	0	0	0	802.439	0	0	0	0	10890	0	22	57	17	38	32	29	43	72	45	78	0	0	0	20	0	0	0
circ_005226	ENSG00000115825	2	-	37316237	37317179	943	one_exon	hsa_circ_000302	yes	yes	260.827	1163.61	460.052	50.1429	474.158	91.7852	309.358	265.173	153.681	567.666	161.149	75.1089	0	0	0	0	0	1830.41	3260.65	2639.64	3905.37	0	9	3	9	3	8	8	5	30	7	5	0	0	0	0	0	37	48
circ_011792	ENSG00000139697	12	-	123345258	123350441	550	annot_exons	hsa_circ_0002510	yes	yes	106.221	1162.79	51.1169	33.4286	0	30.5951	386.698	132.586	153.681	37.8444	161.149	75.1089	11627.9	0	0	0	0	0	0	0	0	0	1	2	0	1	10	4	5	2	7	5	158	0	0	0	0	0	0
circ_006690	ENSG00000237596	6	-	136094028	136096288	846	annot_exons	novel	no	yes	0	1160.56	0	0	0	0	0	0	0	0	0	0	0	0	11605.6	0	0	0	0	0	0	0	0	0	0	0	0	0	0	0	0	0	0	0	127	0	0	0	0
circ_008638	ENSG00000151322	14	+	33116614	33215426	98813	exon_intron	novel	yes	yes	15.0505	1159.31	0	0	0	61.1901	0	66.2932	0	0	23.0213	0	0	0	0	0	0	5887.01	5706.13	0	0	0	0	0	0	2	0	2	0	0	1	0	0	0	0	0	0	119	84
circ_016267	ENSG00000005700	6	-	82214227	82214829	603	one_exon	novel	yes	yes	346.472	1158.53	255.585	534.858	210.737	305.951	193.349	331.466	307.361	416.288	368.341	540.784	0	8259.33	0	0	0	0	0	3325.94	0	0	5	32	4	10	5	10	10	22	16	36	0	279	0	0	0	0	0
circ_018080	ENSG00000184863	7	+	155665175	155680908	524	annot_exons	hsa_circ_000976	yes	yes	217.054	1152.19	102.234	150.429	263.421	244.761	193.349	99.4398	184.417	491.977	230.213	210.305	0	2841.92	0	0	8679.97	0	0	0	0	0	2	9	5	8	5	3	6	26	10	14	0	96	0	0	77	0	0
circ_008532	ENSG00000144036	2	-	72718103	72733118	390	annot_exons	hsa_circ_0009043	yes	yes	1893.58	1137.21	2300.26	2624.15	632.211	1805.11	1121.42	1789.92	1721.22	2422.04	2025.88	2493.62	0	1628.18	0	2327.07	0	5837.54	0	0	0	1579.27	45	157	12	59	29	54	56	128	88	166	0	55	0	58	0	118	0
circ_013374	ENSG00000132676	1	+	155725382	155726019	202	annot_exons	hsa_circ_0014614	yes	yes	163.861	1115.59	51.1169	183.857	263.421	0	193.349	198.88	122.945	321.677	138.128	165.24	0	0	4294.98	0	0	0	6860.95	0	0	0	1	11	5	0	5	6	4	17	6	11	0	0	47	0	0	0	101
circ_003848	NA	9	-	89178879	89179828	950	intergenic	novel	no	yes	0	1114.87	0	0	0	0	0	0	0	0	0	0	0	0	11148.7	0	0	0	0	0	0	0	0	0	0	0	0	0	0	0	0	0	0	0	122	0	0	0	0
circ_014484	ENSG00000115239	2	-	53693884	53765585	1662	annot_exons	hsa_circ_0054527	yes	yes	68.5191	1106.85	153.351	16.7143	52.6843	0	116.009	99.4398	61.4723	132.455	23.0213	30.0436	0	0	0	0	9919.96	0	0	0	0	1148.56	3	1	1	0	3	3	2	7	1	2	0	0	0	0	88	0	0
circ_013719	ENSG00000138336	10	+	68644702	68647005	2304	one_exon	novel	yes	yes	9.45826	1099.49	0	0	0	30.5951	0	0	0	18.9222	0	45.0653	8831.32	0	0	361.098	0	0	0	0	1802.48	0	0	0	0	1	0	0	0	1	0	3	120	0	0	9	0	0	0
circ_008833	ENSG00000174197	15	+	41668828	41669958	1131	one_exon	hsa_circ_000021	yes	yes	965.341	1098.52	1022.34	869.144	1369.79	1193.21	270.688	762.372	952.82	1438.09	1174.09	600.871	4489.26	0	0	0	0	0	0	1689.37	4806.61	0	20	52	26	39	7	23	31	76	51	40	61	0	0	0	0	0	0
circ_004596	ENSG00000065135	1	-	109592377	109592583	207	antisense	novel	no	yes	0	1096.59	0	0	0	0	0	0	0	0	0	0	0	0	10965.9	0	0	0	0	0	0	0	0	0	0	0	0	0	0	0	0	0	0	0	120	0	0	0	0
circ_006673	ENSG00000111912	6	+	125855020	125855240	221	one_exon	novel	no	yes	0	1096.56	0	0	0	0	0	0	0	0	0	0	10965.6	0	0	0	0	0	0	0	0	0	0	0	0	0	0	0	0	0	0	0	149	0	0	0	0	0	0
circ_004851	ENSG00000198160	1	+	66958059	66963160	768	annot_exons	novel	yes	yes	23.6307	1092.2	0	50.1429	52.6843	0	38.6698	0	0	56.7666	23.0213	15.0218	0	0	7310.61	0	0	3611.36	0	0	0	0	0	3	1	0	1	0	0	3	1	1	0	0	80	0	0	73	0
circ_005603	ENSG00000128487	17	-	20204632	20204817	186	antisense	novel	no	yes	0	1086.88	0	0	0	0	0	0	0	0	0	0	0	0	0	0	0	0	10868.8	0	0	0	0	0	0	0	0	0	0	0	0	0	0	0	0	0	0	0	160
circ_016624	ENSG00000133026	17	-	8569720	8577338	226	annot_exons	hsa_circ_0042049	yes	yes	14.0853	1079.86	0	50.1429	0	0	0	0	0	75.6888	0	15.0218	0	3374.78	0	1324.03	0	0	4823.04	0	1276.76	0	0	3	0	0	0	0	0	4	0	1	0	114	0	33	0	0	71
circ_008583	ENSG00000115464	2	-	61370321	61370579	175	annot_exons	hsa_circ_0006729	no	yes	0	1074.75	0	0	0	0	0	0	0	0	0	0	0	236.827	4020.84	0	0	1434.65	2785.14	2270.09	0	0	0	0	0	0	0	0	0	0	0	0	0	8	44	0	0	29	41
circ_000799	ENSG00000172869	5	+	119118815	119164676	4129	annot_exons	novel	no	yes	0	1069.18	0	0	0	0	0	0	0	0	0	0	0	0	10691.8	0	0	0	0	0	0	0	0	0	0	0	0	0	0	0	0	0	0	0	117	0	0	0	0
circ_004150	ENSG00000065833	6	-	83398367	83407901	284	annot_exons	hsa_circ_0003267	yes	yes	2.30213	1069.18	0	0	0	0	0	0	0	0	23.0213	0	0	0	10691.8	0	0	0	0	0	0	0	0	0	0	0	0	0	0	0	1	0	0	0	117	0	0	0	0
circ_008086	ENSG00000128590	7	-	108573186	108573422	237	antisense	novel	no	yes	0	1066.5	0	0	0	0	0	0	0	0	0	0	0	0	0	0	0	0	10665	0	0	0	0	0	0	0	0	0	0	0	0	0	0	0	0	0	0	0	157
circ_003162	ENSG00000132466	4	-	73085249	73092300	1832	annot_exons	hsa_circ_001160	yes	yes	1076.91	1065.11	1073.45	802.287	1475.16	581.306	1972.16	894.958	1014.29	1494.85	874.81	585.849	0	0	0	3691.22	0	4848.13	0	2111.71	0	0	21	48	28	19	51	27	33	79	38	39	0	0	0	92	0	98	0
circ_013276	ENSG00000163629	4	+	86772778	86807897	1915	annot_exons	novel	no	yes	0	1059.76	0	0	0	0	0	0	0	0	0	0	10597.6	0	0	0	0	0	0	0	0	0	0	0	0	0	0	0	0	0	0	0	144	0	0	0	0	0	0
circ_005063	ENSG00000065135	1	-	109592377	109592569	193	antisense	novel	no	yes	0	1052.4	0	0	0	0	0	0	0	0	0	0	10524	0	0	0	0	0	0	0	0	0	0	0	0	0	0	0	0	0	0	0	143	0	0	0	0	0	0
circ_008471	ENSG00000123600	2	-	171324044	171339554	1218	annot_exons	novel	yes	yes	15.4933	1052.08	0	33.4286	0	30.5951	0	0	0	37.8444	23.0213	30.0436	0	5802.25	0	1283.9	3381.81	0	0	52.7927	0	0	0	2	0	1	0	0	0	2	1	2	0	196	0	32	30	0	0
circ_004561	ENSG00000082898	2	-	61522611	61526521	1325	annot_exons	hsa_circ_001767	yes	yes	318.642	1051.86	766.754	183.857	316.106	305.951	270.688	662.932	184.417	170.3	115.107	210.305	0	0	4660.51	0	0	0	0	0	5858.05	0	15	11	6	10	7	20	6	9	5	14	0	0	51	0	0	0	0
circ_015448	ENSG00000168172	8	+	42957094	42964474	311	annot_exons	hsa_circ_0006376	yes	yes	76.5636	1051.45	102.234	33.4286	210.737	30.5951	77.3395	99.4398	0	75.6888	46.0426	90.1307	0	0	0	0	0	0	0	0	10514.5	0	2	2	4	1	2	3	0	4	2	6	0	0	0	0	0	0	0
circ_001185	ENSG00000115760	2	+	32414769	32416163	1395	one_exon	hsa_circ_0053535	yes	yes	57.1913	1047.04	0	83.5715	263.421	30.5951	0	0	61.4723	56.7666	46.0426	30.0436	0	3433.98	7036.46	0	0	0	0	0	0	0	0	5	5	1	0	0	2	3	2	2	0	116	77	0	0	0	0
circ_003472	ENSG00000139734	13	-	59810788	59839448	426	annot_exons	novel	no	yes	0	1039.33	0	0	0	0	0	0	0	0	0	0	0	0	0	0	0	0	10393.3	0	0	0	0	0	0	0	0	0	0	0	0	0	0	0	0	0	0	0	153
circ_004477	ENSG00000068885	3	-	160356013	160381718	1002	annot_exons	hsa_circ_0067835	yes	yes	32.6397	1039.33	51.1169	16.7143	105.369	0	0	99.4398	30.7361	0	23.0213	0	0	0	0	0	0	0	10393.3	0	0	0	1	1	2	0	0	3	1	0	1	0	0	0	0	0	0	0	153
circ_002011	ENSG00000100461	14	-	22909483	22911403	189	annot_exons	hsa_circ_002009	yes	yes	30.1442	1024.27	0	0	0	0	77.3395	132.586	61.4723	0	0	30.0436	0	0	0	0	0	5293.36	67.9302	0	0	4881.38	0	0	0	0	2	4	2	0	0	2	0	0	0	0	0	107	1
circ_013478	ENSG00000112715	6	-	43785032	43785410	379	antisense	novel	no	yes	0	1015.6	0	0	0	0	0	0	0	0	0	0	10156	0	0	0	0	0	0	0	0	0	0	0	0	0	0	0	0	0	0	0	138	0	0	0	0	0	0
circ_007645	NA	4	+	70844133	70844271	139	intergenic	novel	no	yes	0	1005.21	0	0	0	0	0	0	0	0	0	0	0	0	10052.1	0	0	0	0	0	0	0	0	0	0	0	0	0	0	0	0	0	0	0	110	0	0	0	0
circ_007999	ENSG00000136169	13	+	49451553	49467960	698	annot_exons	hsa_circ_0030254	yes	yes	68.7866	999.307	0	66.8572	52.6843	30.5951	77.3395	99.4398	122.945	56.7666	46.0426	135.196	0	0	0	0	0	9993.07	0	0	0	0	0	4	1	1	2	3	4	3	2	9	0	0	0	0	0	202	0
circ_007786	ENSG00000100485	14	-	50150008	50150230	223	one_exon	hsa_circ_0007695	yes	yes	100.536	993.551	51.1169	16.7143	105.369	0	309.358	0	215.153	132.455	115.107	60.0871	0	0	0	0	7665.43	0	0	2270.09	0	0	1	1	2	0	8	0	7	7	5	4	0	0	0	0	68	0	0
circ_013033	ENSG00000188994	6	+	87210451	87218731	3930	exon_intron	hsa_circ_0004383	yes	yes	1080.99	981.451	1175.69	568.286	948.317	1437.97	386.698	2585.44	1014.29	908.265	1289.19	495.719	0	3878.03	0	0	0	5936.48	0	0	0	0	23	34	18	47	10	78	33	48	56	33	0	131	0	0	0	120	0
circ_012049	ENSG00000066933	15	-	72045724	72046634	911	one_exon	hsa_circ_0006509	yes	yes	202.569	980.856	255.585	83.5715	158.053	91.7852	193.349	33.1466	245.889	340.599	368.341	255.37	0	5121.37	0	0	0	0	4687.18	0	0	0	5	5	3	3	5	1	8	18	16	17	0	173	0	0	0	0	69
circ_007623	ENSG00000128487	17	-	20314132	20314397	266	antisense	novel	no	yes	0	980.724	0	0	0	0	0	0	0	0	0	0	0	0	0	0	9807.24	0	0	0	0	0	0	0	0	0	0	0	0	0	0	0	0	0	0	0	87	0	0
circ_005782	ENSG00000100266	22	-	42890947	42891182	236	one_exon	hsa_circ_0002610	yes	yes	13.8392	978.805	0	33.4286	0	0	38.6698	66.2932	0	0	0	0	9788.05	0	0	0	0	0	0	0	0	0	0	2	0	0	1	2	0	0	0	0	133	0	0	0	0	0	0
circ_011492	ENSG00000131002	Y	+	19587210	19587507	298	one_exon	hsa_circ_0009024	yes	yes	90.3719	978.194	0	0	158.053	122.38	0	0	276.625	151.378	0	195.283	0	0	0	0	0	0	9781.94	0	0	0	0	0	3	4	0	0	9	8	0	13	0	0	0	0	0	0	144
circ_015712	ENSG00000130958	9	-	96320998	96324169	506	annot_exons	hsa_circ_0004605	yes	yes	32.8817	976.34	51.1169	0	0	30.5951	0	0	92.2084	56.7666	23.0213	75.1089	0	0	0	0	0	5887.01	0	0	0	3876.39	1	0	0	1	0	0	3	3	1	5	0	0	0	0	0	119	0
circ_008955	ENSG00000188306	3	+	169821891	169822941	1051	exon_intron	novel	yes	yes	14.5736	970.703	51.1169	33.4286	0	61.1901	0	0	0	0	0	0	0	3641.21	0	0	0	0	0	0	0	6065.83	1	2	0	2	0	0	0	0	0	0	0	123	0	0	0	0	0
circ_008133	ENSG00000132680	1	-	155929296	155929840	209	annot_exons	hsa_circ_0014644	no	yes	0	969.451	0	0	0	0	0	0	0	0	0	0	0	0	0	0	9694.51	0	0	0	0	0	0	0	0	0	0	0	0	0	0	0	0	0	0	0	86	0	0
circ_008670	ENSG00000109654	4	+	153276042	153328670	6924	annot_exons	novel	no	yes	0	969.451	0	0	0	0	0	0	0	0	0	0	0	0	0	0	9694.51	0	0	0	0	0	0	0	0	0	0	0	0	0	0	0	0	0	0	0	86	0	0
circ_017660	ENSG00000186106	8	-	100527845	100529860	497	annot_exons	hsa_circ_0085129	yes	yes	33.9245	969.451	0	33.4286	52.6843	30.5951	77.3395	99.4398	30.7361	0	0	15.0218	0	0	0	0	9694.51	0	0	0	0	0	0	2	1	1	2	3	1	0	0	1	0	0	0	0	86	0	0
circ_013435	ENSG00000162542	1	-	19682160	19683444	1285	exon_intron	hsa_circ_0007729	yes	yes	9.49009	968.656	0	33.4286	0	0	0	0	61.4723	0	0	0	0	0	9686.56	0	0	0	0	0	0	0	0	2	0	0	0	0	2	0	0	0	0	0	106	0	0	0	0
circ_000436	ENSG00000100749	14	+	96833467	96860735	1441	annot_exons	hsa_circ_002156	yes	yes	116.747	966.882	51.1169	167.143	210.737	183.57	77.3395	0	276.625	56.7666	69.064	75.1089	0	4292.48	0	5376.34	0	0	0	0	0	0	1	10	4	6	2	0	9	3	3	5	0	145	0	134	0	0	0
circ_000465	ENSG00000185158	17	+	32034910	32035639	147	annot_exons	hsa_circ_0042994	no	yes	0	966.601	0	0	0	0	0	0	0	0	0	0	0	148.017	9412.41	0	0	0	0	105.585	0	0	0	0	0	0	0	0	0	0	0	0	0	5	103	0	0	0	0
circ_003705	ENSG00000048828	9	+	93471141	93497599	459	annot_exons	hsa_circ_0005218	yes	yes	34.6767	964.608	0	16.7143	52.6843	61.1901	0	33.1466	122.945	0	0	60.0871	0	0	0	0	0	0	9646.08	0	0	0	0	1	1	2	0	1	4	0	0	4	0	0	0	0	0	0	142
circ_016218	ENSG00000122507	7	+	33146242	33177591	699	annot_exons	hsa_circ_0003162	yes	yes	854.239	946.906	817.87	417.858	474.158	1009.64	1198.76	1193.28	1905.64	491.977	552.512	480.697	0	0	0	0	9469.06	0	0	0	0	0	16	25	9	33	31	36	62	26	24	32	0	0	0	0	84	0	0
circ_014431	ENSG00000179104	12	+	82857010	82930545	1515	annot_exons	novel	yes	yes	49.829	941.241	0	100.286	158.053	0	77.3395	0	30.7361	56.7666	0	75.1089	0	0	9412.41	0	0	0	0	0	0	0	0	6	3	0	2	0	1	3	0	5	0	0	103	0	0	0	0
circ_005546	ENSG00000131002	Y	+	19587210	19590772	1032	annot_exons	novel	yes	yes	13.2455	937.986	0	0	0	0	0	0	0	132.455	0	0	0	0	0	0	0	0	6793.02	2586.84	0	0	0	0	0	0	0	0	0	7	0	0	0	0	0	0	0	0	100
circ_000513	ENSG00000244754	13	-	32517857	32527532	438	annot_exons	hsa_circ_002029	yes	yes	1976.47	935.633	2504.73	1053	842.948	1682.73	4215	2187.68	2120.79	2743.72	851.789	1562.27	0	0	0	0	9356.33	0	0	0	0	0	49	63	16	55	109	66	69	145	37	104	0	0	0	0	83	0	0
circ_011892	ENSG00000136709	2	-	127763062	127771004	2415	annot_exons	hsa_circ_0003192	yes	yes	47.6785	932.103	102.234	50.1429	52.6843	91.7852	0	66.2932	30.7361	37.8444	0	45.0653	0	0	9321.03	0	0	0	0	0	0	0	2	3	1	3	0	2	1	2	0	3	0	0	102	0	0	0	0
circ_002266	ENSG00000111860	6	-	118511298	118566316	1025	annot_exons	hsa_circ_0077736	yes	yes	737.799	929.451	2504.73	300.857	790.264	673.092	618.716	629.786	553.25	227.066	644.597	435.632	0	0	0	0	3381.81	0	0	369.549	3604.96	1938.19	49	18	15	22	16	19	18	12	28	29	0	0	0	0	30	0	0
circ_016626	ENSG00000123066	12	-	116230433	116237705	596	annot_exons	hsa_circ_000556	yes	yes	30.0685	928.708	0	16.7143	0	0	0	0	30.7361	0	253.234	0	1471.89	3759.62	0	0	0	0	0	0	4055.58	0	0	1	0	0	0	0	1	0	11	0	20	127	0	0	0	0	0
circ_011522	ENSG00000176225	18	-	70030012	70075541	1862	annot_exons	novel	no	yes	0	927.289	0	0	0	0	0	0	0	0	0	0	9272.89	0	0	0	0	0	0	0	0	0	0	0	0	0	0	0	0	0	0	0	126	0	0	0	0	0	0
circ_001067	ENSG00000188177	2	+	112299849	112332282	3334	annot_exons	novel	yes	yes	33.3667	923.919	51.1169	0	0	61.1901	0	0	92.2084	0	69.064	60.0871	8757.73	0	0	481.464	0	0	0	0	0	0	1	0	0	2	0	0	3	0	3	4	119	0	0	12	0	0	0
circ_001542	ENSG00000143776	1	-	227139576	227147559	697	annot_exons	hsa_circ_0003659	yes	yes	92.7927	922.964	0	33.4286	52.6843	152.975	0	33.1466	338.097	151.378	46.0426	120.174	0	0	9229.64	0	0	0	0	0	0	0	0	2	1	5	0	1	11	8	2	8	0	0	101	0	0	0	0
circ_013410	ENSG00000112531	6	+	163455279	163478896	431	annot_exons	hsa_circ_0005328	yes	yes	569.572	921.889	255.585	1136.57	421.474	397.736	580.046	364.613	461.042	548.744	598.554	931.35	0	0	0	5055.37	0	0	0	0	0	4163.53	5	68	8	13	15	11	15	29	26	62	0	0	0	126	0	0	0
circ_013759	ENSG00000123066	12	-	116230533	116237705	496	annot_exons	hsa_circ_002111	yes	yes	536.947	914.015	715.637	317.572	474.158	948.447	1082.75	331.466	276.625	302.755	529.49	390.566	0	0	4203.6	682.074	0	4254.48	0	0	0	0	14	19	9	31	28	10	9	16	23	26	0	0	46	17	0	86	0
circ_011341	ENSG00000239213	3	-	136846528	136858603	1096	annot_exons	novel	no	yes	0	901.815	0	0	0	0	0	0	0	0	0	0	0	0	0	0	9018.15	0	0	0	0	0	0	0	0	0	0	0	0	0	0	0	0	0	0	0	80	0	0
circ_013315	ENSG00000136267	7	-	14574212	14673027	738	annot_exons	novel	yes	yes	721.921	901.239	51.1169	1303.72	52.6843	1009.64	1082.75	298.319	338.097	1494.85	506.469	1081.57	0	0	0	0	0	0	0	0	9012.39	0	1	78	1	33	28	9	11	79	22	72	0	0	0	0	0	0	0
circ_013293	ENSG00000185950	13	-	109754663	109756262	1600	one_exon	novel	no	yes	0	900.366	0	0	0	0	0	0	0	0	0	0	0	0	0	0	0	9003.66	0	0	0	0	0	0	0	0	0	0	0	0	0	0	0	0	0	0	0	182	0
circ_001708	ENSG00000144468	2	+	226864604	226867318	656	annot_exons	hsa_circ_0058493	yes	yes	475.27	897.556	306.701	468	948.317	336.546	309.358	397.759	737.667	416.288	276.256	555.806	0	0	0	0	0	5491.24	0	3484.32	0	0	6	28	18	11	8	12	24	22	12	37	0	0	0	0	0	111	0
circ_013767	ENSG00000169330	15	+	79456098	79458445	2348	one_exon	novel	yes	yes	23.8791	895.919	0	50.1429	158.053	30.5951	0	0	0	0	0	0	2502.21	0	1644.89	1524.63	0	0	0	739.098	0	2548.37	0	3	3	1	0	0	0	0	0	0	34	0	18	38	0	0	0
circ_011463	ENSG00000171132	2	+	45976429	46010517	1673	annot_exons	novel	yes	yes	7.16065	895.688	0	0	52.6843	0	0	0	0	18.9222	0	0	0	0	0	0	0	0	0	3537.11	0	5419.76	0	0	1	0	0	0	0	1	0	0	0	0	0	0	0	0	0
circ_016011	ENSG00000163755	3	+	149140004	149162878	2264	annot_exons	novel	no	yes	0	893.729	0	0	0	0	0	0	0	0	0	0	0	0	0	0	0	0	0	0	8937.29	0	0	0	0	0	0	0	0	0	0	0	0	0	0	0	0	0	0
circ_007097	ENSG00000112249	6	-	100766565	100805880	936	annot_exons	hsa_circ_000736	yes	yes	150.307	886.411	511.169	117	0	183.57	38.6698	132.586	215.153	75.6888	184.171	45.0653	0	0	8864.11	0	0	0	0	0	0	0	10	7	0	6	1	4	7	4	8	3	0	0	97	0	0	0	0
circ_008055	ENSG00000128585	7	+	131429033	131445903	678	annot_exons	hsa_circ_0082415	yes	yes	258.49	886.128	306.701	200.572	263.421	734.282	502.707	99.4398	61.4723	227.066	69.064	120.174	0	5150.98	0	0	0	3710.3	0	0	0	0	6	12	5	24	13	3	2	12	3	8	0	174	0	0	0	75	0
circ_012478	ENSG00000123094	12	+	26055236	26067713	1246	annot_exons	hsa_circ_0025638	yes	yes	116.345	879.218	153.351	33.4286	263.421	91.7852	309.358	99.4398	61.4723	0	46.0426	105.152	0	8792.18	0	0	0	0	0	0	0	0	3	2	5	3	8	3	2	0	2	7	0	297	0	0	0	0	0
circ_002759	ENSG00000110756	11	-	18291442	18292976	656	annot_exons	hsa_circ_000532	yes	yes	910.638	877.63	868.987	785.572	842.948	489.521	1005.41	1524.74	1229.45	946.11	782.725	630.915	1913.45	0	0	0	0	6826.95	0	0	0	35.8925	17	47	16	16	26	46	40	50	34	42	26	0	0	0	0	138	0
circ_001054	ENSG00000163659	3	+	156677657	156678614	958	one_exon	novel	no	yes	0	877.273	0	0	0	0	0	0	0	0	0	0	0	0	8772.73	0	0	0	0	0	0	0	0	0	0	0	0	0	0	0	0	0	0	0	96	0	0	0	0
circ_012951	ENSG00000181544	X	-	14843660	14859334	1536	annot_exons	hsa_circ_001344	yes	yes	67.8711	876.439	0	83.5715	52.6843	30.5951	77.3395	0	184.417	37.8444	92.0853	120.174	0	0	0	0	0	5491.24	0	3273.15	0	0	0	5	1	1	2	0	6	2	4	8	0	0	0	0	0	111	0
circ_014492	ENSG00000101639	18	+	13029663	13059312	4786	annot_exons	hsa_circ_0047016	yes	yes	9.86241	875.773	0	0	0	0	0	0	30.7361	37.8444	0	30.0436	8757.73	0	0	0	0	0	0	0	0	0	0	0	0	0	0	0	1	2	0	2	119	0	0	0	0	0	0
circ_014384	ENSG00000246596	5	-	177631366	177632738	834	annot_exons	novel	no	yes	0	873.797	0	0	0	0	0	0	0	0	0	0	0	4647.72	0	0	0	0	0	0	2403.3	1686.95	0	0	0	0	0	0	0	0	0	0	0	157	0	0	0	0	0
circ_001286	ENSG00000204569	6	-	30604353	30604511	159	one_exon	novel	no	yes	0	870.684	0	0	0	0	0	0	0	0	0	0	0	0	0	0	0	8706.84	0	0	0	0	0	0	0	0	0	0	0	0	0	0	0	0	0	0	0	176	0
circ_002204	ENSG00000246379	16	-	56076148	56077144	997	exon_intron	novel	yes	yes	63.0755	867.997	51.1169	100.286	0	61.1901	77.3395	33.1466	61.4723	18.9222	92.0853	135.196	0	0	0	0	8679.97	0	0	0	0	0	1	6	0	2	2	1	2	1	4	9	0	0	0	0	77	0	0
circ_018131	ENSG00000196826	19	-	12524796	12528696	3901	intronic	novel	yes	yes	55.4818	864.846	51.1169	0	0	30.5951	77.3395	33.1466	153.681	56.7666	92.0853	60.0871	4415.66	177.62	0	0	2705.44	791.531	135.86	422.342	0	0	1	0	0	1	2	1	5	3	4	4	60	6	0	0	24	16	2
circ_009027	ENSG00000106868	9	-	112143471	112143623	153	one_exon	hsa_circ_0088059	yes	yes	41.4798	863.688	0	0	210.737	0	0	0	0	37.8444	46.0426	120.174	0	0	0	0	0	0	0	0	8636.88	0	0	0	4	0	0	0	0	2	2	8	0	0	0	0	0	0	0
circ_008425	NA	5	-	8783435	8783711	277	intergenic	novel	yes	yes	42.456	861.054	153.351	0	0	30.5951	0	99.4398	92.2084	18.9222	0	30.0436	8610.54	0	0	0	0	0	0	0	0	0	3	0	0	1	0	3	3	1	0	2	117	0	0	0	0	0	0
circ_000771	ENSG00000156313	X	-	38301247	38304790	555	annot_exons	novel	yes	yes	7.56888	856.724	0	0	0	0	0	0	0	75.6888	0	0	0	0	0	0	8567.24	0	0	0	0	0	0	0	0	0	0	0	0	4	0	0	0	0	0	0	76	0	0
circ_003173	ENSG00000159692	4	-	1225360	1241519	4572	annot_exons	hsa_circ_001895	yes	yes	385.418	850.651	204.468	317.572	579.527	275.356	502.707	662.932	184.417	397.366	414.384	315.457	0	0	0	0	0	0	0	0	0	8506.51	4	19	11	9	13	20	6	21	18	21	0	0	0	0	0	0	0
circ_017604	ENSG00000128487	17	+	20204333	20205912	1580	one_exon	hsa_circ_000013	yes	yes	1821.47	849.031	1380.16	1571.14	1738.58	2049.87	2242.85	1325.86	1075.76	3235.69	2693.49	901.307	4636.44	0	0	0	0	0	0	3853.87	0	0	27	94	33	67	58	40	35	171	117	60	63	0	0	0	0	0	0
circ_007090	ENSG00000129646	17	-	76287192	76304941	3575	annot_exons	hsa_circ_0006799	yes	yes	2.30213	848.667	0	0	0	0	0	0	0	0	23.0213	0	0	0	0	0	0	0	0	0	8486.67	0	0	0	0	0	0	0	0	0	1	0	0	0	0	0	0	0	0
circ_009070	ENSG00000163960	3	-	196391813	196393619	179	annot_exons	hsa_circ_0005051	yes	yes	23.1414	843.057	0	0	0	122.38	0	33.1466	0	37.8444	23.0213	15.0218	0	3256.36	0	0	0	2374.59	0	0	0	2799.61	0	0	0	4	0	1	0	2	1	1	0	110	0	0	0	48	0
circ_014342	ENSG00000166398	19	+	34319907	34342455	2026	annot_exons	novel	no	yes	0	841.157	0	0	0	0	0	0	0	0	0	0	0	0	0	0	0	0	0	0	8411.57	0	0	0	0	0	0	0	0	0	0	0	0	0	0	0	0	0	0
circ_000287	ENSG00000168916	5	-	124643511	124644661	591	annot_exons	hsa_circ_0073717	yes	yes	4.67579	838.976	0	16.7143	0	0	0	0	0	0	0	30.0436	8389.76	0	0	0	0	0	0	0	0	0	0	1	0	0	0	0	0	0	0	2	114	0	0	0	0	0	0
circ_013668	ENSG00000174197	15	+	41771123	41772342	1220	one_exon	novel	yes	yes	8.06133	838.839	0	0	0	0	38.6698	0	0	18.9222	23.0213	0	2355.02	0	0	3169.64	0	593.648	0	2270.09	0	0	0	0	0	0	1	0	0	1	1	0	32	0	0	79	0	12	0
circ_009423	ENSG00000107159	9	+	35677677	35679342	338	exon_intron	novel	yes	yes	3.31466	831.107	0	0	0	0	0	33.1466	0	0	0	0	0	0	0	0	0	8311.07	0	0	0	0	0	0	0	0	0	1	0	0	0	0	0	0	0	0	0	168	0
circ_006141	ENSG00000147905	9	+	37126312	37126942	631	one_exon	hsa_circ_000489	yes	yes	38.4534	829.816	51.1169	0	210.737	30.5951	0	0	0	0	92.0853	0	0	0	0	3610.98	0	0	4687.18	0	0	0	1	0	4	1	0	0	0	0	4	0	0	0	0	90	0	0	69
circ_004468	ENSG00000113594	5	-	38527155	38530666	416	annot_exons	novel	yes	yes	28.5688	822.906	153.351	33.4286	0	0	0	0	0	37.8444	46.0426	15.0218	0	0	0	0	8229.06	0	0	0	0	0	3	2	0	0	0	0	0	2	2	1	0	0	0	0	73	0	0
circ_006542	ENSG00000109323	4	-	102726589	102730736	3564	exon_intron	novel	yes	yes	10.08	822.906	0	16.7143	0	0	0	0	0	0	69.064	15.0218	0	0	0	0	8229.06	0	0	0	0	0	0	1	0	0	0	0	0	0	3	1	0	0	0	0	73	0	0
circ_008139	ENSG00000168172	8	+	42906173	42943445	343	annot_exons	hsa_circ_0084143	yes	yes	301.519	822.444	357.818	167.143	263.421	520.116	464.037	99.4398	61.4723	473.055	368.341	240.349	0	0	8224.44	0	0	0	0	0	0	0	7	10	5	17	12	3	2	25	16	16	0	0	90	0	0	0	0
circ_010591	ENSG00000272888	15	+	92885515	92886254	156	annot_exons	novel	no	yes	0	822.444	0	0	0	0	0	0	0	0	0	0	0	0	8224.44	0	0	0	0	0	0	0	0	0	0	0	0	0	0	0	0	0	0	0	90	0	0	0	0
circ_002155	ENSG00000185880	15	+	44767231	44767595	365	one_exon	novel	yes	yes	140.042	815.408	0	117	158.053	61.1901	116.009	33.1466	461.042	94.611	299.277	60.0871	0	651.273	0	7502.81	0	0	0	0	0	0	0	7	3	2	3	1	15	5	13	4	0	22	0	187	0	0	0
circ_000628	ENSG00000122970	12	+	110128950	110143545	697	annot_exons	novel	yes	yes	34.6283	815.039	102.234	33.4286	0	0	116.009	0	0	94.611	0	0	0	0	0	2648.05	0	0	5502.34	0	0	0	2	2	0	0	3	0	0	5	0	0	0	0	0	66	0	0	81
circ_008198	ENSG00000091157	18	+	56756583	56758953	859	annot_exons	hsa_circ_001092	yes	yes	134.916	811.717	306.701	33.4286	158.053	61.1901	0	331.466	184.417	75.6888	138.128	60.0871	0	0	0	3610.98	0	0	0	0	4506.2	0	6	2	3	2	0	10	6	4	6	4	0	0	0	90	0	0	0
circ_017550	ENSG00000101752	18	+	21765772	21779685	679	annot_exons	hsa_circ_002013	yes	yes	2630.62	811.131	1840.21	3159	1475.16	4007.95	2242.85	1988.8	2766.25	2686.95	3660.39	2478.59	0	8111.31	0	0	0	0	0	0	0	0	36	189	28	131	58	60	90	142	159	165	0	274	0	0	0	0	0
circ_013611	ENSG00000170903	11	-	106009583	106011067	1140	annot_exons	novel	yes	yes	30.7767	809.538	153.351	16.7143	0	30.5951	0	0	0	0	92.0853	15.0218	8095.38	0	0	0	0	0	0	0	0	0	3	1	0	1	0	0	0	0	4	1	110	0	0	0	0	0	0
circ_002786	ENSG00000083312	5	+	72861808	72865729	285	annot_exons	hsa_circ_0002692	yes	yes	101.128	808.777	102.234	83.5715	52.6843	244.761	38.6698	232.026	61.4723	75.6888	0	120.174	0	0	0	0	7665.43	0	0	422.342	0	0	2	5	1	8	1	7	2	4	0	8	0	0	0	0	68	0	0
circ_014759	ENSG00000169760	3	+	173604279	173605091	813	one_exon	hsa_circ_0003046	yes	yes	437.324	807.733	357.818	217.286	263.421	428.331	464.037	894.958	338.097	473.055	230.213	706.024	0	0	0	401.22	0	0	7676.11	0	0	0	7	13	5	14	12	27	11	25	10	47	0	0	0	10	0	0	113
circ_015384	ENSG00000086666	15	+	80120328	80122800	381	annot_exons	hsa_circ_001681	yes	yes	784.472	804.859	1380.16	183.857	368.79	550.711	928.074	1325.86	1598.28	529.821	483.448	495.719	294.377	0	0	1484.51	0	5293.36	0	0	976.342	0	27	11	7	18	24	40	52	28	21	33	4	0	0	37	0	107	0
circ_001204	ENSG00000120158	9	+	4841202	4860901	1194	annot_exons	novel	yes	yes	3.05951	804.167	0	0	0	30.5951	0	0	0	0	0	0	0	0	8041.67	0	0	0	0	0	0	0	0	0	0	1	0	0	0	0	0	0	0	0	88	0	0	0	0
circ_003900	ENSG00000164542	7	-	36356902	36357590	689	one_exon	novel	yes	yes	52.3257	802.25	0	66.8572	0	91.7852	270.688	33.1466	30.7361	0	0	30.0436	0	8022.5	0	0	0	0	0	0	0	0	0	4	0	3	7	1	1	0	0	2	0	271	0	0	0	0	0
circ_004279	ENSG00000102910	16	+	48277338	48303305	554	annot_exons	hsa_circ_0008558	yes	yes	112.684	802.178	51.1169	100.286	0	305.951	38.6698	232.026	122.945	94.611	46.0426	135.196	8021.78	0	0	0	0	0	0	0	0	0	1	6	0	10	1	7	4	5	2	9	109	0	0	0	0	0	0
circ_012600	ENSG00000244754	13	-	32535769	32537027	1259	one_exon	novel	yes	yes	77.3382	802.042	102.234	83.5715	52.6843	30.5951	38.6698	0	153.681	75.6888	161.149	75.1089	0	0	0	0	0	0	4415.46	0	3604.96	0	2	5	1	1	1	0	5	4	7	5	0	0	0	0	0	0	65
circ_003638	ENSG00000111731	12	-	22490123	22506819	386	annot_exons	hsa_circ_0008769	yes	yes	7.26796	801.425	0	0	0	0	0	0	30.7361	18.9222	23.0213	0	0	0	0	0	0	8014.25	0	0	0	0	0	0	0	0	0	0	1	1	1	0	0	0	0	0	0	162	0
circ_015364	ENSG00000145675	5	+	68226290	68227009	720	one_exon	hsa_circ_0006411	yes	yes	92.0872	796.587	0	100.286	52.6843	152.975	154.679	132.586	30.7361	75.6888	161.149	60.0871	0	0	0	2447.44	0	0	0	0	5482.54	35.8925	0	6	1	5	4	4	1	4	7	4	0	0	0	61	0	0	0
circ_014586	ENSG00000137776	15	-	58912563	58916999	391	annot_exons	hsa_circ_001063	no	yes	0	794.819	0	0	0	0	0	0	0	0	0	0	7948.19	0	0	0	0	0	0	0	0	0	0	0	0	0	0	0	0	0	0	0	108	0	0	0	0	0	0
circ_004456	ENSG00000110367	11	-	118779632	118786518	636	annot_exons	hsa_circ_0006588	yes	yes	17.968	789.088	51.1169	0	0	0	0	33.1466	61.4723	18.9222	0	15.0218	0	0	0	0	7890.88	0	0	0	0	0	1	0	0	0	0	1	2	1	0	1	0	0	0	0	70	0	0
circ_006659	ENSG00000110925	12	-	51067673	51067969	297	one_exon	hsa_circ_0026300	no	yes	0	789.088	0	0	0	0	0	0	0	0	0	0	0	0	0	0	7890.88	0	0	0	0	0	0	0	0	0	0	0	0	0	0	0	0	0	0	0	70	0	0
circ_007089	ENSG00000126858	17	+	32173831	32175362	126	annot_exons	hsa_circ_0043001	yes	yes	26.0419	789.088	51.1169	16.7143	52.6843	0	38.6698	33.1466	0	0	23.0213	45.0653	0	0	0	0	7890.88	0	0	0	0	0	1	1	1	0	1	1	0	0	1	3	0	0	0	0	70	0	0
circ_013446	ENSG00000197410	4	-	154366210	154377444	460	annot_exons	hsa_circ_0071317	yes	yes	21.1744	789.088	0	0	158.053	0	38.6698	0	0	0	0	15.0218	0	0	0	0	7890.88	0	0	0	0	0	0	0	3	0	1	0	0	0	0	1	0	0	0	0	70	0	0
circ_014657	ENSG00000009413	6	-	111390086	111405630	353	annot_exons	hsa_circ_0002716	yes	yes	44.0257	789.088	0	167.143	105.369	30.5951	0	0	0	0	92.0853	45.0653	0	0	0	0	7890.88	0	0	0	0	0	0	10	2	1	0	0	0	0	4	3	0	0	0	0	70	0	0
circ_008165	ENSG00000156011	8	-	18600364	18632806	265	annot_exons	novel	no	yes	0	787.448	0	0	0	0	0	0	0	0	0	0	0	7874.48	0	0	0	0	0	0	0	0	0	0	0	0	0	0	0	0	0	0	0	266	0	0	0	0	0
circ_001361	ENSG00000124207	20	+	49072286	49072697	298	annot_exons	hsa_circ_0060745	no	yes	0	786.584	0	0	0	0	0	0	0	0	0	0	0	0	0	0	0	7865.84	0	0	0	0	0	0	0	0	0	0	0	0	0	0	0	0	0	0	0	159	0
circ_013699	ENSG00000173960	2	+	23958301	23999910	954	annot_exons	novel	yes	yes	7.66377	781.715	0	0	0	30.5951	0	0	0	0	46.0426	0	0	0	0	2969.03	0	4848.13	0	0	0	0	0	0	0	1	0	0	0	0	2	0	0	0	0	74	0	98	0
circ_009111	ENSG00000113522	5	+	132591877	132609396	2508	annot_exons	novel	no	yes	0	781.074	0	0	0	0	0	0	0	0	0	0	0	0	0	0	0	0	0	0	7810.74	0	0	0	0	0	0	0	0	0	0	0	0	0	0	0	0	0	0
circ_008811	ENSG00000168769	4	+	105233897	105237351	3455	one_exon	hsa_circ_0070562	yes	yes	166.943	780.1	306.701	50.1429	316.106	61.1901	77.3395	99.4398	61.4723	321.677	345.32	30.0436	7801	0	0	0	0	0	0	0	0	0	6	3	6	2	2	3	2	17	15	2	106	0	0	0	0	0	0
circ_008624	ENSG00000108599	17	-	19958014	19958571	558	one_exon	hsa_circ_0004719	yes	yes	71.2778	777.815	102.234	33.4286	0	152.975	77.3395	33.1466	153.681	37.8444	92.0853	30.0436	0	0	0	0	7778.15	0	0	0	0	0	2	2	0	5	2	1	5	2	4	2	0	0	0	0	69	0	0
circ_016879	ENSG00000104312	8	+	89762829	89790412	1446	annot_exons	novel	yes	yes	9.17852	776.752	0	0	0	91.7852	0	0	0	0	0	0	0	0	7767.52	0	0	0	0	0	0	0	0	0	0	3	0	0	0	0	0	0	0	0	85	0	0	0	0
circ_009781	ENSG00000134899	13	+	102852118	102875914	3936	annot_exons	hsa_circ_000828	yes	yes	3.00436	772.717	0	0	0	0	0	0	0	0	0	30.0436	0	0	0	0	0	0	0	0	5107.02	2620.15	0	0	0	0	0	0	0	0	0	2	0	0	0	0	0	0	0
circ_012463	ENSG00000112773	6	+	81751639	81751979	341	antisense	novel	no	yes	0	766.33	0	0	0	0	0	0	0	0	0	0	0	0	0	7663.3	0	0	0	0	0	0	0	0	0	0	0	0	0	0	0	0	0	0	0	191	0	0	0
circ_000674	ENSG00000151952	12	-	129699810	129700698	889	one_exon	novel	yes	yes	375.118	766.053	102.234	601.715	0	428.331	77.3395	66.2932	30.7361	0	1933.79	510.741	0	0	0	0	0	0	0	0	7660.53	0	2	36	0	14	2	2	1	0	84	34	0	0	0	0	0	0	0
circ_003894	ENSG00000127947	7	+	77581427	77583650	173	annot_exons	hsa_circ_0008139	yes	yes	6.87133	765.495	0	0	0	0	38.6698	0	0	0	0	30.0436	0	0	0	0	0	0	0	7654.95	0	0	0	0	0	0	1	0	0	0	0	2	0	0	0	0	0	0	0
circ_011008	ENSG00000156011	8	-	18799295	18804898	643	annot_exons	hsa_circ_0004458	yes	yes	491.6	764.875	204.468	217.286	842.948	1132.02	425.367	497.199	983.556	113.533	184.171	315.457	1839.86	0	0	320.976	0	1978.83	0	422.342	0	3086.75	4	13	16	37	11	15	32	6	8	21	25	0	0	8	0	40	0
circ_007706	ENSG00000121297	19	-	31228005	31242875	623	annot_exons	novel	yes	yes	9.1354	762.065	0	0	52.6843	0	38.6698	0	0	0	0	0	0	0	7584.76	0	0	0	0	0	0	35.8925	0	0	1	0	1	0	0	0	0	0	0	0	83	0	0	0	0
circ_013985	ENSG00000121957	1	+	108885507	108929975	5699	annot_exons	novel	yes	yes	19.6143	762.065	0	33.4286	52.6843	0	0	0	0	18.9222	46.0426	45.0653	0	0	7584.76	0	0	0	0	0	0	35.8925	0	2	1	0	0	0	0	1	2	3	0	0	83	0	0	0	0
circ_018126	ENSG00000132122	1	-	48305787	48403882	1705	annot_exons	novel	yes	yes	16.1473	761.848	0	0	0	30.5951	38.6698	0	92.2084	0	0	0	0	0	0	0	0	7618.48	0	0	0	0	0	0	0	1	1	0	3	0	0	0	0	0	0	0	0	154	0
circ_016927	ENSG00000135298	6	+	69014038	69018499	178	annot_exons	novel	no	yes	0	760.887	0	0	0	0	0	0	0	0	0	0	0	0	5391.57	0	0	0	0	2217.29	0	0	0	0	0	0	0	0	0	0	0	0	0	0	59	0	0	0	0
circ_005871	ENSG00000147677	8	-	116655856	116658980	418	annot_exons	hsa_circ_0005231	yes	yes	187.837	758.476	306.701	334.286	0	367.141	116.009	132.586	92.2084	416.288	23.0213	90.1307	0	0	7584.76	0	0	0	0	0	0	0	6	20	0	12	3	4	3	22	1	6	0	0	83	0	0	0	0
circ_012973	ENSG00000179104	12	+	82857010	82857580	571	one_exon	hsa_circ_0002886	yes	yes	243.012	758.476	255.585	384.429	210.737	152.975	154.679	33.1466	276.625	605.51	161.149	195.283	0	0	7584.76	0	0	0	0	0	0	0	5	23	4	5	4	1	9	32	7	13	0	0	83	0	0	0	0
circ_003369	ENSG00000114107	3	-	138570318	138572932	470	annot_exons	hsa_circ_0004524	yes	yes	392.981	758.022	408.935	300.857	526.843	734.282	618.716	298.319	307.361	264.911	184.171	285.414	7580.22	0	0	0	0	0	0	0	0	0	8	18	10	24	16	9	10	14	8	19	103	0	0	0	0	0	0
circ_009244	ENSG00000065883	7	+	39987599	39988258	660	one_exon	hsa_circ_0079929	yes	yes	37.284	757.066	357.818	0	0	0	0	0	0	0	0	15.0218	0	0	3289.77	0	0	0	0	0	4280.89	0	7	0	0	0	0	0	0	0	0	1	0	0	36	0	0	0	0
circ_003646	ENSG00000198815	1	-	42265115	42278672	400	annot_exons	hsa_circ_0006848	yes	yes	233.638	755.533	51.1169	133.714	684.895	336.546	193.349	232.026	245.889	132.455	161.149	165.24	0	0	0	0	2029.08	0	0	3273.15	2253.1	0	1	8	13	11	5	7	8	7	7	11	0	0	0	0	18	0	0
circ_015020	ENSG00000175054	3	-	142549479	142550302	366	annot_exons	novel	yes	yes	1.50218	755.27	0	0	0	0	0	0	0	0	0	15.0218	0	0	0	0	7552.7	0	0	0	0	0	0	0	0	0	0	0	0	0	0	1	0	0	0	0	67	0	0
circ_017860	ENSG00000128596	7	+	128808300	128813704	3083	exon_intron	novel	no	yes	0	755.27	0	0	0	0	0	0	0	0	0	0	0	0	0	0	7552.7	0	0	0	0	0	0	0	0	0	0	0	0	0	0	0	0	0	0	0	67	0	0
circ_014938	ENSG00000198258	19	+	9828592	9828874	122	annot_exons	hsa_circ_0049164	no	yes	0	754.883	0	0	0	0	0	0	0	0	0	0	0	0	0	2286.95	0	0	0	2534.05	0	2727.83	0	0	0	0	0	0	0	0	0	0	0	0	0	57	0	0	0
circ_000899	ENSG00000196323	11	-	130260856	130261929	1074	one_exon	hsa_circ_0002484	yes	yes	1430.13	752.149	613.403	1571.14	2160.05	1193.21	1430.78	795.519	1690.49	1381.32	1197.11	2268.29	0	0	0	3691.22	0	0	0	0	3830.27	0	12	94	41	39	37	24	55	73	52	151	0	0	0	92	0	0	0
circ_013942	ENSG00000136872	9	-	101447985	101449658	1674	exon_intron	novel	yes	yes	7.56888	751.033	0	0	0	0	0	0	0	75.6888	0	0	0	0	0	0	0	0	0	0	7510.33	0	0	0	0	0	0	0	0	4	0	0	0	0	0	0	0	0	0
circ_002449	ENSG00000176204	2	-	77124500	77210838	86339	intronic	novel	no	yes	0	748.964	0	0	0	0	0	0	0	0	0	0	0	7489.64	0	0	0	0	0	0	0	0	0	0	0	0	0	0	0	0	0	0	0	253	0	0	0	0	0
circ_003181	ENSG00000140006	14	-	63581765	63599973	18209	exon_intron	novel	yes	yes	3.34286	747.232	0	33.4286	0	0	0	0	0	0	0	0	0	0	0	0	0	0	7472.32	0	0	0	0	2	0	0	0	0	0	0	0	0	0	0	0	0	0	0	110
circ_011394	ENSG00000113594	5	-	38510464	38530666	1010	annot_exons	novel	yes	yes	119.482	743.997	0	267.429	52.6843	214.166	193.349	66.2932	0	113.533	92.0853	195.283	0	0	0	0	7439.97	0	0	0	0	0	0	16	1	7	5	2	0	6	4	13	0	0	0	0	66	0	0
circ_014682	ENSG00000151229	12	-	40028301	40092933	45092	exon_intron	novel	yes	yes	126.889	743.522	102.234	200.572	0	275.356	0	0	30.7361	132.455	437.405	90.1307	0	0	0	0	0	0	0	0	7435.22	0	2	12	0	9	0	0	1	7	19	6	0	0	0	0	0	0	0
circ_002159	ENSG00000196236	22	+	40881770	40882177	408	one_exon	hsa_circ_0008360	yes	yes	439.488	743.303	613.403	200.572	210.737	458.926	812.065	530.346	706.931	208.144	368.341	285.414	7433.03	0	0	0	0	0	0	0	0	0	12	12	4	15	21	16	23	11	16	19	101	0	0	0	0	0	0
circ_002725	ENSG00000163029	2	-	17720940	17745951	1028	annot_exons	hsa_circ_0052807	no	yes	0	742.974	0	0	0	0	0	0	0	0	0	0	0	0	0	0	0	0	0	0	0	7429.74	0	0	0	0	0	0	0	0	0	0	0	0	0	0	0	0	0
circ_017378	ENSG00000068784	2	-	45546732	45553730	547	annot_exons	hsa_circ_0005542	yes	yes	209.708	740.199	102.234	100.286	368.79	122.38	232.019	497.199	153.681	208.144	207.192	105.152	0	0	7401.99	0	0	0	0	0	0	0	2	6	7	4	6	15	5	11	9	7	0	0	81	0	0	0	0
circ_011764	ENSG00000029725	17	+	5361208	5373454	930	annot_exons	hsa_circ_0041684	no	yes	0	737.113	0	0	0	0	0	0	0	0	0	0	0	0	0	0	0	7371.13	0	0	0	0	0	0	0	0	0	0	0	0	0	0	0	0	0	0	0	149	0
circ_007025	ENSG00000103994	15	-	42414520	42414725	206	one_exon	novel	no	yes	0	736.012	0	0	0	0	0	0	0	0	0	0	0	0	0	0	0	0	0	0	7360.12	0	0	0	0	0	0	0	0	0	0	0	0	0	0	0	0	0	0
circ_009488	ENSG00000275066	17	-	37553115	37554059	945	one_exon	hsa_circ_0002455	yes	yes	150.303	735.943	255.585	16.7143	210.737	0	77.3395	232.026	368.834	113.533	138.128	90.1307	7359.43	0	0	0	0	0	0	0	0	0	5	1	4	0	2	7	12	6	6	6	100	0	0	0	0	0	0
circ_015832	ENSG00000112701	6	+	75634707	75678927	2063	annot_exons	hsa_circ_000747	yes	yes	303.53	735.7	204.468	300.857	52.6843	367.141	309.358	464.053	61.4723	605.51	414.384	255.37	0	0	0	0	0	0	0	2850.81	4506.2	0	4	18	1	12	8	14	2	32	18	17	0	0	0	0	0	0	0
circ_010197	ENSG00000074603	15	-	65497864	65500779	343	annot_exons	hsa_circ_000602	yes	yes	17.0568	732.725	0	16.7143	0	0	116.009	0	0	37.8444	0	0	0	0	0	0	7327.25	0	0	0	0	0	0	1	0	0	3	0	0	2	0	0	0	0	0	0	65	0	0
circ_011865	ENSG00000166004	11	+	93725651	93727637	843	annot_exons	novel	yes	yes	7.73395	732.725	0	0	0	0	77.3395	0	0	0	0	0	0	0	0	0	7327.25	0	0	0	0	0	0	0	0	0	2	0	0	0	0	0	0	0	0	0	65	0	0
circ_006123	ENSG00000079277	1	-	46565041	46568498	357	annot_exons	novel	no	yes	0	728.584	0	0	0	0	0	0	0	0	0	0	7285.84	0	0	0	0	0	0	0	0	0	0	0	0	0	0	0	0	0	0	0	99	0	0	0	0	0	0
circ_018115	ENSG00000196440	X	+	101531644	101532012	369	one_exon	novel	no	yes	0	728.54	0	0	0	0	0	0	0	0	0	0	0	0	0	0	0	0	0	7285.4	0	0	0	0	0	0	0	0	0	0	0	0	0	0	0	0	0	0	0
circ_007062	ENSG00000124788	6	-	16326394	16328470	2077	one_exon	hsa_circ_0007132	yes	yes	2042.92	727.219	3271.48	1370.57	2581.53	1346.18	1430.78	4309.06	1844.17	2232.82	690.64	1351.96	0	0	0	0	0	7272.19	0	0	0	0	64	82	49	44	37	130	60	118	30	90	0	0	0	0	0	147	0
circ_009846	ENSG00000198162	1	+	117402186	117442325	648	annot_exons	hsa_circ_002057	yes	yes	207.483	726.328	153.351	284.143	105.369	428.331	193.349	99.4398	184.417	56.7666	299.277	270.392	0	0	0	4573.9	0	0	135.86	0	2553.51	0	3	17	2	14	5	3	6	3	13	18	0	0	0	114	0	0	2
circ_008569	ENSG00000169193	7	+	23611171	23611553	383	one_exon	hsa_circ_000448	yes	yes	258.457	723.407	153.351	234	158.053	275.356	580.046	165.733	245.889	340.599	161.149	270.392	0	0	0	40.122	0	0	0	6968.64	225.31	0	3	14	3	9	15	5	8	18	7	18	0	0	0	1	0	0	0
circ_005951	ENSG00000049759	18	+	58245427	58252054	519	annot_exons	novel	yes	yes	1.67143	722.303	0	16.7143	0	0	0	0	0	0	0	0	0	888.099	0	641.952	0	1385.18	0	422.342	3454.75	430.71	0	1	0	0	0	0	0	0	0	0	0	30	0	16	0	28	0
circ_004292	ENSG00000109674	4	+	177351380	177353728	591	annot_exons	novel	yes	yes	1.67143	716.38	0	16.7143	0	0	0	0	0	0	0	0	5298.79	1865.01	0	0	0	0	0	0	0	0	0	1	0	0	0	0	0	0	0	0	72	63	0	0	0	0	0
circ_011058	ENSG00000150636	18	+	69010934	69054133	395	annot_exons	hsa_circ_0005094	yes	yes	25.8104	714.714	153.351	0	52.6843	0	0	33.1466	0	18.9222	0	0	0	0	0	0	0	5639.66	0	0	0	1507.48	3	0	1	0	0	1	0	1	0	0	0	0	0	0	0	114	0
circ_000055	ENSG00000075292	2	+	71426843	71427414	572	one_exon	novel	no	yes	0	712.784	0	0	0	0	0	0	0	0	0	0	0	0	7127.84	0	0	0	0	0	0	0	0	0	0	0	0	0	0	0	0	0	0	0	78	0	0	0	0
circ_014054	ENSG00000134644	1	-	30992390	30995220	438	annot_exons	hsa_circ_001967	yes	yes	89.8816	712.378	0	66.8572	263.421	91.7852	116.009	132.586	30.7361	151.378	46.0426	0	0	0	0	0	0	7123.78	0	0	0	0	0	4	5	3	3	4	1	8	2	0	0	0	0	0	0	144	0
circ_014066	ENSG00000024048	6	+	42573734	42594304	453	annot_exons	hsa_circ_0076347	yes	yes	93.8645	707.43	102.234	66.8572	158.053	30.5951	193.349	33.1466	92.2084	18.9222	138.128	105.152	0	0	0	0	0	7074.3	0	0	0	0	2	4	3	1	5	1	3	1	6	7	0	0	0	0	0	143	0
circ_014473	ENSG00000007047	19	+	45277923	45278615	220	annot_exons	hsa_circ_000284	yes	yes	59.0522	706.506	0	33.4286	158.053	0	77.3395	99.4398	184.417	37.8444	0	0	7065.06	0	0	0	0	0	0	0	0	0	0	2	3	0	2	3	6	2	0	0	96	0	0	0	0	0	0
circ_015756	ENSG00000132466	4	-	73078642	73092300	2171	annot_exons	hsa_circ_0006693	yes	yes	113.174	702.483	102.234	33.4286	210.737	122.38	116.009	66.2932	215.153	151.378	69.064	45.0653	0	0	0	0	0	7024.83	0	0	0	0	2	2	4	4	3	2	7	8	3	3	0	0	0	0	0	142	0
circ_000985	ENSG00000092148	14	-	31127785	31133675	1403	annot_exons	hsa_circ_0002301	yes	yes	931.193	702.201	306.701	735.429	632.211	1254.4	1237.43	729.225	922.084	794.732	2279.11	420.61	0	1272.94	0	0	5749.07	0	0	0	0	0	6	44	12	41	32	22	30	42	99	28	0	43	0	0	51	0	0
circ_000861	ENSG00000144468	2	+	226906793	226914351	621	annot_exons	hsa_circ_0058497	yes	yes	41.475	701.662	0	83.5715	0	183.57	0	132.586	0	0	0	15.0218	0	0	0	3891.83	0	0	3124.79	0	0	0	0	5	0	6	0	4	0	0	0	1	0	0	0	97	0	0	46
circ_017458	ENSG00000103047	16	+	68859884	68863061	758	annot_exons	hsa_circ_0003220	yes	yes	75.5632	699.146	0	83.5715	105.369	30.5951	77.3395	165.733	0	56.7666	161.149	75.1089	6991.46	0	0	0	0	0	0	0	0	0	0	5	2	1	2	5	0	3	7	5	95	0	0	0	0	0	0
circ_014009	ENSG00000099139	9	+	76067955	76107351	576	annot_exons	hsa_circ_0087234	yes	yes	437.859	697.536	664.52	100.286	263.421	183.57	425.367	1657.33	614.723	227.066	92.0853	150.218	0	0	0	0	0	6975.36	0	0	0	0	13	6	5	6	11	50	20	12	4	10	0	0	0	0	0	141	0
circ_011515	ENSG00000171456	20	+	32366384	32369123	198	annot_exons	hsa_circ_002158	yes	yes	969.465	697.111	1431.27	518.143	1580.53	1009.64	270.688	1823.06	737.667	965.032	667.618	691.002	0	0	0	0	0	0	0	2164.5	4806.61	0	28	31	30	33	7	55	24	51	29	46	0	0	0	0	0	0	0
circ_009499	ENSG00000138792	4	+	110488541	110491164	274	annot_exons	novel	yes	yes	10.2234	692.589	102.234	0	0	0	0	0	0	0	0	0	0	0	0	0	0	6925.89	0	0	0	0	2	0	0	0	0	0	0	0	0	0	0	0	0	0	0	140	0
circ_016855	ENSG00000256166	6	-	31269037	31354158	77923	exon_intron	novel	yes	yes	2149.79	692.589	0	0	0	0	0	21479	0	18.9222	0	0	0	0	0	0	0	6925.89	0	0	0	0	0	0	0	0	0	648	0	1	0	0	0	0	0	0	0	140	0
circ_007206	ENSG00000230124	1	-	180397516	180413471	196	annot_exons	hsa_circ_0009175	yes	yes	69.3366	688.896	102.234	0	210.737	0	232.019	33.1466	92.2084	0	23.0213	0	0	0	0	0	0	0	4143.74	2745.22	0	0	2	0	4	0	6	1	3	0	1	0	0	0	0	0	0	0	61
circ_011161	ENSG00000116127	2	+	73432198	73490158	6861	annot_exons	novel	yes	yes	29.6048	687.836	0	16.7143	0	0	154.679	0	0	94.611	0	30.0436	6770.68	0	0	0	0	0	0	0	0	107.677	0	1	0	0	4	0	0	5	0	2	92	0	0	0	0	0	0
circ_010210	ENSG00000143924	2	+	42315962	42317524	187	annot_exons	hsa_circ_0054254	no	yes	0	687.634	0	0	0	0	0	0	0	0	0	0	0	0	0	0	6876.34	0	0	0	0	0	0	0	0	0	0	0	0	0	0	0	0	0	0	0	61	0	0
circ_012029	NA	9	+	129651921	129652663	743	intergenic	novel	no	yes	0	686.095	0	0	0	0	0	0	0	0	0	0	0	0	0	0	0	0	6860.95	0	0	0	0	0	0	0	0	0	0	0	0	0	0	0	0	0	0	0	101
circ_010278	ENSG00000144451	2	+	213310059	213350645	1105	annot_exons	hsa_circ_0058039	yes	yes	304.727	682.074	511.169	167.143	948.317	122.38	464.037	232.026	153.681	0	253.234	195.283	0	0	0	6820.74	0	0	0	0	0	0	10	10	18	4	12	7	5	0	11	13	0	0	0	170	0	0	0
circ_004232	ENSG00000115461	2	-	216674242	216674646	405	one_exon	novel	no	yes	0	677.068	0	0	0	0	0	0	0	0	0	0	6770.68	0	0	0	0	0	0	0	0	0	0	0	0	0	0	0	0	0	0	0	92	0	0	0	0	0	0
circ_015776	ENSG00000246596	5	-	177619078	177632738	1483	annot_exons	hsa_circ_0004138	yes	yes	52.3185	676.217	102.234	0	0	0	77.3395	0	184.417	0	69.064	90.1307	0	0	0	441.342	0	0	407.581	0	5482.54	430.71	2	0	0	0	2	0	6	0	3	6	0	0	0	11	0	0	6
circ_008882	ENSG00000180376	3	+	56592970	56594028	468	annot_exons	hsa_circ_000374	yes	yes	272.55	676.203	255.585	234	263.421	275.356	154.679	298.319	522.514	227.066	299.277	195.283	0	0	0	240.732	0	0	6521.3	0	0	0	5	14	5	9	4	9	17	12	13	13	0	0	0	6	0	0	96
circ_010827	ENSG00000164197	5	+	64325186	64330406	352	annot_exons	novel	yes	yes	756.034	675.61	1124.57	217.286	0	795.472	1160.09	1657.33	1075.76	946.11	253.234	330.479	0	0	0	0	0	98.9413	6657.16	0	0	0	22	13	0	26	30	50	35	50	11	22	0	0	0	0	0	2	98
circ_015966	ENSG00000186472	7	-	83134250	83156392	3052	annot_exons	hsa_circ_0080942	yes	yes	12.9418	674.049	0	0	0	30.5951	0	0	30.7361	0	23.0213	45.0653	0	0	0	6740.49	0	0	0	0	0	0	0	0	0	1	0	0	1	0	1	3	0	0	0	168	0	0	0
circ_015205	ENSG00000155313	21	+	15833348	15842540	344	annot_exons	hsa_circ_0005238	yes	yes	8.66282	672.092	0	0	52.6843	0	0	0	0	18.9222	0	15.0218	0	0	182.765	0	6538.16	0	0	0	0	0	0	0	1	0	0	0	0	1	0	1	0	0	2	0	58	0	0
circ_009071	ENSG00000065882	4	+	38054199	38103157	749	annot_exons	hsa_circ_0007820	yes	yes	100.434	670.641	51.1169	66.8572	368.79	183.57	193.349	33.1466	61.4723	0	46.0426	0	0	4499.7	0	2206.71	0	0	0	0	0	0	1	4	7	6	5	1	2	0	2	0	0	152	0	55	0	0	0
circ_016452	ENSG00000150477	18	+	37066890	37084232	1661	annot_exons	hsa_circ_0047474	yes	yes	5.11169	669.709	51.1169	0	0	0	0	0	0	0	0	0	6697.09	0	0	0	0	0	0	0	0	0	1	0	0	0	0	0	0	0	0	0	91	0	0	0	0	0	0
circ_001700	ENSG00000135829	1	+	182881264	182884813	837	annot_exons	novel	no	yes	0	669.035	0	0	0	0	0	0	0	0	0	0	0	6690.35	0	0	0	0	0	0	0	0	0	0	0	0	0	0	0	0	0	0	0	226	0	0	0	0	0
circ_011538	ENSG00000286749	5	+	152610567	152611080	514	intronic	novel	yes	yes	60.143	669.035	0	401.143	0	61.1901	0	0	0	18.9222	0	120.174	0	6690.35	0	0	0	0	0	0	0	0	0	24	0	2	0	0	0	1	0	8	0	226	0	0	0	0	0
circ_014698	ENSG00000165934	14	+	92126122	92143294	1233	annot_exons	novel	yes	yes	61.761	668.654	0	150.429	0	152.975	0	132.586	0	113.533	23.0213	45.0653	0	4174.07	0	0	0	0	0	0	0	2512.47	0	9	0	5	0	4	0	6	1	3	0	141	0	0	0	0	0
circ_004002	ENSG00000159692	4	-	1228199	1241519	4365	annot_exons	hsa_circ_0007149	yes	yes	9.52752	668.419	0	0	0	30.5951	0	0	30.7361	18.9222	0	15.0218	0	0	0	0	0	0	0	0	6684.19	0	0	0	0	1	0	0	1	1	0	1	0	0	0	0	0	0	0
circ_004082	ENSG00000113391	5	-	94050731	94053227	203	annot_exons	novel	no	yes	0	668.419	0	0	0	0	0	0	0	0	0	0	0	0	0	0	0	0	0	0	6684.19	0	0	0	0	0	0	0	0	0	0	0	0	0	0	0	0	0	0
circ_011571	ENSG00000029725	17	+	5361208	5368468	789	annot_exons	novel	yes	yes	5.36915	665.088	0	0	0	0	38.6698	0	0	0	0	15.0218	0	0	0	0	6650.88	0	0	0	0	0	0	0	0	0	1	0	0	0	0	1	0	0	0	0	59	0	0
circ_009859	ENSG00000219545	7	+	7877281	7884346	7066	exon_intron	novel	no	yes	0	662.907	0	0	0	0	0	0	0	0	0	0	0	0	0	0	0	6629.07	0	0	0	0	0	0	0	0	0	0	0	0	0	0	0	0	0	0	0	134	0
circ_014111	ENSG00000113384	5	-	32135572	32143880	247	annot_exons	hsa_circ_000725	yes	yes	237.819	658.737	51.1169	100.286	579.527	152.975	193.349	265.173	461.042	189.222	115.107	270.392	0	0	0	0	5636.34	0	951.022	0	0	0	1	6	11	5	5	8	15	10	5	18	0	0	0	0	50	0	14
circ_005488	ENSG00000136758	10	-	27142387	27145590	271	annot_exons	hsa_circ_0005633	yes	yes	50.8006	649.351	0	0	0	152.975	0	66.2932	61.4723	189.222	23.0213	15.0218	0	0	0	0	0	0	0	6493.51	0	0	0	0	0	5	0	2	2	10	1	1	0	0	0	0	0	0	0
circ_004585	ENSG00000146966	7	-	140601403	140602542	1140	one_exon	hsa_circ_0002142	yes	yes	517.547	647.444	920.104	167.143	158.053	397.736	2088.17	265.173	553.25	170.3	230.213	225.327	0	0	0	4573.9	0	0	0	1900.54	0	0	18	10	3	13	54	8	18	9	10	15	0	0	0	114	0	0	0
circ_016307	ENSG00000135870	1	-	173992755	173993135	381	one_exon	hsa_circ_0004927	yes	yes	165.364	645.964	153.351	117	316.106	183.57	38.6698	99.4398	245.889	189.222	115.107	195.283	0	0	0	6459.64	0	0	0	0	0	0	3	7	6	6	1	3	8	10	5	13	0	0	0	161	0	0	0
circ_003018	ENSG00000170759	10	-	32017143	32019959	557	annot_exons	hsa_circ_0007664	yes	yes	63.654	643.119	0	16.7143	0	0	309.358	33.1466	30.7361	132.455	69.064	45.0653	0	0	0	0	0	6431.19	0	0	0	0	0	1	0	0	8	1	1	7	3	3	0	0	0	0	0	130	0
circ_003606	ENSG00000055609	7	-	152158863	152250966	11291	annot_exons	hsa_circ_0082986	yes	yes	1.67143	643.119	0	16.7143	0	0	0	0	0	0	0	0	0	0	0	0	0	6431.19	0	0	0	0	0	1	0	0	0	0	0	0	0	0	0	0	0	0	0	130	0
circ_006145	ENSG00000177707	3	+	111134019	111134205	187	one_exon	novel	no	yes	0	642.543	0	0	0	0	0	0	0	0	0	0	0	0	0	0	6425.43	0	0	0	0	0	0	0	0	0	0	0	0	0	0	0	0	0	0	0	57	0	0
circ_017327	ENSG00000205213	11	-	27367855	27368083	229	one_exon	novel	no	yes	0	642.543	0	0	0	0	0	0	0	0	0	0	0	0	0	0	6425.43	0	0	0	0	0	0	0	0	0	0	0	0	0	0	0	0	0	0	0	57	0	0
circ_013057	ENSG00000136169	13	+	49451553	49451909	357	one_exon	hsa_circ_0030253	yes	yes	35.2406	641.295	51.1169	100.286	105.369	0	38.6698	0	0	18.9222	23.0213	15.0218	0	0	5665.72	0	0	0	747.232	0	0	0	1	6	2	0	1	0	0	1	1	1	0	0	62	0	0	0	11
circ_004988	ENSG00000140945	16	+	83226231	83249866	23636	intronic	novel	no	yes	0	640.271	0	0	0	0	0	0	0	0	0	0	6402.71	0	0	0	0	0	0	0	0	0	0	0	0	0	0	0	0	0	0	0	87	0	0	0	0	0	0
circ_011830	ENSG00000175895	8	+	95154031	95154820	790	one_exon	novel	yes	yes	5.11169	640.271	51.1169	0	0	0	0	0	0	0	0	0	6402.71	0	0	0	0	0	0	0	0	0	1	0	0	0	0	0	0	0	0	0	87	0	0	0	0	0	0
circ_017822	ENSG00000007237	17	-	9940126	9946983	281	annot_exons	hsa_circ_0042079	yes	yes	63.2884	640.271	306.701	50.1429	0	30.5951	38.6698	66.2932	61.4723	18.9222	0	60.0871	6402.71	0	0	0	0	0	0	0	0	0	6	3	0	1	1	2	2	1	0	4	87	0	0	0	0	0	0
circ_004055	ENSG00000146859	7	+	135165812	135166242	431	exon_intron	novel	no	yes	0	638.172	0	0	0	0	0	0	0	0	0	0	0	0	0	0	0	6381.72	0	0	0	0	0	0	0	0	0	0	0	0	0	0	0	0	0	0	0	129	0
circ_010507	ENSG00000176393	1	+	202001376	202001767	392	one_exon	hsa_circ_0015966	no	yes	0	638.172	0	0	0	0	0	0	0	0	0	0	0	0	0	0	0	6381.72	0	0	0	0	0	0	0	0	0	0	0	0	0	0	0	0	0	0	0	129	0
circ_014287	ENSG00000197102	14	+	101994986	101995300	231	annot_exons	novel	no	yes	0	638.172	0	0	0	0	0	0	0	0	0	0	0	0	0	0	0	6381.72	0	0	0	0	0	0	0	0	0	0	0	0	0	0	0	0	0	0	0	129	0
circ_014815	ENSG00000163629	4	+	86693587	86701801	649	annot_exons	hsa_circ_0007263	yes	yes	183.966	636.719	357.818	284.143	105.369	91.7852	348.028	232.026	245.889	113.533	46.0426	15.0218	0	3463.59	0	0	0	0	0	2903.6	0	0	7	17	2	3	9	7	8	6	2	1	0	117	0	0	0	0	0
circ_002052	ENSG00000079819	6	-	130926605	130956499	824	annot_exons	hsa_circ_0077837	yes	yes	581.179	635.353	1175.69	484.715	421.474	520.116	580.046	364.613	1106.5	151.378	391.362	615.893	0	4558.91	0	0	0	0	0	0	0	1794.62	23	29	8	17	15	11	36	8	17	41	0	154	0	0	0	0	0
circ_015537	ENSG00000147586	8	-	79917978	79919148	1171	exon_intron	novel	yes	yes	142.423	633.927	51.1169	83.5715	158.053	91.7852	309.358	132.586	61.4723	245.988	230.213	60.0871	0	0	0	6339.27	0	0	0	0	0	0	1	5	3	3	8	4	2	13	10	4	0	0	0	158	0	0	0
circ_010129	ENSG00000131016	6	+	151348711	151353752	5042	one_exon	hsa_circ_0078299	yes	yes	23.687	633.676	102.234	50.1429	0	0	0	0	61.4723	0	23.0213	0	0	592.066	0	0	0	593.648	0	0	2853.92	2297.12	2	3	0	0	0	0	2	0	1	0	0	20	0	0	0	12	0
circ_006466	ENSG00000168300	8	-	51860845	51861246	402	one_exon	hsa_circ_000018	yes	yes	1262.94	633.627	1533.51	668.572	2897.63	1866.3	1198.76	729.225	1045.03	1078.56	920.853	691.002	0	236.827	0	0	0	0	0	5648.82	450.62	0	30	40	55	61	31	22	34	57	40	46	0	8	0	0	0	0	0
circ_017648	ENSG00000105821	7	-	103319609	103319844	159	annot_exons	hsa_circ_0007188	yes	yes	3.05951	633.224	0	0	0	30.5951	0	0	0	0	0	0	0	0	0	0	0	6332.24	0	0	0	0	0	0	0	1	0	0	0	0	0	0	0	0	0	0	0	128	0
circ_004032	ENSG00000164074	4	+	128017358	128028853	715	annot_exons	novel	yes	yes	17.8374	631.27	0	0	0	0	77.3395	33.1466	0	37.8444	0	30.0436	0	0	0	0	6312.7	0	0	0	0	0	0	0	0	0	2	1	0	2	0	2	0	0	0	0	56	0	0
circ_004070	ENSG00000182400	14	-	39151746	39159550	397	annot_exons	hsa_circ_0031738	yes	yes	10.965	625.552	0	0	52.6843	0	0	0	0	18.9222	23.0213	15.0218	6255.52	0	0	0	0	0	0	0	0	0	0	0	1	0	0	0	0	1	1	1	85	0	0	0	0	0	0
circ_013133	ENSG00000136504	17	+	49805363	49811574	272	annot_exons	hsa_circ_001575	no	yes	0	625.552	0	0	0	0	0	0	0	0	0	0	6255.52	0	0	0	0	0	0	0	0	0	0	0	0	0	0	0	0	0	0	0	85	0	0	0	0	0	0
circ_008258	ENSG00000116668	1	+	185174372	185175113	742	one_exon	novel	yes	yes	7.81866	624.958	0	16.7143	0	0	0	0	61.4723	0	0	0	0	0	0	0	0	0	6249.58	0	0	0	0	1	0	0	0	0	2	0	0	0	0	0	0	0	0	0	92
circ_017383	ENSG00000249456	10	+	124940374	124943307	2934	exon_intron	hsa_circ_0006545	yes	yes	25.984	623.707	0	0	52.6843	61.1901	0	0	122.945	0	23.0213	0	0	0	0	0	0	0	0	4434.59	1802.48	0	0	0	1	2	0	0	4	0	1	0	0	0	0	0	0	0	0
circ_004729	ENSG00000196233	10	+	96858292	96907747	670	annot_exons	hsa_circ_0006198	yes	yes	3.78444	623.33	0	0	0	0	0	0	0	37.8444	0	0	0	0	0	0	0	6233.3	0	0	0	0	0	0	0	0	0	0	0	2	0	0	0	0	0	0	0	126	0
circ_014629	ENSG00000066933	15	-	71999851	72046634	1541	annot_exons	hsa_circ_0036172	yes	yes	21.1765	621.812	51.1169	0	0	30.5951	0	0	92.2084	37.8444	0	0	0	0	91.3826	0	0	0	4619.25	0	0	1507.48	1	0	0	1	0	0	3	2	0	0	0	0	1	0	0	0	68
circ_000138	ENSG00000181555	3	-	47083720	47084382	663	one_exon	hsa_circ_0065160	yes	yes	13.6105	618.383	0	0	105.369	0	0	0	30.7361	0	0	0	0	0	0	0	0	6183.83	0	0	0	0	0	0	2	0	0	0	1	0	0	0	0	0	0	0	0	125	0
circ_011614	ENSG00000101871	X	-	10566888	10567603	716	one_exon	hsa_circ_0007933	yes	yes	77.8153	618.165	153.351	0	316.106	91.7852	77.3395	33.1466	30.7361	75.6888	0	0	0	0	0	0	0	0	6181.65	0	0	0	3	0	6	3	2	1	1	4	0	0	0	0	0	0	0	0	91
circ_003175	ENSG00000217128	5	-	131716565	131731038	403	annot_exons	novel	yes	yes	6.14723	613.436	0	0	0	0	0	0	61.4723	0	0	0	0	0	0	0	0	6134.36	0	0	0	0	0	0	0	0	0	0	2	0	0	0	0	0	0	0	0	124	0
circ_012676	ENSG00000101040	20	-	47246008	47246517	510	one_exon	hsa_circ_0005996	yes	yes	17.8362	613.436	0	33.4286	0	30.5951	0	0	61.4723	37.8444	0	15.0218	0	0	0	0	0	6134.36	0	0	0	0	0	2	0	1	0	0	2	2	0	1	0	0	0	0	0	124	0
circ_014025	NA	7	+	54716570	54717685	1116	intergenic	novel	no	yes	0	613.436	0	0	0	0	0	0	0	0	0	0	0	0	0	0	0	6134.36	0	0	0	0	0	0	0	0	0	0	0	0	0	0	0	0	0	0	0	124	0
circ_002985	ENSG00000287691	1	+	32937339	32938398	1060	intronic	novel	no	yes	0	608.725	0	0	0	0	0	0	0	0	0	0	0	0	0	0	6087.25	0	0	0	0	0	0	0	0	0	0	0	0	0	0	0	0	0	0	0	54	0	0
circ_008710	ENSG00000120137	5	-	168559032	168566266	681	annot_exons	novel	yes	yes	15.4251	608.489	51.1169	0	0	61.1901	0	0	0	18.9222	23.0213	0	0	0	0	0	0	6084.89	0	0	0	0	1	0	0	2	0	0	0	1	1	0	0	0	0	0	0	123	0
circ_016350	ENSG00000107249	9	-	4286038	4286523	486	one_exon	hsa_circ_0002874	yes	yes	589.398	606.835	306.701	250.715	1580.53	1132.02	386.698	563.492	891.348	454.133	253.234	75.1089	0	0	0	2407.32	0	0	0	0	0	3661.03	6	15	30	37	10	17	29	24	11	5	0	0	0	60	0	0	0
circ_001057	ENSG00000153317	8	-	130152736	130180880	559	annot_exons	hsa_circ_0008934	yes	yes	211.837	603.542	204.468	66.8572	632.211	244.761	270.688	265.173	153.681	151.378	69.064	60.0871	0	0	0	0	0	6035.42	0	0	0	0	4	4	12	8	7	8	5	8	3	4	0	0	0	0	0	122	0
circ_006723	ENSG00000069248	1	-	229460611	229463676	293	annot_exons	novel	yes	yes	6.62932	603.542	0	0	0	0	0	66.2932	0	0	0	0	0	0	0	0	0	6035.42	0	0	0	0	0	0	0	0	0	2	0	0	0	0	0	0	0	0	0	122	0
circ_012715	ENSG00000113810	3	+	160413473	160414517	292	annot_exons	hsa_circ_000699	yes	yes	10.2234	603.542	102.234	0	0	0	0	0	0	0	0	0	0	0	0	0	0	6035.42	0	0	0	0	2	0	0	0	0	0	0	0	0	0	0	0	0	0	0	122	0
circ_016056	ENSG00000152894	6	-	128322039	128397688	395	annot_exons	novel	yes	yes	9.03939	603.474	0	33.4286	0	0	0	0	0	18.9222	23.0213	15.0218	6034.74	0	0	0	0	0	0	0	0	0	0	2	0	0	0	0	0	1	1	1	82	0	0	0	0	0	0
circ_004752	ENSG00000080603	16	+	30728966	30729572	469	annot_exons	hsa_circ_0006127	yes	yes	535.951	603.125	868.987	250.715	1001	275.356	541.377	795.519	430.306	586.588	414.384	195.283	0	0	6031.25	0	0	0	0	0	0	0	17	15	19	9	14	24	14	31	18	13	0	0	66	0	0	0	0
circ_016906	ENSG00000160908	7	-	99493040	99494631	1592	exon_intron	hsa_circ_002103	yes	yes	640.399	602.801	357.818	585.001	1738.58	550.711	154.679	464.053	922.084	1116.41	184.171	330.479	0	0	0	0	0	0	2649.28	3378.74	0	0	7	35	33	18	4	14	30	59	8	22	0	0	0	0	0	0	39
circ_017942	ENSG00000106608	7	-	43881659	43881957	90	annot_exons	novel	no	yes	0	597.785	0	0	0	0	0	0	0	0	0	0	0	0	0	0	0	0	5977.85	0	0	0	0	0	0	0	0	0	0	0	0	0	0	0	0	0	0	0	88
circ_001299	ENSG00000141380	18	-	26018019	26078160	1570	annot_exons	novel	yes	yes	35.8053	593.648	0	33.4286	0	0	77.3395	33.1466	92.2084	37.8444	69.064	15.0218	0	0	0	0	0	5936.48	0	0	0	0	0	2	0	0	2	1	3	2	3	1	0	0	0	0	0	120	0
circ_017153	ENSG00000116539	1	-	155360301	155395553	802	annot_exons	novel	no	yes	0	593.316	0	0	0	0	0	0	0	0	0	0	0	0	0	0	0	0	0	0	5933.16	0	0	0	0	0	0	0	0	0	0	0	0	0	0	0	0	0	0
circ_005589	ENSG00000186231	6	+	97085126	97114509	1022	annot_exons	novel	no	yes	0	592.066	0	0	0	0	0	0	0	0	0	0	0	5920.66	0	0	0	0	0	0	0	0	0	0	0	0	0	0	0	0	0	0	0	200	0	0	0	0	0
circ_002508	ENSG00000105738	19	+	38119306	38119882	577	one_exon	hsa_circ_0005081	yes	yes	37.5109	590.992	0	150.429	52.6843	0	0	0	92.2084	56.7666	23.0213	0	0	0	0	0	0	0	5909.92	0	0	0	0	9	1	0	0	0	3	3	1	0	0	0	0	0	0	0	87
circ_012725	ENSG00000161149	22	-	21008779	21013184	1025	annot_exons	novel	yes	yes	28.1241	590.992	102.234	33.4286	0	0	38.6698	0	0	37.8444	69.064	0	0	0	0	0	0	0	5909.92	0	0	0	2	2	0	0	1	0	0	2	3	0	0	0	0	0	0	0	87
circ_000179	ENSG00000130638	22	+	45689712	45740538	1295	annot_exons	hsa_circ_0008199	yes	yes	230.363	588.755	102.234	183.857	368.79	367.141	154.679	397.759	92.2084	151.378	230.213	255.37	5887.55	0	0	0	0	0	0	0	0	0	2	11	7	12	4	12	3	8	10	17	80	0	0	0	0	0	0
circ_003456	ENSG00000102572	13	-	98474821	98482321	324	annot_exons	hsa_circ_0030707	no	yes	0	588.755	0	0	0	0	0	0	0	0	0	0	5887.55	0	0	0	0	0	0	0	0	0	0	0	0	0	0	0	0	0	0	0	80	0	0	0	0	0	0
circ_004304	ENSG00000012232	8	+	28713457	28718207	2717	annot_exons	hsa_circ_0003885	yes	yes	185.334	588.701	204.468	183.857	368.79	214.166	38.6698	99.4398	184.417	0	529.49	30.0436	0	0	0	0	0	5887.01	0	0	0	0	4	11	7	7	1	3	6	0	23	2	0	0	0	0	0	119	0
circ_007166	ENSG00000130254	19	-	5604583	5604936	263	annot_exons	hsa_circ_000256	yes	yes	83.0107	586.18	102.234	16.7143	421.474	0	0	66.2932	61.4723	56.7666	0	105.152	0	0	0	0	5861.8	0	0	0	0	0	2	1	8	0	0	2	2	3	0	7	0	0	0	0	52	0	0
circ_001767	ENSG00000115355	2	-	55343648	55355751	706	annot_exons	novel	no	yes	0	583.754	0	0	0	0	0	0	0	0	0	0	0	0	0	0	0	5837.54	0	0	0	0	0	0	0	0	0	0	0	0	0	0	0	0	0	0	0	118	0
circ_007386	ENSG00000145246	4	+	47512504	47515670	522	annot_exons	novel	yes	yes	48.4981	582.931	102.234	0	0	30.5951	0	198.88	92.2084	0	46.0426	15.0218	0	0	0	80.2439	5749.07	0	0	0	0	0	2	0	0	1	0	6	3	0	2	1	0	0	0	2	51	0	0
circ_006595	ENSG00000157741	7	+	139273297	139273410	114	one_exon	novel	no	yes	0	574.907	0	0	0	0	0	0	0	0	0	0	0	0	0	0	5749.07	0	0	0	0	0	0	0	0	0	0	0	0	0	0	0	0	0	0	0	51	0	0
circ_013202	ENSG00000138709	4	+	128121826	128162317	2039	annot_exons	novel	yes	yes	22.6862	574.907	0	16.7143	0	91.7852	0	99.4398	0	18.9222	0	0	0	0	0	0	5749.07	0	0	0	0	0	0	1	0	3	0	3	0	1	0	0	0	0	0	0	51	0	0
circ_005992	ENSG00000170802	2	+	48328561	48346751	693	annot_exons	hsa_circ_0007641	yes	yes	210.729	574.754	102.234	217.286	52.6843	183.57	309.358	298.319	276.625	94.611	437.405	135.196	0	0	0	0	0	1978.83	0	0	0	3768.71	2	13	1	6	8	9	9	5	19	9	0	0	0	0	0	40	0
circ_008976	ENSG00000148925	11	-	13413530	13445181	1261	annot_exons	hsa_circ_0003234	yes	yes	183.578	574.452	204.468	200.572	105.369	152.975	193.349	132.586	215.153	75.6888	345.32	210.305	0	5269.39	0	0	0	0	0	475.135	0	0	4	12	2	5	5	4	7	4	15	14	0	178	0	0	0	0	0
circ_011800	ENSG00000104290	8	+	28502670	28503202	533	one_exon	hsa_circ_0083795	yes	yes	4.50653	573.86	0	0	0	0	0	0	0	0	0	45.0653	0	0	0	0	0	5738.6	0	0	0	0	0	0	0	0	0	0	0	0	0	3	0	0	0	0	0	116	0
circ_012064	ENSG00000120158	9	+	4823548	4827033	248	annot_exons	hsa_circ_0006345	yes	yes	24.2204	573.86	0	33.4286	52.6843	0	0	33.1466	122.945	0	0	0	0	0	0	0	0	5738.6	0	0	0	0	0	2	1	0	0	1	4	0	0	0	0	0	0	0	0	116	0
circ_014924	ENSG00000123200	13	-	46003139	46020557	804	annot_exons	novel	yes	yes	11.3533	573.072	0	0	0	0	0	0	0	113.533	0	0	2428.61	0	0	0	0	0	0	0	0	3302.11	0	0	0	0	0	0	0	6	0	0	33	0	0	0	0	0	0
circ_016184	ENSG00000007923	1	-	6667709	6681037	842	annot_exons	hsa_circ_0008389	yes	yes	3.00436	570.785	0	0	0	0	0	0	0	0	0	30.0436	0	0	0	0	0	0	0	0	5707.85	0	0	0	0	0	0	0	0	0	0	2	0	0	0	0	0	0	0
circ_003239	ENSG00000284770	1	+	235434204	235437474	1094	annot_exons	hsa_circ_0008908	yes	yes	6.90651	567.101	0	50.1429	0	0	0	0	0	18.9222	0	0	0	0	0	0	0	0	0	0	0	5671.01	0	3	0	0	0	0	0	1	0	0	0	0	0	0	0	0	0
circ_001368	ENSG00000145819	5	+	143054439	143057747	253	annot_exons	hsa_circ_0074371	yes	yes	219.292	566.676	511.169	133.714	474.158	91.7852	502.707	99.4398	30.7361	37.8444	161.149	150.218	5666.76	0	0	0	0	0	0	0	0	0	10	8	9	3	13	3	1	2	7	10	77	0	0	0	0	0	0
circ_008687	ENSG00000196821	6	-	34606555	34606904	350	one_exon	hsa_circ_0006757	yes	yes	82.5094	565.935	102.234	16.7143	52.6843	244.761	38.6698	33.1466	215.153	75.6888	46.0426	0	0	0	0	2808.54	0	0	0	2850.81	0	0	2	1	1	8	1	1	7	4	2	0	0	0	0	70	0	0	0
circ_012137	ENSG00000153113	5	+	96630967	96634897	3931	intronic	novel	yes	yes	23.3738	565.423	0	50.1429	0	61.1901	77.3395	0	0	0	0	45.0653	0	5654.23	0	0	0	0	0	0	0	0	0	3	0	2	2	0	0	0	0	3	0	191	0	0	0	0	0
circ_008961	ENSG00000106484	7	+	130498276	130498418	143	intronic	novel	no	yes	0	563.82	0	0	0	0	0	0	0	0	0	0	0	0	0	0	0	0	5638.2	0	0	0	0	0	0	0	0	0	0	0	0	0	0	0	0	0	0	0	83
circ_015098	ENSG00000137642	11	+	121632382	121633093	712	one_exon	novel	no	yes	0	563.634	0	0	0	0	0	0	0	0	0	0	0	0	0	0	5636.34	0	0	0	0	0	0	0	0	0	0	0	0	0	0	0	0	0	0	0	50	0	0
circ_017202	ENSG00000173889	3	-	170122591	170126007	3417	exon_intron	hsa_circ_0007854	yes	yes	3.86698	563.383	0	0	0	0	38.6698	0	0	0	0	0	0	4055.65	0	0	1578.18	0	0	0	0	0	0	0	0	0	1	0	0	0	0	0	0	137	0	0	14	0	0
circ_005275	ENSG00000166407	11	-	8226975	8230504	340	annot_exons	hsa_circ_0021087	yes	yes	154.018	563.275	0	0	0	0	116.009	0	0	227.066	1197.11	0	0	0	0	0	0	0	0	0	5632.75	0	0	0	0	0	3	0	0	12	52	0	0	0	0	0	0	0	0
circ_013173	ENSG00000165209	9	-	123122193	123184298	5765	annot_exons	novel	yes	yes	23.6651	563.275	0	0	0	91.7852	0	0	30.7361	0	69.064	45.0653	0	0	0	0	0	0	0	0	5632.75	0	0	0	0	3	0	0	1	0	3	3	0	0	0	0	0	0	0
circ_008783	ENSG00000100852	14	+	32090502	32117287	4033	annot_exons	hsa_circ_0031584	yes	yes	244.569	563.112	51.1169	167.143	105.369	795.472	154.679	33.1466	399.57	113.533	460.426	165.24	0	0	0	601.83	0	0	0	686.306	0	4342.99	1	10	2	26	4	1	13	6	20	11	0	0	0	15	0	0	0
circ_011497	ENSG00000163946	3	-	56633044	56641752	1532	annot_exons	novel	yes	yes	13.5357	559.317	0	0	0	0	0	66.2932	0	0	69.064	0	5593.17	0	0	0	0	0	0	0	0	0	0	0	0	0	0	2	0	0	3	0	76	0	0	0	0	0	0
circ_004884	ENSG00000116350	1	-	29154696	29154910	215	one_exon	hsa_circ_0006602	yes	yes	73.6504	559.245	51.1169	50.1429	210.737	183.57	0	0	0	56.7666	184.171	0	0	0	0	5456.59	0	0	135.86	0	0	0	1	3	4	6	0	0	0	3	8	0	0	0	0	136	0	0	2
circ_004531	ENSG00000120071	17	-	46082441	46094701	549	annot_exons	hsa_circ_0006669	yes	yes	13.8515	559.222	0	0	105.369	0	0	33.1466	0	0	0	0	0	0	0	0	0	0	3939.95	0	1652.27	0	0	0	2	0	0	1	0	0	0	0	0	0	0	0	0	0	58
circ_006896	ENSG00000152601	3	+	152299405	152300367	963	one_exon	hsa_circ_000029	yes	yes	10.7089	557.027	0	0	0	30.5951	0	0	61.4723	0	0	15.0218	0	0	0	0	0	0	5570.27	0	0	0	0	0	0	1	0	0	2	0	0	1	0	0	0	0	0	0	82
circ_012044	ENSG00000173120	11	+	67207510	67231960	1872	annot_exons	hsa_circ_0023059	yes	yes	19.1507	557.027	0	0	0	30.5951	0	99.4398	61.4723	0	0	0	0	0	0	0	0	0	5570.27	0	0	0	0	0	0	1	0	3	2	0	0	0	0	0	0	0	0	0	82
circ_003112	ENSG00000138018	2	-	26389122	26389272	151	antisense	novel	no	yes	0	556.542	0	0	0	0	0	0	0	0	0	0	0	5565.42	0	0	0	0	0	0	0	0	0	0	0	0	0	0	0	0	0	0	0	188	0	0	0	0	0
circ_015043	ENSG00000164933	8	-	103404776	103407784	237	annot_exons	hsa_circ_0005499	yes	yes	7.56888	556.493	0	0	0	0	0	0	0	75.6888	0	0	0	0	0	0	676.361	0	3668.23	0	0	1220.34	0	0	0	0	0	0	0	4	0	0	0	0	0	0	6	0	54
circ_012806	ENSG00000116991	1	-	232415494	232461161	2386	annot_exons	hsa_circ_0016911	yes	yes	5.37574	556.333	0	0	0	0	0	0	30.7361	0	23.0213	0	0	0	0	0	0	0	0	0	0	5563.33	0	0	0	0	0	0	1	0	1	0	0	0	0	0	0	0	0
circ_016481	ENSG00000206579	8	+	55523281	55526750	3470	one_exon	novel	yes	yes	12.6029	555.764	0	0	0	0	0	0	0	18.9222	92.0853	15.0218	0	0	0	0	0	0	0	0	5557.64	0	0	0	0	0	0	0	0	1	4	1	0	0	0	0	0	0	0
circ_011617	ENSG00000198162	1	+	117402186	117414831	472	annot_exons	hsa_circ_001812	yes	yes	109.033	553.768	357.818	83.5715	0	183.57	38.6698	33.1466	184.417	18.9222	115.107	75.1089	4636.44	0	0	0	0	0	0	0	901.239	0	7	5	0	6	1	1	6	1	5	5	63	0	0	0	0	0	0
circ_006387	ENSG00000072736	16	+	68121987	68191775	3282	annot_exons	hsa_circ_0039929	yes	yes	126.078	550.234	51.1169	167.143	158.053	122.38	38.6698	364.613	122.945	75.6888	115.107	45.0653	0	0	0	0	0	0	5502.34	0	0	0	1	10	3	4	1	11	4	4	5	3	0	0	0	0	0	0	81
circ_003165	ENSG00000152527	2	+	43742741	43745963	432	annot_exons	novel	yes	yes	86.3951	549.973	51.1169	0	0	152.975	232.019	33.1466	61.4723	18.9222	299.277	15.0218	0	2427.47	0	1043.17	2029.08	0	0	0	0	0	1	0	0	5	6	1	2	1	13	1	0	82	0	26	18	0	0
circ_016360	ENSG00000224078	15	+	25039711	25040847	1137	intronic	novel	yes	yes	5.7592	549.124	0	0	0	0	38.6698	0	0	18.9222	0	0	0	0	0	0	0	5491.24	0	0	0	0	0	0	0	0	1	0	0	1	0	0	0	0	0	0	0	111	0
circ_013309	ENSG00000169902	7	-	66240495	66240752	258	antisense	novel	no	yes	0	547.031	0	0	0	0	0	0	0	0	0	0	0	0	0	0	0	0	5434.41	0	0	35.8925	0	0	0	0	0	0	0	0	0	0	0	0	0	0	0	0	80
circ_016726	ENSG00000179981	18	+	75285448	75288648	3201	one_exon	hsa_circ_0002895	yes	yes	12.1265	546.545	0	0	52.6843	0	0	0	30.7361	37.8444	0	0	1103.92	0	0	0	0	0	2988.93	1372.61	0	0	0	0	1	0	0	0	1	2	0	0	15	0	0	0	0	0	44
circ_001684	NA	8	+	85102137	85103713	1577	intergenic	novel	no	yes	0	544.598	0	0	0	0	0	0	0	0	0	0	5445.98	0	0	0	0	0	0	0	0	0	0	0	0	0	0	0	0	0	0	0	74	0	0	0	0	0	0
circ_010037	ENSG00000146425	6	-	158637128	158641360	244	annot_exons	novel	no	yes	0	544.598	0	0	0	0	0	0	0	0	0	0	5445.98	0	0	0	0	0	0	0	0	0	0	0	0	0	0	0	0	0	0	0	74	0	0	0	0	0	0
circ_016770	ENSG00000160352	19	+	21083978	21118885	3267	annot_exons	novel	no	yes	0	544.598	0	0	0	0	0	0	0	0	0	0	5445.98	0	0	0	0	0	0	0	0	0	0	0	0	0	0	0	0	0	0	0	74	0	0	0	0	0	0
circ_017785	ENSG00000229151	X	-	51327721	51357027	507	annot_exons	novel	yes	yes	25.0708	543.441	51.1169	0	0	0	77.3395	0	92.2084	0	0	30.0436	0	0	0	0	0	0	5434.41	0	0	0	1	0	0	0	2	0	3	0	0	2	0	0	0	0	0	0	80
circ_011730	ENSG00000132356	5	-	40764514	40771863	1625	annot_exons	hsa_circ_0003548	yes	yes	39.0882	541.647	0	16.7143	158.053	30.5951	0	0	0	132.455	23.0213	30.0436	0	0	0	5416.47	0	0	0	0	0	0	0	1	3	1	0	0	0	7	1	2	0	0	0	135	0	0	0
circ_009676	ENSG00000174928	3	-	155763497	155767669	583	annot_exons	novel	no	yes	0	540.744	0	0	0	0	0	0	0	0	0	0	0	0	0	0	0	0	0	0	5407.44	0	0	0	0	0	0	0	0	0	0	0	0	0	0	0	0	0	0
circ_000243	ENSG00000156671	10	+	75150514	75151106	593	one_exon	hsa_circ_0006148	yes	yes	32.5039	539.366	51.1169	50.1429	52.6843	0	0	0	0	18.9222	92.0853	60.0871	0	2812.31	0	0	0	0	2581.35	0	0	0	1	3	1	0	0	0	0	1	4	4	0	95	0	0	0	0	38
circ_013414	ENSG00000189308	4	-	82930943	82946474	1097	annot_exons	novel	yes	yes	12.9418	539.23	0	0	0	30.5951	0	0	30.7361	0	23.0213	45.0653	0	0	0	0	0	5392.3	0	0	0	0	0	0	0	1	0	0	1	0	1	3	0	0	0	0	0	109	0
circ_010508	ENSG00000075240	22	+	46626751	46637960	332	annot_exons	hsa_circ_001765	yes	yes	118.703	538.486	153.351	66.8572	158.053	61.1901	309.358	0	184.417	94.611	69.064	90.1307	0	0	0	0	0	0	0	5384.86	0	0	3	4	3	2	8	0	6	5	3	6	0	0	0	0	0	0	0
circ_003636	ENSG00000143476	1	+	212062884	212065029	179	annot_exons	hsa_circ_0016383	no	yes	0	536.648	0	0	0	0	0	0	0	0	0	0	0	0	0	0	0	0	5366.48	0	0	0	0	0	0	0	0	0	0	0	0	0	0	0	0	0	0	0	79
circ_007970	ENSG00000105953	7	+	44624317	44647534	532	annot_exons	hsa_circ_0080055	no	yes	0	536.648	0	0	0	0	0	0	0	0	0	0	0	0	0	0	0	0	5366.48	0	0	0	0	0	0	0	0	0	0	0	0	0	0	0	0	0	0	0	79
circ_013781	ENSG00000184384	11	-	95978757	95978933	177	one_exon	novel	no	yes	0	534.798	0	0	0	0	0	0	0	0	0	0	0	0	0	0	0	0	0	0	0	5347.98	0	0	0	0	0	0	0	0	0	0	0	0	0	0	0	0	0
circ_006280	ENSG00000198689	X	-	136046727	136046910	184	antisense	novel	no	yes	0	533.622	0	0	0	0	0	0	0	0	0	0	0	0	0	5336.22	0	0	0	0	0	0	0	0	0	0	0	0	0	0	0	0	0	0	0	133	0	0	0
circ_016342	ENSG00000075413	14	+	103405076	103428440	640	annot_exons	hsa_circ_0033472	no	yes	0	533.622	0	0	0	0	0	0	0	0	0	0	0	0	0	5336.22	0	0	0	0	0	0	0	0	0	0	0	0	0	0	0	0	0	0	0	133	0	0	0
circ_011896	ENSG00000183049	10	+	12400016	12403369	3354	intronic	hsa_circ_002105	yes	yes	74.9916	532.86	102.234	50.1429	105.369	0	154.679	33.1466	0	0	184.171	120.174	0	5328.6	0	0	0	0	0	0	0	0	2	3	2	0	4	1	0	0	8	8	0	180	0	0	0	0	0
circ_001580	ENSG00000112851	5	+	66053406	66054951	1546	one_exon	hsa_circ_0072732	yes	yes	424.278	529.816	1124.57	300.857	316.106	214.166	425.367	298.319	338.097	794.732	115.107	315.457	0	0	0	0	5298.16	0	0	0	0	0	22	18	6	7	11	9	11	42	5	21	0	0	0	0	47	0	0
circ_007464	ENSG00000105855	7	-	20410075	20413581	3507	antisense	novel	no	yes	0	529.61	0	0	0	0	0	0	0	0	0	0	0	0	0	5296.1	0	0	0	0	0	0	0	0	0	0	0	0	0	0	0	0	0	0	0	132	0	0	0
circ_002392	ENSG00000133401	5	+	31995576	32010482	429	annot_exons	novel	yes	yes	15.1094	527.619	0	16.7143	0	0	0	66.2932	0	0	23.0213	45.0653	0	0	0	0	0	0	0	0	0	5276.19	0	1	0	0	0	2	0	0	1	3	0	0	0	0	0	0	0
circ_005993	ENSG00000170802	2	+	48346201	48346751	551	one_exon	hsa_circ_000305	yes	yes	101.04	525.723	102.234	83.5715	52.6843	30.5951	116.009	132.586	92.2084	170.3	230.213	0	0	0	0	0	0	0	0	0	5257.23	0	2	5	1	1	3	4	3	9	10	0	0	0	0	0	0	0	0
circ_001321	ENSG00000109674	4	+	177351380	177360677	1317	annot_exons	hsa_circ_0071473	yes	yes	6.16911	522.432	0	0	0	0	38.6698	0	0	0	23.0213	0	0	3670.81	1553.5	0	0	0	0	0	0	0	0	0	0	0	1	0	0	0	1	0	0	124	17	0	0	0	0
circ_003813	ENSG00000196792	14	-	30947090	30956242	434	annot_exons	hsa_circ_0031447	yes	yes	1.50218	519.442	0	0	0	0	0	0	0	0	0	15.0218	0	0	0	0	0	5194.42	0	0	0	0	0	0	0	0	0	0	0	0	0	1	0	0	0	0	0	105	0
circ_015963	ENSG00000151292	5	+	123545417	123575963	1035	annot_exons	hsa_circ_0073706	yes	yes	98.6177	519.013	0	33.4286	0	183.57	38.6698	232.026	122.945	170.3	115.107	90.1307	0	0	0	2928.9	0	0	0	0	0	2261.23	0	2	0	6	1	7	4	9	5	6	0	0	0	73	0	0	0
circ_010473	ENSG00000119906	10	+	100923978	100926019	1143	annot_exons	novel	no	yes	0	518.544	0	0	0	0	0	0	0	0	0	0	0	0	0	0	5185.44	0	0	0	0	0	0	0	0	0	0	0	0	0	0	0	0	0	0	0	46	0	0
circ_014330	ENSG00000267216	19	+	58285717	58295581	1707	annot_exons	hsa_circ_0002558	yes	yes	19.516	517.81	0	0	0	0	0	66.2932	30.7361	0	23.0213	75.1089	441.566	4736.53	0	0	0	0	0	0	0	0	0	0	0	0	0	2	1	0	1	5	6	160	0	0	0	0	0
circ_001845	ENSG00000157985	2	+	235557158	235557766	609	intronic	novel	yes	yes	15.8852	517.369	51.1169	50.1429	0	0	38.6698	0	0	18.9222	0	0	0	0	0	0	0	0	0	5173.69	0	0	1	3	0	0	1	0	0	1	0	0	0	0	0	0	0	0	0
circ_002087	ENSG00000216937	10	+	32543300	32584304	1081	annot_exons	hsa_circ_001454	yes	yes	16.4332	516.852	0	16.7143	0	0	38.6698	33.1466	30.7361	0	0	45.0653	0	0	0	0	0	0	0	0	0	5168.52	0	1	0	0	1	1	1	0	0	3	0	0	0	0	0	0	0
circ_015574	ENSG00000197329	2	-	64095041	64144284	1566	annot_exons	novel	no	yes	0	515.16	0	0	0	0	0	0	0	0	0	0	5151.6	0	0	0	0	0	0	0	0	0	0	0	0	0	0	0	0	0	0	0	70	0	0	0	0	0	0
circ_009550	ENSG00000136114	13	-	52397232	52398194	963	one_exon	hsa_circ_0008776	yes	yes	312.851	514.495	1329.04	33.4286	52.6843	183.57	232.019	430.906	583.986	75.6888	207.192	0	0	0	0	0	0	5144.95	0	0	0	0	26	2	1	6	6	13	19	4	9	0	0	0	0	0	0	104	0
circ_012343	ENSG00000065243	1	+	88740988	88741288	301	one_exon	hsa_circ_000052	yes	yes	7.56888	512.09	0	0	0	0	0	0	0	75.6888	0	0	0	0	0	0	0	0	0	5120.9	0	0	0	0	0	0	0	0	0	4	0	0	0	0	0	0	0	0	0
circ_003061	ENSG00000144445	2	-	210153495	210154611	1117	one_exon	hsa_circ_0008459	yes	yes	465.563	510.702	153.351	351	948.317	550.711	386.698	430.906	522.514	643.355	368.341	300.436	0	0	0	0	0	0	0	0	5107.02	0	3	21	18	18	10	13	17	34	16	20	0	0	0	0	0	0	0
circ_014177	ENSG00000171681	12	+	14423909	14438267	1936	annot_exons	novel	yes	yes	37.238	510.702	0	133.714	158.053	0	38.6698	0	0	18.9222	23.0213	0	0	0	0	0	0	0	0	0	5107.02	0	0	8	3	0	1	0	0	1	1	0	0	0	0	0	0	0	0
circ_007871	ENSG00000163808	3	+	44784845	44794426	488	annot_exons	hsa_circ_0006084	yes	yes	1.67143	509.476	0	16.7143	0	0	0	0	0	0	0	0	0	0	0	0	0	0	5094.76	0	0	0	0	1	0	0	0	0	0	0	0	0	0	0	0	0	0	0	75
circ_016364	ENSG00000129595	5	-	112234634	112307490	1052	annot_exons	novel	no	yes	0	509.476	0	0	0	0	0	0	0	0	0	0	0	0	0	0	0	0	5094.76	0	0	0	0	0	0	0	0	0	0	0	0	0	0	0	0	0	0	0	75
circ_005600	ENSG00000060339	10	+	68753852	68761192	1199	annot_exons	novel	no	yes	0	505.537	0	0	0	0	0	0	0	0	0	0	0	0	0	5055.37	0	0	0	0	0	0	0	0	0	0	0	0	0	0	0	0	0	0	0	126	0	0	0
circ_002406	ENSG00000151461	10	-	11997672	12014184	699	annot_exons	hsa_circ_001550	yes	yes	48.7423	504.601	51.1169	0	105.369	61.1901	0	132.586	61.4723	75.6888	0	0	0	0	0	0	0	5046.01	0	0	0	0	1	0	2	2	0	4	2	4	0	0	0	0	0	0	0	102	0
circ_006079	ENSG00000135049	9	-	85692689	85712566	190	annot_exons	hsa_circ_0007351	yes	yes	3.78444	503.899	0	0	0	0	0	0	0	37.8444	0	0	0	1924.22	0	0	0	0	0	3114.77	0	0	0	0	0	0	0	0	0	2	0	0	0	65	0	0	0	0	0
circ_007803	ENSG00000137073	9	-	33960826	33963791	119	annot_exons	hsa_circ_001933	no	yes	0	503.81	0	0	0	0	0	0	0	0	0	0	0	1272.94	0	1283.9	0	0	0	2481.26	0	0	0	0	0	0	0	0	0	0	0	0	0	43	0	32	0	0	0
circ_006909	NA	12	-	120583072	120586635	3564	intergenic	novel	no	yes	0	503.192	0	0	0	0	0	0	0	0	0	0	0	0	0	0	0	0	0	0	5031.92	0	0	0	0	0	0	0	0	0	0	0	0	0	0	0	0	0	0
circ_009682	ENSG00000213380	16	-	69336505	69336712	208	one_exon	novel	no	yes	0	502.604	0	0	0	0	0	0	0	0	0	0	0	0	5026.04	0	0	0	0	0	0	0	0	0	0	0	0	0	0	0	0	0	0	0	55	0	0	0	0
circ_002258	ENSG00000150938	2	+	36396614	36442735	538	annot_exons	hsa_circ_0002346	yes	yes	701.232	499.654	817.87	300.857	1475.16	244.761	618.716	2187.68	645.459	208.144	138.128	375.545	0	0	0	0	0	4996.54	0	0	0	0	16	18	28	8	16	66	21	11	6	25	0	0	0	0	0	101	0
circ_011647	ENSG00000256463	18	-	78997412	78997523	112	antisense	novel	no	yes	0	499.654	0	0	0	0	0	0	0	0	0	0	0	0	0	0	0	4996.54	0	0	0	0	0	0	0	0	0	0	0	0	0	0	0	0	0	0	0	101	0
circ_010050	ENSG00000118946	13	+	57666684	57725444	1067	annot_exons	novel	no	yes	0	496.252	0	0	0	0	0	0	0	0	0	0	0	0	0	0	0	0	0	4962.52	0	0	0	0	0	0	0	0	0	0	0	0	0	0	0	0	0	0	0
circ_005354	ENSG00000144893	3	+	151116338	151127984	457	annot_exons	hsa_circ_0067735	yes	yes	848.146	495.89	766.754	819.001	421.474	489.521	657.386	2121.38	1475.33	491.977	322.298	916.329	0	0	0	0	0	0	4958.9	0	0	0	15	49	8	16	17	64	48	26	14	61	0	0	0	0	0	0	73
circ_006655	ENSG00000126773	14	+	60107586	60125823	6150	annot_exons	novel	no	yes	0	495.89	0	0	0	0	0	0	0	0	0	0	0	0	0	0	0	0	4958.9	0	0	0	0	0	0	0	0	0	0	0	0	0	0	0	0	0	0	0	73
circ_007838	ENSG00000107362	9	-	71874614	71875083	470	one_exon	hsa_circ_0002921	yes	yes	40.561	495.682	51.1169	16.7143	105.369	122.38	0	0	0	18.9222	46.0426	45.0653	0	0	0	0	0	0	0	0	4956.82	0	1	1	2	4	0	0	0	1	2	3	0	0	0	0	0	0	0
circ_013986	ENSG00000101474	20	-	24963045	24963453	409	one_exon	novel	no	yes	0	495.682	0	0	0	0	0	0	0	0	0	0	0	0	0	0	0	0	0	0	4956.82	0	0	0	0	0	0	0	0	0	0	0	0	0	0	0	0	0	0
circ_016123	ENSG00000137871	15	-	56631438	56642997	1335	annot_exons	novel	no	yes	0	495.682	0	0	0	0	0	0	0	0	0	0	0	0	0	0	0	0	0	0	4956.82	0	0	0	0	0	0	0	0	0	0	0	0	0	0	0	0	0	0
circ_016884	ENSG00000081177	14	+	69241056	69241187	132	one_exon	novel	no	yes	0	495.682	0	0	0	0	0	0	0	0	0	0	0	0	0	0	0	0	0	0	4956.82	0	0	0	0	0	0	0	0	0	0	0	0	0	0	0	0	0	0
circ_002557	ENSG00000173064	12	-	112319225	112319742	518	one_exon	hsa_circ_0002584	yes	yes	204.637	494.763	51.1169	150.429	316.106	91.7852	77.3395	430.906	184.417	113.533	345.32	285.414	0	532.86	0	0	0	0	0	0	0	4414.77	1	9	6	3	2	13	6	6	15	19	0	18	0	0	0	0	0
circ_009526	ENSG00000144224	2	+	135780226	135782888	300	annot_exons	novel	no	yes	0	494.707	0	0	0	0	0	0	0	0	0	0	0	0	0	0	0	4947.07	0	0	0	0	0	0	0	0	0	0	0	0	0	0	0	0	0	0	0	100	0
circ_010400	ENSG00000116266	1	+	108782422	108794907	301	annot_exons	novel	yes	yes	14.8571	494.375	0	16.7143	0	0	0	33.1466	0	75.6888	23.0213	0	0	4943.75	0	0	0	0	0	0	0	0	0	1	0	0	0	1	0	4	1	0	0	167	0	0	0	0	0
circ_012392	ENSG00000198162	1	+	117402186	117405645	353	annot_exons	hsa_circ_002089	yes	yes	7.73395	494.114	0	0	0	0	77.3395	0	0	0	0	0	0	0	0	0	0	3462.95	0	1478.2	0	0	0	0	0	0	2	0	0	0	0	0	0	0	0	0	0	70	0
circ_004223	ENSG00000079819	6	-	130955105	130956499	719	annot_exons	hsa_circ_000738	yes	yes	733.1	493.466	1431.27	651.858	632.211	856.662	1005.41	894.958	676.195	189.222	437.405	555.806	0	0	4934.66	0	0	0	0	0	0	0	28	39	12	28	26	27	22	10	19	37	0	0	54	0	0	0	0
circ_008751	ENSG00000166167	10	+	101461981	101479457	168	annot_exons	hsa_circ_0019566	no	yes	0	493.466	0	0	0	0	0	0	0	0	0	0	0	0	4934.66	0	0	0	0	0	0	0	0	0	0	0	0	0	0	0	0	0	0	0	54	0	0	0	0
circ_013704	ENSG00000102144	X	+	77988242	77989958	1717	intronic	hsa_circ_0091122	yes	yes	13.4537	493.082	51.1169	0	52.6843	0	0	0	30.7361	0	0	0	4930.82	0	0	0	0	0	0	0	0	0	1	0	1	0	0	0	1	0	0	0	67	0	0	0	0	0	0
circ_007209	ENSG00000135049	9	-	85585463	85633374	1863	annot_exons	hsa_circ_0087386	yes	yes	119.26	491.415	0	317.572	105.369	0	38.6698	33.1466	61.4723	94.611	46.0426	495.719	0	4914.15	0	0	0	0	0	0	0	0	0	19	2	0	1	1	2	5	2	33	0	166	0	0	0	0	0
circ_012175	ENSG00000164741	8	-	13499049	13500196	1148	one_exon	novel	yes	yes	52.7956	491.415	153.351	0	158.053	91.7852	0	0	30.7361	18.9222	0	75.1089	0	4914.15	0	0	0	0	0	0	0	0	3	0	3	3	0	0	1	1	0	5	0	166	0	0	0	0	0
circ_004448	ENSG00000161542	17	-	76312870	76313891	760	annot_exons	hsa_circ_0004241	yes	yes	186.553	489.76	153.351	50.1429	105.369	61.1901	270.688	298.319	338.097	245.988	207.192	135.196	0	0	0	0	0	4897.6	0	0	0	0	3	3	2	2	7	9	11	13	9	9	0	0	0	0	0	99	0
circ_015524	ENSG00000112701	6	+	75663221	75670720	696	annot_exons	hsa_circ_0077091	yes	yes	37.6658	488.138	51.1169	83.5715	105.369	0	38.6698	0	0	37.8444	0	60.0871	0	0	0	0	0	0	0	0	0	4881.38	1	5	2	0	1	0	0	2	0	4	0	0	0	0	0	0	0
circ_004724	ENSG00000115998	2	-	70175673	70181997	1051	annot_exons	hsa_circ_0008220	yes	yes	14.2563	484.813	0	66.8572	52.6843	0	0	0	0	0	23.0213	0	0	0	0	0	0	4848.13	0	0	0	0	0	4	1	0	0	0	0	0	1	0	0	0	0	0	0	98	0
circ_013499	ENSG00000196632	X	-	54311119	54333792	829	annot_exons	novel	no	yes	0	484.813	0	0	0	0	0	0	0	0	0	0	0	0	0	0	0	4848.13	0	0	0	0	0	0	0	0	0	0	0	0	0	0	0	0	0	0	0	98	0
circ_009999	NA	7	-	86594169	86597049	2881	intergenic	novel	no	yes	0	484.548	0	0	0	0	0	0	0	0	0	0	0	0	0	0	0	0	0	0	0	4845.48	0	0	0	0	0	0	0	0	0	0	0	0	0	0	0	0	0
circ_001142	ENSG00000144674	3	+	37323588	37329093	4491	annot_exons	novel	yes	yes	17.6349	484.328	51.1169	0	0	0	0	33.1466	0	0	92.0853	0	0	0	4843.28	0	0	0	0	0	0	0	1	0	0	0	0	1	0	0	4	0	0	0	53	0	0	0	0
circ_001089	ENSG00000141161	17	+	35168061	35168685	625	exon_intron	novel	yes	yes	3.07361	482.534	0	0	0	0	0	0	30.7361	0	0	0	0	4825.34	0	0	0	0	0	0	0	0	0	0	0	0	0	0	1	0	0	0	0	163	0	0	0	0	0
circ_016783	ENSG00000153237	2	-	158309433	158313894	346	annot_exons	novel	yes	yes	14.5966	482.534	0	0	0	0	0	0	122.945	0	23.0213	0	0	4825.34	0	0	0	0	0	0	0	0	0	0	0	0	0	0	4	0	1	0	0	163	0	0	0	0	0
circ_000958	ENSG00000134057	5	+	69174877	69175537	378	annot_exons	hsa_circ_000024*	yes	yes	509.075	482.304	562.286	334.286	895.632	428.331	657.386	729.225	553.25	510.899	299.277	120.174	0	0	0	0	0	0	4823.04	0	0	0	11	20	17	14	17	22	18	27	13	8	0	0	0	0	0	0	71
circ_005622	ENSG00000198740	17	-	49298106	49312845	1228	annot_exons	novel	yes	yes	38.1163	481.201	0	50.1429	0	0	38.6698	33.1466	92.2084	37.8444	69.064	60.0871	0	0	0	0	0	0	0	1689.37	0	3122.64	0	3	0	0	1	1	3	2	3	4	0	0	0	0	0	0	0
circ_016975	ENSG00000091656	8	+	76833338	76842771	500	annot_exons	hsa_circ_0004084	no	yes	0	480.959	0	0	0	0	0	0	0	0	0	0	0	0	0	0	0	0	0	0	0	4809.59	0	0	0	0	0	0	0	0	0	0	0	0	0	0	0	0	0
circ_000625	ENSG00000047365	4	-	36228582	36229645	1064	one_exon	hsa_circ_0069399	yes	yes	164.158	480.661	153.351	83.5715	52.6843	91.7852	116.009	265.173	430.306	151.378	207.192	90.1307	0	0	0	0	0	0	0	0	4806.61	0	3	5	1	3	3	8	14	8	9	6	0	0	0	0	0	0	0
circ_007811	ENSG00000196597	9	-	96817365	96845016	2643	annot_exons	novel	yes	yes	1.89222	480.661	0	0	0	0	0	0	0	18.9222	0	0	0	0	0	0	0	0	0	0	4806.61	0	0	0	0	0	0	0	0	1	0	0	0	0	0	0	0	0	0
circ_016740	ENSG00000020426	14	+	60796217	60818847	599	annot_exons	hsa_circ_0032116	yes	yes	115.983	479.865	0	183.857	52.6843	275.356	77.3395	99.4398	338.097	18.9222	69.064	45.0653	0	0	0	0	0	4798.65	0	0	0	0	0	11	1	9	2	3	11	1	3	3	0	0	0	0	0	97	0
circ_002012	ENSG00000188177	2	+	112299849	112318068	1680	exon_intron	novel	no	yes	0	478.363	0	0	0	0	0	0	0	0	0	0	4783.63	0	0	0	0	0	0	0	0	0	0	0	0	0	0	0	0	0	0	0	65	0	0	0	0	0	0
circ_012264	ENSG00000138190	10	+	92974053	92997615	322	annot_exons	novel	yes	yes	1.89222	478.363	0	0	0	0	0	0	0	18.9222	0	0	4783.63	0	0	0	0	0	0	0	0	0	0	0	0	0	0	0	0	1	0	0	65	0	0	0	0	0	0
circ_000267	ENSG00000115109	2	+	120127688	120175004	1276	annot_exons	hsa_circ_0008278	yes	yes	655.569	477.451	102.234	1554.43	158.053	1346.18	38.6698	165.733	368.834	245.988	322.298	2253.27	0	0	0	4774.51	0	0	0	0	0	0	2	93	3	44	1	5	12	13	14	150	0	0	0	119	0	0	0
circ_001614	ENSG00000116127	2	+	73489634	73520016	2107	annot_exons	novel	no	yes	0	477.451	0	0	0	0	0	0	0	0	0	0	0	0	0	4774.51	0	0	0	0	0	0	0	0	0	0	0	0	0	0	0	0	0	0	0	119	0	0	0
circ_013050	ENSG00000156050	14	-	73931738	73932012	275	one_exon	novel	no	yes	0	475.511	0	0	0	0	0	0	0	0	0	0	0	0	0	0	0	0	4755.11	0	0	0	0	0	0	0	0	0	0	0	0	0	0	0	0	0	0	0	70
circ_014103	ENSG00000163808	3	+	44829971	44840456	477	annot_exons	hsa_circ_0002912	yes	yes	35.9514	475.511	0	0	158.053	0	38.6698	33.1466	30.7361	37.8444	46.0426	15.0218	0	0	0	0	0	0	4755.11	0	0	0	0	0	3	0	1	1	1	2	2	1	0	0	0	0	0	0	70
circ_001436	ENSG00000169914	1	+	19897540	19907876	1214	annot_exons	novel	yes	yes	5.67666	475.19	0	0	0	0	0	0	0	56.7666	0	0	0	0	4751.9	0	0	0	0	0	0	0	0	0	0	0	0	0	0	3	0	0	0	0	52	0	0	0	0
circ_017561	ENSG00000097033	1	+	86719507	86724405	356	annot_exons	hsa_circ_0013084	yes	yes	10.5369	473.439	0	0	105.369	0	0	0	0	0	0	0	0	0	0	4734.39	0	0	0	0	0	0	0	0	2	0	0	0	0	0	0	0	0	0	0	118	0	0	0
circ_001002	ENSG00000173681	X	-	19965141	19965323	183	one_exon	novel	no	yes	0	471.004	0	0	0	0	0	0	0	0	0	0	4710.04	0	0	0	0	0	0	0	0	0	0	0	0	0	0	0	0	0	0	0	64	0	0	0	0	0	0
circ_009336	ENSG00000112304	6	+	24687405	24687693	289	one_exon	novel	no	yes	0	470.693	0	0	0	0	0	0	0	0	0	0	0	4706.93	0	0	0	0	0	0	0	0	0	0	0	0	0	0	0	0	0	0	0	159	0	0	0	0	0
circ_015769	ENSG00000183098	13	+	93830154	93830545	392	one_exon	novel	yes	yes	8.44936	470.693	0	0	0	0	0	0	61.4723	0	23.0213	0	0	4706.93	0	0	0	0	0	0	0	0	0	0	0	0	0	0	2	0	1	0	0	159	0	0	0	0	0
circ_015703	ENSG00000264538	17	+	30734897	30759539	394	annot_exons	novel	no	yes	0	470.596	0	0	0	0	0	0	0	0	0	0	0	0	0	0	4283.62	0	0	422.342	0	0	0	0	0	0	0	0	0	0	0	0	0	0	0	0	38	0	0
circ_015551	ENSG00000178852	17	+	47374472	47440502	2638	annot_exons	novel	no	yes	0	469.215	0	0	0	0	0	0	0	0	0	0	0	0	91.3826	0	0	4600.77	0	0	0	0	0	0	0	0	0	0	0	0	0	0	0	0	1	0	0	93	0
circ_001632	ENSG00000067646	Y	+	2953909	2961646	662	annot_exons	hsa_circ_001871	yes	yes	230.028	469.091	0	0	421.474	336.546	0	0	368.834	567.666	230.213	375.545	0	0	0	722.195	0	0	2173.77	1794.95	0	0	0	0	8	11	0	0	12	30	10	25	0	0	0	18	0	0	32
circ_000373	ENSG00000170390	4	+	150102478	150193240	632	annot_exons	novel	yes	yes	5.11169	467.732	51.1169	0	0	0	0	0	0	0	0	0	0	4677.32	0	0	0	0	0	0	0	0	1	0	0	0	0	0	0	0	0	0	0	158	0	0	0	0	0
circ_000025	ENSG00000130638	22	+	45689712	45729590	904	annot_exons	hsa_circ_0002657	yes	yes	45.3834	465.64	0	100.286	0	0	38.6698	33.1466	61.4723	0	115.107	105.152	0	0	0	0	0	0	0	0	4656.4	0	0	6	0	0	1	1	2	0	5	7	0	0	0	0	0	0	0
circ_017040	ENSG00000152217	18	+	44701175	44759103	57929	exon_intron	novel	yes	yes	69.6731	465.64	51.1169	66.8572	316.106	61.1901	38.6698	33.1466	30.7361	37.8444	46.0426	15.0218	0	0	0	0	0	0	0	0	4656.4	0	1	4	6	2	1	1	1	2	2	1	0	0	0	0	0	0	0
circ_017056	ENSG00000165185	9	+	112645650	112661013	1924	annot_exons	novel	yes	yes	16.1272	465.64	0	0	0	0	0	0	92.2084	0	69.064	0	0	0	0	0	0	0	0	0	4656.4	0	0	0	0	0	0	0	3	0	3	0	0	0	0	0	0	0	0
circ_007951	ENSG00000226149	6	-	129539176	129558166	697	annot_exons	hsa_circ_0006453	yes	yes	29.5583	465.024	102.234	0	0	0	193.349	0	0	0	0	0	0	0	0	0	0	4650.24	0	0	0	0	2	0	0	0	5	0	0	0	0	0	0	0	0	0	0	94	0
circ_003446	ENSG00000113600	5	-	39382618	39388852	6235	exon_intron	hsa_circ_0002649	no	yes	0	462.18	0	0	0	0	0	0	0	0	0	0	0	0	0	0	4621.8	0	0	0	0	0	0	0	0	0	0	0	0	0	0	0	0	0	0	0	41	0	0
circ_001878	ENSG00000165480	13	-	21161790	21168399	498	annot_exons	hsa_circ_0004966	no	yes	0	461.925	0	0	0	0	0	0	0	0	0	0	0	0	0	0	0	0	4619.25	0	0	0	0	0	0	0	0	0	0	0	0	0	0	0	0	0	0	0	68
circ_004749	ENSG00000137965	1	+	78649849	78650652	524	annot_exons	novel	yes	yes	12.2083	461.925	0	16.7143	105.369	0	0	0	0	0	0	0	0	0	0	0	0	0	4619.25	0	0	0	0	1	2	0	0	0	0	0	0	0	0	0	0	0	0	0	68
circ_011832	ENSG00000146966	7	-	140567086	140605806	2026	annot_exons	novel	yes	yes	3.86698	461.925	0	0	0	0	38.6698	0	0	0	0	0	0	0	0	0	0	0	4619.25	0	0	0	0	0	0	0	1	0	0	0	0	0	0	0	0	0	0	0	68
circ_006546	NA	20	+	11989721	11999196	9476	intergenic	novel	no	yes	0	461.812	0	0	0	0	0	0	0	0	0	0	0	4618.12	0	0	0	0	0	0	0	0	0	0	0	0	0	0	0	0	0	0	0	156	0	0	0	0	0
circ_009926	ENSG00000234810	1	+	56017724	56027943	8945	exon_intron	novel	no	yes	0	461.812	0	0	0	0	0	0	0	0	0	0	0	4618.12	0	0	0	0	0	0	0	0	0	0	0	0	0	0	0	0	0	0	0	156	0	0	0	0	0
circ_017236	ENSG00000068784	2	-	45546732	45562756	651	annot_exons	hsa_circ_002151	yes	yes	144.128	461.403	153.351	100.286	210.737	152.975	77.3395	265.173	92.2084	37.8444	276.256	75.1089	0	0	0	4614.03	0	0	0	0	0	0	3	6	4	5	2	8	3	2	12	5	0	0	0	115	0	0	0
circ_011612	ENSG00000116514	1	-	32948222	32949774	351	annot_exons	hsa_circ_000044	yes	yes	640.616	459.424	715.637	284.143	1159.05	397.736	966.744	662.932	952.82	435.21	621.576	210.305	0	0	0	0	0	0	0	0	0	4594.24	14	17	22	13	25	20	31	23	27	14	0	0	0	0	0	0	0
circ_009528	ENSG00000132305	2	+	86146641	86148230	1590	antisense	novel	no	yes	0	459.297	0	0	0	0	0	0	0	0	0	0	0	0	0	0	0	0	0	4592.97	0	0	0	0	0	0	0	0	0	0	0	0	0	0	0	0	0	0	0
circ_008068	NA	3	-	151539153	151600951	61799	intergenic	novel	yes	yes	3.07361	455.132	0	0	0	0	0	0	30.7361	0	0	0	0	0	0	0	0	0	4551.32	0	0	0	0	0	0	0	0	0	1	0	0	0	0	0	0	0	0	0	67
circ_009835	ENSG00000156273	21	+	29321221	29329693	1836	annot_exons	hsa_circ_000666	yes	yes	1065.92	455.132	1737.97	819.001	1738.58	1009.64	618.716	1524.74	952.82	737.965	828.767	691.002	0	0	0	0	0	0	4551.32	0	0	0	34	49	33	33	16	46	31	39	36	46	0	0	0	0	0	0	67
circ_017666	ENSG00000127603	1	+	39422374	39438008	2659	annot_exons	novel	no	yes	0	455.132	0	0	0	0	0	0	0	0	0	0	0	0	0	0	0	0	4551.32	0	0	0	0	0	0	0	0	0	0	0	0	0	0	0	0	0	0	0	67
circ_010712	ENSG00000149311	11	+	108267171	108267342	172	one_exon	hsa_circ_0007694	yes	yes	3.78444	454.018	0	0	0	0	0	0	0	37.8444	0	0	0	0	0	0	0	0	0	4540.18	0	0	0	0	0	0	0	0	0	2	0	0	0	0	0	0	0	0	0
circ_015782	ENSG00000150627	4	+	176149807	176151967	563	annot_exons	novel	yes	yes	60.8898	450.907	51.1169	117	0	122.38	193.349	0	0	18.9222	46.0426	60.0871	0	0	0	0	4509.07	0	0	0	0	0	1	7	0	4	5	0	0	1	2	4	0	0	0	0	40	0	0
circ_001253	ENSG00000150471	4	+	61274041	61275169	1129	intronic	novel	no	yes	0	450.62	0	0	0	0	0	0	0	0	0	0	0	0	0	0	0	0	0	0	4506.2	0	0	0	0	0	0	0	0	0	0	0	0	0	0	0	0	0	0
circ_012315	ENSG00000151914	6	-	56526361	56552264	3830	annot_exons	novel	no	yes	0	450.62	0	0	0	0	0	0	0	0	0	0	0	0	0	0	0	0	0	0	4506.2	0	0	0	0	0	0	0	0	0	0	0	0	0	0	0	0	0	0
circ_007238	ENSG00000089154	12	-	120154970	120155719	389	annot_exons	hsa_circ_000153	yes	yes	361.954	450.418	204.468	267.429	263.421	275.356	464.037	828.665	645.459	208.144	207.192	255.37	0	0	0	3811.59	0	692.589	0	0	0	0	4	16	5	9	12	25	21	11	9	17	0	0	0	95	0	14	0
circ_006439	ENSG00000110436	11	-	35286757	35292520	429	annot_exons	novel	no	yes	0	450.183	0	0	0	0	0	0	0	0	0	0	0	0	0	0	0	4501.83	0	0	0	0	0	0	0	0	0	0	0	0	0	0	0	0	0	0	0	91	0
circ_016696	ENSG00000081853	5	-	141374459	141375093	635	antisense	novel	no	yes	0	450.183	0	0	0	0	0	0	0	0	0	0	0	0	0	0	0	4501.83	0	0	0	0	0	0	0	0	0	0	0	0	0	0	0	0	0	0	0	91	0
circ_000541	ENSG00000116127	2	+	73447960	73455295	6242	annot_exons	hsa_circ_0055239	yes	yes	71.8776	449.97	51.1169	0	105.369	91.7852	38.6698	165.733	0	37.8444	138.128	90.1307	0	4499.7	0	0	0	0	0	0	0	0	1	0	2	3	1	5	0	2	6	6	0	152	0	0	0	0	0
circ_015392	ENSG00000205632	22	+	48865570	48866847	1278	exon_intron	novel	no	yes	0	449.97	0	0	0	0	0	0	0	0	0	0	0	4499.7	0	0	0	0	0	0	0	0	0	0	0	0	0	0	0	0	0	0	0	152	0	0	0	0	0
circ_003764	ENSG00000164190	5	+	36953618	36986301	3243	annot_exons	hsa_circ_0072162	yes	yes	106.024	448.339	306.701	167.143	0	183.57	232.019	0	30.7361	18.9222	46.0426	75.1089	0	0	0	0	0	0	4483.39	0	0	0	6	10	0	6	6	0	1	1	2	5	0	0	0	0	0	0	66
circ_009639	ENSG00000196152	9	+	127444029	127445249	1221	one_exon	hsa_circ_0006984	yes	yes	178.804	447.775	306.701	234	158.053	275.356	193.349	132.586	245.889	37.8444	69.064	135.196	0	0	4477.75	0	0	0	0	0	0	0	6	14	3	9	5	4	8	2	3	9	0	0	49	0	0	0	0
circ_012275	ENSG00000287372	1	-	90378042	90401127	14068	exon_intron	novel	yes	yes	69.9356	447.01	0	284.143	0	30.5951	0	0	30.7361	113.533	0	240.349	0	4470.1	0	0	0	0	0	0	0	0	0	17	0	1	0	0	1	6	0	16	0	151	0	0	0	0	0
circ_009483	ENSG00000150760	10	+	126970702	127000307	939	annot_exons	hsa_circ_0002669	yes	yes	413.785	446.75	613.403	852.429	316.106	458.926	464.037	165.733	368.834	132.455	345.32	420.61	0	0	0	0	0	0	3464.44	1003.06	0	0	12	51	6	15	12	5	12	7	15	28	0	0	0	0	0	0	51
circ_005762	ENSG00000170743	11	+	7313395	7313941	547	one_exon	hsa_circ_0021070	yes	yes	9.75933	446.026	0	66.8572	0	0	0	0	30.7361	0	0	0	0	0	0	0	112.727	0	4347.53	0	0	0	0	4	0	0	0	0	1	0	0	0	0	0	0	0	1	0	64
circ_006303	ENSG00000166377	18	+	79126267	79154555	220	annot_exons	hsa_circ_0007134	yes	yes	3.78444	444.557	0	0	0	0	0	0	0	37.8444	0	0	0	59.2066	4386.37	0	0	0	0	0	0	0	0	0	0	0	0	0	0	2	0	0	0	2	48	0	0	0	0
circ_013508	ENSG00000066027	1	+	212329135	212333598	299	annot_exons	hsa_circ_0002321	yes	yes	12.8486	443.109	0	0	52.6843	0	0	0	30.7361	0	0	45.0653	0	0	0	0	0	0	0	0	4431.09	0	0	0	1	0	0	0	1	0	0	3	0	0	0	0	0	0	0
circ_013638	ENSG00000106443	7	+	11028681	11062085	1340	annot_exons	novel	yes	yes	6.11901	442.891	0	0	0	61.1901	0	0	0	0	0	0	0	0	0	4293.05	0	0	135.86	0	0	0	0	0	0	2	0	0	0	0	0	0	0	0	0	107	0	0	2
circ_017797	ENSG00000167232	19	-	23358430	23374764	4519	annot_exons	novel	yes	yes	9.97342	441.949	0	0	0	0	38.6698	0	0	0	46.0426	15.0218	1103.92	3315.57	0	0	0	0	0	0	0	0	0	0	0	0	1	0	0	0	2	1	15	112	0	0	0	0	0
circ_002249	ENSG00000122218	1	-	160297343	160306493	988	annot_exons	novel	no	yes	0	441.566	0	0	0	0	0	0	0	0	0	0	4415.66	0	0	0	0	0	0	0	0	0	0	0	0	0	0	0	0	0	0	0	60	0	0	0	0	0	0
circ_011525	ENSG00000164929	8	+	103228085	103228297	213	one_exon	novel	no	yes	0	441.546	0	0	0	0	0	0	0	0	0	0	0	0	0	0	0	0	4415.46	0	0	0	0	0	0	0	0	0	0	0	0	0	0	0	0	0	0	0	65
circ_015137	ENSG00000115091	2	+	113939959	113942359	359	annot_exons	hsa_circ_0008712	yes	yes	29.426	441.546	0	16.7143	105.369	0	116.009	33.1466	0	0	23.0213	0	0	0	0	0	0	0	4415.46	0	0	0	0	1	2	0	3	1	0	0	1	0	0	0	0	0	0	0	65
circ_018135	ENSG00000155313	21	+	15777904	15811210	663	annot_exons	novel	yes	yes	2.30213	441.546	0	0	0	0	0	0	0	0	23.0213	0	0	0	0	0	0	0	4415.46	0	0	0	0	0	0	0	0	0	0	0	1	0	0	0	0	0	0	0	65
circ_001300	NA	7	-	128450302	128450445	144	intergenic	novel	no	yes	0	438.18	0	0	0	0	0	0	0	0	0	0	0	0	0	0	0	0	0	4381.8	0	0	0	0	0	0	0	0	0	0	0	0	0	0	0	0	0	0	0
circ_006890	ENSG00000174718	12	+	31980878	31987322	5164	annot_exons	hsa_circ_0025836	yes	yes	4.84504	438.18	0	33.4286	0	0	0	0	0	0	0	15.0218	0	0	0	0	0	0	0	4381.8	0	0	0	2	0	0	0	0	0	0	0	1	0	0	0	0	0	0	0
circ_007183	ENSG00000184743	11	-	63631040	63644261	921	annot_exons	novel	yes	yes	15.8053	438.18	0	0	158.053	0	0	0	0	0	0	0	0	0	0	0	0	0	0	4381.8	0	0	0	0	3	0	0	0	0	0	0	0	0	0	0	0	0	0	0
circ_018098	ENSG00000149256	11	+	79334022	79355772	21751	antisense	novel	no	yes	0	438.129	0	0	0	0	0	0	0	0	0	0	0	4381.29	0	0	0	0	0	0	0	0	0	0	0	0	0	0	0	0	0	0	0	148	0	0	0	0	0
circ_012067	ENSG00000113318	5	+	80775694	80792844	402	annot_exons	hsa_circ_001529	yes	yes	15.1252	437.329	51.1169	16.7143	52.6843	0	0	0	30.7361	0	0	0	0	0	0	4373.29	0	0	0	0	0	0	1	1	1	0	0	0	1	0	0	0	0	0	0	109	0	0	0
circ_009990	ENSG00000197933	19	-	11724194	11725327	188	annot_exons	hsa_circ_0002534	yes	yes	6.78312	435.599	51.1169	16.7143	0	0	0	0	0	0	0	0	0	0	0	0	0	0	0	0	4355.99	0	1	1	0	0	0	0	0	0	0	0	0	0	0	0	0	0	0
circ_010164	ENSG00000151322	14	+	33160940	33215426	54487	exon_intron	novel	yes	yes	30.3112	435.599	51.1169	16.7143	0	0	0	66.2932	122.945	0	46.0426	0	0	0	0	0	0	0	0	0	4355.99	0	1	1	0	0	0	2	4	0	2	0	0	0	0	0	0	0	0
circ_018114	ENSG00000119787	2	-	38318535	38343512	485	annot_exons	novel	yes	yes	5.11169	435.599	51.1169	0	0	0	0	0	0	0	0	0	0	0	0	0	0	0	0	0	4355.99	0	1	0	0	0	0	0	0	0	0	0	0	0	0	0	0	0	0
circ_000808	ENSG00000117868	7	-	158793650	158798076	212	annot_exons	novel	yes	yes	13.5412	435.342	0	0	105.369	0	0	0	0	0	0	30.0436	0	0	0	0	0	4353.42	0	0	0	0	0	0	2	0	0	0	0	0	0	2	0	0	0	0	0	88	0
circ_004700	ENSG00000118689	6	+	108567172	108569742	2571	intronic	novel	yes	yes	15.4614	435.169	0	16.7143	52.6843	0	0	66.2932	0	18.9222	0	0	0	4351.69	0	0	0	0	0	0	0	0	0	1	1	0	0	2	0	1	0	0	0	147	0	0	0	0	0
circ_007339	NA	3	+	88324631	88325693	1063	intergenic	novel	yes	yes	1.67143	435.169	0	16.7143	0	0	0	0	0	0	0	0	0	4351.69	0	0	0	0	0	0	0	0	0	1	0	0	0	0	0	0	0	0	0	147	0	0	0	0	0
circ_010771	ENSG00000008018	6	-	170537234	170549113	427	annot_exons	hsa_circ_0078784	yes	yes	464.826	435.169	102.234	869.144	0	1560.35	309.358	132.586	153.681	189.222	460.426	871.263	0	4351.69	0	0	0	0	0	0	0	0	2	52	0	51	8	4	5	10	20	58	0	147	0	0	0	0	0
circ_004310	ENSG00000162946	1	+	231795242	231818517	499	annot_exons	hsa_circ_0007848	yes	yes	179.173	434.753	255.585	50.1429	52.6843	61.1901	154.679	132.586	553.25	189.222	207.192	135.196	0	0	0	0	0	0	4347.53	0	0	0	5	3	1	2	4	4	18	10	9	9	0	0	0	0	0	0	64
circ_015999	ENSG00000102383	X	-	75478891	75481812	2922	exon_intron	novel	no	yes	0	434.207	0	0	0	0	0	0	0	0	0	0	4342.07	0	0	0	0	0	0	0	0	0	0	0	0	0	0	0	0	0	0	0	59	0	0	0	0	0	0
circ_010512	ENSG00000196950	2	+	195680893	195734993	1598	annot_exons	novel	yes	yes	10.7233	433.237	0	0	0	61.1901	0	0	0	0	46.0426	0	0	0	0	0	0	0	2717.21	0	0	1615.16	0	0	0	2	0	0	0	0	2	0	0	0	0	0	0	0	40
circ_010222	ENSG00000133872	8	-	30069642	30070059	418	one_exon	hsa_circ_0004283	yes	yes	3.05951	430.838	0	0	0	30.5951	0	0	0	0	0	0	0	0	0	0	0	3017.71	1290.67	0	0	0	0	0	0	1	0	0	0	0	0	0	0	0	0	0	0	61	19
circ_001162	ENSG00000127603	1	+	39432535	39448763	3176	annot_exons	novel	no	yes	0	430.71	0	0	0	0	0	0	0	0	0	0	0	0	0	0	0	0	0	0	0	4307.1	0	0	0	0	0	0	0	0	0	0	0	0	0	0	0	0	0
circ_011022	ENSG00000113658	5	+	136147832	136154163	731	annot_exons	hsa_circ_0007930	yes	yes	127.478	430.71	0	117	105.369	305.951	77.3395	165.733	184.417	75.6888	138.128	105.152	0	0	0	0	0	0	0	0	0	4307.1	0	7	2	10	2	5	6	4	6	7	0	0	0	0	0	0	0
circ_003921	ENSG00000138594	15	+	51862811	51869373	357	annot_exons	hsa_circ_0035289	no	yes	0	430.395	0	0	0	0	0	0	0	0	0	0	0	0	0	0	0	4303.95	0	0	0	0	0	0	0	0	0	0	0	0	0	0	0	0	0	0	0	87	0
circ_006536	ENSG00000277443	6	+	113861121	113862958	1838	one_exon	novel	no	yes	0	430.395	0	0	0	0	0	0	0	0	0	0	0	0	0	0	0	4303.95	0	0	0	0	0	0	0	0	0	0	0	0	0	0	0	0	0	0	0	87	0
circ_014458	ENSG00000173889	3	-	170097076	170178938	5151	annot_exons	novel	yes	yes	13.3251	430.145	0	50.1429	0	0	0	0	0	0	23.0213	60.0871	0	0	0	320.976	0	0	0	0	3980.47	0	0	3	0	0	0	0	0	0	1	4	0	0	0	8	0	0	0
circ_008872	ENSG00000145348	4	-	106295094	106308989	323	annot_exons	hsa_circ_0003673	yes	yes	28.4047	430.12	0	0	0	0	0	66.2932	122.945	56.7666	23.0213	15.0218	0	4233.27	0	0	0	0	67.9302	0	0	0	0	0	0	0	0	2	4	3	1	1	0	143	0	0	0	0	1
circ_016037	ENSG00000100281	22	+	35285997	35293743	601	annot_exons	novel	no	yes	0	429.498	0	0	0	0	0	0	0	0	0	0	0	0	4294.98	0	0	0	0	0	0	0	0	0	0	0	0	0	0	0	0	0	0	0	47	0	0	0	0
circ_008418	ENSG00000236790	2	-	8287338	8312846	1652	annot_exons	novel	yes	yes	21.5153	429.305	0	0	105.369	30.5951	0	33.1466	0	0	46.0426	0	0	0	0	4293.05	0	0	0	0	0	0	0	0	2	1	0	1	0	0	2	0	0	0	0	107	0	0	0
circ_003700	ENSG00000082996	3	+	149846011	149921227	761	annot_exons	hsa_circ_001891	yes	yes	765.4	429.248	1226.81	518.143	1317.11	642.497	618.716	828.665	645.459	870.421	460.426	525.762	0	4292.48	0	0	0	0	0	0	0	0	24	31	25	21	16	25	21	46	20	35	0	145	0	0	0	0	0
circ_013353	ENSG00000118200	1	+	200760839	200815644	506	annot_exons	hsa_circ_0015839	yes	yes	303.134	428.887	408.935	351	158.053	305.951	232.019	132.586	307.361	151.378	713.661	270.392	0	0	0	962.927	0	0	0	3325.94	0	0	8	21	3	10	6	4	10	8	31	18	0	0	0	24	0	0	0
circ_001901	ENSG00000151320	14	+	32433460	32443765	5450	exon_intron	novel	yes	yes	29.7981	428.089	0	50.1429	0	0	77.3395	0	0	132.455	23.0213	15.0218	0	0	0	0	0	0	0	0	4280.89	0	0	3	0	0	2	0	0	7	1	1	0	0	0	0	0	0	0
circ_007474	ENSG00000122584	7	+	8751008	8752589	1582	one_exon	novel	no	yes	0	428.089	0	0	0	0	0	0	0	0	0	0	0	0	0	0	0	0	0	0	4280.89	0	0	0	0	0	0	0	0	0	0	0	0	0	0	0	0	0	0
circ_014549	ENSG00000165259	X	-	84468472	84475397	1251	annot_exons	hsa_circ_0091183	yes	yes	6.80867	428.089	0	0	0	0	0	0	0	0	23.0213	45.0653	0	0	0	0	0	0	0	0	4280.89	0	0	0	0	0	0	0	0	0	1	3	0	0	0	0	0	0	0
circ_005928	ENSG00000116127	2	+	73534824	73573498	1840	annot_exons	novel	no	yes	0	427.96	0	0	0	0	0	0	0	0	0	0	0	0	0	0	0	0	4279.6	0	0	0	0	0	0	0	0	0	0	0	0	0	0	0	0	0	0	0	63
circ_014637	ENSG00000077254	1	-	77734347	77736158	173	annot_exons	novel	no	yes	0	427.621	0	0	0	0	0	0	0	0	0	0	0	0	0	0	0	0	0	4276.21	0	0	0	0	0	0	0	0	0	0	0	0	0	0	0	0	0	0	0
circ_004521	ENSG00000104369	8	-	74314861	74315620	760	one_exon	novel	no	yes	0	426.847	0	0	0	0	0	0	0	0	0	0	4268.47	0	0	0	0	0	0	0	0	0	0	0	0	0	0	0	0	0	0	0	58	0	0	0	0	0	0
circ_010683	ENSG00000065243	1	+	88740988	88760376	456	annot_exons	hsa_circ_0013092	yes	yes	5.67666	426.847	0	0	0	0	0	0	0	56.7666	0	0	4268.47	0	0	0	0	0	0	0	0	0	0	0	0	0	0	0	0	3	0	0	58	0	0	0	0	0	0
circ_016066	ENSG00000129493	14	-	31364189	31364298	110	one_exon	novel	no	yes	0	425.448	0	0	0	0	0	0	0	0	0	0	0	0	0	0	0	4254.48	0	0	0	0	0	0	0	0	0	0	0	0	0	0	0	0	0	0	0	86	0
circ_000543	ENSG00000111605	12	+	69251129	69269668	3049	annot_exons	novel	yes	yes	18.6469	425.293	0	0	0	30.5951	0	0	0	56.7666	69.064	30.0436	0	0	0	4252.93	0	0	0	0	0	0	0	0	0	1	0	0	0	3	3	2	0	0	0	106	0	0	0
circ_010838	ENSG00000120137	5	-	168557423	168568998	1233	annot_exons	novel	yes	yes	15.0918	425.221	51.1169	50.1429	0	0	0	0	30.7361	18.9222	0	0	0	0	0	0	0	0	0	52.7927	0	4199.42	1	3	0	0	0	0	1	1	0	0	0	0	0	0	0	0	0
circ_001780	ENSG00000033170	14	+	65561337	65629606	926	annot_exons	novel	yes	yes	13.443	423.531	0	50.1429	0	30.5951	38.6698	0	0	0	0	15.0218	0	0	0	0	0	0	0	0	0	4235.31	0	3	0	1	1	0	0	0	0	1	0	0	0	0	0	0	0
circ_000583	ENSG00000180957	22	-	27858387	27860241	234	annot_exons	novel	no	yes	0	423.327	0	0	0	0	0	0	0	0	0	0	0	4233.27	0	0	0	0	0	0	0	0	0	0	0	0	0	0	0	0	0	0	0	143	0	0	0	0	0
circ_007240	ENSG00000165006	9	+	34241185	34242108	924	one_exon	hsa_circ_0006212	yes	yes	45.2546	422.342	51.1169	16.7143	0	91.7852	154.679	0	92.2084	0	46.0426	0	0	0	0	0	0	0	0	4223.42	0	0	1	1	0	3	4	0	3	0	2	0	0	0	0	0	0	0	0
circ_010603	ENSG00000131051	20	-	35716740	35725155	475	annot_exons	hsa_circ_001733	yes	yes	73.9828	421.167	153.351	50.1429	105.369	0	232.019	66.2932	0	94.611	23.0213	15.0218	0	0	0	0	0	0	4211.67	0	0	0	3	3	2	0	6	2	0	5	1	1	0	0	0	0	0	0	62
circ_008354	ENSG00000150275	10	-	54020192	54023197	531	annot_exons	novel	yes	yes	30.1803	420.578	0	0	0	0	0	0	0	94.611	207.192	0	0	0	0	0	0	0	0	0	4205.78	0	0	0	0	0	0	0	0	5	9	0	0	0	0	0	0	0	0
circ_015789	ENSG00000112701	6	+	75702645	75703072	428	one_exon	hsa_circ_000436	yes	yes	561.698	420.501	613.403	518.143	948.317	305.951	541.377	331.466	706.931	681.199	414.384	555.806	0	0	0	0	0	4205.01	0	0	0	0	12	31	18	10	14	10	23	36	18	37	0	0	0	0	0	85	0
circ_016730	ENSG00000010810	6	-	111780566	111814107	670	annot_exons	novel	no	yes	0	420.367	0	0	0	0	0	0	0	0	0	0	0	4203.67	0	0	0	0	0	0	0	0	0	0	0	0	0	0	0	0	0	0	0	142	0	0	0	0	0
circ_008558	ENSG00000153707	9	-	8436592	8507434	2723	annot_exons	novel	yes	yes	3.34286	419.942	0	33.4286	0	0	0	0	0	0	0	0	0	0	0	0	0	0	0	0	0	4199.42	0	2	0	0	0	0	0	0	0	0	0	0	0	0	0	0	0
circ_011374	ENSG00000156502	10	-	69208906	69209031	126	antisense	novel	no	yes	0	419.942	0	0	0	0	0	0	0	0	0	0	0	0	0	0	0	0	0	0	0	4199.42	0	0	0	0	0	0	0	0	0	0	0	0	0	0	0	0	0
circ_011710	ENSG00000183077	17	+	78190970	78192785	240	annot_exons	novel	yes	yes	6.51647	419.942	0	50.1429	0	0	0	0	0	0	0	15.0218	0	0	0	0	0	0	0	0	0	4199.42	0	3	0	0	0	0	0	0	0	1	0	0	0	0	0	0	0
circ_013099	ENSG00000103479	16	+	53442658	53467169	1875	annot_exons	novel	yes	yes	9.83934	419.942	0	33.4286	0	0	0	0	0	18.9222	46.0426	0	0	0	0	0	0	0	0	0	0	4199.42	0	2	0	0	0	0	0	1	2	0	0	0	0	0	0	0	0
circ_002572	ENSG00000137936	1	-	93567279	93567851	325	annot_exons	hsa_circ_0006427	yes	yes	141.932	419.488	102.234	200.572	52.6843	122.38	386.698	364.613	92.2084	37.8444	0	60.0871	4194.88	0	0	0	0	0	0	0	0	0	2	12	1	4	10	11	3	2	0	4	57	0	0	0	0	0	0
circ_004524	ENSG00000286163	X	+	121090399	121093477	3079	exon_intron	novel	yes	yes	11.3615	419.393	0	83.5715	0	0	0	0	0	0	0	30.0436	0	4144.46	0	0	0	49.4707	0	0	0	0	0	5	0	0	0	0	0	0	0	2	0	140	0	0	0	1	0
circ_005298	ENSG00000152402	11	-	106939460	106940178	719	one_exon	hsa_circ_0024152	yes	yes	15.9501	417.897	0	50.1429	0	61.1901	0	33.1466	0	0	0	15.0218	0	0	0	3891.83	0	0	0	0	0	287.14	0	3	0	2	0	1	0	0	0	1	0	0	0	97	0	0	0
circ_008971	ENSG00000163655	3	+	155893518	155937881	2378	annot_exons	novel	yes	yes	15.9491	417.407	0	0	52.6843	91.7852	0	0	0	0	0	15.0218	0	4174.07	0	0	0	0	0	0	0	0	0	0	1	3	0	0	0	0	0	1	0	141	0	0	0	0	0
circ_015961	ENSG00000110693	11	-	16095996	16186955	648	annot_exons	novel	yes	yes	98.9068	417.089	306.701	66.8572	52.6843	91.7852	116.009	66.2932	61.4723	189.222	23.0213	15.0218	0	0	0	0	4170.89	0	0	0	0	0	6	4	1	3	3	2	2	10	1	1	0	0	0	0	37	0	0
circ_007453	ENSG00000102763	13	-	41865736	41868477	345	annot_exons	hsa_circ_001376	yes	yes	87.2782	416.353	102.234	167.143	158.053	91.7852	0	99.4398	92.2084	56.7666	0	105.152	0	0	0	0	0	0	0	0	0	4163.53	2	10	3	3	0	3	3	3	0	7	0	0	0	0	0	0	0
circ_010634	ENSG00000109819	4	-	23795596	23884931	6436	annot_exons	novel	yes	yes	5.26843	416.169	0	0	52.6843	0	0	0	0	0	0	0	0	1568.98	0	0	2592.72	0	0	0	0	0	0	0	1	0	0	0	0	0	0	0	0	53	0	0	23	0	0
circ_007738	ENSG00000178691	17	+	31988320	31988497	178	one_exon	hsa_circ_0007085	yes	yes	9.49009	415.554	0	33.4286	0	0	0	0	61.4723	0	0	0	0	0	0	0	0	4155.54	0	0	0	0	0	2	0	0	0	0	2	0	0	0	0	0	0	0	0	84	0
circ_002092	ENSG00000157450	15	+	59030804	59031702	899	one_exon	hsa_circ_0001982	yes	yes	163.223	414.503	51.1169	217.286	368.79	244.761	38.6698	198.88	122.945	132.455	92.0853	165.24	0	0	0	0	0	0	2785.14	1108.65	0	251.247	1	13	7	8	1	6	4	7	4	11	0	0	0	0	0	0	41
circ_003892	ENSG00000119787	2	-	38309379	38319019	708	annot_exons	hsa_circ_0002918	yes	yes	81.4289	414.446	51.1169	100.286	158.053	61.1901	116.009	33.1466	30.7361	113.533	0	150.218	0	4144.46	0	0	0	0	0	0	0	0	1	6	3	2	3	1	1	6	0	10	0	140	0	0	0	0	0
circ_014207	ENSG00000138496	3	-	122536168	122545489	754	annot_exons	novel	yes	yes	15.4679	414.374	0	0	0	0	154.679	0	0	0	0	0	0	0	0	0	0	0	4143.74	0	0	0	0	0	0	0	4	0	0	0	0	0	0	0	0	0	0	0	61
circ_001549	ENSG00000119402	9	-	120787769	120788278	510	one_exon	novel	yes	yes	6.9064	413.068	0	0	0	0	0	0	0	0	69.064	0	0	0	0	0	0	0	0	0	4130.68	0	0	0	0	0	0	0	0	0	3	0	0	0	0	0	0	0	0
circ_008020	ENSG00000135049	9	-	85578920	85633374	2040	annot_exons	novel	yes	yes	3.56365	412.128	0	16.7143	0	0	0	0	0	18.9222	0	0	4121.28	0	0	0	0	0	0	0	0	0	0	1	0	0	0	0	0	1	0	0	56	0	0	0	0	0	0
circ_008489	ENSG00000037474	5	-	6604138	6605408	356	annot_exons	hsa_circ_000403	yes	yes	23.8272	412.128	0	0	0	30.5951	0	165.733	0	18.9222	23.0213	0	4121.28	0	0	0	0	0	0	0	0	0	0	0	0	1	0	5	0	1	1	0	56	0	0	0	0	0	0
circ_017279	ENSG00000143786	1	+	224730462	224739412	341	annot_exons	novel	yes	yes	4.57579	412.128	0	0	0	0	0	0	30.7361	0	0	15.0218	4121.28	0	0	0	0	0	0	0	0	0	0	0	0	0	0	0	1	0	0	1	56	0	0	0	0	0	0
circ_004420	NA	11	-	8286265	8294910	8646	intergenic	novel	yes	yes	6.62932	411.783	0	0	0	0	0	66.2932	0	0	0	0	0	0	0	0	0	0	0	4117.83	0	0	0	0	0	0	0	2	0	0	0	0	0	0	0	0	0	0	0
circ_008940	ENSG00000187676	13	+	31215051	31229294	200	annot_exons	hsa_circ_0002635	yes	yes	3.56365	410.541	0	16.7143	0	0	0	0	0	18.9222	0	0	0	29.6033	0	0	0	0	4075.81	0	0	0	0	1	0	0	0	0	0	1	0	0	0	1	0	0	0	0	60
circ_010165	ENSG00000018699	2	+	32777882	32787149	377	annot_exons	hsa_circ_0053882	yes	yes	9.43368	410.113	0	0	0	61.1901	0	33.1466	0	0	0	0	0	3285.97	0	0	0	0	815.162	0	0	0	0	0	0	2	0	1	0	0	0	0	0	111	0	0	0	0	12
circ_010621	ENSG00000174197	15	+	41742546	41754567	2554	annot_exons	novel	yes	yes	8.1853	409.174	51.1169	0	0	0	0	0	30.7361	0	0	0	0	0	0	0	0	0	0	0	0	4091.74	1	0	0	0	0	0	1	0	0	0	0	0	0	0	0	0	0
circ_002184	ENSG00000157800	7	-	140334679	140337349	892	annot_exons	novel	yes	yes	44.4583	408.526	153.351	50.1429	0	0	0	66.2932	0	75.6888	69.064	30.0436	0	4085.26	0	0	0	0	0	0	0	0	3	3	0	0	0	2	0	4	3	2	0	138	0	0	0	0	0
circ_005405	ENSG00000083857	4	+	186596783	186596893	111	antisense	novel	no	yes	0	407.581	0	0	0	0	0	0	0	0	0	0	0	0	0	0	0	0	4075.81	0	0	0	0	0	0	0	0	0	0	0	0	0	0	0	0	0	0	0	60
circ_011935	ENSG00000276293	17	-	38767793	38768487	695	one_exon	novel	no	yes	0	407.581	0	0	0	0	0	0	0	0	0	0	0	0	0	0	0	0	4075.81	0	0	0	0	0	0	0	0	0	0	0	0	0	0	0	0	0	0	0	60
circ_000098	ENSG00000183323	5	-	69292188	69311204	733	annot_exons	novel	no	yes	0	406.504	0	0	0	0	0	0	0	0	0	0	0	0	0	0	0	0	0	4065.04	0	0	0	0	0	0	0	0	0	0	0	0	0	0	0	0	0	0	0
circ_005456	ENSG00000065526	1	+	15872816	15876678	1692	annot_exons	hsa_circ_0002237	yes	yes	123.09	406.504	51.1169	16.7143	158.053	183.57	154.679	165.733	122.945	56.7666	276.256	45.0653	0	0	0	0	0	0	0	4065.04	0	0	1	1	3	6	4	5	4	3	12	3	0	0	0	0	0	0	0
circ_016976	ENSG00000183808	8	-	93732827	93733642	816	one_exon	novel	no	yes	0	406.504	0	0	0	0	0	0	0	0	0	0	0	0	0	0	0	0	0	4065.04	0	0	0	0	0	0	0	0	0	0	0	0	0	0	0	0	0	0	0
circ_014646	ENSG00000119899	6	-	73610400	73644603	1314	annot_exons	hsa_circ_0077013	yes	yes	8.31084	405.585	0	0	0	0	0	0	0	0	23.0213	60.0871	0	0	0	0	0	0	0	0	0	4055.85	0	0	0	0	0	0	0	0	1	4	0	0	0	0	0	0	0
circ_004682	ENSG00000206559	3	+	28435110	28492173	749	annot_exons	novel	yes	yes	17.4221	405.558	102.234	0	0	0	0	0	0	18.9222	23.0213	30.0436	0	0	0	0	0	0	0	0	4055.58	0	2	0	0	0	0	0	0	1	1	2	0	0	0	0	0	0	0
circ_008426	ENSG00000133318	11	+	63718702	63721032	2331	one_exon	hsa_circ_0022602	yes	yes	9.22862	405.558	0	0	0	30.5951	38.6698	0	0	0	23.0213	0	0	0	0	0	0	0	0	0	4055.58	0	0	0	0	1	1	0	0	0	1	0	0	0	0	0	0	0	0
circ_011704	ENSG00000115998	2	-	70179532	70181997	946	annot_exons	hsa_circ_0055113	yes	yes	294.968	405.558	460.052	150.429	526.843	305.951	116.009	464.053	184.417	170.3	391.362	180.261	0	0	0	0	0	0	0	0	4055.58	0	9	9	10	10	3	14	6	9	17	12	0	0	0	0	0	0	0
circ_015436	ENSG00000121957	1	+	108882580	108929975	6431	annot_exons	novel	no	yes	0	405.558	0	0	0	0	0	0	0	0	0	0	0	0	0	0	0	0	0	0	4055.58	0	0	0	0	0	0	0	0	0	0	0	0	0	0	0	0	0	0
circ_011640	ENSG00000171488	1	+	89686470	89714851	2505	annot_exons	novel	yes	yes	6.10644	405.232	0	0	0	0	0	0	0	0	46.0426	15.0218	0	0	0	4052.32	0	0	0	0	0	0	0	0	0	0	0	0	0	0	2	1	0	0	0	101	0	0	0
circ_017572	ENSG00000274769	2	+	61142954	61143824	871	intronic	novel	no	yes	0	402.605	0	0	0	0	0	0	0	0	0	0	0	4026.05	0	0	0	0	0	0	0	0	0	0	0	0	0	0	0	0	0	0	0	136	0	0	0	0	0
circ_008365	ENSG00000106278	7	+	122013513	122013625	113	one_exon	novel	no	yes	0	402.084	0	0	0	0	0	0	0	0	0	0	0	0	4020.84	0	0	0	0	0	0	0	0	0	0	0	0	0	0	0	0	0	0	0	44	0	0	0	0
circ_001811	ENSG00000171634	17	+	67975772	67975958	187	one_exon	novel	no	yes	0	401.225	0	0	0	0	0	0	0	0	0	0	0	0	0	0	0	0	0	4012.25	0	0	0	0	0	0	0	0	0	0	0	0	0	0	0	0	0	0	0
circ_009247	NA	4	-	157834987	157835365	379	intergenic	novel	no	yes	0	401.225	0	0	0	0	0	0	0	0	0	0	0	0	0	0	0	0	0	4012.25	0	0	0	0	0	0	0	0	0	0	0	0	0	0	0	0	0	0	0
circ_011237	ENSG00000175155	17	+	59353215	59353526	312	one_exon	hsa_circ_0005600	yes	yes	28.3578	401.22	0	16.7143	0	30.5951	0	0	61.4723	75.6888	69.064	30.0436	0	0	0	4012.2	0	0	0	0	0	0	0	1	0	1	0	0	2	4	3	2	0	0	0	100	0	0	0
circ_013520	ENSG00000135362	11	+	36393846	36403378	1074	annot_exons	hsa_circ_0005044	yes	yes	30.1298	400.712	0	0	52.6843	0	0	99.4398	92.2084	18.9222	23.0213	15.0218	0	0	0	0	0	4007.12	0	0	0	0	0	0	1	0	0	3	3	1	1	1	0	0	0	0	0	81	0
circ_013792	ENSG00000005483	7	+	105038126	105041023	517	annot_exons	hsa_circ_0007395	yes	yes	110.177	400.413	357.818	117	158.053	30.5951	77.3395	99.4398	30.7361	94.611	46.0426	90.1307	0	1628.18	2375.95	0	0	0	0	0	0	0	7	7	3	1	2	3	1	5	2	6	0	55	26	0	0	0	0
circ_000077	ENSG00000166747	16	-	71789279	71798970	9692	exon_intron	novel	yes	yes	1.50218	398.499	0	0	0	0	0	0	0	0	0	15.0218	0	0	0	0	0	0	3668.23	316.756	0	0	0	0	0	0	0	0	0	0	0	1	0	0	0	0	0	0	54
circ_016839	ENSG00000136213	7	+	2432563	2434046	1484	one_exon	novel	no	yes	0	398.406	0	0	0	0	0	0	0	0	0	0	0	0	0	0	0	0	0	0	0	3984.06	0	0	0	0	0	0	0	0	0	0	0	0	0	0	0	0	0
circ_009496	ENSG00000180628	10	+	91222689	91251440	1281	annot_exons	novel	yes	yes	6.11901	398.047	0	0	0	61.1901	0	0	0	0	0	0	0	0	0	0	0	0	0	0	3980.47	0	0	0	0	2	0	0	0	0	0	0	0	0	0	0	0	0	0
circ_015738	ENSG00000136861	9	-	120437295	120471878	2430	annot_exons	hsa_circ_0088283	yes	yes	65.3579	398.047	0	16.7143	210.737	91.7852	77.3395	66.2932	30.7361	37.8444	92.0853	30.0436	0	0	0	0	0	0	0	0	3980.47	0	0	1	4	3	2	2	1	2	4	2	0	0	0	0	0	0	0
circ_017716	ENSG00000165671	5	+	177209636	177212195	2560	one_exon	hsa_circ_0075161	yes	yes	116.844	397.208	153.351	150.429	52.6843	91.7852	38.6698	132.586	153.681	37.8444	207.192	150.218	0	0	0	3972.08	0	0	0	0	0	0	3	9	1	3	1	4	5	2	9	10	0	0	0	99	0	0	0
circ_016733	ENSG00000104447	8	-	115619132	115623758	1097	annot_exons	hsa_circ_0006950	yes	yes	91.6328	396.684	0	33.4286	52.6843	61.1901	193.349	33.1466	276.625	75.6888	115.107	75.1089	0	3966.84	0	0	0	0	0	0	0	0	0	2	1	2	5	1	9	4	5	5	0	134	0	0	0	0	0
circ_015224	ENSG00000114790	3	+	154194644	154217958	165	annot_exons	novel	yes	yes	3.78444	393.995	0	0	0	0	0	0	0	37.8444	0	0	0	0	0	0	0	0	3939.95	0	0	0	0	0	0	0	0	0	0	2	0	0	0	0	0	0	0	0	58
circ_002377	ENSG00000186625	6	-	149603268	149604782	228	annot_exons	hsa_circ_000739	yes	yes	41.0076	393.724	0	0	52.6843	0	116.009	0	184.417	18.9222	23.0213	15.0218	0	3937.24	0	0	0	0	0	0	0	0	0	0	1	0	3	0	6	1	1	1	0	133	0	0	0	0	0
circ_000335	ENSG00000229321	2	+	206866697	206881891	924	annot_exons	hsa_circ_0008544	yes	yes	52.0695	391.228	0	83.5715	52.6843	91.7852	0	0	61.4723	18.9222	92.0853	120.174	0	0	0	0	0	0	0	0	0	3912.28	0	5	1	3	0	0	2	1	4	8	0	0	0	0	0	0	0
circ_001894	ENSG00000118564	4	-	15625252	15625977	726	one_exon	novel	yes	yes	14.6053	391.228	0	0	0	0	116.009	0	0	0	0	30.0436	0	0	0	0	0	0	0	0	0	3912.28	0	0	0	0	3	0	0	0	0	2	0	0	0	0	0	0	0
circ_006214	ENSG00000117632	1	-	25900834	25901004	171	one_exon	novel	yes	yes	1.89222	390.666	0	0	0	0	0	0	0	18.9222	0	0	0	0	0	0	0	0	0	3906.66	0	0	0	0	0	0	0	0	0	1	0	0	0	0	0	0	0	0	0
circ_010497	ENSG00000171988	10	-	63380318	63404965	24648	exon_intron	hsa_circ_0002313	yes	yes	40.3316	390.666	102.234	0	0	0	232.019	0	0	0	69.064	0	0	0	0	0	0	0	0	3906.66	0	0	2	0	0	0	6	0	0	0	3	0	0	0	0	0	0	0	0
circ_012152	ENSG00000132388	17	-	4282798	4307123	504	annot_exons	hsa_circ_0004805	yes	yes	152.188	389.183	102.234	150.429	105.369	183.57	270.688	66.2932	307.361	94.611	46.0426	195.283	0	0	0	3891.83	0	0	0	0	0	0	2	9	2	6	7	2	10	5	2	13	0	0	0	97	0	0	0
circ_012751	ENSG00000198408	10	-	101792839	101810314	2919	annot_exons	hsa_circ_0019607	yes	yes	192.549	387.803	102.234	117	210.737	30.5951	193.349	298.319	276.625	416.288	115.107	165.24	0	3878.03	0	0	0	0	0	0	0	0	2	7	4	1	5	9	9	22	5	11	0	131	0	0	0	0	0
circ_001540	ENSG00000081307	3	+	132670198	132672177	405	annot_exons	hsa_circ_0067382	yes	yes	33.3665	385.871	0	0	0	152.975	116.009	0	30.7361	18.9222	0	15.0218	0	0	0	0	0	3858.71	0	0	0	0	0	0	0	5	3	0	1	1	0	1	0	0	0	0	0	78	0
circ_012858	ENSG00000108055	10	+	110596398	110598290	305	annot_exons	hsa_circ_002043	yes	yes	42.1367	385.387	51.1169	0	52.6843	30.5951	77.3395	0	30.7361	56.7666	92.0853	30.0436	0	0	0	0	0	0	0	3853.87	0	0	1	0	1	1	2	0	1	3	4	2	0	0	0	0	0	0	0
circ_013873	ENSG00000164715	7	+	98191614	98194572	2959	one_exon	hsa_circ_0081207	yes	yes	228.264	385.387	357.818	200.572	0	183.57	386.698	232.026	215.153	189.222	322.298	195.283	0	0	0	0	0	0	0	3853.87	0	0	7	12	0	6	10	7	7	10	14	13	0	0	0	0	0	0	0
circ_007799	ENSG00000069667	15	-	60902322	60903684	1363	intronic	novel	yes	yes	29.2712	385.055	0	33.4286	0	61.1901	77.3395	0	0	75.6888	0	45.0653	0	0	0	0	0	49.4707	0	3801.08	0	0	0	2	0	2	2	0	0	4	0	3	0	0	0	0	0	1	0
circ_006772	ENSG00000035687	1	-	244417628	244418914	280	annot_exons	novel	no	yes	0	384.049	0	0	0	0	0	0	0	0	0	0	0	0	0	0	0	0	0	0	0	3840.49	0	0	0	0	0	0	0	0	0	0	0	0	0	0	0	0	0
circ_004009	ENSG00000119725	14	+	73931503	73932112	610	one_exon	hsa_circ_0006218	yes	yes	18.0965	383.027	0	0	52.6843	61.1901	0	33.1466	0	18.9222	0	15.0218	0	0	0	0	0	0	0	0	3830.27	0	0	0	1	2	0	1	0	1	0	1	0	0	0	0	0	0	0
circ_007369	ENSG00000120137	5	-	168566013	168568998	607	annot_exons	hsa_circ_0009089	yes	yes	2.30213	382.835	0	0	0	0	0	0	0	0	23.0213	0	0	0	0	2487.56	0	0	407.581	0	0	933.204	0	0	0	0	0	0	0	0	1	0	0	0	0	62	0	0	6
circ_016483	ENSG00000081853	5	+	141409268	141410620	1353	intronic	hsa_circ_0007420	yes	yes	14.497	382.119	0	0	52.6843	30.5951	38.6698	0	0	0	23.0213	0	0	0	0	0	0	0	0	0	375.516	3445.68	0	0	1	1	1	0	0	0	1	0	0	0	0	0	0	0	0
circ_010317	ENSG00000173988	13	+	46227512	46228733	747	annot_exons	novel	no	yes	0	381.883	0	0	0	0	0	0	0	0	0	0	0	3818.83	0	0	0	0	0	0	0	0	0	0	0	0	0	0	0	0	0	0	0	129	0	0	0	0	0
circ_008059	ENSG00000123094	12	+	26064498	26067713	1035	annot_exons	hsa_circ_0025641	yes	yes	48.7211	381.159	0	16.7143	0	275.356	0	99.4398	30.7361	18.9222	46.0426	0	0	0	0	3811.59	0	0	0	0	0	0	0	1	0	9	0	3	1	1	2	0	0	0	0	95	0	0	0
circ_003949	ENSG00000053254	14	-	89161701	89180806	1375	annot_exons	novel	yes	yes	141.817	380.46	51.1169	117	105.369	183.57	77.3395	530.346	92.2084	18.9222	92.0853	150.218	0	0	0	0	0	0	0	0	0	3804.6	1	7	2	6	2	16	3	1	4	10	0	0	0	0	0	0	0
circ_005608	ENSG00000009724	1	-	11030176	11030848	176	annot_exons	novel	no	yes	0	380.409	0	0	0	0	0	0	0	0	0	0	0	0	0	0	0	0	3804.09	0	0	0	0	0	0	0	0	0	0	0	0	0	0	0	0	0	0	0	56
circ_015432	ENSG00000171604	5	+	139680364	139683153	1396	annot_exons	novel	yes	yes	1.67143	378.274	0	16.7143	0	0	0	0	0	0	0	0	0	532.86	0	3249.88	0	0	0	0	0	0	0	1	0	0	0	0	0	0	0	0	0	18	0	81	0	0	0
circ_014162	ENSG00000112320	6	+	107656983	107658968	1986	exon_intron	novel	no	yes	0	377.147	0	0	0	0	0	0	0	0	0	0	0	0	0	3771.47	0	0	0	0	0	0	0	0	0	0	0	0	0	0	0	0	0	0	0	94	0	0	0
circ_015926	ENSG00000188994	6	+	87215903	87218731	370	annot_exons	hsa_circ_0004058	yes	yes	2135.2	377.147	3015.9	819.001	1369.79	4252.72	734.725	5336.6	891.348	1740.84	1012.94	2178.16	0	0	0	3771.47	0	0	0	0	0	0	59	49	26	139	19	161	29	92	44	145	0	0	0	94	0	0	0
circ_012143	ENSG00000137766	15	+	54293895	54338489	895	annot_exons	novel	yes	yes	22.3845	376.871	0	133.714	0	0	0	0	0	0	0	90.1307	0	0	0	0	0	0	0	0	0	3768.71	0	8	0	0	0	0	0	0	0	6	0	0	0	0	0	0	0
circ_012233	ENSG00000185008	3	+	76310409	76311417	1009	exon_intron	novel	no	yes	0	376.871	0	0	0	0	0	0	0	0	0	0	0	0	0	0	0	0	0	0	0	3768.71	0	0	0	0	0	0	0	0	0	0	0	0	0	0	0	0	0
circ_018083	ENSG00000085832	1	-	51403419	51406108	318	annot_exons	hsa_circ_0012439	yes	yes	20.7096	375.977	0	33.4286	0	30.5951	0	66.2932	30.7361	0	46.0426	0	0	0	0	0	0	3759.77	0	0	0	0	0	2	0	1	0	2	1	0	2	0	0	0	0	0	0	76	0
circ_003122	ENSG00000198604	14	-	34792775	34862322	1704	annot_exons	hsa_circ_0031632	yes	yes	29.8045	375.516	0	100.286	52.6843	0	0	0	92.2084	37.8444	0	15.0218	0	0	0	0	0	0	0	0	3755.16	0	0	6	1	0	0	0	3	2	0	1	0	0	0	0	0	0	0
circ_005445	ENSG00000083168	8	-	41974704	41987563	903	annot_exons	hsa_circ_0084089	yes	yes	90.8602	375.516	0	16.7143	0	275.356	77.3395	66.2932	61.4723	208.144	23.0213	180.261	0	0	0	0	0	0	0	0	3755.16	0	0	1	0	9	2	2	2	11	1	12	0	0	0	0	0	0	0
circ_007046	ENSG00000168502	18	+	8714139	8720496	3876	exon_intron	novel	yes	yes	40.4459	375.516	0	33.4286	0	91.7852	0	66.2932	30.7361	0	92.0853	90.1307	0	0	0	0	0	0	0	0	3755.16	0	0	2	0	3	0	2	1	0	4	6	0	0	0	0	0	0	0
circ_009641	ENSG00000107362	9	-	71866799	71875083	858	annot_exons	hsa_circ_0006383	yes	yes	58.828	375.516	0	0	105.369	61.1901	0	132.586	61.4723	113.533	69.064	45.0653	0	0	0	0	0	0	0	0	3755.16	0	0	0	2	2	0	4	2	6	3	3	0	0	0	0	0	0	0
circ_006940	ENSG00000163808	3	+	44794217	44794426	210	one_exon	hsa_circ_0065034	no	yes	0	374.828	0	0	0	0	0	0	0	0	0	0	0	0	0	0	0	0	0	3748.28	0	0	0	0	0	0	0	0	0	0	0	0	0	0	0	0	0	0	0
circ_001441	ENSG00000092345	3	-	16647574	16648612	1039	intronic	novel	yes	yes	21.0737	374.778	0	0	210.737	0	0	0	0	0	0	0	0	0	1644.89	0	0	0	0	0	2102.89	0	0	0	4	0	0	0	0	0	0	0	0	0	18	0	0	0	0
circ_016325	ENSG00000153046	6	+	4891713	4892379	667	one_exon	hsa_circ_0008285	yes	yes	233.081	373.282	102.234	200.572	526.843	183.57	193.349	397.759	215.153	56.7666	184.171	270.392	0	0	0	0	0	0	0	0	0	3732.82	2	12	10	6	5	12	7	3	8	18	0	0	0	0	0	0	0
circ_004539	ENSG00000170852	7	+	32869414	32869569	156	antisense	novel	no	yes	0	373.134	0	0	0	0	0	0	0	0	0	0	0	0	0	3731.34	0	0	0	0	0	0	0	0	0	0	0	0	0	0	0	0	0	0	0	93	0	0	0
circ_012838	ENSG00000130779	12	-	122340753	122347479	1050	annot_exons	novel	no	yes	0	373.002	0	0	0	0	0	0	0	0	0	0	0	3730.02	0	0	0	0	0	0	0	0	0	0	0	0	0	0	0	0	0	0	0	126	0	0	0	0	0
circ_017355	ENSG00000173517	15	-	77112909	77115319	2411	one_exon	novel	yes	yes	1.67143	373.002	0	16.7143	0	0	0	0	0	0	0	0	0	3730.02	0	0	0	0	0	0	0	0	0	1	0	0	0	0	0	0	0	0	0	126	0	0	0	0	0
circ_011040	ENSG00000115540	2	+	197523624	197535630	164	annot_exons	hsa_circ_0057680	no	yes	0	371.439	0	0	0	0	0	0	0	0	0	0	0	0	0	722.195	0	0	0	739.098	2253.1	0	0	0	0	0	0	0	0	0	0	0	0	0	0	18	0	0	0
circ_016423	ENSG00000196632	X	-	54253959	54308079	1436	annot_exons	novel	no	yes	0	370.702	0	0	0	0	0	0	0	0	0	0	0	0	0	0	225.454	0	0	0	0	3481.57	0	0	0	0	0	0	0	0	0	0	0	0	0	0	2	0	0
circ_003217	ENSG00000134243	1	-	109322932	109345878	1189	annot_exons	novel	yes	yes	37.9121	370.041	51.1169	0	0	61.1901	0	33.1466	153.681	18.9222	46.0426	15.0218	0	3700.41	0	0	0	0	0	0	0	0	1	0	0	2	0	1	5	1	2	1	0	125	0	0	0	0	0
circ_004811	ENSG00000169855	3	-	78938601	78938927	327	one_exon	hsa_circ_0004788	yes	yes	39.1522	370.041	51.1169	16.7143	210.737	0	0	0	0	37.8444	0	75.1089	0	3700.41	0	0	0	0	0	0	0	0	1	1	4	0	0	0	0	2	0	5	0	125	0	0	0	0	0
circ_004787	ENSG00000276234	17	+	37440505	37458587	466	annot_exons	novel	no	yes	0	369.549	0	0	0	0	0	0	0	0	0	0	0	0	0	0	0	0	0	3695.49	0	0	0	0	0	0	0	0	0	0	0	0	0	0	0	0	0	0	0
circ_014375	ENSG00000122707	9	+	36058827	36060155	112	annot_exons	hsa_circ_0086993	yes	yes	43.7782	369.543	102.234	0	0	30.5951	38.6698	33.1466	0	18.9222	184.171	30.0436	0	0	0	0	0	0	0	0	2403.3	1292.13	2	0	0	1	1	1	0	1	8	2	0	0	0	0	0	0	0
circ_004740	ENSG00000100207	22	-	42209651	42215341	5691	one_exon	hsa_circ_0008561	yes	yes	121.07	369.122	0	150.429	105.369	61.1901	116.009	99.4398	430.306	56.7666	161.149	30.0436	0	0	0	3691.22	0	0	0	0	0	0	0	9	2	2	3	3	14	3	7	2	0	0	0	92	0	0	0
circ_010533	ENSG00000133112	13	+	45336916	45337355	440	antisense	novel	no	yes	0	369.122	0	0	0	0	0	0	0	0	0	0	0	0	0	3691.22	0	0	0	0	0	0	0	0	0	0	0	0	0	0	0	0	0	0	0	92	0	0	0
circ_015365	ENSG00000159063	11	-	78119182	78121174	178	annot_exons	hsa_circ_0008019	yes	yes	27.1912	369.122	0	0	0	0	0	66.2932	0	113.533	92.0853	0	0	0	0	3691.22	0	0	0	0	0	0	0	0	0	0	0	2	0	6	4	0	0	0	0	92	0	0	0
circ_013289	ENSG00000143951	2	-	63484604	63571626	1011	annot_exons	hsa_circ_0006759	yes	yes	18.7295	368.006	153.351	0	0	0	0	0	0	18.9222	0	15.0218	0	0	0	0	0	0	0	0	3680.06	0	3	0	0	0	0	0	0	1	0	1	0	0	0	0	0	0	0
circ_001599	ENSG00000188906	12	+	40302789	40304134	281	annot_exons	hsa_circ_0025887	yes	yes	12.5255	366.823	102.234	0	0	0	0	0	0	0	23.0213	0	0	0	0	0	0	0	3668.23	0	0	0	2	0	0	0	0	0	0	0	1	0	0	0	0	0	0	0	54
circ_017651	ENSG00000072736	16	+	68121987	68126610	1298	annot_exons	hsa_circ_002176	yes	yes	1346.06	366.823	1789.09	702.001	1949.32	1284.99	1392.11	2353.41	1106.5	794.732	1082	1006.46	0	0	0	0	0	0	3668.23	0	0	0	35	42	37	42	36	71	36	42	47	67	0	0	0	0	0	0	54
circ_017930	ENSG00000198815	1	-	42278348	42278672	325	one_exon	novel	yes	yes	29.7389	366.823	153.351	0	105.369	0	38.6698	0	0	0	0	0	0	0	0	0	0	0	3668.23	0	0	0	3	0	2	0	1	0	0	0	0	0	0	0	0	0	0	0	54
circ_011130	ENSG00000173517	15	-	77133005	77133750	746	one_exon	novel	yes	yes	37.3864	366.103	0	0	158.053	61.1901	38.6698	66.2932	30.7361	18.9222	0	0	0	0	0	0	0	0	0	0	0	3661.03	0	0	3	2	1	2	1	1	0	0	0	0	0	0	0	0	0
circ_012528	ENSG00000134982	5	+	112821896	112828972	485	annot_exons	novel	yes	yes	6.94059	366.103	0	0	0	0	38.6698	0	30.7361	0	0	0	0	0	0	0	0	0	0	0	0	3661.03	0	0	0	0	1	0	1	0	0	0	0	0	0	0	0	0	0
circ_008028	ENSG00000158042	11	+	6681968	6682057	90	antisense	novel	no	yes	0	365.53	0	0	0	0	0	0	0	0	0	0	0	0	3655.3	0	0	0	0	0	0	0	0	0	0	0	0	0	0	0	0	0	0	0	40	0	0	0	0
circ_009233	ENSG00000135968	2	+	108468980	108475850	4036	annot_exons	novel	no	yes	0	365.53	0	0	0	0	0	0	0	0	0	0	0	0	3655.3	0	0	0	0	0	0	0	0	0	0	0	0	0	0	0	0	0	0	0	40	0	0	0	0
circ_000094	ENSG00000140396	8	-	70155971	70157240	1270	one_exon	novel	yes	yes	10.7935	365.11	0	0	0	30.5951	77.3395	0	0	0	0	0	0	0	0	3651.1	0	0	0	0	0	0	0	0	0	1	2	0	0	0	0	0	0	0	0	91	0	0	0
circ_003812	ENSG00000165113	9	-	83753258	83788678	480	annot_exons	novel	yes	yes	3.78444	364.27	0	0	0	0	0	0	0	37.8444	0	0	0	0	0	0	0	0	0	3642.7	0	0	0	0	0	0	0	0	0	2	0	0	0	0	0	0	0	0	0
circ_006041	ENSG00000005100	17	-	5460939	5462546	399	annot_exons	hsa_circ_001632	yes	yes	28.0634	364.27	0	50.1429	0	61.1901	0	66.2932	0	18.9222	69.064	15.0218	0	0	0	0	0	0	0	3642.7	0	0	0	3	0	2	0	2	0	1	3	1	0	0	0	0	0	0	0
circ_013516	ENSG00000033122	1	+	70053026	70107826	512	annot_exons	novel	yes	yes	6.34722	364.121	0	33.4286	0	0	0	0	0	0	0	30.0436	0	3641.21	0	0	0	0	0	0	0	0	0	2	0	0	0	0	0	0	0	2	0	123	0	0	0	0	0
circ_002460	ENSG00000109381	4	-	139058669	139116807	3144	annot_exons	novel	no	yes	0	363.453	0	0	0	0	0	0	0	0	0	0	0	0	0	0	0	0	0	3484.32	150.207	0	0	0	0	0	0	0	0	0	0	0	0	0	0	0	0	0	0
circ_003971	ENSG00000198718	14	+	44995746	45012075	1192	annot_exons	novel	yes	yes	64.8385	362.514	0	133.714	105.369	91.7852	77.3395	33.1466	122.945	0	69.064	15.0218	0	0	0	0	0	0	0	0	0	3625.14	0	8	2	3	2	1	4	0	3	1	0	0	0	0	0	0	0
circ_006312	ENSG00000176204	2	-	77518318	77522069	1949	exon_intron	novel	no	yes	0	362.514	0	0	0	0	0	0	0	0	0	0	0	0	0	0	0	0	0	0	0	3625.14	0	0	0	0	0	0	0	0	0	0	0	0	0	0	0	0	0
circ_002195	ENSG00000151322	14	+	33116614	33215587	98864	exon_intron	novel	yes	yes	30.1599	360.726	0	16.7143	0	61.1901	0	132.586	0	0	46.0426	45.0653	0	0	0	0	3607.26	0	0	0	0	0	0	1	0	2	0	4	0	0	2	3	0	0	0	0	32	0	0
circ_005474	ENSG00000092439	15	-	50624166	50628249	236	annot_exons	novel	no	yes	0	360.726	0	0	0	0	0	0	0	0	0	0	0	0	0	0	3607.26	0	0	0	0	0	0	0	0	0	0	0	0	0	0	0	0	0	0	0	32	0	0
circ_007012	ENSG00000143951	2	-	63152914	63153574	112	annot_exons	novel	no	yes	0	360.726	0	0	0	0	0	0	0	0	0	0	0	0	0	0	3607.26	0	0	0	0	0	0	0	0	0	0	0	0	0	0	0	0	0	0	0	32	0	0
circ_003842	ENSG00000126777	14	+	55648025	55648870	160	annot_exons	hsa_circ_0004110	yes	yes	6.49648	360.616	0	0	0	0	0	0	0	18.9222	46.0426	0	0	0	0	0	0	544.177	0	3061.98	0	0	0	0	0	0	0	0	0	1	2	0	0	0	0	0	0	11	0
circ_008875	ENSG00000169826	10	+	43154897	43158931	1131	annot_exons	hsa_circ_000784	yes	yes	254.28	360.496	204.468	384.429	105.369	122.38	270.688	132.586	338.097	454.133	230.213	300.436	0	0	0	0	0	0	0	0	3604.96	0	4	23	2	4	7	4	11	24	10	20	0	0	0	0	0	0	0
circ_014251	ENSG00000126870	7	+	158869855	158876691	558	annot_exons	hsa_circ_001321	no	yes	0	360.496	0	0	0	0	0	0	0	0	0	0	0	0	0	0	0	0	0	0	3604.96	0	0	0	0	0	0	0	0	0	0	0	0	0	0	0	0	0	0
circ_016673	ENSG00000114646	3	-	47571987	47576867	923	exon_intron	novel	no	yes	0	360.496	0	0	0	0	0	0	0	0	0	0	0	0	0	0	0	0	0	0	3604.96	0	0	0	0	0	0	0	0	0	0	0	0	0	0	0	0	0	0
circ_006108	ENSG00000092108	14	+	30633947	30638247	472	annot_exons	hsa_circ_0002068	yes	yes	25.9852	360.03	0	0	52.6843	91.7852	77.3395	0	0	0	23.0213	15.0218	0	0	0	0	0	0	3600.3	0	0	0	0	0	1	3	2	0	0	0	1	1	0	0	0	0	0	0	53
circ_000402	ENSG00000166377	18	+	79096476	79176907	1843	annot_exons	hsa_circ_0048000	yes	yes	141.601	358.991	306.701	133.714	158.053	122.38	0	165.733	215.153	208.144	46.0426	60.0871	0	0	0	0	0	0	0	3589.91	0	0	6	8	3	4	0	5	7	11	2	4	0	0	0	0	0	0	0
circ_013259	ENSG00000141639	18	+	50663089	50664504	1416	one_exon	hsa_circ_0047688	yes	yes	149.376	358.991	0	183.857	0	30.5951	425.367	364.613	122.945	0	276.256	90.1307	0	0	0	0	0	0	0	3589.91	0	0	0	11	0	1	11	11	4	0	12	6	0	0	0	0	0	0	0
circ_014572	ENSG00000198121	9	+	110875132	110941595	66464	antisense	novel	no	yes	0	358.991	0	0	0	0	0	0	0	0	0	0	0	0	0	0	0	0	0	3589.91	0	0	0	0	0	0	0	0	0	0	0	0	0	0	0	0	0	0	0
circ_009712	ENSG00000179869	7	+	48502126	48502552	427	intronic	hsa_circ_000455	yes	yes	62.3971	358.925	306.701	66.8572	0	61.1901	0	0	0	189.222	0	0	0	0	0	0	0	0	0	0	0	3589.25	6	4	0	2	0	0	0	10	0	0	0	0	0	0	0	0	0
circ_006225	ENSG00000175764	9	-	121974009	121989770	1073	annot_exons	hsa_circ_0088353	yes	yes	82.7075	357.086	0	167.143	0	214.166	38.6698	132.586	61.4723	37.8444	115.107	60.0871	0	0	0	3570.86	0	0	0	0	0	0	0	10	0	7	1	4	2	2	5	4	0	0	0	89	0	0	0
circ_010466	ENSG00000140396	8	-	70213903	70216764	278	annot_exons	novel	yes	yes	119.427	357.086	0	33.4286	0	61.1901	270.688	0	399.57	18.9222	230.213	180.261	0	0	0	3570.86	0	0	0	0	0	0	0	2	0	2	7	0	13	1	10	12	0	0	0	89	0	0	0
circ_016683	ENSG00000237978	3	-	178908522	178921876	1374	exon_intron	novel	no	yes	0	356.189	0	0	0	0	0	0	0	0	0	0	0	0	0	0	0	3561.89	0	0	0	0	0	0	0	0	0	0	0	0	0	0	0	0	0	0	0	72	0
circ_016216	ENSG00000109323	4	-	102714438	102726683	496	annot_exons	hsa_circ_002077	yes	yes	256.936	355.335	306.701	217.286	158.053	336.546	154.679	331.466	461.042	227.066	46.0426	330.479	0	0	0	0	0	0	0	0	0	3553.35	6	13	3	11	4	10	15	12	2	22	0	0	0	0	0	0	0
circ_016310	ENSG00000141219	17	+	73235476	73236995	1520	one_exon	hsa_circ_0045537	yes	yes	34.7231	355.335	0	66.8572	105.369	0	0	0	61.4723	113.533	0	0	0	0	0	0	0	0	0	0	0	3553.35	0	4	2	0	0	0	2	6	0	0	0	0	0	0	0	0	0
circ_003005	ENSG00000156113	10	-	77079481	77086593	331	annot_exons	novel	no	yes	0	353.711	0	0	0	0	0	0	0	0	0	0	0	0	0	0	0	0	0	3537.11	0	0	0	0	0	0	0	0	0	0	0	0	0	0	0	0	0	0	0
circ_011295	ENSG00000179241	11	+	36227085	36227430	346	one_exon	hsa_circ_0006988	yes	yes	478.356	353.711	511.169	284.143	368.79	183.57	1044.08	298.319	184.417	1154.25	529.49	225.327	0	0	0	0	0	0	0	3537.11	0	0	10	17	7	6	27	9	6	61	23	15	0	0	0	0	0	0	0
circ_012344	ENSG00000064419	7	-	129014979	129018157	432	annot_exons	hsa_circ_002157	yes	yes	1539.57	353.711	1380.16	885.858	2370.79	1805.11	1121.42	2585.44	1444.6	1911.14	989.917	901.307	0	0	0	0	0	0	0	3537.11	0	0	27	53	45	59	29	78	47	101	43	60	0	0	0	0	0	0	0
circ_013682	ENSG00000179104	12	-	82857122	82857429	308	antisense	novel	no	yes	0	353.711	0	0	0	0	0	0	0	0	0	0	0	0	0	0	0	0	0	3537.11	0	0	0	0	0	0	0	0	0	0	0	0	0	0	0	0	0	0	0
circ_002185	ENSG00000137871	15	-	56676670	56682477	630	annot_exons	novel	no	yes	0	352.985	0	0	0	0	0	0	0	0	0	0	0	0	0	0	0	0	0	0	3529.85	0	0	0	0	0	0	0	0	0	0	0	0	0	0	0	0	0	0
circ_004918	ENSG00000060749	11	+	32927157	32935435	3968	annot_exons	hsa_circ_0021570	yes	yes	738.47	352.985	1022.34	417.858	579.527	275.356	966.744	696.079	307.361	1135.33	1473.36	510.741	0	0	0	0	0	0	0	0	3529.85	0	20	25	11	9	25	21	10	60	64	34	0	0	0	0	0	0	0
circ_011578	ENSG00000152208	4	+	93455662	93490777	452	annot_exons	novel	yes	yes	3.05951	352.985	0	0	0	30.5951	0	0	0	0	0	0	0	0	0	0	0	0	0	0	3529.85	0	0	0	0	1	0	0	0	0	0	0	0	0	0	0	0	0	0
circ_013069	ENSG00000231764	7	+	96968943	96969053	111	antisense	novel	no	yes	0	352.985	0	0	0	0	0	0	0	0	0	0	0	0	0	0	0	0	0	0	3529.85	0	0	0	0	0	0	0	0	0	0	0	0	0	0	0	0	0	0
circ_004529	ENSG00000137766	15	+	54012648	54015886	3239	one_exon	novel	yes	yes	82.907	352.169	0	234	0	183.57	0	99.4398	30.7361	0	161.149	120.174	0	0	0	40.122	0	0	0	0	0	3481.57	0	14	0	6	0	3	1	0	7	8	0	0	0	1	0	0	0
circ_007796	ENSG00000168675	18	+	13387341	13438384	2740	annot_exons	hsa_circ_0047040	yes	yes	22.3105	351.746	0	0	52.6843	0	0	33.1466	92.2084	0	0	45.0653	0	0	0	0	0	0	0	0	0	3517.46	0	0	1	0	0	1	3	0	0	3	0	0	0	0	0	0	0
circ_014280	ENSG00000071073	2	-	98635222	98726567	2626	annot_exons	novel	yes	yes	1.89222	351.746	0	0	0	0	0	0	0	18.9222	0	0	0	0	0	0	0	0	0	0	0	3517.46	0	0	0	0	0	0	0	1	0	0	0	0	0	0	0	0	0
circ_011981	ENSG00000174125	4	-	38790070	38791231	1162	exon_intron	novel	yes	yes	76.7759	350.033	255.585	16.7143	158.053	30.5951	38.6698	99.4398	153.681	0	0	15.0218	0	0	0	0	0	0	3464.44	0	0	35.8925	5	1	3	1	1	3	5	0	0	1	0	0	0	0	0	0	51
circ_002134	ENSG00000198740	17	-	49298106	49298924	819	one_exon	novel	yes	yes	40.7051	349.319	0	16.7143	0	214.166	0	0	0	0	161.149	15.0218	0	3493.19	0	0	0	0	0	0	0	0	0	1	0	7	0	0	0	0	7	1	0	118	0	0	0	0	0
circ_012738	ENSG00000237298	2	+	178636574	178676105	963	annot_exons	novel	no	yes	0	349.319	0	0	0	0	0	0	0	0	0	0	0	3493.19	0	0	0	0	0	0	0	0	0	0	0	0	0	0	0	0	0	0	0	118	0	0	0	0	0
circ_001324	ENSG00000249859	8	+	127890589	127890998	410	one_exon	hsa_circ_000006	yes	yes	794.793	349.061	1789.09	66.8572	1580.53	917.852	464.037	1491.6	676.195	264.911	276.256	420.61	0	0	0	3490.61	0	0	0	0	0	0	35	4	30	30	12	45	22	14	12	28	0	0	0	87	0	0	0
circ_004120	ENSG00000196365	19	-	5700789	5700927	139	one_exon	hsa_circ_0048774	no	yes	0	349.061	0	0	0	0	0	0	0	0	0	0	0	0	0	3490.61	0	0	0	0	0	0	0	0	0	0	0	0	0	0	0	0	0	0	0	87	0	0	0
circ_013347	ENSG00000111231	12	-	110455586	110455930	213	annot_exons	hsa_circ_0028201	no	yes	0	348.432	0	0	0	0	0	0	0	0	0	0	0	0	0	0	0	0	0	3484.32	0	0	0	0	0	0	0	0	0	0	0	0	0	0	0	0	0	0	0
circ_001301	ENSG00000171587	21	-	40124195	40144731	678	annot_exons	novel	yes	yes	6.31902	348.157	0	0	0	0	0	33.1466	0	0	0	30.0436	0	0	0	0	0	0	0	0	0	3481.57	0	0	0	0	0	1	0	0	0	2	0	0	0	0	0	0	0
circ_014081	ENSG00000092871	17	-	35021597	35021734	138	one_exon	novel	no	yes	0	348.157	0	0	0	0	0	0	0	0	0	0	0	0	0	0	0	0	0	0	0	3481.57	0	0	0	0	0	0	0	0	0	0	0	0	0	0	0	0	0
circ_000032	ENSG00000145414	4	-	163145782	163148434	177	annot_exons	novel	no	yes	0	346.988	0	0	0	0	0	0	0	0	0	0	0	3433.98	0	0	0	0	0	0	0	35.8925	0	0	0	0	0	0	0	0	0	0	0	116	0	0	0	0	0
circ_012126	ENSG00000196724	19	-	57925623	57928047	2425	one_exon	hsa_circ_0052318	yes	yes	123.089	346.444	51.1169	117	52.6843	61.1901	77.3395	66.2932	430.306	94.611	115.107	165.24	0	0	0	0	0	0	3464.44	0	0	0	1	7	1	2	2	2	14	5	5	11	0	0	0	0	0	0	51
circ_010691	ENSG00000162434	1	-	64833769	64883403	9511	annot_exons	novel	no	yes	0	345.475	0	0	0	0	0	0	0	0	0	0	0	0	0	0	0	0	0	0	3454.75	0	0	0	0	0	0	0	0	0	0	0	0	0	0	0	0	0	0
circ_012742	ENSG00000164828	7	+	848418	848615	198	one_exon	novel	no	yes	0	345.475	0	0	0	0	0	0	0	0	0	0	0	0	0	0	0	0	0	0	3454.75	0	0	0	0	0	0	0	0	0	0	0	0	0	0	0	0	0	0
circ_000988	ENSG00000115760	2	+	32473112	32513154	3976	annot_exons	novel	yes	yes	5.26843	345.049	0	0	52.6843	0	0	0	0	0	0	0	0	0	0	3450.49	0	0	0	0	0	0	0	0	1	0	0	0	0	0	0	0	0	0	0	86	0	0	0
circ_005326	ENSG00000177694	3	+	175096790	175101467	4678	exon_intron	novel	yes	yes	38.7064	345.049	0	100.286	158.053	30.5951	0	0	0	0	23.0213	75.1089	0	0	0	3450.49	0	0	0	0	0	0	0	6	3	1	0	0	0	0	1	5	0	0	0	86	0	0	0
circ_010377	ENSG00000101126	20	-	50902017	50928825	2273	annot_exons	novel	yes	yes	4.89658	344.568	0	0	0	0	0	0	0	18.9222	0	30.0436	0	0	0	0	0	0	0	0	0	3445.68	0	0	0	0	0	0	0	1	0	2	0	0	0	0	0	0	0
circ_015883	ENSG00000125730	19	-	6702127	6702579	195	annot_exons	hsa_circ_0002130	yes	yes	178.384	344.568	664.52	117	0	61.1901	154.679	0	461.042	0	115.107	210.305	0	0	0	0	0	0	0	0	0	3445.68	13	7	0	2	4	0	15	0	5	14	0	0	0	0	0	0	0
circ_003060	ENSG00000233836	19	+	23831597	23833521	1925	exon_intron	novel	yes	yes	25.0202	344.345	102.234	0	0	0	0	33.1466	30.7361	0	69.064	15.0218	3164.56	0	0	0	0	0	203.791	0	75.1033	0	2	0	0	0	0	1	1	0	3	1	43	0	0	0	0	0	3
circ_007010	ENSG00000168172	8	+	42925557	42943445	257	annot_exons	hsa_circ_0005376	yes	yes	54.8931	343.153	0	33.4286	158.053	30.5951	0	198.88	0	37.8444	0	90.1307	0	0	0	0	0	0	0	3431.53	0	0	0	2	3	1	0	6	0	2	0	6	0	0	0	0	0	0	0
circ_000365	ENSG00000145860	5	-	159158166	159158426	261	one_exon	novel	no	yes	0	341.037	0	0	0	0	0	0	0	0	0	0	0	0	0	3410.37	0	0	0	0	0	0	0	0	0	0	0	0	0	0	0	0	0	0	0	85	0	0	0
circ_001157	ENSG00000130997	4	-	2156788	2229243	1743	annot_exons	hsa_circ_0068907	yes	yes	6.78312	340.978	51.1169	16.7143	0	0	0	0	0	0	0	0	0	0	0	0	0	0	0	0	0	3409.78	1	1	0	0	0	0	0	0	0	0	0	0	0	0	0	0	0
circ_006268	ENSG00000117000	1	+	40189055	40202614	573	annot_exons	hsa_circ_0006373	yes	yes	550.941	340.978	306.701	986.144	684.895	673.092	502.707	464.053	184.417	491.977	644.597	570.828	0	0	0	0	0	0	0	0	0	3409.78	6	59	13	22	13	14	6	26	28	38	0	0	0	0	0	0	0
circ_002691	ENSG00000104133	15	-	44626331	44629388	509	annot_exons	novel	yes	yes	16.4362	340.438	0	16.7143	0	30.5951	0	0	0	18.9222	23.0213	75.1089	0	3404.38	0	0	0	0	0	0	0	0	0	1	0	1	0	0	0	1	1	5	0	115	0	0	0	0	0
circ_004460	ENSG00000225721	1	-	44759007	44761067	442	exon_intron	novel	no	yes	0	340.438	0	0	0	0	0	0	0	0	0	0	0	3404.38	0	0	0	0	0	0	0	0	0	0	0	0	0	0	0	0	0	0	0	115	0	0	0	0	0
circ_012058	ENSG00000108424	17	+	47664159	47668410	438	annot_exons	hsa_circ_000630	yes	yes	222.462	340.438	153.351	183.857	158.053	244.761	154.679	430.906	461.042	94.611	253.234	90.1307	0	3404.38	0	0	0	0	0	0	0	0	3	11	3	8	4	13	15	5	11	6	0	115	0	0	0	0	0
circ_009033	ENSG00000116127	2	+	73534824	73573424	1766	annot_exons	hsa_circ_0055243	yes	yes	39.2625	340.177	0	33.4286	0	61.1901	77.3395	0	61.4723	0	69.064	90.1307	0	1391.36	2010.42	0	0	0	0	0	0	0	0	2	0	2	2	0	2	0	3	6	0	47	22	0	0	0	0
circ_005809	ENSG00000173821	17	+	80332006	80332631	626	one_exon	novel	yes	yes	18.468	339.651	51.1169	50.1429	52.6843	0	0	0	30.7361	0	0	0	0	0	0	0	0	0	3396.51	0	0	0	1	3	1	0	0	0	1	0	0	0	0	0	0	0	0	0	50
circ_010160	ENSG00000164619	7	+	33998032	33999328	1297	intronic	novel	no	yes	0	339.651	0	0	0	0	0	0	0	0	0	0	0	0	0	0	0	0	3396.51	0	0	0	0	0	0	0	0	0	0	0	0	0	0	0	0	0	0	0	50
circ_012388	ENSG00000142149	21	+	31979395	32000995	6914	exon_intron	novel	no	yes	0	338.534	0	0	0	0	0	0	0	0	0	0	3385.34	0	0	0	0	0	0	0	0	0	0	0	0	0	0	0	0	0	0	0	46	0	0	0	0	0	0
circ_011316	ENSG00000156853	16	-	30609525	30609638	114	one_exon	novel	no	yes	0	337.965	0	0	0	0	0	0	0	0	0	0	0	0	0	0	0	0	0	0	3379.65	0	0	0	0	0	0	0	0	0	0	0	0	0	0	0	0	0	0
circ_011096	ENSG00000118690	6	+	108854225	108876350	714	annot_exons	novel	yes	yes	121.857	337.874	0	50.1429	52.6843	336.546	193.349	99.4398	184.417	75.6888	46.0426	180.261	0	0	0	0	0	0	0	3378.74	0	0	0	3	1	11	5	3	6	4	2	12	0	0	0	0	0	0	0
circ_002471	ENSG00000198625	1	+	204542784	204549667	947	annot_exons	novel	no	yes	0	337.389	0	0	0	0	0	0	0	0	0	0	0	0	0	0	0	0	0	0	0	3373.89	0	0	0	0	0	0	0	0	0	0	0	0	0	0	0	0	0
circ_012804	ENSG00000196712	17	+	31325820	31327839	774	annot_exons	hsa_circ_0042930	no	yes	0	337.025	0	0	0	0	0	0	0	0	0	0	0	0	0	3370.25	0	0	0	0	0	0	0	0	0	0	0	0	0	0	0	0	0	0	0	84	0	0	0
circ_010887	ENSG00000141378	17	+	59697382	59697477	96	antisense	novel	no	yes	0	336.401	0	0	0	0	0	0	0	0	0	0	0	0	0	0	0	3364.01	0	0	0	0	0	0	0	0	0	0	0	0	0	0	0	0	0	0	0	68	0
circ_012140	ENSG00000155962	X	-	155298785	155299145	236	annot_exons	hsa_circ_0092166	yes	yes	9.86241	334.517	0	0	0	0	0	0	30.7361	37.8444	0	30.0436	0	3345.17	0	0	0	0	0	0	0	0	0	0	0	0	0	0	1	2	0	2	0	113	0	0	0	0	0
circ_015917	ENSG00000173473	3	-	47635190	47636136	270	annot_exons	hsa_circ_0065251	no	yes	0	334.517	0	0	0	0	0	0	0	0	0	0	0	3345.17	0	0	0	0	0	0	0	0	0	0	0	0	0	0	0	0	0	0	0	113	0	0	0	0	0
circ_001720	ENSG00000149218	11	+	95131969	95132134	166	one_exon	novel	no	yes	0	333.8	0	0	0	0	0	0	0	0	0	0	0	0	0	0	0	0	0	0	0	3338	0	0	0	0	0	0	0	0	0	0	0	0	0	0	0	0	0
circ_005614	ENSG00000113594	5	-	38481299	38530666	3752	annot_exons	novel	yes	yes	134.174	333.8	51.1169	234	316.106	183.57	116.009	0	122.945	75.6888	92.0853	150.218	0	0	0	0	0	0	0	0	0	3338	1	14	6	6	3	0	4	4	4	10	0	0	0	0	0	0	0
circ_005679	ENSG00000108239	10	+	94441896	94474783	240	annot_exons	hsa_circ_0008874	yes	yes	290.423	333.8	357.818	852.429	105.369	336.546	77.3395	99.4398	215.153	189.222	115.107	555.806	0	0	0	0	0	0	0	0	0	3338	7	51	2	11	2	3	7	10	5	37	0	0	0	0	0	0	0
circ_006678	ENSG00000112893	5	+	109713520	109716264	400	annot_exons	hsa_circ_0008058	yes	yes	486.075	333.8	357.818	1069.72	368.79	826.067	154.679	198.88	522.514	283.833	207.192	871.263	0	0	0	0	0	0	0	0	0	3338	7	64	7	27	4	6	17	15	9	58	0	0	0	0	0	0	0
circ_004472	ENSG00000130338	6	+	158312051	158314268	2218	one_exon	novel	yes	yes	2231.71	333.415	1329.04	2657.57	1896.63	3151.29	1005.41	1491.6	2397.42	2686.95	3913.62	1787.59	0	29.6033	0	0	0	0	0	0	3304.54	0	26	159	36	103	26	45	78	142	170	119	0	1	0	0	0	0	0
circ_009670	ENSG00000156787	8	+	123140761	123142456	336	annot_exons	novel	yes	yes	10.7383	333.012	0	0	0	0	77.3395	0	0	0	0	30.0436	0	0	0	3330.12	0	0	0	0	0	0	0	0	0	0	2	0	0	0	0	2	0	0	0	83	0	0	0
circ_011132	ENSG00000165443	10	+	59245558	59246019	462	one_exon	novel	no	yes	0	333.012	0	0	0	0	0	0	0	0	0	0	0	0	0	3330.12	0	0	0	0	0	0	0	0	0	0	0	0	0	0	0	0	0	0	0	83	0	0	0
circ_008102	ENSG00000113460	5	+	34918364	34923234	504	annot_exons	hsa_circ_0006970	yes	yes	16.2826	332.858	0	33.4286	52.6843	0	38.6698	0	0	0	23.0213	15.0218	0	0	0	0	0	0	3328.58	0	0	0	0	2	1	0	1	0	0	0	1	1	0	0	0	0	0	0	49
circ_017419	ENSG00000175764	9	-	121989195	121989770	576	one_exon	hsa_circ_0088354	yes	yes	81.8077	332.589	51.1169	284.143	0	61.1901	38.6698	0	0	94.611	138.128	150.218	0	0	0	3290	0	0	0	0	0	35.8925	1	17	0	2	1	0	0	5	6	10	0	0	0	82	0	0	0
circ_010886	ENSG00000131023	6	-	149679875	149681523	1649	exon_intron	novel	no	yes	0	331.453	0	0	0	0	0	0	0	0	0	0	0	0	0	0	0	3314.53	0	0	0	0	0	0	0	0	0	0	0	0	0	0	0	0	0	0	0	67	0
circ_014411	ENSG00000163960	3	-	196371896	196372042	147	one_exon	hsa_circ_0068650	no	yes	0	331.453	0	0	0	0	0	0	0	0	0	0	0	0	0	0	0	3314.53	0	0	0	0	0	0	0	0	0	0	0	0	0	0	0	0	0	0	0	67	0
circ_014993	ENSG00000065559	17	+	12081356	12113360	595	annot_exons	hsa_circ_0007456	yes	yes	90.3491	331.036	102.234	83.5715	52.6843	244.761	38.6698	66.2932	61.4723	94.611	69.064	90.1307	0	2664.3	0	0	0	0	0	0	0	646.064	2	5	1	8	1	2	2	5	3	6	0	90	0	0	0	0	0
circ_015253	ENSG00000258526	14	+	39654845	39655808	401	annot_exons	novel	yes	yes	112.399	330.211	0	167.143	0	244.761	0	33.1466	61.4723	37.8444	414.384	165.24	0	0	0	0	0	0	0	0	0	3302.11	0	10	0	8	0	1	2	2	18	11	0	0	0	0	0	0	0
circ_000932	ENSG00000008018	6	-	170543601	170549113	320	annot_exons	hsa_circ_0006107	yes	yes	225.764	329	255.585	367.715	210.737	305.951	0	132.586	184.417	56.7666	368.341	375.545	0	0	0	3290	0	0	0	0	0	0	5	22	4	10	0	4	6	3	16	25	0	0	0	82	0	0	0
circ_001524	ENSG00000047365	4	-	36187451	36229645	1879	annot_exons	novel	yes	yes	115.076	329	51.1169	150.429	0	61.1901	309.358	132.586	30.7361	37.8444	92.0853	285.414	0	0	0	3290	0	0	0	0	0	0	1	9	0	2	8	4	1	2	4	19	0	0	0	82	0	0	0
circ_002372	ENSG00000129292	8	+	132839387	132842875	557	annot_exons	novel	no	yes	0	329	0	0	0	0	0	0	0	0	0	0	0	0	0	3290	0	0	0	0	0	0	0	0	0	0	0	0	0	0	0	0	0	0	0	82	0	0	0
circ_007516	ENSG00000107679	10	+	122429832	122430250	419	one_exon	novel	no	yes	0	329	0	0	0	0	0	0	0	0	0	0	0	0	0	3290	0	0	0	0	0	0	0	0	0	0	0	0	0	0	0	0	0	0	0	82	0	0	0
circ_008512	ENSG00000104218	8	+	67095293	67112065	2629	annot_exons	novel	no	yes	0	329	0	0	0	0	0	0	0	0	0	0	0	0	0	3290	0	0	0	0	0	0	0	0	0	0	0	0	0	0	0	0	0	0	0	82	0	0	0
circ_016862	ENSG00000163689	3	-	58794180	58849409	795	annot_exons	novel	no	yes	0	329	0	0	0	0	0	0	0	0	0	0	0	0	0	3290	0	0	0	0	0	0	0	0	0	0	0	0	0	0	0	0	0	0	0	82	0	0	0
circ_009108	ENSG00000028528	15	+	64118117	64118854	195	annot_exons	hsa_circ_000192	yes	yes	21.5591	328.597	0	0	0	0	77.3395	0	92.2084	0	46.0426	0	0	3285.97	0	0	0	0	0	0	0	0	0	0	0	0	2	0	3	0	2	0	0	111	0	0	0	0	0
circ_010300	ENSG00000147905	9	+	37126312	37127263	952	exon_intron	novel	yes	yes	382.269	328.402	51.1169	484.715	52.6843	520.116	154.679	165.733	522.514	170.3	1220.13	480.697	0	0	0	0	0	0	0	0	2027.79	1256.24	1	29	1	17	4	5	17	9	53	32	0	0	0	0	0	0	0
circ_006674	ENSG00000250903	6	+	2263601	2283763	4931	annot_exons	novel	no	yes	0	326.621	0	0	0	0	0	0	0	0	0	0	0	0	0	0	0	0	0	0	0	3266.21	0	0	0	0	0	0	0	0	0	0	0	0	0	0	0	0	0
circ_015001	ENSG00000196505	1	-	117918597	117920424	383	annot_exons	hsa_circ_0013755	yes	yes	19.2871	326.621	0	0	105.369	0	0	0	30.7361	56.7666	0	0	0	0	0	0	0	0	0	0	0	3266.21	0	0	2	0	0	0	1	3	0	0	0	0	0	0	0	0	0
circ_009333	ENSG00000100485	14	-	50159431	50161609	784	annot_exons	novel	no	yes	0	326.506	0	0	0	0	0	0	0	0	0	0	0	0	0	0	0	3265.06	0	0	0	0	0	0	0	0	0	0	0	0	0	0	0	0	0	0	0	66	0
circ_004034	ENSG00000159216	21	-	34887739	34887938	200	one_exon	novel	no	yes	0	326.065	0	0	0	0	0	0	0	0	0	0	0	0	0	0	0	0	3260.65	0	0	0	0	0	0	0	0	0	0	0	0	0	0	0	0	0	0	0	48
circ_002523	ENSG00000185658	21	-	39228500	39229436	208	annot_exons	hsa_circ_001585	yes	yes	178.781	324.988	306.701	83.5715	105.369	61.1901	154.679	232.026	153.681	416.288	184.171	90.1307	0	0	0	3249.88	0	0	0	0	0	0	6	5	2	2	4	7	5	22	8	6	0	0	0	81	0	0	0
circ_009437	ENSG00000119638	14	-	75109685	75118935	879	annot_exons	hsa_circ_0032673	yes	yes	32.6747	324.988	0	33.4286	52.6843	30.5951	0	0	92.2084	56.7666	46.0426	15.0218	0	0	0	3249.88	0	0	0	0	0	0	0	2	1	1	0	0	3	3	2	1	0	0	0	81	0	0	0
circ_013352	ENSG00000261008	16	-	72284572	72291413	666	annot_exons	novel	yes	yes	6.62932	324.988	0	0	0	0	0	66.2932	0	0	0	0	0	0	0	3249.88	0	0	0	0	0	0	0	0	0	0	0	2	0	0	0	0	0	0	0	81	0	0	0
circ_015322	ENSG00000020577	14	+	54702062	54737287	2070	annot_exons	hsa_circ_0002612	yes	yes	102.191	324.988	0	66.8572	52.6843	61.1901	116.009	132.586	307.361	18.9222	161.149	105.152	0	0	0	3249.88	0	0	0	0	0	0	0	4	1	2	3	4	10	1	7	7	0	0	0	81	0	0	0
circ_007328	ENSG00000087495	20	+	59840369	59841535	203	annot_exons	novel	no	yes	0	323.815	0	0	0	0	0	0	0	0	0	0	3238.15	0	0	0	0	0	0	0	0	0	0	0	0	0	0	0	0	0	0	0	44	0	0	0	0	0	0
circ_007637	ENSG00000172954	2	+	30525587	30533314	368	annot_exons	hsa_circ_002075	yes	yes	83.684	323.032	153.351	33.4286	0	152.975	0	66.2932	122.945	94.611	138.128	75.1089	0	0	0	0	0	0	0	0	0	3230.32	3	2	0	5	0	2	4	5	6	5	0	0	0	0	0	0	0
circ_003160	ENSG00000287428	10	+	3296753	3297560	372	annot_exons	novel	no	yes	0	322.944	0	0	0	0	0	0	0	0	0	0	0	0	0	0	0	0	0	0	3229.44	0	0	0	0	0	0	0	0	0	0	0	0	0	0	0	0	0	0
circ_010744	ENSG00000182621	20	+	8882506	8882830	325	one_exon	novel	no	yes	0	322.676	0	0	0	0	0	0	0	0	0	0	0	3226.76	0	0	0	0	0	0	0	0	0	0	0	0	0	0	0	0	0	0	0	109	0	0	0	0	0
circ_010247	ENSG00000138709	4	+	128121826	128124871	2917	exon_intron	novel	yes	yes	6.11901	322.036	0	0	0	61.1901	0	0	0	0	0	0	0	0	0	0	0	0	0	3220.36	0	0	0	0	0	2	0	0	0	0	0	0	0	0	0	0	0	0	0
circ_001492	ENSG00000104218	8	+	67131951	67137603	420	annot_exons	hsa_circ_0003388	yes	yes	15.7493	320.976	51.1169	0	52.6843	0	38.6698	0	0	0	0	15.0218	0	0	0	3209.76	0	0	0	0	0	0	1	0	1	0	1	0	0	0	0	1	0	0	0	80	0	0	0
circ_013650	ENSG00000196826	19	-	12517745	12528696	10952	intronic	novel	yes	yes	7.0991	320.379	0	0	0	0	0	33.1466	0	37.8444	0	0	1251.1	0	0	0	0	0	0	0	1952.68	0	0	0	0	0	0	1	0	2	0	0	17	0	0	0	0	0	0
circ_010769	ENSG00000099139	9	+	76067955	76138884	5352	exon_intron	novel	yes	yes	13.0176	319.716	0	0	0	0	0	99.4398	30.7361	0	0	0	0	3197.16	0	0	0	0	0	0	0	0	0	0	0	0	0	3	1	0	0	0	0	108	0	0	0	0	0
circ_003124	ENSG00000162971	2	-	199943765	199948472	225	annot_exons	novel	no	yes	0	319.272	0	0	0	0	0	0	0	0	0	0	0	0	0	0	0	0	3192.72	0	0	0	0	0	0	0	0	0	0	0	0	0	0	0	0	0	0	0	47
circ_001975	ENSG00000114491	3	+	124737568	124744203	1567	annot_exons	hsa_circ_0006118	yes	yes	150.752	318.27	102.234	83.5715	52.6843	61.1901	77.3395	132.586	184.417	454.133	299.277	60.0871	0	0	0	0	0	0	67.9302	3114.77	0	0	2	5	1	2	2	4	6	24	13	4	0	0	0	0	0	0	1
circ_012968	ENSG00000177694	3	+	174628785	174635312	6528	intronic	novel	no	yes	0	316.964	0	0	0	0	0	0	0	0	0	0	0	0	0	3169.64	0	0	0	0	0	0	0	0	0	0	0	0	0	0	0	0	0	0	0	79	0	0	0
circ_016438	ENSG00000119685	14	+	75717861	75720703	302	annot_exons	hsa_circ_0032708	yes	yes	12.7758	316.964	0	0	0	0	0	33.1466	0	94.611	0	0	0	0	0	3169.64	0	0	0	0	0	0	0	0	0	0	0	1	0	5	0	0	0	0	0	79	0	0	0
circ_001653	ENSG00000001629	7	+	92294889	92327900	1305	annot_exons	novel	yes	yes	1238.78	316.756	1073.45	1604.57	1580.53	795.472	1624.13	961.252	799.139	1797.61	874.81	1276.85	0	0	0	0	0	0	0	3167.56	0	0	21	96	30	26	42	29	26	95	38	85	0	0	0	0	0	0	0
circ_004152	ENSG00000091127	7	-	105481052	105506273	777	annot_exons	novel	yes	yes	13.9457	316.756	0	50.1429	0	0	0	66.2932	0	0	23.0213	0	0	0	0	0	0	0	0	3167.56	0	0	0	3	0	0	0	2	0	0	1	0	0	0	0	0	0	0	0
circ_004273	ENSG00000047644	X	+	10063445	10067490	314	annot_exons	hsa_circ_0007685	yes	yes	25.1401	316.756	51.1169	0	0	0	77.3395	0	122.945	0	0	0	0	0	0	0	0	0	0	3167.56	0	0	1	0	0	0	2	0	4	0	0	0	0	0	0	0	0	0	0
circ_004328	ENSG00000166598	12	+	103938340	103939625	237	annot_exons	novel	no	yes	0	316.756	0	0	0	0	0	0	0	0	0	0	0	0	0	0	0	0	0	3167.56	0	0	0	0	0	0	0	0	0	0	0	0	0	0	0	0	0	0	0
circ_010243	ENSG00000136002	2	+	131038853	131041944	1199	annot_exons	hsa_circ_0056472	yes	yes	10.5369	316.756	0	0	105.369	0	0	0	0	0	0	0	0	0	0	0	0	0	0	3167.56	0	0	0	0	2	0	0	0	0	0	0	0	0	0	0	0	0	0	0
circ_010301	ENSG00000075151	1	-	20904883	20942330	1395	annot_exons	novel	yes	yes	90.7181	316.756	51.1169	16.7143	263.421	122.38	0	66.2932	0	37.8444	184.171	165.24	0	0	0	0	0	0	0	3167.56	0	0	1	1	5	4	0	2	0	2	8	11	0	0	0	0	0	0	0
circ_000641	ENSG00000141447	18	-	24225042	24239382	320	annot_exons	hsa_circ_0047292	yes	yes	26.0382	316.755	0	100.286	0	0	0	0	92.2084	37.8444	0	30.0436	0	3167.55	0	0	0	0	0	0	0	0	0	6	0	0	0	0	3	2	0	2	0	107	0	0	0	0	0
circ_013772	ENSG00000102921	16	-	48546147	48562444	2135	annot_exons	novel	yes	yes	17.6642	315.912	0	33.4286	105.369	0	0	0	0	37.8444	0	0	0	29.6033	0	3129.51	0	0	0	0	0	0	0	2	2	0	0	0	0	2	0	0	0	1	0	78	0	0	0
circ_005003	NA	5	+	159985671	159988620	2950	intergenic	novel	no	yes	0	315.854	0	0	0	0	0	0	0	0	0	0	0	0	0	0	0	0	0	0	0	3158.54	0	0	0	0	0	0	0	0	0	0	0	0	0	0	0	0	0
circ_008164	ENSG00000101265	20	+	4781410	4781497	88	antisense	novel	no	yes	0	315.635	0	0	0	0	0	0	0	0	0	0	0	0	0	0	3156.35	0	0	0	0	0	0	0	0	0	0	0	0	0	0	0	0	0	0	0	28	0	0
circ_015909	ENSG00000123213	5	+	65809515	65822862	798	annot_exons	novel	no	yes	0	315.434	0	0	0	0	0	0	0	0	0	0	0	0	0	0	0	0	0	0	3154.34	0	0	0	0	0	0	0	0	0	0	0	0	0	0	0	0	0	0
circ_006989	ENSG00000198646	20	-	34762727	34768586	5860	exon_intron	hsa_circ_0009099	yes	yes	5.26843	312.951	0	0	52.6843	0	0	0	0	0	0	0	0	0	0	3129.51	0	0	0	0	0	0	0	0	1	0	0	0	0	0	0	0	0	0	0	78	0	0	0
circ_008894	ENSG00000154240	17	-	66062963	66070001	306	annot_exons	novel	no	yes	0	312.951	0	0	0	0	0	0	0	0	0	0	0	0	0	3129.51	0	0	0	0	0	0	0	0	0	0	0	0	0	0	0	0	0	0	0	78	0	0	0
circ_011697	ENSG00000048405	7	-	127373342	127377329	1837	annot_exons	hsa_circ_0082096	yes	yes	248.588	312.951	51.1169	551.572	210.737	489.521	38.6698	99.4398	92.2084	264.911	552.512	135.196	0	0	0	3129.51	0	0	0	0	0	0	1	33	4	16	1	3	3	14	24	9	0	0	0	78	0	0	0
circ_013285	ENSG00000264015	18	+	77411374	77449825	38452	exon_intron	novel	no	yes	0	312.951	0	0	0	0	0	0	0	0	0	0	0	0	0	3129.51	0	0	0	0	0	0	0	0	0	0	0	0	0	0	0	0	0	0	0	78	0	0	0
circ_014636	ENSG00000122008	5	+	75593966	75601839	4990	exon_intron	novel	no	yes	0	312.951	0	0	0	0	0	0	0	0	0	0	0	0	0	3129.51	0	0	0	0	0	0	0	0	0	0	0	0	0	0	0	0	0	0	0	78	0	0	0
circ_013890	ENSG00000180530	21	-	15014344	15043570	199	annot_exons	novel	no	yes	0	312.264	0	0	0	0	0	0	0	0	0	0	0	0	0	0	0	0	0	0	0	3122.64	0	0	0	0	0	0	0	0	0	0	0	0	0	0	0	0	0
circ_016568	ENSG00000148737	10	+	113062064	113064347	2284	intronic	novel	no	yes	0	312.264	0	0	0	0	0	0	0	0	0	0	0	0	0	0	0	0	0	0	0	3122.64	0	0	0	0	0	0	0	0	0	0	0	0	0	0	0	0	0
circ_003997	ENSG00000164168	4	+	147633765	147634558	562	annot_exons	novel	yes	yes	25.4678	311.477	0	0	52.6843	0	77.3395	0	0	94.611	0	30.0436	0	0	0	0	0	0	0	3114.77	0	0	0	0	1	0	2	0	0	5	0	2	0	0	0	0	0	0	0
circ_011638	ENSG00000073921	11	-	86012281	86014963	206	annot_exons	novel	no	yes	0	311.477	0	0	0	0	0	0	0	0	0	0	0	0	0	0	0	0	0	3114.77	0	0	0	0	0	0	0	0	0	0	0	0	0	0	0	0	0	0	0
circ_000115	ENSG00000171634	17	+	67945409	67959875	1561	annot_exons	novel	yes	yes	16.1551	310.835	0	0	0	61.1901	77.3395	0	0	0	23.0213	0	0	3108.35	0	0	0	0	0	0	0	0	0	0	0	2	2	0	0	0	1	0	0	105	0	0	0	0	0
circ_012543	ENSG00000196305	9	-	92268174	92269983	226	annot_exons	hsa_circ_0008367	yes	yes	3.07361	310.835	0	0	0	0	0	0	30.7361	0	0	0	0	3108.35	0	0	0	0	0	0	0	0	0	0	0	0	0	0	1	0	0	0	0	105	0	0	0	0	0
circ_004568	ENSG00000243667	2	-	68141694	68147567	334	annot_exons	novel	yes	yes	1.67143	310.701	0	16.7143	0	0	0	0	0	0	0	0	0	0	3107.01	0	0	0	0	0	0	0	0	1	0	0	0	0	0	0	0	0	0	0	34	0	0	0	0
circ_000858	ENSG00000126243	19	+	35936987	35937151	165	one_exon	novel	no	yes	0	309.096	0	0	0	0	0	0	0	0	0	0	3090.96	0	0	0	0	0	0	0	0	0	0	0	0	0	0	0	0	0	0	0	42	0	0	0	0	0	0
circ_011825	ENSG00000169398	8	-	140881216	140881714	499	intronic	novel	no	yes	0	309.096	0	0	0	0	0	0	0	0	0	0	3090.96	0	0	0	0	0	0	0	0	0	0	0	0	0	0	0	0	0	0	0	42	0	0	0	0	0	0
circ_017268	ENSG00000106443	7	+	11061791	11062085	173	annot_exons	hsa_circ_0079439	yes	yes	7.66377	309.096	0	0	0	30.5951	0	0	0	0	46.0426	0	3090.96	0	0	0	0	0	0	0	0	0	0	0	0	1	0	0	0	0	2	0	42	0	0	0	0	0	0
circ_010162	ENSG00000134644	1	-	30992390	31007102	726	annot_exons	hsa_circ_000829	yes	yes	220.81	308.939	0	83.5715	421.474	152.975	464.037	364.613	276.625	132.455	207.192	105.152	0	0	0	3089.39	0	0	0	0	0	0	0	5	8	5	12	11	9	7	9	7	0	0	0	77	0	0	0
circ_016889	ENSG00000167670	19	+	4405912	4409759	933	annot_exons	hsa_circ_001940	yes	yes	26.2954	308.939	0	16.7143	158.053	30.5951	38.6698	0	0	18.9222	0	0	0	0	0	3089.39	0	0	0	0	0	0	0	1	3	1	1	0	0	1	0	0	0	0	0	77	0	0	0
circ_016917	ENSG00000143951	2	-	63313248	63382094	1295	annot_exons	hsa_circ_0054923	yes	yes	54.0374	308.939	51.1169	16.7143	105.369	0	77.3395	33.1466	153.681	18.9222	69.064	15.0218	0	0	0	3089.39	0	0	0	0	0	0	1	1	2	0	2	1	5	1	3	1	0	0	0	77	0	0	0
circ_006410	ENSG00000162929	2	+	61103853	61118116	663	annot_exons	hsa_circ_0054710	yes	yes	3.3944	308.675	0	0	0	0	0	0	0	18.9222	0	15.0218	0	0	0	0	0	0	0	0	0	3086.75	0	0	0	0	0	0	0	1	0	1	0	0	0	0	0	0	0
circ_010625	ENSG00000137845	15	-	58610297	58665197	1916	annot_exons	novel	yes	yes	9.87569	308.675	0	0	0	0	38.6698	0	0	0	0	60.0871	0	0	0	0	0	0	0	0	0	3086.75	0	0	0	0	1	0	0	0	0	4	0	0	0	0	0	0	0
circ_013773	ENSG00000136114	13	-	52397232	52402681	1102	annot_exons	hsa_circ_0008581	yes	yes	62.5907	307.923	153.351	16.7143	0	183.57	77.3395	0	122.945	18.9222	23.0213	30.0436	0	0	0	0	0	0	0	0	3079.23	0	3	1	0	6	2	0	4	1	1	2	0	0	0	0	0	0	0
circ_016230	ENSG00000170954	19	-	53109660	53122743	1217	annot_exons	novel	no	yes	0	307.874	0	0	0	0	0	0	0	0	0	0	0	3078.74	0	0	0	0	0	0	0	0	0	0	0	0	0	0	0	0	0	0	0	104	0	0	0	0	0
circ_009198	ENSG00000126945	X	+	101412336	101413150	815	one_exon	novel	no	yes	0	306.917	0	0	0	0	0	0	0	0	0	0	0	0	0	80.2439	0	0	2988.93	0	0	0	0	0	0	0	0	0	0	0	0	0	0	0	0	2	0	0	44
circ_013261	ENSG00000151376	11	-	86442821	86448255	522	annot_exons	novel	yes	yes	5.37574	306.718	0	0	0	0	0	0	30.7361	0	23.0213	0	0	0	0	0	0	3067.18	0	0	0	0	0	0	0	0	0	0	1	0	1	0	0	0	0	0	0	62	0
circ_002787	ENSG00000196214	19	+	52282111	52283413	256	annot_exons	hsa_circ_0052095	yes	yes	31.2416	306.567	153.351	66.8572	0	0	0	0	92.2084	0	0	0	0	0	0	0	0	0	0	158.378	0	2907.29	3	4	0	0	0	0	3	0	0	0	0	0	0	0	0	0	0
circ_010343	ENSG00000136152	13	+	45516143	45525051	421	annot_exons	hsa_circ_0008937	yes	yes	63.3412	306.198	51.1169	16.7143	52.6843	0	270.688	33.1466	92.2084	56.7666	0	60.0871	0	0	0	0	0	0	0	3061.98	0	0	1	1	1	0	7	1	3	3	0	4	0	0	0	0	0	0	0
circ_008771	ENSG00000182185	14	-	68503753	68504661	909	antisense	novel	no	yes	0	305.086	0	0	0	0	0	0	0	0	0	0	0	0	0	0	0	0	0	0	0	3050.86	0	0	0	0	0	0	0	0	0	0	0	0	0	0	0	0	0
circ_013529	ENSG00000115232	2	+	181524171	181535717	1120	annot_exons	novel	no	yes	0	304.927	0	0	0	0	0	0	0	0	0	0	0	0	0	3049.27	0	0	0	0	0	0	0	0	0	0	0	0	0	0	0	0	0	0	0	76	0	0	0
circ_015730	ENSG00000046653	X	-	13773686	13773823	138	one_exon	novel	no	yes	0	304.927	0	0	0	0	0	0	0	0	0	0	0	0	0	3049.27	0	0	0	0	0	0	0	0	0	0	0	0	0	0	0	0	0	0	0	76	0	0	0
circ_012809	ENSG00000141447	18	-	24178013	24179835	281	annot_exons	hsa_circ_0047288	no	yes	0	301.954	0	0	0	0	0	0	0	0	0	0	0	3019.54	0	0	0	0	0	0	0	0	0	0	0	0	0	0	0	0	0	0	0	102	0	0	0	0	0
circ_014455	ENSG00000198502	6	-	32521905	32554971	25117	exon_intron	novel	yes	yes	11.0768	301.909	0	33.4286	0	0	77.3395	0	0	0	0	0	0	592.066	0	0	0	49.4707	2377.56	0	0	0	0	2	0	0	2	0	0	0	0	0	0	20	0	0	0	1	35
circ_013694	ENSG00000054793	20	-	51597198	51600472	3275	one_exon	novel	no	yes	0	301.497	0	0	0	0	0	0	0	0	0	0	0	0	0	0	0	0	0	0	0	3014.97	0	0	0	0	0	0	0	0	0	0	0	0	0	0	0	0	0
circ_008885	ENSG00000001629	7	+	92294889	92352642	1985	annot_exons	hsa_circ_0002744	yes	yes	339.535	301.334	357.818	217.286	579.527	367.141	232.019	232.026	122.945	548.744	437.405	300.436	0	0	2284.57	0	0	49.4707	679.302	0	0	0	7	13	11	12	6	7	4	29	19	20	0	0	25	0	0	1	10
circ_001518	ENSG00000169379	3	+	94003659	94043240	981	annot_exons	novel	no	yes	0	300.919	0	0	0	0	0	0	0	0	0	0	0	0	0	0	0	0	0	3009.19	0	0	0	0	0	0	0	0	0	0	0	0	0	0	0	0	0	0	0
circ_011154	ENSG00000166734	15	+	44379690	44380976	270	annot_exons	hsa_circ_0003829	yes	yes	14.8684	300.919	0	16.7143	0	0	0	33.1466	30.7361	0	23.0213	45.0653	0	0	0	0	0	0	0	3009.19	0	0	0	1	0	0	0	1	1	0	1	3	0	0	0	0	0	0	0
circ_014169	ENSG00000148516	10	+	31355144	31358333	238	annot_exons	hsa_circ_0004737	yes	yes	8.3887	300.919	0	0	0	0	0	0	0	37.8444	46.0426	0	0	0	0	0	0	0	0	3009.19	0	0	0	0	0	0	0	0	0	2	2	0	0	0	0	0	0	0	0
circ_002733	ENSG00000148516	10	-	31475582	31477723	2142	antisense	novel	no	yes	0	300.413	0	0	0	0	0	0	0	0	0	0	0	0	0	0	0	0	0	0	3004.13	0	0	0	0	0	0	0	0	0	0	0	0	0	0	0	0	0	0
circ_004218	ENSG00000174718	12	+	31982020	31983238	1219	one_exon	novel	no	yes	0	300.413	0	0	0	0	0	0	0	0	0	0	0	0	0	0	0	0	0	0	3004.13	0	0	0	0	0	0	0	0	0	0	0	0	0	0	0	0	0	0
circ_015998	ENSG00000138032	2	+	44201186	44218537	1210	annot_exons	hsa_circ_0006882	yes	yes	22.1756	300.069	51.1169	0	0	0	38.6698	33.1466	30.7361	0	23.0213	45.0653	0	0	0	2928.9	0	0	0	0	0	71.7849	1	0	0	0	1	1	1	0	1	3	0	0	0	73	0	0	0
circ_017476	ENSG00000120616	10	-	32284698	32293737	1431	annot_exons	novel	yes	yes	21.571	297.907	0	117	0	0	0	0	0	75.6888	23.0213	0	0	0	0	0	0	0	0	0	0	2979.07	0	7	0	0	0	0	0	4	1	0	0	0	0	0	0	0	0
circ_015558	ENSG00000173960	2	+	23971276	23999910	782	annot_exons	novel	no	yes	0	296.903	0	0	0	0	0	0	0	0	0	0	0	0	0	2969.03	0	0	0	0	0	0	0	0	0	0	0	0	0	0	0	0	0	0	0	74	0	0	0
circ_008448	ENSG00000274629	2	+	224474150	224474281	132	one_exon	novel	no	yes	0	296.033	0	0	0	0	0	0	0	0	0	0	0	2960.33	0	0	0	0	0	0	0	0	0	0	0	0	0	0	0	0	0	0	0	100	0	0	0	0	0
circ_003588	ENSG00000153037	5	+	112891603	112893807	2205	one_exon	novel	no	yes	0	295.639	0	0	0	0	0	0	0	0	0	0	0	0	0	0	0	0	0	2956.39	0	0	0	0	0	0	0	0	0	0	0	0	0	0	0	0	0	0	0
circ_005438	ENSG00000144893	3	+	151337883	151338822	940	intronic	novel	no	yes	0	295.639	0	0	0	0	0	0	0	0	0	0	0	0	0	0	0	0	0	2956.39	0	0	0	0	0	0	0	0	0	0	0	0	0	0	0	0	0	0	0
circ_005500	ENSG00000053770	14	+	57274244	57280422	1061	annot_exons	hsa_circ_0032052	yes	yes	19.0397	295.639	0	50.1429	0	0	0	33.1466	0	0	92.0853	15.0218	0	0	0	0	0	0	0	2956.39	0	0	0	3	0	0	0	1	0	0	4	1	0	0	0	0	0	0	0
circ_015022	ENSG00000144451	2	+	213296040	213317356	630	annot_exons	novel	no	yes	0	295.639	0	0	0	0	0	0	0	0	0	0	0	0	0	0	0	0	0	2956.39	0	0	0	0	0	0	0	0	0	0	0	0	0	0	0	0	0	0	0
circ_016397	ENSG00000179409	17	-	744436	748032	3597	one_exon	novel	yes	yes	21.7308	295.639	0	0	52.6843	30.5951	0	0	0	18.9222	115.107	0	0	0	0	0	0	0	0	2956.39	0	0	0	0	1	1	0	0	0	1	5	0	0	0	0	0	0	0	0
circ_010478	ENSG00000177200	16	+	53155926	53157541	1616	one_exon	hsa_circ_0039353	yes	yes	804.155	294.76	1380.16	334.286	1159.05	642.497	889.404	795.519	338.097	1040.72	575.533	886.285	0	0	0	2848.66	0	98.9413	0	0	0	0	27	20	22	21	23	24	11	55	25	59	0	0	0	71	0	2	0
circ_004083	ENSG00000125827	20	+	7977804	7978040	237	antisense	novel	no	yes	0	294.318	0	0	0	0	0	0	0	0	0	0	0	0	0	0	0	0	0	0	0	2943.18	0	0	0	0	0	0	0	0	0	0	0	0	0	0	0	0	0
circ_016373	ENSG00000114796	3	+	183650296	183651276	981	one_exon	hsa_circ_000385	yes	yes	150.46	294.318	204.468	234	52.6843	183.57	38.6698	132.586	0	37.8444	230.213	390.566	0	0	0	0	0	0	0	0	0	2943.18	4	14	1	6	1	4	0	2	10	26	0	0	0	0	0	0	0
circ_015182	ENSG00000197816	9	+	97369922	97371706	411	annot_exons	hsa_circ_0002796	yes	yes	20.089	293.073	0	33.4286	0	30.5951	0	0	30.7361	0	46.0426	60.0871	0	2930.73	0	0	0	0	0	0	0	0	0	2	0	1	0	0	1	0	2	4	0	99	0	0	0	0	0
circ_009376	ENSG00000135298	6	+	69233290	69239226	334	annot_exons	hsa_circ_0076952	yes	yes	538.678	292.903	204.468	635.143	210.737	948.447	386.698	331.466	122.945	737.965	1358.26	450.653	0	0	0	0	0	0	0	0	2929.03	0	4	38	4	31	10	10	4	39	59	30	0	0	0	0	0	0	0
circ_016802	ENSG00000172845	2	-	173954873	173956232	1360	one_exon	hsa_circ_0002642	yes	yes	97.3764	292.903	204.468	50.1429	210.737	0	0	66.2932	184.417	113.533	69.064	75.1089	0	0	0	0	0	0	0	0	2929.03	0	4	3	4	0	0	2	6	6	3	5	0	0	0	0	0	0	0
circ_016606	ENSG00000100749	14	+	96846095	96860735	1111	annot_exons	novel	yes	yes	3.07361	292.89	0	0	0	0	0	0	30.7361	0	0	0	0	0	0	2928.9	0	0	0	0	0	0	0	0	0	0	0	0	1	0	0	0	0	0	0	73	0	0	0
circ_017807	ENSG00000184863	7	+	155672867	155680908	445	annot_exons	hsa_circ_002131	yes	yes	657.495	292.89	715.637	351	1211.74	550.711	618.716	961.252	799.139	719.043	437.405	210.305	0	0	0	2928.9	0	0	0	0	0	0	14	21	23	18	16	29	26	38	19	14	0	0	0	73	0	0	0
circ_013029	ENSG00000138190	10	+	92997474	93018941	5028	exon_intron	novel	no	yes	0	291.877	0	0	0	0	0	0	0	0	0	0	0	0	0	0	0	2918.77	0	0	0	0	0	0	0	0	0	0	0	0	0	0	0	0	0	0	0	59	0
circ_004774	ENSG00000144451	2	+	213310059	213375119	2558	annot_exons	hsa_circ_0058040	yes	yes	71.5952	290.36	51.1169	83.5715	158.053	61.1901	0	33.1466	153.681	0	115.107	60.0871	0	0	0	0	0	0	0	2903.6	0	0	1	5	3	2	0	1	5	0	5	4	0	0	0	0	0	0	0
circ_006638	ENSG00000183020	11	+	992396	994245	794	exon_intron	novel	no	yes	0	288.878	0	0	0	0	0	0	0	0	0	0	0	0	0	2888.78	0	0	0	0	0	0	0	0	0	0	0	0	0	0	0	0	0	0	0	72	0	0	0
circ_011415	ENSG00000119900	6	+	71293293	71302129	1206	annot_exons	novel	no	yes	0	288.67	0	0	0	0	0	0	0	0	0	0	0	0	0	0	0	0	0	2850.81	0	35.8925	0	0	0	0	0	0	0	0	0	0	0	0	0	0	0	0	0
circ_011380	ENSG00000134532	12	-	24213343	24277312	172	annot_exons	novel	yes	yes	6.16911	287.565	0	0	0	0	38.6698	0	0	0	23.0213	0	0	0	182.765	0	0	395.765	0	0	0	2297.12	0	0	0	0	1	0	0	0	1	0	0	0	2	0	0	8	0
circ_011220	ENSG00000179915	2	-	50465442	50506617	1017	annot_exons	novel	yes	yes	112.533	287.14	0	183.857	0	91.7852	270.688	0	0	321.677	92.0853	165.24	0	0	0	0	0	0	0	0	0	2871.4	0	11	0	3	7	0	0	17	4	11	0	0	0	0	0	0	0
circ_009800	ENSG00000197813	19	-	49331617	49332320	483	annot_exons	novel	yes	yes	22.0665	287.018	51.1169	0	0	0	77.3395	0	92.2084	0	0	0	2870.18	0	0	0	0	0	0	0	0	0	1	0	0	0	2	0	3	0	0	0	39	0	0	0	0	0	0
circ_005749	ENSG00000106012	7	+	2578242	2578526	165	annot_exons	novel	no	yes	0	285.392	0	0	0	0	0	0	0	0	0	0	0	0	0	0	0	0	0	0	2853.92	0	0	0	0	0	0	0	0	0	0	0	0	0	0	0	0	0	0
circ_006844	ENSG00000115239	2	-	53748281	53765585	648	annot_exons	novel	yes	yes	9.92332	285.307	0	0	0	61.1901	0	0	0	0	23.0213	15.0218	0	0	0	0	0	0	2853.07	0	0	0	0	0	0	2	0	0	0	0	1	1	0	0	0	0	0	0	42
circ_005664	ENSG00000257585	14	-	36084311	36086224	1914	antisense	novel	no	yes	0	285.081	0	0	0	0	0	0	0	0	0	0	0	0	0	0	0	0	0	2850.81	0	0	0	0	0	0	0	0	0	0	0	0	0	0	0	0	0	0	0
circ_014049	ENSG00000005175	12	-	47666980	47667851	199	annot_exons	novel	yes	yes	3.00436	285.081	0	0	0	0	0	0	0	0	0	30.0436	0	0	0	0	0	0	0	2850.81	0	0	0	0	0	0	0	0	0	0	0	2	0	0	0	0	0	0	0
circ_014656	ENSG00000120160	9	-	27284200	27286362	927	exon_intron	novel	yes	yes	3.56365	285.081	0	16.7143	0	0	0	0	0	18.9222	0	0	0	0	0	0	0	0	0	2850.81	0	0	0	1	0	0	0	0	0	1	0	0	0	0	0	0	0	0	0
circ_015396	NA	8	-	6394398	6395288	891	intergenic	novel	no	yes	0	285.081	0	0	0	0	0	0	0	0	0	0	0	0	0	0	0	0	0	2850.81	0	0	0	0	0	0	0	0	0	0	0	0	0	0	0	0	0	0	0
circ_011258	ENSG00000223715	3	-	176720477	176721985	1509	exon_intron	novel	no	yes	0	282.499	0	0	0	0	0	0	0	0	0	0	0	0	0	240.732	0	0	0	0	0	2584.26	0	0	0	0	0	0	0	0	0	0	0	0	0	6	0	0	0
circ_003763	ENSG00000167216	18	+	46946057	46946923	346	annot_exons	novel	yes	yes	232.391	280.854	255.585	100.286	368.79	275.356	580.046	132.586	461.042	0	0	150.218	0	0	0	2808.54	0	0	0	0	0	0	5	6	7	9	15	4	15	0	0	10	0	0	0	70	0	0	0
circ_011927	NA	15	-	29589226	29590366	1141	intergenic	novel	yes	yes	4.50653	279.971	0	0	0	0	0	0	0	0	0	45.0653	0	0	0	481.464	0	0	0	0	2102.89	215.355	0	0	0	0	0	0	0	0	0	3	0	0	0	12	0	0	0
circ_015106	ENSG00000131263	X	-	74590924	74592567	1644	one_exon	novel	no	yes	0	279.961	0	0	0	0	0	0	0	0	0	0	0	0	0	0	0	0	0	0	0	2799.61	0	0	0	0	0	0	0	0	0	0	0	0	0	0	0	0	0
circ_003266	ENSG00000102595	13	-	95970112	95999307	2603	annot_exons	novel	yes	yes	101.097	279.801	51.1169	100.286	52.6843	152.975	154.679	66.2932	122.945	75.6888	69.064	165.24	0	0	0	0	0	0	0	2798.01	0	0	1	6	1	5	4	2	4	4	3	11	0	0	0	0	0	0	0
circ_005277	ENSG00000182831	16	-	9102982	9103250	269	antisense	novel	no	yes	0	279.801	0	0	0	0	0	0	0	0	0	0	0	0	0	0	0	0	0	2798.01	0	0	0	0	0	0	0	0	0	0	0	0	0	0	0	0	0	0	0
circ_008852	ENSG00000187187	19	+	39998248	40015587	2748	annot_exons	novel	no	yes	0	279.801	0	0	0	0	0	0	0	0	0	0	0	0	0	0	0	0	0	2798.01	0	0	0	0	0	0	0	0	0	0	0	0	0	0	0	0	0	0	0
circ_001717	ENSG00000196652	7	+	99525813	99537789	7288	exon_intron	novel	no	yes	0	276.842	0	0	0	0	0	0	0	0	0	0	0	0	0	2768.42	0	0	0	0	0	0	0	0	0	0	0	0	0	0	0	0	0	0	0	69	0	0	0
circ_002129	ENSG00000140153	14	+	102194938	102209862	1826	annot_exons	hsa_circ_0002553	yes	yes	116.466	276.372	51.1169	183.857	210.737	152.975	116.009	99.4398	153.681	75.6888	46.0426	75.1089	0	0	0	0	0	0	0	0	0	2763.72	1	11	4	5	3	3	5	4	2	5	0	0	0	0	0	0	0
circ_014883	ENSG00000081853	5	+	141392556	141395237	2682	intronic	novel	yes	yes	28.6144	274.522	0	50.1429	52.6843	0	0	0	92.2084	0	46.0426	45.0653	0	0	0	0	0	0	0	2745.22	0	0	0	3	1	0	0	0	3	0	2	3	0	0	0	0	0	0	0
circ_010021	ENSG00000132670	20	+	2964272	2965202	421	annot_exons	hsa_circ_0006117	yes	yes	289.426	273.526	562.286	66.8572	263.421	275.356	232.019	464.053	399.57	378.444	207.192	45.0653	0	1509.77	0	0	0	98.9413	0	0	1126.55	0	11	4	5	9	6	14	13	20	9	3	0	51	0	0	0	2	0
circ_007807	ENSG00000108061	10	+	110964125	110985765	1075	annot_exons	hsa_circ_0020028	yes	yes	164.471	273.113	153.351	300.857	158.053	305.951	38.6698	165.733	122.945	56.7666	207.192	135.196	0	177.62	0	0	0	0	0	0	2553.51	0	3	18	3	10	1	5	4	3	9	9	0	6	0	0	0	0	0
circ_001841	ENSG00000197323	1	-	114399457	114407100	1946	annot_exons	novel	yes	yes	21.0208	272.783	0	33.4286	0	0	77.3395	99.4398	0	0	0	0	0	0	0	0	0	0	0	0	0	2727.83	0	2	0	0	2	3	0	0	0	0	0	0	0	0	0	0	0
circ_004922	ENSG00000128585	7	+	131445774	131445903	130	one_exon	novel	no	yes	0	272.783	0	0	0	0	0	0	0	0	0	0	0	0	0	0	0	0	0	0	0	2727.83	0	0	0	0	0	0	0	0	0	0	0	0	0	0	0	0	0
circ_013506	ENSG00000174776	3	-	167554650	167633537	1984	exon_intron	novel	yes	yes	6.87133	272.783	0	0	0	0	38.6698	0	0	0	0	30.0436	0	0	0	0	0	0	0	0	0	2727.83	0	0	0	0	1	0	0	0	0	2	0	0	0	0	0	0	0
circ_004507	ENSG00000090060	14	+	96560649	96562893	138	annot_exons	hsa_circ_0033126	yes	yes	23.3698	270.544	0	66.8572	105.369	0	0	0	61.4723	0	0	0	0	0	0	0	2705.44	0	0	0	0	0	0	4	2	0	0	0	2	0	0	0	0	0	0	0	24	0	0
circ_004573	ENSG00000154678	7	-	31864942	31880860	622	annot_exons	hsa_circ_0079751	yes	yes	57.6446	270.372	0	117	0	152.975	0	99.4398	122.945	0	69.064	15.0218	0	0	0	0	0	0	0	0	2703.72	0	0	7	0	5	0	3	4	0	3	1	0	0	0	0	0	0	0
circ_009987	ENSG00000144339	2	-	191950178	191950292	115	one_exon	novel	no	yes	0	270.372	0	0	0	0	0	0	0	0	0	0	0	0	0	0	0	0	0	0	2703.72	0	0	0	0	0	0	0	0	0	0	0	0	0	0	0	0	0	0
circ_002208	ENSG00000227198	6	+	31660243	31660555	313	exon_intron	novel	no	yes	0	269.243	0	0	0	0	0	0	0	0	0	0	0	0	0	0	0	0	0	2692.43	0	0	0	0	0	0	0	0	0	0	0	0	0	0	0	0	0	0	0
circ_005279	ENSG00000107771	10	+	84438512	84477664	661	annot_exons	hsa_circ_0018998	yes	yes	352.011	269.243	0	384.429	632.211	795.472	193.349	265.173	215.153	548.744	230.213	255.37	0	0	0	0	0	0	0	2692.43	0	0	0	23	12	26	5	8	7	29	10	17	0	0	0	0	0	0	0
circ_013399	ENSG00000131778	1	+	147286298	147287733	302	annot_exons	hsa_circ_0006296	yes	yes	13.297	269.243	102.234	0	0	0	0	0	30.7361	0	0	0	0	0	0	0	0	0	0	2692.43	0	0	2	0	0	0	0	0	1	0	0	0	0	0	0	0	0	0	0
circ_017182	ENSG00000159579	16	+	57204504	57217035	1149	annot_exons	hsa_circ_0039550	yes	yes	20.5548	268.822	0	33.4286	0	0	0	99.4398	30.7361	18.9222	23.0213	0	0	2575.49	0	0	112.727	0	0	0	0	0	0	2	0	0	0	3	1	1	1	0	0	87	0	0	1	0	0
circ_003718	ENSG00000147488	8	-	52116275	52172583	3110	annot_exons	novel	yes	yes	55.5564	268.817	0	234	0	122.38	0	0	0	18.9222	0	180.261	0	0	0	2688.17	0	0	0	0	0	0	0	14	0	4	0	0	0	1	0	12	0	0	0	67	0	0	0
circ_014857	ENSG00000144426	2	+	203041765	203057453	465	annot_exons	novel	yes	yes	3.17361	268.817	0	16.7143	0	0	0	0	0	0	0	15.0218	0	0	0	2688.17	0	0	0	0	0	0	0	1	0	0	0	0	0	0	0	1	0	0	0	67	0	0	0
circ_015222	ENSG00000168502	18	+	8718424	8720496	384	annot_exons	hsa_circ_001494	yes	yes	249.377	266.689	0	401.143	210.737	489.521	116.009	364.613	307.361	75.6888	138.128	390.566	0	710.48	182.765	722.195	0	0	0	0	1051.45	0	0	24	4	16	3	11	10	4	6	26	0	24	2	18	0	0	0
circ_004687	ENSG00000174953	3	-	154274462	154277718	2169	annot_exons	novel	yes	yes	1.89222	266.43	0	0	0	0	0	0	0	18.9222	0	0	0	2664.3	0	0	0	0	0	0	0	0	0	0	0	0	0	0	0	1	0	0	0	90	0	0	0	0	0
circ_014809	ENSG00000152402	11	-	106939460	106986131	903	annot_exons	novel	yes	yes	28.4945	266.43	0	0	0	152.975	0	33.1466	30.7361	0	23.0213	45.0653	0	2664.3	0	0	0	0	0	0	0	0	0	0	0	5	0	1	1	0	1	3	0	90	0	0	0	0	0
circ_008774	ENSG00000219626	2	+	24139370	24147086	581	annot_exons	hsa_circ_0008073	yes	yes	50.0911	265.604	0	33.4286	0	0	77.3395	33.1466	0	264.911	92.0853	0	0	0	0	0	0	0	0	0	0	2656.04	0	2	0	0	2	1	0	14	4	0	0	0	0	0	0	0	0
circ_008654	ENSG00000213079	6	+	154773989	154833409	3977	annot_exons	novel	yes	yes	251.683	265.496	357.818	66.8572	52.6843	214.166	232.019	298.319	276.625	529.821	368.341	120.174	0	2457.08	0	0	0	197.883	0	0	0	0	7	4	1	7	6	9	9	28	16	8	0	83	0	0	0	4	0
circ_007716	ENSG00000163479	1	-	156018132	156018368	237	one_exon	novel	no	yes	0	264.805	0	0	0	0	0	0	0	0	0	0	0	0	0	2648.05	0	0	0	0	0	0	0	0	0	0	0	0	0	0	0	0	0	0	0	66	0	0	0
circ_016505	ENSG00000087206	5	-	176943335	176958154	397	annot_exons	hsa_circ_001526	yes	yes	457.4	264.805	817.87	468	316.106	550.711	657.386	464.053	614.723	132.455	207.192	345.501	0	0	0	2648.05	0	0	0	0	0	0	16	28	6	18	17	14	20	7	9	23	0	0	0	66	0	0	0
circ_007510	ENSG00000083535	13	+	72835243	72854155	225	annot_exons	novel	no	yes	0	263.964	0	0	0	0	0	0	0	0	0	0	0	0	0	0	0	0	0	2639.64	0	0	0	0	0	0	0	0	0	0	0	0	0	0	0	0	0	0	0
circ_009915	ENSG00000107745	10	-	72533746	72566794	538	annot_exons	novel	yes	yes	6.11901	263.964	0	0	0	61.1901	0	0	0	0	0	0	0	0	0	0	0	0	0	2639.64	0	0	0	0	0	2	0	0	0	0	0	0	0	0	0	0	0	0	0
circ_011574	ENSG00000187257	7	+	77778881	77779382	502	one_exon	novel	no	yes	0	263.964	0	0	0	0	0	0	0	0	0	0	0	0	0	0	0	0	0	2639.64	0	0	0	0	0	0	0	0	0	0	0	0	0	0	0	0	0	0	0
circ_006476	ENSG00000165732	10	+	68963291	68967203	483	annot_exons	hsa_circ_0008523	yes	yes	50.7811	262.861	102.234	0	105.369	30.5951	0	33.1466	61.4723	37.8444	92.0853	45.0653	0	0	0	0	0	0	0	0	2628.61	0	2	0	2	1	0	1	2	2	4	3	0	0	0	0	0	0	0
circ_001817	ENSG00000177575	12	-	7482643	7483675	468	annot_exons	novel	yes	yes	3.31466	262.015	0	0	0	0	0	33.1466	0	0	0	0	0	0	0	0	0	0	0	0	0	2620.15	0	0	0	0	0	1	0	0	0	0	0	0	0	0	0	0	0
circ_000421	ENSG00000165029	9	-	104722868	104782099	59232	exon_intron	novel	no	yes	0	260.793	0	0	0	0	0	0	0	0	0	0	0	0	0	2607.93	0	0	0	0	0	0	0	0	0	0	0	0	0	0	0	0	0	0	0	65	0	0	0
circ_007638	ENSG00000198815	1	-	42278348	42311110	386	annot_exons	hsa_circ_0011960	yes	yes	4.89658	260.793	0	0	0	0	0	0	0	18.9222	0	30.0436	0	0	0	2607.93	0	0	0	0	0	0	0	0	0	0	0	0	0	1	0	2	0	0	0	65	0	0	0
circ_009092	ENSG00000146463	1	+	35392212	35399576	1013	annot_exons	novel	yes	yes	4.96583	260.793	0	0	0	0	0	0	30.7361	18.9222	0	0	0	0	0	2607.93	0	0	0	0	0	0	0	0	0	0	0	0	1	1	0	0	0	0	0	65	0	0	0
circ_007959	ENSG00000197933	19	-	11722954	11725327	577	annot_exons	novel	yes	yes	101.921	260.624	102.234	50.1429	52.6843	30.5951	193.349	0	245.889	208.144	46.0426	90.1307	147.189	769.686	0	0	0	0	0	1689.37	0	0	2	3	1	1	5	0	8	11	2	6	2	26	0	0	0	0	0
circ_008338	ENSG00000099204	10	+	114511767	114512548	782	antisense	novel	no	yes	0	260.509	0	0	0	0	0	0	0	0	0	0	0	2605.09	0	0	0	0	0	0	0	0	0	0	0	0	0	0	0	0	0	0	0	88	0	0	0	0	0
circ_009920	ENSG00000101665	18	-	48920463	48921359	897	one_exon	novel	no	yes	0	260.509	0	0	0	0	0	0	0	0	0	0	0	2605.09	0	0	0	0	0	0	0	0	0	0	0	0	0	0	0	0	0	0	0	88	0	0	0	0	0
circ_011540	ENSG00000101745	18	+	9182382	9221999	1125	annot_exons	hsa_circ_002032	yes	yes	2421.32	258.684	4549.4	1404	3003	2172.25	1933.49	2519.14	2520.36	3216.77	851.789	2042.96	0	0	0	0	0	0	0	2586.84	0	0	89	84	57	71	50	76	82	170	37	136	0	0	0	0	0	0	0
circ_013828	ENSG00000131023	6	-	149701779	149702266	488	one_exon	hsa_circ_0002101	yes	yes	19.2984	258.684	51.1169	0	0	0	0	0	122.945	18.9222	0	0	0	0	0	0	0	0	0	2586.84	0	0	1	0	0	0	0	0	4	1	0	0	0	0	0	0	0	0	0
circ_007450	ENSG00000112081	6	+	36598849	36603173	1929	annot_exons	novel	yes	yes	1.89222	258.135	0	0	0	0	0	0	0	18.9222	0	0	0	0	0	0	0	0	2581.35	0	0	0	0	0	0	0	0	0	0	1	0	0	0	0	0	0	0	0	38
circ_014332	ENSG00000138593	15	-	48992248	48992369	122	one_exon	novel	no	yes	0	257.58	0	0	0	0	0	0	0	0	0	0	2575.8	0	0	0	0	0	0	0	0	0	0	0	0	0	0	0	0	0	0	0	35	0	0	0	0	0	0
circ_009296	ENSG00000157800	7	-	140334679	140335225	547	one_exon	novel	no	yes	0	257.247	0	0	0	0	0	0	0	0	0	0	0	0	0	0	0	2572.47	0	0	0	0	0	0	0	0	0	0	0	0	0	0	0	0	0	0	0	52	0
circ_017149	ENSG00000130559	9	-	135881633	135883078	425	annot_exons	hsa_circ_000004	yes	yes	3371.37	257.247	3322.6	2540.57	4530.85	3610.22	4176.33	6132.12	3842.02	1608.39	2117.96	1832.66	0	0	0	0	0	2572.47	0	0	0	0	65	152	86	118	108	185	125	85	92	122	0	0	0	0	0	52	0
circ_002526	ENSG00000178568	2	-	211561903	211630594	541	annot_exons	hsa_circ_0058031	yes	yes	19.9657	256.781	0	0	0	0	38.6698	0	122.945	0	23.0213	15.0218	0	0	0	2567.81	0	0	0	0	0	0	0	0	0	0	1	0	4	0	1	1	0	0	0	64	0	0	0
circ_003869	ENSG00000198879	10	-	7243558	7285954	2368	annot_exons	hsa_circ_0017636	yes	yes	875.093	256.781	562.286	1521	790.264	1774.51	618.716	894.958	1167.97	132.455	207.192	1081.57	0	0	0	2567.81	0	0	0	0	0	0	11	91	15	58	16	27	38	7	9	72	0	0	0	64	0	0	0
circ_016247	ENSG00000169621	2	+	68490190	68545312	1468	annot_exons	hsa_circ_002122	yes	yes	587.573	256.781	766.754	585.001	421.474	856.662	696.056	99.4398	1137.24	643.355	414.384	255.37	0	0	0	2567.81	0	0	0	0	0	0	15	35	8	28	18	3	37	34	18	17	0	0	0	64	0	0	0
circ_002287	ENSG00000236166	6	+	132090446	132106916	8267	exon_intron	novel	yes	yes	38.851	254.837	0	50.1429	52.6843	0	77.3395	0	0	170.3	23.0213	15.0218	0	0	0	0	0	0	0	0	0	2548.37	0	3	1	0	2	0	0	9	1	1	0	0	0	0	0	0	0
circ_012638	ENSG00000137871	15	-	56678664	56682477	382	annot_exons	novel	yes	yes	3.78444	254.837	0	0	0	0	0	0	0	37.8444	0	0	0	0	0	0	0	0	0	0	0	2548.37	0	0	0	0	0	0	0	2	0	0	0	0	0	0	0	0	0
circ_005528	ENSG00000079841	6	+	72291934	72333835	659	annot_exons	novel	yes	yes	50.839	252.768	0	0	0	0	0	0	0	227.066	161.149	120.174	0	0	0	2527.68	0	0	0	0	0	0	0	0	0	0	0	0	0	12	7	8	0	0	0	63	0	0	0
circ_001061	ENSG00000104660	8	+	30101898	30104486	263	annot_exons	hsa_circ_0007353	yes	yes	152.078	252.705	306.701	16.7143	158.053	91.7852	38.6698	331.466	153.681	340.599	23.0213	60.0871	0	0	0	0	0	0	679.302	1847.75	0	0	6	1	3	3	1	10	5	18	1	4	0	0	0	0	0	0	10
circ_017318	ENSG00000140025	14	-	89931541	89931631	91	one_exon	novel	no	yes	0	251.628	0	0	0	0	0	0	0	0	0	0	0	2516.28	0	0	0	0	0	0	0	0	0	0	0	0	0	0	0	0	0	0	0	85	0	0	0	0	0
circ_013576	ENSG00000196418	1	-	247156059	247159813	1533	annot_exons	novel	no	yes	0	251.247	0	0	0	0	0	0	0	0	0	0	0	0	0	0	0	0	0	0	0	2512.47	0	0	0	0	0	0	0	0	0	0	0	0	0	0	0	0	0
circ_011343	ENSG00000107341	9	+	33886881	33887454	574	exon_intron	novel	no	yes	0	248.126	0	0	0	0	0	0	0	0	0	0	0	0	0	0	0	0	0	2481.26	0	0	0	0	0	0	0	0	0	0	0	0	0	0	0	0	0	0	0
circ_015284	ENSG00000106415	7	+	8003908	8008266	4359	exon_intron	novel	yes	yes	2.30213	247.501	0	0	0	0	0	0	0	0	23.0213	0	0	0	0	0	0	0	1630.32	844.684	0	0	0	0	0	0	0	0	0	0	1	0	0	0	0	0	0	0	24
circ_007669	ENSG00000024048	6	+	42592151	42594304	193	annot_exons	hsa_circ_002023	yes	yes	88.4869	244.549	0	133.714	52.6843	0	77.3395	0	215.153	94.611	161.149	150.218	0	0	0	0	0	0	2445.49	0	0	0	0	8	1	0	2	0	7	5	7	10	0	0	0	0	0	0	36
circ_002629	ENSG00000165181	9	+	111786793	111787947	1155	antisense	novel	yes	yes	43.9521	244.527	0	0	0	183.57	0	0	0	75.6888	0	180.261	0	0	0	2086.34	0	0	0	0	0	358.925	0	0	0	6	0	0	0	4	0	12	0	0	0	52	0	0	0
circ_009907	ENSG00000038427	5	+	83580179	83580261	83	intronic	novel	no	yes	0	242.861	0	0	0	0	0	0	0	0	0	0	2428.61	0	0	0	0	0	0	0	0	0	0	0	0	0	0	0	0	0	0	0	33	0	0	0	0	0	0
circ_008738	ENSG00000151461	10	-	11955232	11964125	783	annot_exons	hsa_circ_0017709	yes	yes	34.0578	242.847	0	50.1429	52.6843	91.7852	0	0	122.945	0	23.0213	0	0	0	0	0	0	0	0	2428.47	0	0	0	3	1	3	0	0	4	0	1	0	0	0	0	0	0	0	0
circ_016403	ENSG00000114796	3	+	183650296	183672484	1696	annot_exons	hsa_circ_0006667	yes	yes	445.221	242.847	153.351	1270.29	0	581.306	193.349	99.4398	30.7361	189.222	552.512	1382	0	0	0	0	0	0	0	2428.47	0	0	3	76	0	19	5	3	1	10	24	92	0	0	0	0	0	0	0
circ_002479	ENSG00000184226	13	-	67224844	67226071	1228	one_exon	novel	no	yes	0	240.732	0	0	0	0	0	0	0	0	0	0	0	0	0	2407.32	0	0	0	0	0	0	0	0	0	0	0	0	0	0	0	0	0	0	0	60	0	0	0
circ_005369	ENSG00000135775	1	+	230663141	230664587	185	annot_exons	hsa_circ_0016866	yes	yes	10.9089	240.732	0	33.4286	0	30.5951	0	0	0	0	0	45.0653	0	0	0	2407.32	0	0	0	0	0	0	0	2	0	1	0	0	0	0	0	3	0	0	0	60	0	0	0
circ_006836	ENSG00000090487	15	-	64974602	64976555	229	annot_exons	hsa_circ_0035872	yes	yes	1.67143	240.732	0	16.7143	0	0	0	0	0	0	0	0	0	0	0	2407.32	0	0	0	0	0	0	0	1	0	0	0	0	0	0	0	0	0	0	0	60	0	0	0
circ_015260	ENSG00000058091	7	+	90747681	90790652	175	annot_exons	hsa_circ_001834	yes	yes	28.3283	240.33	102.234	0	0	0	38.6698	66.2932	0	0	46.0426	30.0436	0	0	0	0	0	0	0	0	2403.3	0	2	0	0	0	1	2	0	0	2	2	0	0	0	0	0	0	0
circ_005656	ENSG00000196418	1	-	247138716	247159813	1826	annot_exons	hsa_circ_0002802	yes	yes	27.9036	237.756	0	33.4286	0	61.1901	0	0	184.417	0	0	0	0	0	0	0	0	0	2377.56	0	0	0	0	2	0	2	0	0	6	0	0	0	0	0	0	0	0	0	35
circ_015884	ENSG00000256166	6	+	31271314	31356407	85094	antisense	novel	no	yes	0	237.595	0	0	0	0	0	0	0	0	0	0	0	0	2375.95	0	0	0	0	0	0	0	0	0	0	0	0	0	0	0	0	0	0	0	26	0	0	0	0
circ_006309	ENSG00000164944	8	-	94499374	94499506	133	one_exon	novel	no	yes	0	237.567	0	0	0	0	0	0	0	0	0	0	0	0	0	0	0	0	0	2375.67	0	0	0	0	0	0	0	0	0	0	0	0	0	0	0	0	0	0	0
circ_006629	ENSG00000055130	7	+	148756983	148767749	768	annot_exons	novel	yes	yes	5.26843	237.567	0	0	52.6843	0	0	0	0	0	0	0	0	0	0	0	0	0	0	2375.67	0	0	0	0	1	0	0	0	0	0	0	0	0	0	0	0	0	0	0
circ_008423	ENSG00000181722	3	-	114693528	114717527	3646	exon_intron	novel	yes	yes	8.42635	237.567	51.1169	0	0	0	0	33.1466	0	0	0	0	0	0	0	0	0	0	0	2375.67	0	0	1	0	0	0	0	1	0	0	0	0	0	0	0	0	0	0	0
circ_008712	ENSG00000197622	1	-	151051030	151053200	2171	one_exon	novel	no	yes	0	237.459	0	0	0	0	0	0	0	0	0	0	0	0	0	0	0	2374.59	0	0	0	0	0	0	0	0	0	0	0	0	0	0	0	0	0	0	0	48	0
circ_008649	ENSG00000166377	18	+	79077982	79154555	2418	annot_exons	novel	yes	yes	5.36164	236.827	0	0	0	30.5951	0	0	0	0	23.0213	0	0	2368.27	0	0	0	0	0	0	0	0	0	0	0	1	0	0	0	0	1	0	0	80	0	0	0	0	0
circ_015060	ENSG00000164902	5	+	126603570	126604183	614	one_exon	novel	yes	yes	13.9986	236.827	0	33.4286	0	0	38.6698	0	0	37.8444	0	30.0436	0	2368.27	0	0	0	0	0	0	0	0	0	2	0	0	1	0	0	2	0	2	0	80	0	0	0	0	0
circ_016396	ENSG00000006607	2	+	241407537	241434321	700	annot_exons	novel	yes	yes	58.7499	236.827	0	83.5715	0	30.5951	0	0	122.945	0	230.213	120.174	0	2368.27	0	0	0	0	0	0	0	0	0	5	0	1	0	0	4	0	10	8	0	80	0	0	0	0	0
circ_008903	ENSG00000239474	2	+	169509767	169510888	1122	one_exon	novel	yes	yes	20.7826	236.726	0	83.5715	0	0	0	33.1466	0	0	46.0426	45.0653	0	0	0	0	2367.26	0	0	0	0	0	0	5	0	0	0	1	0	0	2	3	0	0	0	0	21	0	0
circ_017530	ENSG00000132122	1	-	48395267	48399644	681	annot_exons	novel	yes	yes	45.5107	235.667	204.468	16.7143	52.6843	61.1901	0	66.2932	30.7361	0	23.0213	0	2060.64	296.033	0	0	0	0	0	0	0	0	4	1	1	2	0	2	1	0	1	0	28	10	0	0	0	0	0
circ_006265	ENSG00000113643	5	+	168488602	168497348	787	annot_exons	hsa_circ_001945	yes	yes	370.006	235.502	715.637	200.572	210.737	122.38	928.074	265.173	430.306	151.378	345.32	330.479	2355.02	0	0	0	0	0	0	0	0	0	14	12	4	4	24	8	14	8	15	22	32	0	0	0	0	0	0
circ_007307	ENSG00000120251	4	-	157363462	157363610	149	antisense	novel	no	yes	0	232.707	0	0	0	0	0	0	0	0	0	0	0	0	0	2327.07	0	0	0	0	0	0	0	0	0	0	0	0	0	0	0	0	0	0	0	58	0	0	0
circ_012324	ENSG00000137941	1	-	83890321	83942679	2430	annot_exons	novel	yes	yes	8.12534	232.707	0	16.7143	0	30.5951	0	0	0	18.9222	0	15.0218	0	0	0	2327.07	0	0	0	0	0	0	0	1	0	1	0	0	0	1	0	1	0	0	0	58	0	0	0
circ_016390	ENSG00000169989	4	-	152769409	152771542	2134	one_exon	novel	no	yes	0	232.707	0	0	0	0	0	0	0	0	0	0	0	0	0	2327.07	0	0	0	0	0	0	0	0	0	0	0	0	0	0	0	0	0	0	0	58	0	0	0
circ_016663	ENSG00000069248	1	-	229463543	229465519	486	annot_exons	novel	yes	yes	40.2709	232.707	0	50.1429	0	122.38	0	33.1466	0	37.8444	69.064	90.1307	0	0	0	2327.07	0	0	0	0	0	0	0	3	0	4	0	1	0	2	3	6	0	0	0	58	0	0	0
circ_012981	ENSG00000198604	14	-	34775919	34776515	597	one_exon	novel	no	yes	0	232.288	0	0	0	0	0	0	0	0	0	0	0	0	0	0	0	0	0	2322.88	0	0	0	0	0	0	0	0	0	0	0	0	0	0	0	0	0	0	0
circ_004489	ENSG00000196235	19	+	39453356	39453521	166	one_exon	hsa_circ_002014	no	yes	0	230.963	0	0	0	0	0	0	0	0	0	0	0	0	0	0	0	0	2309.63	0	0	0	0	0	0	0	0	0	0	0	0	0	0	0	0	0	0	0	34
circ_007053	ENSG00000048649	11	-	77691159	77702495	2167	annot_exons	novel	yes	yes	9.54162	230.963	0	0	0	0	0	0	61.4723	18.9222	0	15.0218	0	0	0	0	0	0	2309.63	0	0	0	0	0	0	0	0	0	2	1	0	1	0	0	0	0	0	0	34
circ_008162	ENSG00000166377	18	+	79154504	79214038	381	annot_exons	novel	no	yes	0	230.963	0	0	0	0	0	0	0	0	0	0	0	0	0	0	0	0	2309.63	0	0	0	0	0	0	0	0	0	0	0	0	0	0	0	0	0	0	0	34
circ_009686	ENSG00000120256	6	+	149820555	149820631	77	antisense	novel	no	yes	0	230.963	0	0	0	0	0	0	0	0	0	0	0	0	0	0	0	0	2309.63	0	0	0	0	0	0	0	0	0	0	0	0	0	0	0	0	0	0	0	34
circ_008678	ENSG00000003147	7	-	8218305	8236005	1292	annot_exons	hsa_circ_0079422	yes	yes	311.915	229.712	0	501.429	0	520.116	193.349	99.4398	122.945	56.7666	483.448	1141.66	0	0	0	0	0	0	0	0	0	2297.12	0	30	0	17	5	3	4	3	21	76	0	0	0	0	0	0	0
circ_000018	ENSG00000132670	20	+	2947982	2965202	554	annot_exons	hsa_circ_0005265	yes	yes	26.5313	228.695	51.1169	0	0	0	38.6698	99.4398	0	0	46.0426	30.0436	0	0	0	2286.95	0	0	0	0	0	0	1	0	0	0	1	3	0	0	2	2	0	0	0	57	0	0	0
circ_003328	ENSG00000117115	1	-	17068906	17069196	291	one_exon	novel	no	yes	0	227.946	0	0	0	0	0	0	0	0	0	0	0	2279.46	0	0	0	0	0	0	0	0	0	0	0	0	0	0	0	0	0	0	0	77	0	0	0	0	0
circ_002537	ENSG00000117461	1	+	46052264	46053147	884	antisense	novel	no	yes	0	227.009	0	0	0	0	0	0	0	0	0	0	0	0	0	0	0	0	0	2270.09	0	0	0	0	0	0	0	0	0	0	0	0	0	0	0	0	0	0	0
circ_012068	ENSG00000183454	16	-	9890986	9938551	942	annot_exons	novel	no	yes	0	227.009	0	0	0	0	0	0	0	0	0	0	0	0	0	0	0	0	0	2270.09	0	0	0	0	0	0	0	0	0	0	0	0	0	0	0	0	0	0	0
circ_001275	ENSG00000134744	1	-	52509596	52526373	2205	annot_exons	novel	yes	yes	25.6891	226.545	0	50.1429	0	30.5951	38.6698	99.4398	0	0	23.0213	15.0218	0	0	0	40.122	0	0	0	0	0	2225.33	0	3	0	1	1	3	0	0	1	1	0	0	0	1	0	0	0
circ_004237	ENSG00000125812	20	+	23370151	23370333	183	one_exon	novel	no	yes	0	226.123	0	0	0	0	0	0	0	0	0	0	0	0	0	0	0	0	0	0	0	2261.23	0	0	0	0	0	0	0	0	0	0	0	0	0	0	0	0	0
circ_006314	ENSG00000197386	4	+	3086939	3107423	484	annot_exons	hsa_circ_001521	yes	yes	465.78	225.454	613.403	317.572	579.527	397.736	309.358	497.199	983.556	132.455	391.362	435.632	0	0	0	0	2254.54	0	0	0	0	0	12	19	11	13	8	15	32	7	17	29	0	0	0	0	20	0	0
circ_007416	ENSG00000133706	5	-	146157507	146157583	77	one_exon	novel	no	yes	0	225.454	0	0	0	0	0	0	0	0	0	0	0	0	0	0	2254.54	0	0	0	0	0	0	0	0	0	0	0	0	0	0	0	0	0	0	0	20	0	0
circ_008077	ENSG00000174799	4	+	55999302	55999645	271	annot_exons	novel	no	yes	0	225.454	0	0	0	0	0	0	0	0	0	0	0	0	0	0	2254.54	0	0	0	0	0	0	0	0	0	0	0	0	0	0	0	0	0	0	0	20	0	0
circ_012530	ENSG00000117713	1	+	26729651	26732792	783	annot_exons	hsa_circ_0008494	yes	yes	1804.4	225.454	868.987	1420.72	1633.21	2080.47	2320.19	3115.78	1782.7	1570.54	2440.26	811.176	0	0	0	0	2254.54	0	0	0	0	0	17	85	31	68	60	94	58	83	106	54	0	0	0	0	20	0	0
circ_001990	ENSG00000169862	5	-	11082696	11098748	400	annot_exons	novel	yes	yes	205.775	225.31	51.1169	133.714	0	367.141	425.367	165.733	30.7361	208.144	345.32	330.479	0	0	0	0	0	0	0	0	2253.1	0	1	8	0	12	11	5	1	11	15	22	0	0	0	0	0	0	0
circ_010016	ENSG00000106266	7	-	2273189	2313265	6024	exon_intron	novel	no	yes	0	225.31	0	0	0	0	0	0	0	0	0	0	0	0	0	0	0	0	0	0	2253.1	0	0	0	0	0	0	0	0	0	0	0	0	0	0	0	0	0	0
circ_004536	ENSG00000081138	18	+	65809704	65862917	1654	annot_exons	novel	yes	yes	7.62119	224.683	0	0	0	61.1901	0	0	0	0	0	15.0218	0	0	0	2246.83	0	0	0	0	0	0	0	0	0	2	0	0	0	0	0	1	0	0	0	56	0	0	0
circ_014891	ENSG00000156502	10	+	69185987	69187756	335	annot_exons	hsa_circ_0018600	yes	yes	14.1646	224.683	0	16.7143	0	91.7852	0	33.1466	0	0	0	0	0	0	0	2246.83	0	0	0	0	0	0	0	1	0	3	0	1	0	0	0	0	0	0	0	56	0	0	0
circ_010079	ENSG00000136052	12	-	104844472	104928694	1703	annot_exons	hsa_circ_0027966	yes	yes	71.6296	224.17	51.1169	33.4286	0	30.5951	77.3395	0	338.097	94.611	46.0426	45.0653	0	0	0	0	0	0	2241.7	0	0	0	1	2	0	1	2	0	11	5	2	3	0	0	0	0	0	0	33
circ_000718	ENSG00000173575	15	+	92996957	93002317	819	annot_exons	hsa_circ_0036997	yes	yes	3.05951	221.729	0	0	0	30.5951	0	0	0	0	0	0	0	0	0	0	0	0	0	2217.29	0	0	0	0	0	1	0	0	0	0	0	0	0	0	0	0	0	0	0
circ_010641	ENSG00000105738	19	+	38106537	38119882	839	annot_exons	novel	yes	yes	10.1926	221.729	0	0	0	0	0	33.1466	30.7361	0	23.0213	15.0218	0	0	0	0	0	0	0	2217.29	0	0	0	0	0	0	0	1	1	0	1	1	0	0	0	0	0	0	0
circ_013444	ENSG00000057608	10	-	5773842	5800705	774	annot_exons	hsa_circ_0017586	yes	yes	154.59	221.729	153.351	150.429	52.6843	305.951	38.6698	165.733	276.625	189.222	138.128	75.1089	0	0	0	0	0	0	0	2217.29	0	0	3	9	1	10	1	5	9	10	6	5	0	0	0	0	0	0	0
circ_014696	ENSG00000164466	5	+	175492095	175492267	173	one_exon	hsa_circ_0005714	yes	yes	10.5369	221.729	0	0	105.369	0	0	0	0	0	0	0	0	0	0	0	0	0	0	2217.29	0	0	0	0	2	0	0	0	0	0	0	0	0	0	0	0	0	0	0
circ_005245	ENSG00000163806	2	+	28783907	28788809	224	annot_exons	hsa_circ_0007439	yes	yes	41.3571	220.783	153.351	0	0	30.5951	38.6698	99.4398	61.4723	0	0	30.0436	2207.83	0	0	0	0	0	0	0	0	0	3	0	0	1	1	3	2	0	0	2	30	0	0	0	0	0	0
circ_005532	ENSG00000162419	1	+	28683583	28697084	658	annot_exons	hsa_circ_0011163	yes	yes	28.4294	220.671	0	0	105.369	30.5951	77.3395	33.1466	0	37.8444	0	0	0	0	0	2206.71	0	0	0	0	0	0	0	0	2	1	2	1	0	2	0	0	0	0	0	55	0	0	0
circ_008360	ENSG00000100060	22	-	37474512	37485999	1093	annot_exons	novel	no	yes	0	220.671	0	0	0	0	0	0	0	0	0	0	0	0	0	2206.71	0	0	0	0	0	0	0	0	0	0	0	0	0	0	0	0	0	0	0	55	0	0	0
circ_011403	ENSG00000104375	8	-	98526742	98529652	2911	exon_intron	hsa_circ_0007545	no	yes	0	220.671	0	0	0	0	0	0	0	0	0	0	0	0	0	2206.71	0	0	0	0	0	0	0	0	0	0	0	0	0	0	0	0	0	0	0	55	0	0	0
circ_017978	ENSG00000136026	12	+	106239114	106239185	72	antisense	novel	no	yes	0	219.318	0	0	0	0	0	0	0	0	0	0	0	0	2193.18	0	0	0	0	0	0	0	0	0	0	0	0	0	0	0	0	0	0	0	24	0	0	0	0
circ_002883	ENSG00000047230	X	+	16641171	16641439	269	antisense	novel	no	yes	0	218.944	0	0	0	0	0	0	0	0	0	0	0	0	0	0	0	0	0	0	0	2189.44	0	0	0	0	0	0	0	0	0	0	0	0	0	0	0	0	0
circ_006093	ENSG00000228566	10	-	63841095	63841457	363	antisense	novel	no	yes	0	218.944	0	0	0	0	0	0	0	0	0	0	0	0	0	0	0	0	0	0	0	2189.44	0	0	0	0	0	0	0	0	0	0	0	0	0	0	0	0	0
circ_012312	ENSG00000164684	8	-	80640952	80641266	315	one_exon	novel	no	yes	0	218.944	0	0	0	0	0	0	0	0	0	0	0	0	0	0	0	0	0	0	0	2189.44	0	0	0	0	0	0	0	0	0	0	0	0	0	0	0	0	0
circ_012840	ENSG00000164144	4	+	152885402	152888307	2906	exon_intron	novel	no	yes	0	218.944	0	0	0	0	0	0	0	0	0	0	0	0	0	0	0	0	0	0	0	2189.44	0	0	0	0	0	0	0	0	0	0	0	0	0	0	0	0	0
circ_005624	ENSG00000130338	6	+	158282263	158314268	2454	annot_exons	novel	yes	yes	898.669	217.799	766.754	1420.72	210.737	1254.4	464.037	265.173	952.82	946.11	1864.73	841.22	0	0	0	0	0	0	0	0	2177.99	0	15	85	4	41	12	8	31	50	81	56	0	0	0	0	0	0	0
circ_006805	ENSG00000138670	4	-	81456651	81459514	444	annot_exons	novel	yes	yes	45.2992	217.799	0	66.8572	0	0	0	0	184.417	94.611	92.0853	15.0218	0	0	0	0	0	0	0	0	2177.99	0	0	4	0	0	0	0	6	5	4	1	0	0	0	0	0	0	0
circ_016337	ENSG00000153214	2	+	112091712	112097152	292	annot_exons	novel	no	yes	0	217.671	0	0	0	0	0	0	0	0	0	0	0	0	0	0	0	2176.71	0	0	0	0	0	0	0	0	0	0	0	0	0	0	0	0	0	0	0	44	0
circ_004101	ENSG00000188938	9	-	93435501	93441373	926	annot_exons	novel	yes	yes	6.14723	217.377	0	0	0	0	0	0	61.4723	0	0	0	0	0	0	0	0	0	2173.77	0	0	0	0	0	0	0	0	0	2	0	0	0	0	0	0	0	0	0	32
circ_013672	ENSG00000132950	13	-	19851355	19852190	596	annot_exons	hsa_circ_0002673	yes	yes	119.38	216.836	0	167.143	52.6843	0	38.6698	165.733	153.681	170.3	115.107	330.479	0	0	0	0	0	0	0	158.378	0	2009.98	0	10	1	0	1	5	5	9	5	22	0	0	0	0	0	0	0
circ_005911	ENSG00000147650	8	-	104527930	104531963	4034	exon_intron	novel	no	yes	0	216.45	0	0	0	0	0	0	0	0	0	0	0	0	0	0	0	0	0	2164.5	0	0	0	0	0	0	0	0	0	0	0	0	0	0	0	0	0	0	0
circ_015181	ENSG00000145715	5	+	87331348	87353235	793	annot_exons	hsa_circ_0004317	yes	yes	18.0076	213.424	0	16.7143	0	30.5951	0	0	30.7361	18.9222	23.0213	60.0871	2134.24	0	0	0	0	0	0	0	0	0	0	1	0	1	0	0	1	1	1	4	29	0	0	0	0	0	0
circ_012958	ENSG00000066468	10	-	121515123	121520169	687	annot_exons	hsa_circ_0020235	yes	yes	21.1065	213.144	0	50.1429	0	0	38.6698	0	92.2084	0	0	30.0436	0	2131.44	0	0	0	0	0	0	0	0	0	3	0	0	1	0	3	0	0	2	0	72	0	0	0	0	0
circ_013805	ENSG00000124164	20	+	58418211	58441083	1070	annot_exons	hsa_circ_0060985	yes	yes	8.59791	213.144	0	16.7143	0	30.5951	38.6698	0	0	0	0	0	0	2131.44	0	0	0	0	0	0	0	0	0	1	0	1	1	0	0	0	0	0	0	72	0	0	0	0	0
circ_000412	ENSG00000166025	11	+	94799390	94800311	922	one_exon	hsa_circ_0004214	yes	yes	58.2713	212.646	51.1169	33.4286	210.737	91.7852	0	33.1466	0	132.455	0	30.0436	0	0	0	2126.46	0	0	0	0	0	0	1	2	4	3	0	1	0	7	0	2	0	0	0	53	0	0	0
circ_002587	ENSG00000198408	10	-	101798842	101800400	773	annot_exons	hsa_circ_0019611	yes	yes	38.1095	212.646	0	33.4286	0	61.1901	0	66.2932	92.2084	37.8444	0	90.1307	0	0	0	2126.46	0	0	0	0	0	0	0	2	0	2	0	2	3	2	0	6	0	0	0	53	0	0	0
circ_018070	ENSG00000163629	4	+	86701241	86701801	561	one_exon	hsa_circ_0006468	yes	yes	80.4943	211.766	102.234	167.143	52.6843	91.7852	38.6698	0	307.361	0	0	45.0653	0	0	0	0	0	0	0	0	0	2117.66	2	10	1	3	1	0	10	0	0	3	0	0	0	0	0	0	0
circ_004975	ENSG00000185973	X	-	155506898	155537118	13485	exon_intron	hsa_circ_0006355	yes	yes	112.224	211.171	153.351	83.5715	158.053	30.5951	77.3395	33.1466	430.306	56.7666	69.064	30.0436	0	0	0	0	0	0	0	2111.71	0	0	3	5	3	1	2	1	14	3	3	2	0	0	0	0	0	0	0
circ_007655	ENSG00000132950	13	-	19824920	19835689	529	annot_exons	novel	yes	yes	18.3316	211.171	0	0	0	0	0	0	92.2084	0	46.0426	45.0653	0	0	0	0	0	0	0	2111.71	0	0	0	0	0	0	0	0	3	0	2	3	0	0	0	0	0	0	0
circ_010474	ENSG00000079482	X	-	68201619	68206673	193	annot_exons	novel	no	yes	0	211.171	0	0	0	0	0	0	0	0	0	0	0	0	0	0	0	0	0	2111.71	0	0	0	0	0	0	0	0	0	0	0	0	0	0	0	0	0	0	0
circ_012523	ENSG00000182400	14	-	39154211	39158402	202	annot_exons	hsa_circ_0005836	yes	yes	17.4733	211.171	0	16.7143	0	0	0	0	0	37.8444	0	120.174	0	0	0	0	0	0	0	2111.71	0	0	0	1	0	0	0	0	0	2	0	8	0	0	0	0	0	0	0
circ_012852	NA	1	+	247172348	247175668	3321	intergenic	novel	no	yes	0	211.171	0	0	0	0	0	0	0	0	0	0	0	0	0	0	0	0	0	2111.71	0	0	0	0	0	0	0	0	0	0	0	0	0	0	0	0	0	0	0
circ_015170	ENSG00000196810	4	+	1265340	1265907	568	one_exon	novel	yes	yes	9.94398	211.171	0	0	0	0	0	99.4398	0	0	0	0	0	0	0	0	0	0	0	2111.71	0	0	0	0	0	0	0	3	0	0	0	0	0	0	0	0	0	0	0
circ_015686	ENSG00000235954	22	+	27935151	27940171	234	annot_exons	novel	yes	yes	3.78444	211.171	0	0	0	0	0	0	0	37.8444	0	0	0	0	0	0	0	0	0	2111.71	0	0	0	0	0	0	0	0	0	2	0	0	0	0	0	0	0	0	0
circ_014306	ENSG00000163635	3	+	63988059	63990859	587	annot_exons	hsa_circ_0066436	yes	yes	4.96583	210.289	0	0	0	0	0	0	30.7361	18.9222	0	0	0	0	0	0	0	0	0	0	2102.89	0	0	0	0	0	0	0	1	1	0	0	0	0	0	0	0	0	0
circ_001428	ENSG00000198843	3	+	150622385	150627726	548	annot_exons	novel	yes	yes	27.4873	208.634	204.468	16.7143	0	0	38.6698	0	0	0	0	15.0218	0	0	0	2086.34	0	0	0	0	0	0	4	1	0	0	1	0	0	0	0	1	0	0	0	52	0	0	0
circ_008531	ENSG00000172765	3	-	129880309	129880562	254	one_exon	novel	yes	yes	77.0027	208.634	51.1169	50.1429	210.737	0	154.679	0	0	189.222	69.064	45.0653	0	0	0	2086.34	0	0	0	0	0	0	1	3	4	0	4	0	0	10	3	3	0	0	0	52	0	0	0
circ_000731	ENSG00000168283	10	-	22329667	22329877	211	antisense	novel	no	yes	0	207.223	0	0	0	0	0	0	0	0	0	0	0	2072.23	0	0	0	0	0	0	0	0	0	0	0	0	0	0	0	0	0	0	0	70	0	0	0	0	0
circ_002779	ENSG00000136052	12	-	104909655	104928694	830	annot_exons	hsa_circ_0003012	yes	yes	90.5914	206.064	102.234	50.1429	105.369	30.5951	232.019	0	184.417	18.9222	92.0853	90.1307	2060.64	0	0	0	0	0	0	0	0	0	2	3	2	1	6	0	6	1	4	6	28	0	0	0	0	0	0
circ_009484	ENSG00000152583	4	-	87494044	87494426	383	one_exon	novel	no	yes	0	204.587	0	0	0	0	0	0	0	0	0	0	0	0	0	0	0	0	0	0	0	2045.87	0	0	0	0	0	0	0	0	0	0	0	0	0	0	0	0	0
circ_014670	ENSG00000166503	15	-	83151215	83164075	586	annot_exons	hsa_circ_001629	yes	yes	44.437	204.491	0	33.4286	0	30.5951	154.679	0	153.681	18.9222	23.0213	30.0436	0	0	0	0	0	0	1358.6	686.306	0	0	0	2	0	1	4	0	5	1	1	2	0	0	0	0	0	0	20
circ_008288	ENSG00000068878	2	-	53895583	53901559	767	annot_exons	novel	yes	yes	22.6066	204.263	51.1169	16.7143	105.369	0	0	0	0	37.8444	0	15.0218	0	2042.63	0	0	0	0	0	0	0	0	1	1	2	0	0	0	0	2	0	1	0	69	0	0	0	0	0
circ_001749	ENSG00000157399	X	-	2953143	2955537	245	annot_exons	hsa_circ_0089823	yes	yes	1.67143	203.791	0	16.7143	0	0	0	0	0	0	0	0	0	0	0	0	0	0	2037.91	0	0	0	0	1	0	0	0	0	0	0	0	0	0	0	0	0	0	0	30
circ_014167	ENSG00000050030	X	+	74741203	74741275	73	antisense	novel	no	yes	0	203.791	0	0	0	0	0	0	0	0	0	0	0	0	0	0	0	0	2037.91	0	0	0	0	0	0	0	0	0	0	0	0	0	0	0	0	0	0	0	30
circ_006858	ENSG00000250317	4	+	25929276	25929369	94	one_exon	novel	no	yes	0	202.908	0	0	0	0	0	0	0	0	0	0	0	0	0	0	2029.08	0	0	0	0	0	0	0	0	0	0	0	0	0	0	0	0	0	0	0	18	0	0
circ_007200	ENSG00000115109	2	+	120090347	120091661	277	annot_exons	novel	no	yes	0	202.83	0	0	0	0	0	0	0	0	0	0	0	0	0	0	0	2028.3	0	0	0	0	0	0	0	0	0	0	0	0	0	0	0	0	0	0	0	41	0
circ_006008	ENSG00000102595	13	-	95863629	95867423	171	annot_exons	novel	no	yes	0	201.904	0	0	0	0	0	0	0	0	0	0	1913.45	0	0	0	0	0	0	105.585	0	0	0	0	0	0	0	0	0	0	0	0	26	0	0	0	0	0	0
circ_007483	ENSG00000129422	8	-	17743604	17755961	2441	annot_exons	hsa_circ_0083444	yes	yes	150.822	201.303	102.234	217.286	158.053	91.7852	309.358	33.1466	215.153	56.7666	69.064	255.37	0	2013.03	0	0	0	0	0	0	0	0	2	13	3	3	8	1	7	3	3	17	0	68	0	0	0	0	0
circ_008392	ENSG00000101542	18	+	61490402	61507560	1169	annot_exons	novel	yes	yes	282.448	200.998	0	284.143	0	611.901	1044.08	0	61.4723	208.144	299.277	315.457	0	0	0	0	0	0	0	0	0	2009.98	0	17	0	20	27	0	2	11	13	21	0	0	0	0	0	0	0
circ_016459	ENSG00000285280	1	-	192811578	192811690	113	intronic	novel	no	yes	0	200.998	0	0	0	0	0	0	0	0	0	0	0	0	0	0	0	0	0	0	0	2009.98	0	0	0	0	0	0	0	0	0	0	0	0	0	0	0	0	0
circ_000216	ENSG00000109184	4	+	51863437	51899378	2011	annot_exons	hsa_circ_0069718	yes	yes	143.105	200.612	51.1169	167.143	263.421	244.761	38.6698	66.2932	153.681	113.533	92.0853	240.349	0	0	0	0	0	0	0	2006.12	0	0	1	10	5	8	1	2	5	6	4	16	0	0	0	0	0	0	0
circ_005981	ENSG00000106772	9	-	76629192	76636557	186	annot_exons	hsa_circ_0087236	yes	yes	50.7163	200.612	306.701	16.7143	0	61.1901	38.6698	0	0	37.8444	46.0426	0	0	0	0	0	0	0	0	2006.12	0	0	6	1	0	2	1	0	0	2	2	0	0	0	0	0	0	0	0
circ_010053	ENSG00000197969	9	+	77214329	77227485	756	annot_exons	hsa_circ_0087243	no	yes	0	200.612	0	0	0	0	0	0	0	0	0	0	0	0	0	0	0	0	0	2006.12	0	0	0	0	0	0	0	0	0	0	0	0	0	0	0	0	0	0	0
circ_014333	ENSG00000128585	7	+	131375424	131399433	608	annot_exons	hsa_circ_001602	yes	yes	1256.51	200.37	1022.34	501.429	2054.69	1835.7	1198.76	1226.42	1014.29	1873.3	966.895	871.263	0	1361.75	0	641.952	0	0	0	0	0	0	20	30	39	60	31	37	33	99	42	58	0	46	0	16	0	0	0
circ_008686	ENSG00000179010	4	-	6641949	6642581	633	antisense	novel	no	yes	0	198.705	0	0	0	0	0	0	0	0	0	0	1987.05	0	0	0	0	0	0	0	0	0	0	0	0	0	0	0	0	0	0	0	27	0	0	0	0	0	0
circ_016907	ENSG00000256166	6	+	31270386	31355492	85107	antisense	novel	yes	yes	3055.23	198.655	2964.78	484.715	6532.85	3549.03	4060.32	7093.37	2458.89	1248.86	1243.15	916.329	0	1628.18	0	160.488	0	197.883	0	0	0	0	58	29	124	116	105	214	80	66	54	61	0	55	0	4	0	4	0
circ_001827	ENSG00000144283	2	+	158620990	158621421	323	annot_exons	novel	yes	yes	5.36164	196.598	0	0	0	30.5951	0	0	0	0	23.0213	0	0	0	0	1965.98	0	0	0	0	0	0	0	0	0	1	0	0	0	0	1	0	0	0	0	49	0	0	0
circ_003487	ENSG00000075292	2	+	71426460	71427414	955	one_exon	novel	yes	yes	205.92	195.333	51.1169	284.143	158.053	91.7852	154.679	265.173	61.4723	454.133	253.234	285.414	0	0	0	0	0	0	0	1953.33	0	0	1	17	3	3	4	8	2	24	11	19	0	0	0	0	0	0	0
circ_012240	ENSG00000137073	9	-	33971651	33973237	159	annot_exons	hsa_circ_001991	yes	yes	151.199	195.333	306.701	167.143	158.053	0	348.028	99.4398	92.2084	189.222	46.0426	105.152	0	0	0	0	0	0	0	1953.33	0	0	6	10	3	0	9	3	3	10	2	7	0	0	0	0	0	0	0
circ_014762	ENSG00000147894	9	-	27571864	27572451	588	intronic	novel	no	yes	0	195.268	0	0	0	0	0	0	0	0	0	0	0	0	0	0	0	0	0	0	1952.68	0	0	0	0	0	0	0	0	0	0	0	0	0	0	0	0	0	0
circ_009255	ENSG00000088930	20	+	21339044	21344208	296	annot_exons	hsa_circ_001273	yes	yes	6.49648	194.825	0	0	0	0	0	0	0	18.9222	46.0426	0	0	0	0	0	0	0	0	527.927	1276.76	143.57	0	0	0	0	0	0	0	1	2	0	0	0	0	0	0	0	0
circ_007841	ENSG00000226471	22	+	28844127	28846512	2386	exon_intron	novel	yes	yes	12.5223	194.066	0	0	52.6843	30.5951	0	0	0	18.9222	23.0213	0	0	0	0	40.122	0	0	0	1900.54	0	0	0	0	1	1	0	0	0	1	1	0	0	0	0	1	0	0	0
circ_009141	ENSG00000229391	6	-	32554690	32580856	21594	exon_intron	novel	yes	yes	24.9872	192.694	0	16.7143	52.6843	61.1901	77.3395	0	0	18.9222	23.0213	0	0	0	1370.74	0	0	0	0	105.585	450.62	0	0	1	1	2	2	0	0	1	1	0	0	0	15	0	0	0	0
circ_007502	ENSG00000187626	6	+	28244802	28245041	240	antisense	novel	no	yes	0	192.585	0	0	0	0	0	0	0	0	0	0	0	0	0	1925.85	0	0	0	0	0	0	0	0	0	0	0	0	0	0	0	0	0	0	0	48	0	0	0
circ_013779	ENSG00000116127	2	+	73489634	73491498	1865	one_exon	hsa_circ_0055240	yes	yes	4.67579	192.585	0	16.7143	0	0	0	0	0	0	0	30.0436	0	0	0	1925.85	0	0	0	0	0	0	0	1	0	0	0	0	0	0	0	2	0	0	0	48	0	0	0
circ_014894	ENSG00000109184	4	+	51863437	51877854	926	annot_exons	hsa_circ_000947	yes	yes	30.7978	192.585	51.1169	0	0	0	116.009	0	0	56.7666	69.064	15.0218	0	0	0	1925.85	0	0	0	0	0	0	1	0	0	0	3	0	0	3	3	1	0	0	0	48	0	0	0
circ_016294	ENSG00000030066	11	-	47797779	47801930	514	annot_exons	hsa_circ_0022075	yes	yes	54.3093	190.204	102.234	0	158.053	61.1901	77.3395	33.1466	92.2084	18.9222	0	0	0	0	0	0	0	0	1902.04	0	0	0	2	0	3	2	2	1	3	1	0	0	0	0	0	0	0	0	28
circ_014574	ENSG00000162415	1	-	45051074	45088237	837	annot_exons	novel	yes	yes	14.0995	190.054	51.1169	66.8572	0	0	0	0	0	0	23.0213	0	0	0	0	0	0	0	0	1900.54	0	0	1	4	0	0	0	0	0	0	1	0	0	0	0	0	0	0	0
circ_016629	ENSG00000136052	12	-	104927973	104931791	882	annot_exons	novel	yes	yes	38.263	190.054	0	66.8572	52.6843	91.7852	0	0	61.4723	56.7666	23.0213	30.0436	0	0	0	0	0	0	0	1900.54	0	0	0	4	1	3	0	0	2	3	1	2	0	0	0	0	0	0	0
circ_012890	ENSG00000065243	1	+	88784639	88813733	1764	annot_exons	novel	yes	yes	3.05951	189.461	0	0	0	30.5951	0	0	0	0	0	0	0	1894.61	0	0	0	0	0	0	0	0	0	0	0	1	0	0	0	0	0	0	0	64	0	0	0	0	0
circ_014595	ENSG00000186153	16	+	78108423	78109835	123	annot_exons	hsa_circ_0040568	yes	yes	3.31466	188.779	0	0	0	0	0	33.1466	0	0	0	0	0	0	0	0	1465.45	0	0	422.342	0	0	0	0	0	0	0	1	0	0	0	0	0	0	0	0	13	0	0
circ_009891	ENSG00000188603	16	-	28488591	28489386	169	annot_exons	hsa_circ_0038844	yes	yes	45.155	187.758	204.468	16.7143	0	0	154.679	0	0	75.6888	0	0	0	0	0	0	0	0	0	0	1877.58	0	4	1	0	0	4	0	0	4	0	0	0	0	0	0	0	0	0
circ_006263	ENSG00000140386	15	-	76574158	76665789	457	annot_exons	hsa_circ_0006068	yes	yes	56.9646	186.641	102.234	16.7143	158.053	0	154.679	0	122.945	0	0	15.0218	0	0	0	0	0	0	0	0	0	1866.41	2	1	3	0	4	0	4	0	0	1	0	0	0	0	0	0	0
circ_003562	ENSG00000116991	1	-	232460887	232479730	1339	annot_exons	novel	yes	yes	24.9704	185.383	0	0	52.6843	0	0	33.1466	0	56.7666	92.0853	15.0218	0	59.2066	0	0	0	0	0	0	0	1794.62	0	0	1	0	0	1	0	3	4	1	0	2	0	0	0	0	0
circ_016026	ENSG00000134744	1	-	52525563	52526373	811	one_exon	novel	no	yes	0	184.775	0	0	0	0	0	0	0	0	0	0	0	0	0	0	0	0	0	1847.75	0	0	0	0	0	0	0	0	0	0	0	0	0	0	0	0	0	0	0
circ_006980	ENSG00000105976	7	+	116699071	116700284	1214	one_exon	hsa_circ_0082002	yes	yes	64.9628	184.697	102.234	66.8572	105.369	122.38	0	0	153.681	0	69.064	30.0436	0	0	0	401.22	0	0	407.581	0	751.033	287.14	2	4	2	4	0	0	5	0	3	2	0	0	0	10	0	0	6
circ_000528	ENSG00000079841	6	+	72307258	72333835	516	annot_exons	novel	yes	yes	602.335	184.561	51.1169	819.001	0	1223.8	541.377	132.586	92.2084	1627.31	529.49	1006.46	0	0	0	1845.61	0	0	0	0	0	0	1	49	0	40	14	4	3	86	23	67	0	0	0	46	0	0	0
circ_000440	ENSG00000170624	5	+	156117878	156124019	238	annot_exons	novel	yes	yes	5.26843	183.541	0	0	52.6843	0	0	0	0	0	0	0	0	1835.41	0	0	0	0	0	0	0	0	0	0	1	0	0	0	0	0	0	0	0	62	0	0	0	0	0
circ_015908	ENSG00000198756	1	+	183938517	183938640	124	antisense	novel	no	yes	0	183.411	0	0	0	0	0	0	0	0	0	0	0	0	0	0	0	0	1834.11	0	0	0	0	0	0	0	0	0	0	0	0	0	0	0	0	0	0	0	27
circ_005512	ENSG00000100221	22	-	38687707	38700123	942	annot_exons	novel	yes	yes	4.74504	183.052	0	16.7143	0	0	0	0	30.7361	0	0	0	0	0	0	0	0	0	0	0	0	1830.52	0	1	0	0	0	0	1	0	0	0	0	0	0	0	0	0	0
circ_016071	ENSG00000142192	21	-	25954370	26051127	1863	exon_intron	novel	no	yes	0	180.363	0	0	0	0	0	0	0	0	0	0	0	0	0	0	1803.63	0	0	0	0	0	0	0	0	0	0	0	0	0	0	0	0	0	0	0	16	0	0
circ_014599	ENSG00000198162	1	+	117402186	117420649	553	annot_exons	hsa_circ_002173	yes	yes	122.941	180.248	102.234	50.1429	210.737	275.356	77.3395	0	92.2084	18.9222	207.192	195.283	0	0	0	0	0	0	0	0	1802.48	0	2	3	4	9	2	0	3	1	9	13	0	0	0	0	0	0	0
circ_013428	ENSG00000118564	4	-	15625252	15644657	1819	annot_exons	novel	yes	yes	21.6153	179.462	0	16.7143	0	0	0	0	184.417	0	0	15.0218	0	0	0	0	0	0	0	0	0	1794.62	0	1	0	0	0	0	6	0	0	1	0	0	0	0	0	0	0
circ_013236	ENSG00000168411	16	-	74660932	74661451	520	one_exon	hsa_circ_0004172	no	yes	0	178.094	0	0	0	0	0	0	0	0	0	0	0	0	0	0	0	1780.94	0	0	0	0	0	0	0	0	0	0	0	0	0	0	0	0	0	0	0	36	0
circ_002078	ENSG00000109323	4	-	102689574	102730736	4252	exon_intron	hsa_circ_000708	yes	yes	45.3316	176.618	0	16.7143	0	61.1901	116.009	0	92.2084	0	92.0853	75.1089	0	0	0	0	0	0	1766.18	0	0	0	0	1	0	2	3	0	3	0	4	5	0	0	0	0	0	0	26
circ_014725	ENSG00000129295	8	-	132622611	132661627	1217	annot_exons	novel	yes	yes	35.9066	176.618	0	16.7143	0	61.1901	0	0	122.945	0	23.0213	135.196	0	0	0	0	0	0	1766.18	0	0	0	0	1	0	2	0	0	4	0	1	9	0	0	0	0	0	0	26
circ_017079	ENSG00000144597	3	+	15439210	15439301	92	one_exon	novel	no	yes	0	176.618	0	0	0	0	0	0	0	0	0	0	0	0	0	0	0	0	1766.18	0	0	0	0	0	0	0	0	0	0	0	0	0	0	0	0	0	0	0	26
circ_017736	ENSG00000132535	17	+	7190679	7191309	631	antisense	novel	no	yes	0	176.618	0	0	0	0	0	0	0	0	0	0	0	0	0	0	0	0	1766.18	0	0	0	0	0	0	0	0	0	0	0	0	0	0	0	0	0	0	0	26
circ_009572	ENSG00000137878	15	+	57674968	57675068	101	one_exon	novel	no	yes	0	176.537	0	0	0	0	0	0	0	0	0	0	0	0	0	1765.37	0	0	0	0	0	0	0	0	0	0	0	0	0	0	0	0	0	0	0	44	0	0	0
circ_002753	ENSG00000163872	3	+	183777542	183777700	159	one_exon	hsa_circ_0068226	no	yes	0	174.216	0	0	0	0	0	0	0	0	0	0	0	0	0	0	0	0	0	1742.16	0	0	0	0	0	0	0	0	0	0	0	0	0	0	0	0	0	0	0
circ_004646	ENSG00000163946	3	-	56633044	56662490	2693	annot_exons	novel	no	yes	0	174.216	0	0	0	0	0	0	0	0	0	0	0	0	0	0	0	0	0	1742.16	0	0	0	0	0	0	0	0	0	0	0	0	0	0	0	0	0	0	0
circ_006370	ENSG00000100150	22	+	31758546	31765060	221	annot_exons	hsa_circ_0062938	yes	yes	20.7711	174.216	0	117	0	0	0	0	0	75.6888	0	15.0218	0	0	0	0	0	0	0	1742.16	0	0	0	7	0	0	0	0	0	4	0	1	0	0	0	0	0	0	0
circ_005640	ENSG00000130338	6	+	158267234	158282378	15145	exon_intron	novel	yes	yes	4.89658	173.147	0	0	0	0	0	0	0	18.9222	0	30.0436	0	0	0	0	0	1731.47	0	0	0	0	0	0	0	0	0	0	0	1	0	2	0	0	0	0	0	35	0
circ_002726	ENSG00000138709	4	+	128107883	128122188	1555	annot_exons	novel	no	yes	0	172.284	0	0	0	0	0	0	0	0	0	0	0	0	0	0	0	0	0	0	0	1722.84	0	0	0	0	0	0	0	0	0	0	0	0	0	0	0	0	0
circ_018064	ENSG00000167380	19	+	44169565	44170095	125	annot_exons	novel	no	yes	0	171.892	0	0	0	0	0	0	0	0	0	0	0	0	0	0	0	1583.06	135.86	0	0	0	0	0	0	0	0	0	0	0	0	0	0	0	0	0	0	32	2
circ_002222	ENSG00000137842	15	+	43148755	43160794	678	annot_exons	hsa_circ_0008575	yes	yes	25.7985	169.825	0	16.7143	0	30.5951	0	66.2932	61.4723	37.8444	0	45.0653	0	0	0	0	0	0	1698.25	0	0	0	0	1	0	1	0	2	2	2	0	3	0	0	0	0	0	0	25
circ_006959	ENSG00000153896	19	-	34767316	34769555	223	annot_exons	novel	no	yes	0	169.825	0	0	0	0	0	0	0	0	0	0	0	0	0	0	0	0	1698.25	0	0	0	0	0	0	0	0	0	0	0	0	0	0	0	0	0	0	0	25
circ_005206	ENSG00000158417	2	+	99369392	99371730	171	annot_exons	novel	no	yes	0	168.937	0	0	0	0	0	0	0	0	0	0	0	0	0	0	0	0	0	1689.37	0	0	0	0	0	0	0	0	0	0	0	0	0	0	0	0	0	0	0
circ_005607	ENSG00000001629	7	+	92327783	92371607	1018	annot_exons	hsa_circ_0007187	yes	yes	89.2769	168.937	51.1169	50.1429	52.6843	91.7852	232.019	232.026	0	37.8444	115.107	30.0436	0	0	0	0	0	0	0	1689.37	0	0	1	3	1	3	6	7	0	2	5	2	0	0	0	0	0	0	0
circ_007411	ENSG00000164338	5	+	73579913	73580268	356	one_exon	novel	no	yes	0	168.937	0	0	0	0	0	0	0	0	0	0	0	0	0	0	0	0	0	1689.37	0	0	0	0	0	0	0	0	0	0	0	0	0	0	0	0	0	0	0
circ_013702	ENSG00000145740	5	+	69100807	69114496	1222	annot_exons	hsa_circ_0005492	yes	yes	1.67143	168.937	0	16.7143	0	0	0	0	0	0	0	0	0	0	0	0	0	0	0	1689.37	0	0	0	1	0	0	0	0	0	0	0	0	0	0	0	0	0	0	0
circ_017140	ENSG00000134255	1	+	111143483	111148053	475	annot_exons	novel	no	yes	0	168.937	0	0	0	0	0	0	0	0	0	0	0	0	0	0	0	0	0	1689.37	0	0	0	0	0	0	0	0	0	0	0	0	0	0	0	0	0	0	0
circ_012776	ENSG00000115252	2	-	182460220	182463659	3440	exon_intron	novel	no	yes	0	168.695	0	0	0	0	0	0	0	0	0	0	0	0	0	0	0	0	0	0	0	1686.95	0	0	0	0	0	0	0	0	0	0	0	0	0	0	0	0	0
circ_016977	ENSG00000136643	1	+	213077696	213129889	772	annot_exons	hsa_circ_0005841	yes	yes	132.995	168.695	51.1169	83.5715	105.369	244.761	193.349	0	276.625	56.7666	138.128	180.261	0	0	0	0	0	0	0	0	0	1686.95	1	5	2	8	5	0	9	3	6	12	0	0	0	0	0	0	0
circ_000776	ENSG00000166348	10	-	73529680	73530835	745	annot_exons	novel	yes	yes	30.1195	165.227	102.234	16.7143	0	0	38.6698	0	0	113.533	0	30.0436	0	0	0	0	0	0	0	0	1652.27	0	2	1	0	0	1	0	0	6	0	2	0	0	0	0	0	0	0
circ_005777	ENSG00000248049	4	+	67720422	67730170	3737	annot_exons	novel	yes	yes	125.182	165.227	0	0	0	122.38	0	99.4398	30.7361	132.455	851.789	15.0218	0	0	0	0	0	0	0	0	1652.27	0	0	0	0	4	0	3	1	7	37	1	0	0	0	0	0	0	0
circ_010285	ENSG00000081842	5	+	140925896	140929325	3430	intronic	novel	yes	yes	204.554	165.227	0	50.1429	0	91.7852	309.358	364.613	215.153	94.611	874.81	45.0653	0	0	0	0	0	0	0	0	1652.27	0	0	3	0	3	8	11	7	5	38	3	0	0	0	0	0	0	0
circ_000647	ENSG00000146938	X	-	6150995	6151771	777	one_exon	hsa_circ_0089842	yes	yes	553.552	165.105	306.701	317.572	1580.53	489.521	580.046	861.812	276.625	473.055	529.49	120.174	0	0	0	0	0	0	0	0	0	1651.05	6	19	30	16	15	26	9	25	23	8	0	0	0	0	0	0	0
circ_010623	ENSG00000116731	1	+	13731000	13742157	566	annot_exons	hsa_circ_0005986	yes	yes	23.8244	165.105	0	0	0	0	77.3395	66.2932	0	94.611	0	0	0	0	0	0	0	0	0	0	0	1651.05	0	0	0	0	2	2	0	5	0	0	0	0	0	0	0	0	0
circ_003887	ENSG00000072849	17	-	5481296	5481389	94	one_exon	novel	no	yes	0	163.657	0	0	0	0	0	0	0	0	0	0	0	0	0	0	0	0	0	1636.57	0	0	0	0	0	0	0	0	0	0	0	0	0	0	0	0	0	0	0
circ_011807	ENSG00000168137	3	+	9445048	9445740	374	annot_exons	hsa_circ_0064139	no	yes	0	163.657	0	0	0	0	0	0	0	0	0	0	0	0	0	0	0	0	0	1636.57	0	0	0	0	0	0	0	0	0	0	0	0	0	0	0	0	0	0	0
circ_016994	ENSG00000073921	11	-	85990250	86031611	1404	annot_exons	hsa_circ_0023918	yes	yes	458.371	163.657	306.701	585.001	52.6843	734.282	116.009	165.733	829.876	529.821	437.405	826.198	0	0	0	0	0	0	0	1636.57	0	0	6	35	1	24	3	5	27	28	19	55	0	0	0	0	0	0	0
circ_015870	ENSG00000150471	4	+	61732754	61733554	801	one_exon	novel	yes	yes	34.8678	160.488	51.1169	0	52.6843	61.1901	0	0	30.7361	37.8444	115.107	0	0	0	0	1604.88	0	0	0	0	0	0	1	0	1	2	0	0	1	2	5	0	0	0	0	40	0	0	0
circ_016711	ENSG00000119402	9	-	120764455	120778545	1412	annot_exons	novel	no	yes	0	160.488	0	0	0	0	0	0	0	0	0	0	0	0	0	1604.88	0	0	0	0	0	0	0	0	0	0	0	0	0	0	0	0	0	0	0	40	0	0	0
circ_017847	ENSG00000152409	5	+	79300153	79306461	441	annot_exons	novel	no	yes	0	160.488	0	0	0	0	0	0	0	0	0	0	0	0	0	1604.88	0	0	0	0	0	0	0	0	0	0	0	0	0	0	0	0	0	0	0	40	0	0	0
circ_010331	ENSG00000241697	9	+	100498765	100516771	364	annot_exons	hsa_circ_0004425	yes	yes	226.443	159.497	51.1169	401.143	0	275.356	77.3395	0	122.945	397.366	368.341	570.828	0	207.223	0	0	0	0	0	0	1351.86	35.8925	1	24	0	9	2	0	4	21	16	38	0	7	0	0	0	0	0
circ_013988	ENSG00000136450	17	-	58003651	58005600	1950	one_exon	novel	yes	yes	6.85805	158.378	0	0	0	0	0	0	30.7361	37.8444	0	0	0	0	0	0	0	0	0	1583.78	0	0	0	0	0	0	0	0	1	2	0	0	0	0	0	0	0	0	0
circ_016775	ENSG00000103544	16	+	19644835	19652090	407	exon_intron	novel	yes	yes	21.8082	158.378	0	33.4286	52.6843	0	0	33.1466	30.7361	0	23.0213	45.0653	0	0	0	0	0	0	0	1583.78	0	0	0	2	1	0	0	1	1	0	1	3	0	0	0	0	0	0	0
circ_008719	ENSG00000127022	5	+	179707132	179710065	476	annot_exons	hsa_circ_0075298	no	yes	0	158.306	0	0	0	0	0	0	0	0	0	0	0	0	0	0	0	1583.06	0	0	0	0	0	0	0	0	0	0	0	0	0	0	0	0	0	0	0	32	0
circ_010855	ENSG00000145014	3	-	194613791	194613862	72	intronic	novel	no	yes	0	158.306	0	0	0	0	0	0	0	0	0	0	0	0	0	0	0	1583.06	0	0	0	0	0	0	0	0	0	0	0	0	0	0	0	0	0	0	0	32	0
circ_002509	ENSG00000106635	7	+	73536896	73537023	128	antisense	novel	no	yes	0	156.898	0	0	0	0	0	0	0	0	0	0	0	1568.98	0	0	0	0	0	0	0	0	0	0	0	0	0	0	0	0	0	0	0	53	0	0	0	0	0
circ_003365	ENSG00000169032	15	+	66435027	66436892	358	annot_exons	hsa_circ_0008798	yes	yes	36.4127	156.898	51.1169	50.1429	52.6843	30.5951	0	0	30.7361	56.7666	92.0853	0	0	1568.98	0	0	0	0	0	0	0	0	1	3	1	1	0	0	1	3	4	0	0	53	0	0	0	0	0
circ_007731	ENSG00000041515	13	+	108823125	108910150	1046	annot_exons	novel	yes	yes	2.30213	156.898	0	0	0	0	0	0	0	0	23.0213	0	0	1568.98	0	0	0	0	0	0	0	0	0	0	0	0	0	0	0	0	1	0	0	53	0	0	0	0	0
circ_017780	ENSG00000073921	11	-	85983866	86031611	1512	annot_exons	novel	yes	yes	40.8778	156.239	0	50.1429	0	0	154.679	33.1466	30.7361	18.9222	46.0426	75.1089	0	0	0	0	0	0	1562.39	0	0	0	0	3	0	0	4	1	1	1	2	5	0	0	0	0	0	0	23
circ_013903	ENSG00000169379	3	+	93995874	94003908	570	annot_exons	hsa_circ_0006135	yes	yes	66.8116	155.35	0	117	52.6843	183.57	154.679	0	61.4723	75.6888	23.0213	0	0	0	1553.5	0	0	0	0	0	0	0	0	7	1	6	4	0	2	4	1	0	0	0	17	0	0	0	0
circ_012303	ENSG00000107077	9	+	6880012	6893232	292	annot_exons	hsa_circ_001208	yes	yes	269.284	153.861	511.169	200.572	210.737	244.761	464.037	331.466	245.889	75.6888	138.128	270.392	1177.51	0	0	361.098	0	0	0	0	0	0	10	12	4	8	12	10	8	4	6	18	16	0	0	9	0	0	0
circ_008708	ENSG00000197121	2	-	196912882	196923125	1525	exon_intron	hsa_circ_0004191	yes	yes	163.192	153.192	204.468	66.8572	105.369	214.166	348.028	232.026	61.4723	170.3	184.171	45.0653	1324.7	207.223	0	0	0	0	0	0	0	0	4	4	2	7	9	7	2	9	8	3	18	7	0	0	0	0	0
circ_005792	ENSG00000151320	14	+	32340386	32433817	62410	exon_intron	novel	yes	yes	157.949	152.463	0	100.286	52.6843	152.975	193.349	99.4398	122.945	208.144	529.49	120.174	0	0	0	1524.63	0	0	0	0	0	0	0	6	1	5	5	3	4	11	23	8	0	0	0	38	0	0	0
circ_016741	ENSG00000153406	16	-	4466153	4469465	828	annot_exons	hsa_circ_0007788	yes	yes	227.78	150.977	102.234	117	474.158	397.736	154.679	265.173	92.2084	227.066	207.192	240.349	0	1509.77	0	0	0	0	0	0	0	0	2	7	9	13	4	8	3	12	9	16	0	51	0	0	0	0	0
circ_012181	ENSG00000178996	5	-	54543415	54543477	63	antisense	novel	no	yes	0	150.207	0	0	0	0	0	0	0	0	0	0	0	0	0	0	0	0	0	0	1502.07	0	0	0	0	0	0	0	0	0	0	0	0	0	0	0	0	0	0
circ_011594	ENSG00000110801	12	+	121894739	121903107	461	annot_exons	hsa_circ_0008670	yes	yes	10.3186	148.451	51.1169	0	0	0	0	33.1466	0	18.9222	0	0	0	0	0	1484.51	0	0	0	0	0	0	1	0	0	0	0	1	0	1	0	0	0	0	0	37	0	0	0
circ_016377	ENSG00000132932	13	+	25553793	25553920	128	one_exon	novel	no	yes	0	148.451	0	0	0	0	0	0	0	0	0	0	0	0	0	1484.51	0	0	0	0	0	0	0	0	0	0	0	0	0	0	0	0	0	0	0	37	0	0	0
circ_004233	ENSG00000110888	12	-	30716508	30753559	4096	annot_exons	novel	no	yes	0	148.412	0	0	0	0	0	0	0	0	0	0	0	0	0	0	0	1484.12	0	0	0	0	0	0	0	0	0	0	0	0	0	0	0	0	0	0	0	30	0
circ_002718	ENSG00000103599	15	+	67372111	67421577	2487	annot_exons	novel	yes	yes	4.60426	148.017	0	0	0	0	0	0	0	0	46.0426	0	0	1480.17	0	0	0	0	0	0	0	0	0	0	0	0	0	0	0	0	2	0	0	50	0	0	0	0	0
circ_013391	ENSG00000137941	1	-	83890321	83911363	1074	annot_exons	novel	yes	yes	26.8263	148.017	0	16.7143	0	61.1901	38.6698	0	30.7361	37.8444	23.0213	60.0871	0	1480.17	0	0	0	0	0	0	0	0	0	1	0	2	1	0	1	2	1	4	0	50	0	0	0	0	0
circ_006399	ENSG00000145743	5	-	108294852	108348530	53679	exon_intron	novel	yes	yes	1.67143	147.82	0	16.7143	0	0	0	0	0	0	0	0	0	0	0	0	0	0	0	1478.2	0	0	0	1	0	0	0	0	0	0	0	0	0	0	0	0	0	0	0
circ_008150	ENSG00000168883	2	+	85647930	85648853	180	annot_exons	novel	no	yes	0	147.189	0	0	0	0	0	0	0	0	0	0	1471.89	0	0	0	0	0	0	0	0	0	0	0	0	0	0	0	0	0	0	0	20	0	0	0	0	0	0
circ_003918	ENSG00000128708	2	+	171925537	171953001	302	annot_exons	hsa_circ_0008032	yes	yes	192.268	146.212	357.818	50.1429	52.6843	122.38	464.037	0	245.889	378.444	161.149	90.1307	0	0	1462.12	0	0	0	0	0	0	0	7	3	1	4	12	0	8	20	7	6	0	0	16	0	0	0	0
circ_005238	ENSG00000061676	2	-	183001953	183003325	384	annot_exons	hsa_circ_0057292	yes	yes	2.30213	144.439	0	0	0	0	0	0	0	0	23.0213	0	0	0	0	1444.39	0	0	0	0	0	0	0	0	0	0	0	0	0	0	1	0	0	0	0	36	0	0	0
circ_006798	ENSG00000154065	18	+	23600596	23600887	292	antisense	novel	no	yes	0	144.439	0	0	0	0	0	0	0	0	0	0	0	0	0	1444.39	0	0	0	0	0	0	0	0	0	0	0	0	0	0	0	0	0	0	0	36	0	0	0
circ_015004	ENSG00000132122	1	-	48305787	48359770	602	annot_exons	novel	yes	yes	108.938	142.696	255.585	167.143	52.6843	0	154.679	0	122.945	0	276.256	60.0871	0	0	0	0	0	0	0	0	1426.96	0	5	10	1	0	4	0	4	0	12	4	0	0	0	0	0	0	0
circ_009463	ENSG00000072864	16	+	15664736	15696860	1155	annot_exons	hsa_circ_0038056	no	yes	0	142.096	0	0	0	0	0	0	0	0	0	0	0	1420.96	0	0	0	0	0	0	0	0	0	0	0	0	0	0	0	0	0	0	0	48	0	0	0	0	0
circ_002207	ENSG00000171488	1	+	89713442	89713629	188	one_exon	novel	no	yes	0	139.136	0	0	0	0	0	0	0	0	0	0	0	1391.36	0	0	0	0	0	0	0	0	0	0	0	0	0	0	0	0	0	0	0	47	0	0	0	0	0
circ_006034	ENSG00000168916	5	-	124701014	124701269	256	one_exon	hsa_circ_000005	yes	yes	947.748	138.518	2044.68	551.572	1053.69	428.331	1662.8	1557.89	614.723	586.588	391.362	585.849	0	0	0	0	0	1385.18	0	0	0	0	40	33	20	14	43	47	20	31	17	39	0	0	0	0	0	28	0
circ_012957	ENSG00000151276	3	-	65478592	65493631	327	annot_exons	hsa_circ_0066459	yes	yes	17.9447	138.518	0	0	0	30.5951	0	0	0	56.7666	92.0853	0	0	0	0	0	0	1385.18	0	0	0	0	0	0	0	1	0	0	0	3	4	0	0	0	0	0	0	28	0
circ_000404	ENSG00000097033	1	+	86722540	86724405	227	annot_exons	novel	yes	yes	8.79861	137.261	0	0	0	0	0	0	0	18.9222	69.064	0	0	0	0	0	0	0	0	1372.61	0	0	0	0	0	0	0	0	0	1	3	0	0	0	0	0	0	0	0
circ_001079	ENSG00000138750	4	-	76144149	76144473	228	annot_exons	hsa_circ_0070040	yes	yes	9.07105	137.261	0	0	0	0	0	0	0	75.6888	0	15.0218	0	0	0	0	0	0	0	1372.61	0	0	0	0	0	0	0	0	0	4	0	1	0	0	0	0	0	0	0
circ_004860	NA	8	-	134808504	134813169	4666	intergenic	novel	yes	yes	3.05951	136.415	0	0	0	30.5951	0	0	0	0	0	0	0	0	0	1364.15	0	0	0	0	0	0	0	0	0	1	0	0	0	0	0	0	0	0	0	34	0	0	0
circ_013468	ENSG00000122884	10	-	73030271	73068983	994	annot_exons	hsa_circ_0018767	yes	yes	56.3277	136.415	51.1169	0	0	152.975	0	298.319	0	37.8444	23.0213	0	0	0	0	1364.15	0	0	0	0	0	0	1	0	0	5	0	9	0	2	1	0	0	0	0	34	0	0	0
circ_005423	NA	11	-	126181495	126183087	1593	intergenic	novel	no	yes	0	136.391	0	0	0	0	0	0	0	0	0	0	0	0	0	0	0	0	0	0	0	1363.91	0	0	0	0	0	0	0	0	0	0	0	0	0	0	0	0	0
circ_003601	ENSG00000155111	6	-	110746126	110773937	138	annot_exons	novel	no	yes	0	136.175	0	0	0	0	0	0	0	0	0	0	0	1361.75	0	0	0	0	0	0	0	0	0	0	0	0	0	0	0	0	0	0	0	46	0	0	0	0	0
circ_008795	ENSG00000169902	7	+	66352505	66356871	98	annot_exons	hsa_circ_0080346	yes	yes	26.7325	135.272	0	16.7143	0	61.1901	0	0	0	151.378	23.0213	15.0218	0	0	0	0	1352.72	0	0	0	0	0	0	1	0	2	0	0	0	8	1	1	0	0	0	0	12	0	0
circ_000411	ENSG00000137073	9	-	33960826	33989126	510	annot_exons	novel	yes	yes	7.97879	135.186	0	0	0	0	0	0	0	56.7666	23.0213	0	0	0	0	0	0	0	0	0	1351.86	0	0	0	0	0	0	0	0	3	1	0	0	0	0	0	0	0	0
circ_008843	ENSG00000185418	15	-	101701086	101714963	754	annot_exons	hsa_circ_0037108	yes	yes	104.948	135.186	102.234	150.429	52.6843	61.1901	154.679	66.2932	0	113.533	138.128	210.305	0	0	0	0	0	0	0	0	1351.86	0	2	9	1	2	4	2	0	6	6	14	0	0	0	0	0	0	0
circ_003392	ENSG00000153310	8	-	129903312	129904585	127	annot_exons	hsa_circ_0085567	no	yes	0	135.136	0	0	0	0	0	0	0	0	0	0	0	0	0	0	0	0	0	633.513	0	717.849	0	0	0	0	0	0	0	0	0	0	0	0	0	0	0	0	0
circ_011676	ENSG00000237440	19	-	20544619	20545976	1358	one_exon	novel	yes	yes	135.206	134.842	255.585	150.429	52.6843	0	0	66.2932	92.2084	567.666	92.0853	75.1089	220.783	0	0	0	0	0	0	1055.85	0	71.7849	5	9	1	0	0	2	3	30	4	5	3	0	0	0	0	0	0
circ_012211	ENSG00000138496	3	+	122540566	122540638	73	antisense	novel	no	yes	0	133.571	0	0	0	0	0	0	0	0	0	0	0	0	0	0	0	1335.71	0	0	0	0	0	0	0	0	0	0	0	0	0	0	0	0	0	0	0	27	0
circ_015248	ENSG00000125266	13	-	106512529	106512812	284	one_exon	novel	yes	yes	6.62932	133.571	0	0	0	0	0	66.2932	0	0	0	0	0	0	0	0	0	1335.71	0	0	0	0	0	0	0	0	0	2	0	0	0	0	0	0	0	0	0	27	0
circ_005011	ENSG00000102580	13	+	95760761	95763859	171	annot_exons	novel	no	yes	0	132.47	0	0	0	0	0	0	0	0	0	0	1324.7	0	0	0	0	0	0	0	0	0	0	0	0	0	0	0	0	0	0	0	18	0	0	0	0	0	0
circ_005493	ENSG00000154710	7	+	66808886	66810847	1962	one_exon	hsa_circ_0005592	yes	yes	114.635	132.403	0	33.4286	526.843	61.1901	270.688	66.2932	122.945	18.9222	46.0426	0	0	0	0	1324.03	0	0	0	0	0	0	0	2	10	2	7	2	4	1	2	0	0	0	0	33	0	0	0
circ_004244	ENSG00000102606	13	+	111303255	111303358	104	one_exon	novel	no	yes	0	131.982	0	0	0	0	0	0	0	0	0	0	0	0	0	0	0	0	0	1319.82	0	0	0	0	0	0	0	0	0	0	0	0	0	0	0	0	0	0	0
circ_003496	ENSG00000197857	19	-	12249978	12250368	188	annot_exons	hsa_circ_0007222	yes	yes	1.89222	130.255	0	0	0	0	0	0	0	18.9222	0	0	0	1302.55	0	0	0	0	0	0	0	0	0	0	0	0	0	0	0	1	0	0	0	44	0	0	0	0	0
circ_008667	ENSG00000109189	4	-	52626018	52631144	577	annot_exons	hsa_circ_0069725	yes	yes	162.443	130.255	204.468	133.714	263.421	183.57	116.009	165.733	153.681	113.533	230.213	60.0871	0	1302.55	0	0	0	0	0	0	0	0	4	8	5	6	3	5	5	6	10	4	0	44	0	0	0	0	0
circ_013247	ENSG00000123200	13	-	46003139	46045513	1149	annot_exons	novel	yes	yes	11.9408	130.255	0	50.1429	0	30.5951	38.6698	0	0	0	0	0	0	1302.55	0	0	0	0	0	0	0	0	0	3	0	1	1	0	0	0	0	0	0	44	0	0	0	0	0
circ_006692	ENSG00000106479	7	+	149844625	149850338	1093	annot_exons	hsa_circ_0008416	yes	yes	3.00436	129.213	0	0	0	0	0	0	0	0	0	30.0436	0	0	0	0	0	0	0	0	0	1292.13	0	0	0	0	0	0	0	0	0	2	0	0	0	0	0	0	0
circ_003564	ENSG00000116406	1	-	184694044	184749592	2708	annot_exons	novel	yes	yes	3.07361	128.39	0	0	0	0	0	0	30.7361	0	0	0	0	0	0	1283.9	0	0	0	0	0	0	0	0	0	0	0	0	1	0	0	0	0	0	0	32	0	0	0
circ_002907	ENSG00000155966	X	+	148661908	148662768	861	one_exon	hsa_circ_000510	yes	yes	153.595	127.676	0	117	52.6843	305.951	77.3395	132.586	0	283.833	506.469	60.0871	0	0	0	0	0	0	0	0	1276.76	0	0	7	1	10	2	4	0	15	22	4	0	0	0	0	0	0	0
circ_002456	ENSG00000130818	19	-	9530985	9533966	291	annot_exons	hsa_circ_0049148	yes	yes	1.67143	125.624	0	16.7143	0	0	0	0	0	0	0	0	0	0	0	0	0	0	0	0	0	1256.24	0	1	0	0	0	0	0	0	0	0	0	0	0	0	0	0	0
circ_007675	ENSG00000107518	10	+	115120185	115215880	1425	annot_exons	novel	yes	yes	203.759	125.624	255.585	384.429	0	520.116	38.6698	33.1466	92.2084	94.611	138.128	480.697	0	0	0	0	0	0	0	0	0	1256.24	5	23	0	17	1	1	3	5	6	32	0	0	0	0	0	0	0
circ_010135	ENSG00000053254	14	-	89161076	89162969	1894	one_exon	novel	no	yes	0	125.624	0	0	0	0	0	0	0	0	0	0	0	0	0	0	0	0	0	0	0	1256.24	0	0	0	0	0	0	0	0	0	0	0	0	0	0	0	0	0
circ_005985	ENSG00000216775	6	+	52665274	52666878	636	annot_exons	novel	no	yes	0	124.378	0	0	0	0	0	0	0	0	0	0	0	0	0	1243.78	0	0	0	0	0	0	0	0	0	0	0	0	0	0	0	0	0	0	0	31	0	0	0
circ_012607	ENSG00000145246	4	+	47580398	47591367	1147	annot_exons	novel	no	yes	0	124.378	0	0	0	0	0	0	0	0	0	0	0	0	0	1243.78	0	0	0	0	0	0	0	0	0	0	0	0	0	0	0	0	0	0	0	31	0	0	0
circ_010061	ENSG00000136237	7	-	22156810	22156888	79	one_exon	novel	no	yes	0	124.334	0	0	0	0	0	0	0	0	0	0	0	1243.34	0	0	0	0	0	0	0	0	0	0	0	0	0	0	0	0	0	0	0	42	0	0	0	0	0
circ_002472	ENSG00000198815	1	-	42278348	42278784	437	exon_intron	novel	yes	yes	6.49648	122.274	0	0	0	0	0	0	0	18.9222	46.0426	0	0	0	0	0	0	0	1222.74	0	0	0	0	0	0	0	0	0	0	1	2	0	0	0	0	0	0	0	18
circ_002747	ENSG00000151694	2	-	9521203	9523338	1052	annot_exons	novel	no	yes	0	122.034	0	0	0	0	0	0	0	0	0	0	0	0	0	0	0	0	0	0	0	1220.34	0	0	0	0	0	0	0	0	0	0	0	0	0	0	0	0	0
circ_003113	NA	18	+	77411374	77414142	2769	intergenic	novel	yes	yes	53.7465	121.423	0	0	0	30.5951	154.679	99.4398	30.7361	37.8444	184.171	0	0	0	0	0	0	0	0	1214.23	0	0	0	0	0	1	4	3	1	2	8	0	0	0	0	0	0	0	0
circ_009417	ENSG00000135049	9	-	85642827	85646418	215	annot_exons	novel	yes	yes	3.86698	121.423	0	0	0	0	38.6698	0	0	0	0	0	0	0	0	0	0	0	0	1214.23	0	0	0	0	0	0	1	0	0	0	0	0	0	0	0	0	0	0	0
circ_011157	ENSG00000132676	1	+	155721517	155726019	675	annot_exons	hsa_circ_0014613	yes	yes	9.12337	121.423	0	0	0	61.1901	0	0	0	0	0	30.0436	0	0	0	0	0	0	0	1214.23	0	0	0	0	0	2	0	0	0	0	0	2	0	0	0	0	0	0	0
circ_009468	ENSG00000183023	2	-	40428475	40430301	1827	one_exon	novel	yes	yes	13.7496	120.366	0	16.7143	0	0	38.6698	33.1466	0	18.9222	0	30.0436	0	0	0	1203.66	0	0	0	0	0	0	0	1	0	0	1	1	0	1	0	2	0	0	0	30	0	0	0
circ_017924	ENSG00000132676	1	+	155717006	155726019	798	annot_exons	hsa_circ_0014611	yes	yes	60.9534	120.366	51.1169	16.7143	158.053	0	116.009	66.2932	61.4723	56.7666	23.0213	60.0871	0	0	0	1203.66	0	0	0	0	0	0	1	1	3	0	3	2	2	3	1	4	0	0	0	30	0	0	0
circ_013265	ENSG00000177076	9	+	19423862	19424841	257	annot_exons	hsa_circ_0086482	yes	yes	105.014	120.165	0	83.5715	105.369	91.7852	38.6698	165.733	122.945	94.611	92.0853	255.37	0	0	0	0	0	0	0	0	1201.65	0	0	5	2	3	1	5	4	5	4	17	0	0	0	0	0	0	0
circ_018056	ENSG00000072134	17	+	19309885	19329647	754	annot_exons	hsa_circ_0002876	yes	yes	144.229	120.165	0	117	105.369	30.5951	0	198.88	215.153	94.611	575.533	105.152	0	0	0	0	0	0	0	0	1201.65	0	0	7	2	1	0	6	7	5	25	7	0	0	0	0	0	0	0
circ_011332	ENSG00000008952	3	+	169982769	169993197	1082	annot_exons	novel	no	yes	0	118.797	0	0	0	0	0	0	0	0	0	0	0	0	1187.97	0	0	0	0	0	0	0	0	0	0	0	0	0	0	0	0	0	0	0	13	0	0	0	0
circ_001937	ENSG00000109618	4	-	25127264	25159107	1006	annot_exons	hsa_circ_0069335	yes	yes	161.54	117.405	51.1169	33.4286	52.6843	183.57	386.698	364.613	215.153	56.7666	46.0426	225.327	0	0	0	481.464	0	692.589	0	0	0	0	1	2	1	6	10	11	7	3	2	15	0	0	0	12	0	14	0
circ_008356	ENSG00000251136	8	-	89587891	89596512	254	annot_exons	hsa_circ_0002915	yes	yes	79.2193	116.354	0	100.286	0	30.5951	38.6698	0	92.2084	227.066	138.128	165.24	0	0	0	1163.54	0	0	0	0	0	0	0	6	0	1	1	0	3	12	6	11	0	0	0	29	0	0	0
circ_000081	ENSG00000097033	1	+	86715724	86719635	271	annot_exons	hsa_circ_0013081	yes	yes	17.3306	116.144	0	50.1429	0	0	38.6698	0	61.4723	0	23.0213	0	0	0	0	0	0	0	0	1161.44	0	0	0	3	0	0	1	0	2	0	1	0	0	0	0	0	0	0	0
circ_002814	ENSG00000169379	3	+	94003659	94003908	250	one_exon	novel	yes	yes	27.3399	116.144	0	33.4286	0	0	0	0	61.4723	132.455	46.0426	0	0	0	0	0	0	0	0	1161.44	0	0	0	2	0	0	0	0	2	7	2	0	0	0	0	0	0	0	0
circ_011503	ENSG00000261126	18	+	80051284	80054330	3047	intronic	novel	yes	yes	2.30213	116.144	0	0	0	0	0	0	0	0	23.0213	0	0	0	0	0	0	0	0	1161.44	0	0	0	0	0	0	0	0	0	0	1	0	0	0	0	0	0	0	0
circ_013056	ENSG00000119778	2	-	23754179	23786223	1559	annot_exons	novel	no	yes	0	116.144	0	0	0	0	0	0	0	0	0	0	0	0	0	0	0	0	0	1161.44	0	0	0	0	0	0	0	0	0	0	0	0	0	0	0	0	0	0	0
circ_000574	ENSG00000166377	18	+	79095633	79154555	1878	annot_exons	novel	yes	yes	1.50218	115.481	0	0	0	0	0	0	0	0	0	15.0218	0	0	0	0	0	0	1154.81	0	0	0	0	0	0	0	0	0	0	0	0	1	0	0	0	0	0	0	17
circ_001229	ENSG00000100852	14	+	32090502	32094386	3885	one_exon	hsa_circ_0031583	yes	yes	82.6664	115.481	102.234	117	105.369	91.7852	77.3395	0	30.7361	18.9222	253.234	30.0436	0	0	0	0	0	0	1154.81	0	0	0	2	7	2	3	2	0	1	1	11	2	0	0	0	0	0	0	17
circ_005070	ENSG00000095110	11	+	114526623	114540760	14138	antisense	novel	yes	yes	2.30213	115.481	0	0	0	0	0	0	0	0	23.0213	0	0	0	0	0	0	0	1154.81	0	0	0	0	0	0	0	0	0	0	0	1	0	0	0	0	0	0	0	17
circ_010583	ENSG00000203805	10	+	120589303	120589740	438	one_exon	novel	yes	yes	10.88	115.453	0	16.7143	0	0	0	0	0	0	92.0853	0	0	1154.53	0	0	0	0	0	0	0	0	0	1	0	0	0	0	0	0	4	0	0	39	0	0	0	0	0
circ_000350	ENSG00000147862	9	-	14146689	14179780	363	annot_exons	hsa_circ_0086376	yes	yes	126.203	114.856	153.351	133.714	0	91.7852	77.3395	331.466	92.2084	245.988	46.0426	90.1307	0	0	0	0	0	0	0	0	0	1148.56	3	8	0	3	2	10	3	13	2	6	0	0	0	0	0	0	0
circ_003097	ENSG00000111783	12	+	106686884	106689364	292	annot_exons	novel	yes	yes	24.0662	113.783	0	0	0	0	77.3395	132.586	30.7361	0	0	0	0	0	0	0	0	1137.83	0	0	0	0	0	0	0	0	2	4	1	0	0	0	0	0	0	0	0	23	0
circ_000457	ENSG00000185745	10	+	89403592	89403694	103	one_exon	novel	no	yes	0	112.342	0	0	0	0	0	0	0	0	0	0	0	0	0	1123.42	0	0	0	0	0	0	0	0	0	0	0	0	0	0	0	0	0	0	0	28	0	0	0
circ_012077	ENSG00000165113	9	-	83739705	83768970	1291	annot_exons	novel	no	yes	0	112.342	0	0	0	0	0	0	0	0	0	0	0	0	0	1123.42	0	0	0	0	0	0	0	0	0	0	0	0	0	0	0	0	0	0	0	28	0	0	0
circ_012486	ENSG00000158169	9	-	95240649	95249369	423	annot_exons	hsa_circ_0007298	yes	yes	11.5184	112.342	0	0	0	0	77.3395	0	0	37.8444	0	0	0	0	0	1123.42	0	0	0	0	0	0	0	0	0	0	2	0	0	2	0	0	0	0	0	28	0	0	0
circ_011207	ENSG00000173905	3	-	168036836	168041474	326	annot_exons	hsa_circ_0004086	yes	yes	10.2234	111.267	102.234	0	0	0	0	0	0	0	0	0	0	0	0	0	0	0	0	0	0	1112.67	2	0	0	0	0	0	0	0	0	0	0	0	0	0	0	0	0
circ_010924	ENSG00000115461	2	+	216674389	216674451	63	antisense	novel	no	yes	0	110.588	0	0	0	0	0	0	0	0	0	0	0	0	0	561.708	0	544.177	0	0	0	0	0	0	0	0	0	0	0	0	0	0	0	0	0	14	0	11	0
circ_016545	ENSG00000177706	7	+	200317	200399	83	intronic	novel	no	yes	0	110.392	0	0	0	0	0	0	0	0	0	0	1103.92	0	0	0	0	0	0	0	0	0	0	0	0	0	0	0	0	0	0	0	15	0	0	0	0	0	0
circ_011654	ENSG00000150667	15	-	39595449	39595792	344	intronic	novel	no	yes	0	108.688	0	0	0	0	0	0	0	0	0	0	0	0	0	0	0	0	1086.88	0	0	0	0	0	0	0	0	0	0	0	0	0	0	0	0	0	0	0	16
circ_002420	ENSG00000180530	21	-	14964622	15043574	4642	annot_exons	novel	no	yes	0	106.572	0	0	0	0	0	0	0	0	0	0	0	1065.72	0	0	0	0	0	0	0	0	0	0	0	0	0	0	0	0	0	0	0	36	0	0	0	0	0
circ_008935	ENSG00000198363	8	-	61548071	61556022	327	annot_exons	hsa_circ_0084603	no	yes	0	106.572	0	0	0	0	0	0	0	0	0	0	0	1065.72	0	0	0	0	0	0	0	0	0	0	0	0	0	0	0	0	0	0	0	36	0	0	0	0	0
circ_003930	ENSG00000117461	1	-	46055795	46131956	2408	annot_exons	novel	yes	yes	7.56888	105.585	0	0	0	0	0	0	0	75.6888	0	0	0	0	0	0	0	0	0	1055.85	0	0	0	0	0	0	0	0	0	4	0	0	0	0	0	0	0	0	0
circ_001636	ENSG00000103489	16	-	17258988	17259498	511	one_exon	hsa_circ_0003559	yes	yes	100.725	105.145	0	100.286	0	122.38	77.3395	0	122.945	56.7666	437.405	90.1307	0	0	0	0	0	0	0	0	1051.45	0	0	6	0	4	2	0	4	3	19	6	0	0	0	0	0	0	0
circ_010373	ENSG00000117899	15	-	80978931	80982182	780	annot_exons	hsa_circ_001879	yes	yes	39.7947	105.145	51.1169	0	105.369	30.5951	0	33.1466	0	94.611	23.0213	60.0871	0	0	0	0	0	0	0	0	1051.45	0	1	0	2	1	0	1	0	5	1	4	0	0	0	0	0	0	0
circ_013429	ENSG00000078674	8	+	18011237	18011827	291	annot_exons	hsa_circ_0083465	yes	yes	129.293	105.145	460.052	150.429	210.737	0	232.019	132.586	0	0	92.0853	15.0218	0	0	0	0	0	0	0	0	1051.45	0	9	9	4	0	6	4	0	0	4	1	0	0	0	0	0	0	0
circ_004183	ENSG00000100347	22	+	43996399	43996514	116	one_exon	novel	no	yes	0	104.317	0	0	0	0	0	0	0	0	0	0	0	0	0	1043.17	0	0	0	0	0	0	0	0	0	0	0	0	0	0	0	0	0	0	0	26	0	0	0
circ_008149	ENSG00000082269	6	+	70413646	70491083	1547	annot_exons	novel	no	yes	0	104.317	0	0	0	0	0	0	0	0	0	0	0	0	0	1043.17	0	0	0	0	0	0	0	0	0	0	0	0	0	0	0	0	0	0	0	26	0	0	0
circ_009394	ENSG00000172262	5	+	43161249	43161931	683	one_exon	hsa_circ_0072380	yes	yes	46.0688	104.088	0	50.1429	52.6843	91.7852	77.3395	33.1466	30.7361	56.7666	23.0213	45.0653	0	0	0	0	0	0	0	0	0	1040.88	0	3	1	3	2	1	1	3	1	3	0	0	0	0	0	0	0
circ_003570	ENSG00000205730	16	+	19115602	19115700	99	one_exon	novel	no	yes	0	103.032	0	0	0	0	0	0	0	0	0	0	1030.32	0	0	0	0	0	0	0	0	0	0	0	0	0	0	0	0	0	0	0	14	0	0	0	0	0	0
circ_009527	ENSG00000112096	6	-	159682474	159688242	462	annot_exons	hsa_circ_0004662	yes	yes	230.709	103.032	613.403	167.143	263.421	122.38	270.688	232.026	30.7361	283.833	23.0213	300.436	1030.32	0	0	0	0	0	0	0	0	0	12	10	5	4	7	7	1	15	1	20	14	0	0	0	0	0	0
circ_012284	ENSG00000246174	11	+	78173973	78174030	58	one_exon	novel	no	yes	0	101.454	0	0	0	0	0	0	0	0	0	0	0	0	0	0	1014.54	0	0	0	0	0	0	0	0	0	0	0	0	0	0	0	0	0	0	0	9	0	0
circ_007165	ENSG00000141298	17	-	29635968	29650800	1183	annot_exons	novel	yes	yes	3.05951	100.521	0	0	0	30.5951	0	0	0	0	0	0	0	0	1005.21	0	0	0	0	0	0	0	0	0	0	1	0	0	0	0	0	0	0	0	11	0	0	0	0
circ_001688	ENSG00000166068	15	-	38325989	38327745	1757	antisense	novel	no	yes	0	100.499	0	0	0	0	0	0	0	0	0	0	0	0	0	0	0	0	0	0	0	1004.99	0	0	0	0	0	0	0	0	0	0	0	0	0	0	0	0	0
circ_011201	ENSG00000166503	15	-	83151215	83192308	809	annot_exons	novel	no	yes	0	100.499	0	0	0	0	0	0	0	0	0	0	0	0	0	0	0	0	0	0	0	1004.99	0	0	0	0	0	0	0	0	0	0	0	0	0	0	0	0	0
circ_004632	ENSG00000135298	6	+	69388918	69389005	88	one_exon	novel	no	yes	0	100.306	0	0	0	0	0	0	0	0	0	0	0	0	0	0	0	0	0	1003.06	0	0	0	0	0	0	0	0	0	0	0	0	0	0	0	0	0	0	0
circ_013782	ENSG00000015171	10	-	245901	273499	27599	antisense	novel	yes	yes	20.031	100.306	0	33.4286	52.6843	30.5951	0	0	30.7361	37.8444	0	15.0218	0	0	0	0	0	0	0	1003.06	0	0	0	2	1	1	0	0	1	2	0	1	0	0	0	0	0	0	0
circ_000256	ENSG00000105568	19	+	52225717	52225808	92	one_exon	hsa_circ_0052092	no	yes	0	100.305	0	0	0	0	0	0	0	0	0	0	0	0	0	1003.05	0	0	0	0	0	0	0	0	0	0	0	0	0	0	0	0	0	0	0	25	0	0	0
circ_007676	ENSG00000138688	4	+	122313628	122316862	619	annot_exons	novel	no	yes	0	100.305	0	0	0	0	0	0	0	0	0	0	0	0	0	1003.05	0	0	0	0	0	0	0	0	0	0	0	0	0	0	0	0	0	0	0	25	0	0	0
circ_013201	ENSG00000151552	4	-	17490662	17501859	334	annot_exons	novel	no	yes	0	97.6909	0	0	0	0	0	0	0	0	0	0	0	976.909	0	0	0	0	0	0	0	0	0	0	0	0	0	0	0	0	0	0	0	33	0	0	0	0	0
circ_018062	ENSG00000178988	4	-	6708474	6708635	162	one_exon	novel	no	yes	0	97.6909	0	0	0	0	0	0	0	0	0	0	0	976.909	0	0	0	0	0	0	0	0	0	0	0	0	0	0	0	0	0	0	0	33	0	0	0	0	0
circ_013134	ENSG00000047617	12	-	5732520	5807368	1461	annot_exons	novel	yes	yes	5.26843	97.6342	0	0	52.6843	0	0	0	0	0	0	0	0	0	0	0	0	0	0	0	976.342	0	0	0	1	0	0	0	0	0	0	0	0	0	0	0	0	0	0
circ_009075	ENSG00000170633	12	+	121424135	121424260	126	one_exon	novel	no	yes	0	96.9097	0	0	0	0	0	0	0	0	0	0	0	0	0	0	0	0	0	0	0	969.097	0	0	0	0	0	0	0	0	0	0	0	0	0	0	0	0	0
circ_014264	ENSG00000105176	19	+	29985223	29986417	215	annot_exons	hsa_circ_001099	yes	yes	41.7471	95.0269	0	0	0	61.1901	77.3395	99.4398	61.4723	18.9222	69.064	30.0436	0	0	0	0	0	0	0	950.269	0	0	0	0	0	2	2	3	2	1	3	2	0	0	0	0	0	0	0
circ_015124	ENSG00000116350	1	-	29148326	29148416	91	one_exon	novel	no	yes	0	95.0269	0	0	0	0	0	0	0	0	0	0	0	0	0	0	0	0	0	950.269	0	0	0	0	0	0	0	0	0	0	0	0	0	0	0	0	0	0	0
circ_017744	ENSG00000109689	4	-	27022833	27023039	207	antisense	novel	no	yes	0	95.0269	0	0	0	0	0	0	0	0	0	0	0	0	0	0	0	0	0	950.269	0	0	0	0	0	0	0	0	0	0	0	0	0	0	0	0	0	0	0
circ_001859	ENSG00000147488	8	-	52171569	52172583	847	annot_exons	novel	yes	yes	8.0879	94.7306	0	50.1429	0	0	0	0	30.7361	0	0	0	0	947.306	0	0	0	0	0	0	0	0	0	3	0	0	0	0	1	0	0	0	0	32	0	0	0	0	0
circ_005901	ENSG00000170456	12	-	31451940	31452476	537	one_exon	hsa_circ_0025828	yes	yes	24.0315	94.7306	102.234	0	0	0	0	66.2932	0	56.7666	0	15.0218	0	947.306	0	0	0	0	0	0	0	0	2	0	0	0	0	2	0	3	0	1	0	32	0	0	0	0	0
circ_002528	ENSG00000102595	13	-	95985239	95996135	1794	annot_exons	hsa_circ_0003836	yes	yes	54.3597	93.9943	204.468	66.8572	0	0	38.6698	33.1466	30.7361	94.611	0	75.1089	0	0	0	0	0	939.943	0	0	0	0	4	4	0	0	1	1	1	5	0	5	0	0	0	0	0	19	0
circ_016669	ENSG00000141568	17	+	82563354	82571870	490	annot_exons	hsa_circ_001759	yes	yes	73.2356	92.2805	0	83.5715	52.6843	305.951	0	99.4398	30.7361	37.8444	92.0853	30.0436	0	0	0	922.805	0	0	0	0	0	0	0	5	1	10	0	3	1	2	4	2	0	0	0	23	0	0	0
circ_006380	ENSG00000161040	7	-	103025063	103047020	707	annot_exons	novel	yes	yes	12.1731	91.7703	0	0	0	0	0	0	0	75.6888	46.0426	0	0	917.703	0	0	0	0	0	0	0	0	0	0	0	0	0	0	0	4	2	0	0	31	0	0	0	0	0
circ_004121	ENSG00000109381	4	-	139125164	139139497	489	annot_exons	hsa_circ_001518	yes	yes	433.017	90.1239	511.169	384.429	684.895	367.141	270.688	265.173	553.25	397.366	460.426	435.632	0	0	0	0	0	0	0	0	901.239	0	10	23	13	12	7	8	18	21	20	29	0	0	0	0	0	0	0
circ_003477	ENSG00000102763	13	-	41685075	41685158	84	one_exon	novel	no	yes	0	89.7477	0	0	0	0	0	0	0	0	0	0	0	0	0	0	0	0	0	897.477	0	0	0	0	0	0	0	0	0	0	0	0	0	0	0	0	0	0	0
circ_009585	NA	6	-	103812357	103812702	346	intergenic	novel	no	yes	0	89.7477	0	0	0	0	0	0	0	0	0	0	0	0	0	0	0	0	0	897.477	0	0	0	0	0	0	0	0	0	0	0	0	0	0	0	0	0	0	0
circ_007190	ENSG00000106615	7	-	151484737	151498180	232	annot_exons	hsa_circ_0004779	yes	yes	6.87133	89.0472	0	0	0	0	38.6698	0	0	0	0	30.0436	0	0	0	0	0	890.472	0	0	0	0	0	0	0	0	1	0	0	0	0	2	0	0	0	0	0	18	0
circ_001088	ENSG00000143643	1	-	230954333	230961303	382	annot_exons	hsa_circ_000564	yes	yes	100.18	88.8099	102.234	16.7143	316.106	122.38	38.6698	66.2932	153.681	94.611	46.0426	45.0653	0	888.099	0	0	0	0	0	0	0	0	2	1	6	4	1	2	5	5	2	3	0	30	0	0	0	0	0
circ_005649	ENSG00000137845	15	-	58633196	58665197	866	annot_exons	novel	yes	yes	11.6282	88.8099	51.1169	50.1429	0	0	0	0	0	0	0	15.0218	0	888.099	0	0	0	0	0	0	0	0	1	3	0	0	0	0	0	0	0	1	0	30	0	0	0	0	0
circ_005761	ENSG00000117419	1	-	44308310	44339322	866	annot_exons	hsa_circ_0007693	yes	yes	436.287	88.8099	153.351	351	632.211	458.926	928.074	265.173	491.778	170.3	506.469	405.588	0	888.099	0	0	0	0	0	0	0	0	3	21	12	15	24	8	16	9	22	27	0	30	0	0	0	0	0
circ_015536	ENSG00000165029	9	+	104783221	104784062	842	antisense	novel	no	yes	0	88.8099	0	0	0	0	0	0	0	0	0	0	0	888.099	0	0	0	0	0	0	0	0	0	0	0	0	0	0	0	0	0	0	0	30	0	0	0	0	0
circ_005890	ENSG00000138175	10	-	102685816	102689943	237	annot_exons	novel	yes	yes	3.78444	88.3132	0	0	0	0	0	0	0	37.8444	0	0	883.132	0	0	0	0	0	0	0	0	0	0	0	0	0	0	0	0	2	0	0	12	0	0	0	0	0	0
circ_008289	ENSG00000170145	11	+	111728567	111728641	75	one_exon	novel	no	yes	0	88.3132	0	0	0	0	0	0	0	0	0	0	883.132	0	0	0	0	0	0	0	0	0	0	0	0	0	0	0	0	0	0	0	12	0	0	0	0	0	0
circ_011447	ENSG00000071967	2	+	171554696	171554921	226	one_exon	novel	no	yes	0	88.3132	0	0	0	0	0	0	0	0	0	0	883.132	0	0	0	0	0	0	0	0	0	0	0	0	0	0	0	0	0	0	0	12	0	0	0	0	0	0
circ_007406	ENSG00000189144	19	-	37738903	37740710	1362	annot_exons	novel	no	yes	0	88.3092	0	0	0	0	0	0	0	0	0	0	0	0	0	0	0	0	883.092	0	0	0	0	0	0	0	0	0	0	0	0	0	0	0	0	0	0	0	13
circ_008769	ENSG00000148948	11	-	40114391	40116334	1944	one_exon	novel	no	yes	0	88.3092	0	0	0	0	0	0	0	0	0	0	0	0	0	0	0	0	883.092	0	0	0	0	0	0	0	0	0	0	0	0	0	0	0	0	0	0	0	13
circ_015520	ENSG00000127947	7	+	77585543	77600806	314	annot_exons	hsa_circ_0003764	yes	yes	85.4553	88.2683	51.1169	83.5715	263.421	0	154.679	99.4398	61.4723	56.7666	69.064	15.0218	0	0	0	882.683	0	0	0	0	0	0	1	5	5	0	4	3	2	3	3	1	0	0	0	22	0	0	0
circ_004560	ENSG00000241127	7	+	39609617	39610458	842	exon_intron	novel	yes	yes	1.50218	84.4684	0	0	0	0	0	0	0	0	0	15.0218	0	0	0	0	0	0	0	844.684	0	0	0	0	0	0	0	0	0	0	0	1	0	0	0	0	0	0	0
circ_007015	ENSG00000066557	1	-	70151128	70152543	189	annot_exons	novel	no	yes	0	84.4684	0	0	0	0	0	0	0	0	0	0	0	0	0	0	0	0	0	844.684	0	0	0	0	0	0	0	0	0	0	0	0	0	0	0	0	0	0	0
circ_007443	ENSG00000118217	1	+	161778244	161784096	298	annot_exons	hsa_circ_0003039	yes	yes	5.23508	84.2561	0	33.4286	0	0	0	0	0	18.9222	0	0	0	0	0	842.561	0	0	0	0	0	0	0	2	0	0	0	0	0	1	0	0	0	0	0	21	0	0	0
circ_010736	ENSG00000164252	5	+	77034418	77036720	786	annot_exons	hsa_circ_0073068	yes	yes	22.1905	84.2561	51.1169	33.4286	0	0	0	0	61.4723	37.8444	23.0213	15.0218	0	0	0	842.561	0	0	0	0	0	0	1	2	0	0	0	0	2	2	1	1	0	0	0	21	0	0	0
circ_004417	ENSG00000135249	7	+	105551570	105555227	338	annot_exons	hsa_circ_0081861	yes	yes	29.6829	82.8893	204.468	0	0	0	77.3395	0	0	0	0	15.0218	0	828.893	0	0	0	0	0	0	0	0	4	0	0	0	2	0	0	0	0	1	0	28	0	0	0	0	0
circ_007362	ENSG00000175643	16	+	11379822	11381171	440	annot_exons	novel	yes	yes	10.5369	82.6136	0	0	105.369	0	0	0	0	0	0	0	0	0	0	0	0	0	0	0	826.136	0	0	0	2	0	0	0	0	0	0	0	0	0	0	0	0	0	0
circ_007956	ENSG00000134333	11	+	18400837	18403811	481	annot_exons	hsa_circ_0006469	yes	yes	11.4307	82.5527	51.1169	0	0	0	0	33.1466	0	0	0	30.0436	0	0	0	0	0	0	0	0	0	825.527	1	0	0	0	0	1	0	0	0	2	0	0	0	0	0	0	0
circ_012231	ENSG00000104375	8	-	98526742	98548161	387	annot_exons	hsa_circ_0003593	yes	yes	57.3172	81.5162	153.351	66.8572	0	91.7852	77.3395	66.2932	30.7361	56.7666	0	30.0436	0	0	0	0	0	0	815.162	0	0	0	3	4	0	3	2	2	1	3	0	2	0	0	0	0	0	0	12
circ_012359	ENSG00000126012	X	-	53217143	53218398	429	annot_exons	hsa_circ_0090618	yes	yes	46.617	81.5162	0	16.7143	105.369	0	38.6698	198.88	61.4723	0	0	45.0653	0	0	0	0	0	0	815.162	0	0	0	0	1	2	0	1	6	2	0	0	3	0	0	0	0	0	0	12
circ_005909	ENSG00000184226	13	-	66631210	66631285	76	one_exon	novel	no	yes	0	80.2439	0	0	0	0	0	0	0	0	0	0	0	0	0	802.439	0	0	0	0	0	0	0	0	0	0	0	0	0	0	0	0	0	0	0	20	0	0	0
circ_009880	ENSG00000225190	17	-	45475100	45475726	627	one_exon	hsa_circ_0044177	yes	yes	331.736	79.8462	204.468	66.8572	632.211	305.951	348.028	563.492	583.986	264.911	92.0853	255.37	147.189	651.273	0	0	0	0	0	0	0	0	4	4	12	10	9	17	19	14	4	17	2	22	0	0	0	0	0
circ_001481	ENSG00000170340	2	+	62222212	62222906	695	one_exon	novel	no	yes	0	79.1891	0	0	0	0	0	0	0	0	0	0	0	0	0	0	0	0	0	791.891	0	0	0	0	0	0	0	0	0	0	0	0	0	0	0	0	0	0	0
circ_001354	ENSG00000130338	6	+	158501678	158504178	2501	one_exon	hsa_circ_0002163	yes	yes	37.1451	78.9634	0	66.8572	0	61.1901	0	0	92.2084	0	46.0426	105.152	0	0	0	0	0	0	0	0	0	789.634	0	4	0	2	0	0	3	0	2	7	0	0	0	0	0	0	0
circ_004598	ENSG00000270170	3	+	196943281	196943356	76	one_exon	novel	no	yes	0	78.9634	0	0	0	0	0	0	0	0	0	0	0	0	0	0	0	0	0	0	0	789.634	0	0	0	0	0	0	0	0	0	0	0	0	0	0	0	0	0
circ_004885	ENSG00000030582	17	-	44352788	44352861	74	antisense	novel	no	yes	0	78.9634	0	0	0	0	0	0	0	0	0	0	0	0	0	0	0	0	0	0	0	789.634	0	0	0	0	0	0	0	0	0	0	0	0	0	0	0	0	0
circ_013471	ENSG00000173041	7	-	64543707	64544432	223	annot_exons	hsa_circ_0002566	yes	yes	464.525	77.8979	204.468	133.714	368.79	336.546	1392.11	563.492	891.348	227.066	92.0853	435.632	0	0	0	0	0	643.119	135.86	0	0	0	4	8	7	11	36	17	29	12	4	29	0	0	0	0	0	13	2
circ_002190	ENSG00000184209	12	+	123472363	123472430	68	one_exon	novel	no	yes	0	76.9686	0	0	0	0	0	0	0	0	0	0	0	769.686	0	0	0	0	0	0	0	0	0	0	0	0	0	0	0	0	0	0	0	26	0	0	0	0	0
circ_006513	ENSG00000176896	X	+	13666317	13680598	964	annot_exons	hsa_circ_0007717	yes	yes	164.227	75.3742	204.468	167.143	210.737	61.1901	154.679	132.586	215.153	37.8444	368.341	90.1307	0	0	0	0	0	0	0	0	0	753.742	4	10	4	2	4	4	7	2	16	6	0	0	0	0	0	0	0
circ_014829	ENSG00000077264	X	+	111142096	111192618	1240	annot_exons	novel	yes	yes	3.34286	75.1033	0	33.4286	0	0	0	0	0	0	0	0	0	0	0	0	0	0	0	0	751.033	0	0	2	0	0	0	0	0	0	0	0	0	0	0	0	0	0	0
circ_000737	ENSG00000163939	3	-	52678500	52682233	510	annot_exons	hsa_circ_0002801	yes	yes	52.3137	74.7232	204.468	16.7143	0	0	0	66.2932	0	113.533	92.0853	30.0436	0	0	0	0	0	0	747.232	0	0	0	4	1	0	0	0	2	0	6	4	2	0	0	0	0	0	0	11
circ_008297	ENSG00000106278	7	+	122028552	122055087	1657	annot_exons	novel	yes	yes	14.5276	74.7232	0	0	0	61.1901	0	0	0	0	69.064	15.0218	0	0	0	0	0	0	747.232	0	0	0	0	0	0	2	0	0	0	0	3	1	0	0	0	0	0	0	11
circ_001311	ENSG00000162972	2	+	199959268	199965141	1756	exon_intron	novel	no	yes	0	73.9098	0	0	0	0	0	0	0	0	0	0	0	0	0	0	0	0	0	739.098	0	0	0	0	0	0	0	0	0	0	0	0	0	0	0	0	0	0	0
circ_002476	ENSG00000152894	6	-	128078813	128089992	721	annot_exons	novel	yes	yes	1.67143	73.9098	0	16.7143	0	0	0	0	0	0	0	0	0	0	0	0	0	0	0	739.098	0	0	0	1	0	0	0	0	0	0	0	0	0	0	0	0	0	0	0
circ_005913	ENSG00000127947	7	-	77626898	77627159	262	antisense	novel	no	yes	0	73.9098	0	0	0	0	0	0	0	0	0	0	0	0	0	0	0	0	0	739.098	0	0	0	0	0	0	0	0	0	0	0	0	0	0	0	0	0	0	0
circ_007060	ENSG00000011566	2	-	39336920	39337581	104	annot_exons	hsa_circ_0054214	yes	yes	26.5102	73.9098	0	33.4286	105.369	0	77.3395	0	0	18.9222	0	30.0436	0	0	0	0	0	0	0	739.098	0	0	0	2	2	0	2	0	0	1	0	2	0	0	0	0	0	0	0
circ_010836	ENSG00000177051	19	-	45715876	45716532	657	intronic	novel	no	yes	0	73.9098	0	0	0	0	0	0	0	0	0	0	0	0	0	0	0	0	0	739.098	0	0	0	0	0	0	0	0	0	0	0	0	0	0	0	0	0	0	0
circ_014319	ENSG00000142606	1	-	2609339	2609419	81	one_exon	novel	no	yes	0	73.9098	0	0	0	0	0	0	0	0	0	0	0	0	0	0	0	0	0	739.098	0	0	0	0	0	0	0	0	0	0	0	0	0	0	0	0	0	0	0
circ_004129	ENSG00000198879	10	-	7367649	7381949	487	annot_exons	hsa_circ_0017648	yes	yes	248.195	73.5943	408.935	267.429	474.158	183.57	386.698	165.733	338.097	0	92.0853	165.24	735.943	0	0	0	0	0	0	0	0	0	8	16	9	6	10	5	11	0	4	11	10	0	0	0	0	0	0
circ_015623	ENSG00000136770	10	-	21904522	21929141	598	annot_exons	novel	yes	yes	41.4796	73.1061	51.1169	33.4286	105.369	30.5951	77.3395	33.1466	30.7361	0	23.0213	30.0436	0	0	731.061	0	0	0	0	0	0	0	1	2	2	1	2	1	1	0	1	2	0	0	8	0	0	0	0
circ_011610	ENSG00000166123	16	-	46918627	46929083	10457	antisense	novel	no	yes	0	72.2195	0	0	0	0	0	0	0	0	0	0	0	0	0	722.195	0	0	0	0	0	0	0	0	0	0	0	0	0	0	0	0	0	0	0	18	0	0	0
circ_004525	ENSG00000135164	7	+	87163495	87174669	728	annot_exons	hsa_circ_0005515	yes	yes	11.581	71.7849	0	0	0	30.5951	0	66.2932	0	18.9222	0	0	0	0	0	0	0	0	0	0	0	717.849	0	0	0	1	0	2	0	1	0	0	0	0	0	0	0	0	0
circ_012708	ENSG00000174013	3	+	196584322	196584404	83	one_exon	novel	no	yes	0	71.7849	0	0	0	0	0	0	0	0	0	0	0	0	0	0	0	0	0	0	0	717.849	0	0	0	0	0	0	0	0	0	0	0	0	0	0	0	0	0
circ_018151	ENSG00000135048	9	-	71730739	71732520	346	annot_exons	novel	no	yes	0	71.048	0	0	0	0	0	0	0	0	0	0	0	710.48	0	0	0	0	0	0	0	0	0	0	0	0	0	0	0	0	0	0	0	24	0	0	0	0	0
circ_006347	ENSG00000020577	14	+	54681935	54702580	7232	exon_intron	hsa_circ_0003301	yes	yes	30.7002	70.8699	0	0	52.6843	0	0	132.586	0	75.6888	46.0426	0	0	0	0	0	112.727	98.9413	271.721	0	225.31	0	0	0	1	0	0	4	0	4	2	0	0	0	0	0	1	2	4
circ_016655	ENSG00000144426	2	+	203083219	203084569	414	annot_exons	hsa_circ_0006734	yes	yes	19.8852	69.2589	0	0	0	0	38.6698	0	61.4723	75.6888	23.0213	0	0	0	0	0	0	692.589	0	0	0	0	0	0	0	0	1	0	2	4	1	0	0	0	0	0	0	14	0
circ_005598	ENSG00000171469	19	-	9614021	9618179	502	annot_exons	novel	yes	yes	38.7849	68.2074	102.234	0	0	0	77.3395	132.586	0	75.6888	0	0	0	0	0	682.074	0	0	0	0	0	0	2	0	0	0	2	4	0	4	0	0	0	0	0	17	0	0	0
circ_012411	ENSG00000178568	2	-	211701967	211725194	867	annot_exons	novel	yes	yes	5.7592	68.1957	0	0	0	0	38.6698	0	0	18.9222	0	0	0	0	0	0	0	0	0	0	0	681.957	0	0	0	0	1	0	0	1	0	0	0	0	0	0	0	0	0
circ_007840	ENSG00000186017	19	-	36449399	36450001	603	one_exon	novel	yes	yes	32.5876	67.7487	0	0	105.369	30.5951	0	33.1466	30.7361	18.9222	92.0853	15.0218	0	0	0	0	0	494.707	0	0	75.1033	107.677	0	0	2	1	0	1	1	1	4	1	0	0	0	0	0	10	0
circ_015397	ENSG00000142192	21	-	25954590	26000182	994	annot_exons	hsa_circ_0061339	yes	yes	171.006	67.6361	460.052	150.429	0	91.7852	232.019	232.026	122.945	132.455	138.128	150.218	0	0	0	0	676.361	0	0	0	0	0	9	9	0	3	6	7	4	7	6	10	0	0	0	0	6	0	0
circ_006754	ENSG00000182400	14	-	39158285	39159550	219	annot_exons	hsa_circ_0002395	yes	yes	28.355	65.2737	0	33.4286	105.369	0	0	0	0	75.6888	69.064	0	441.566	0	0	0	0	0	0	211.171	0	0	0	2	2	0	0	0	0	4	3	0	6	0	0	0	0	0	0
circ_017380	ENSG00000150760	10	+	126970702	126981973	181	annot_exons	hsa_circ_0005196	yes	yes	4.60426	65.1273	0	0	0	0	0	0	0	0	46.0426	0	0	651.273	0	0	0	0	0	0	0	0	0	0	0	0	0	0	0	0	2	0	0	22	0	0	0	0	0
circ_009199	ENSG00000146414	6	-	145893215	145894977	359	annot_exons	hsa_circ_0078139	yes	yes	44.9771	64.1952	306.701	66.8572	0	61.1901	0	0	0	0	0	15.0218	0	0	0	641.952	0	0	0	0	0	0	6	4	0	2	0	0	0	0	0	1	0	0	0	16	0	0	0
circ_012538	ENSG00000183354	9	-	5944871	5988545	1789	annot_exons	novel	yes	yes	29.9202	64.1952	51.1169	0	0	61.1901	0	0	0	56.7666	115.107	15.0218	0	0	0	641.952	0	0	0	0	0	0	1	0	0	2	0	0	0	3	5	1	0	0	0	16	0	0	0
circ_017547	ENSG00000159110	21	+	33241840	33263637	2111	annot_exons	novel	yes	yes	13.7828	63.9678	0	0	0	91.7852	0	0	0	0	46.0426	0	0	0	639.678	0	0	0	0	0	0	0	0	0	0	3	0	0	0	0	2	0	0	0	7	0	0	0	0
circ_004680	ENSG00000075292	2	+	71426887	71427011	125	one_exon	novel	no	yes	0	63.3513	0	0	0	0	0	0	0	0	0	0	0	0	0	0	0	0	0	633.513	0	0	0	0	0	0	0	0	0	0	0	0	0	0	0	0	0	0	0
circ_005918	ENSG00000127483	1	-	20744744	20776750	4430	annot_exons	novel	yes	yes	8.29459	63.3513	0	33.4286	0	30.5951	0	0	0	18.9222	0	0	0	0	0	0	0	0	0	633.513	0	0	0	2	0	1	0	0	0	1	0	0	0	0	0	0	0	0	0
circ_005921	ENSG00000150471	4	+	61381850	61383189	1340	exon_intron	novel	no	yes	0	63.3513	0	0	0	0	0	0	0	0	0	0	0	0	0	0	0	0	0	633.513	0	0	0	0	0	0	0	0	0	0	0	0	0	0	0	0	0	0	0
circ_017058	ENSG00000089248	12	+	112022423	112022784	362	one_exon	novel	no	yes	0	63.3513	0	0	0	0	0	0	0	0	0	0	0	0	0	0	0	0	0	633.513	0	0	0	0	0	0	0	0	0	0	0	0	0	0	0	0	0	0	0
circ_012465	ENSG00000145332	4	-	87195324	87195690	367	one_exon	hsa_circ_0002538	yes	yes	1703.49	62.167	1124.57	1320.43	1369.79	703.687	3093.58	861.812	952.82	4844.08	1772.64	991.438	0	621.67	0	0	0	0	0	0	0	0	22	79	26	23	80	26	31	256	77	66	0	21	0	0	0	0	0
circ_016088	ENSG00000048649	11	-	77675036	77693611	847	annot_exons	hsa_circ_0023701	yes	yes	14.42	62.0842	0	0	52.6843	0	0	0	61.4723	0	0	30.0436	147.189	473.653	0	0	0	0	0	0	0	0	0	0	1	0	0	0	2	0	0	2	2	16	0	0	0	0	0
circ_013572	ENSG00000153317	8	+	130052680	130052902	223	antisense	novel	no	yes	0	61.1372	0	0	0	0	0	0	0	0	0	0	0	0	0	0	0	0	611.372	0	0	0	0	0	0	0	0	0	0	0	0	0	0	0	0	0	0	0	9
circ_008709	NA	11	+	120016069	120016293	225	intergenic	novel	no	yes	0	61.0172	0	0	0	0	0	0	0	0	0	0	0	0	0	0	0	0	0	0	0	610.172	0	0	0	0	0	0	0	0	0	0	0	0	0	0	0	0	0
circ_004861	ENSG00000066933	15	-	71991103	72010447	567	annot_exons	hsa_circ_0036169	yes	yes	37.7856	60.0826	51.1169	33.4286	52.6843	61.1901	38.6698	0	30.7361	18.9222	46.0426	45.0653	0	0	0	0	0	0	0	0	600.826	0	1	2	1	2	1	0	1	1	2	3	0	0	0	0	0	0	0
circ_003656	ENSG00000204842	12	-	111552280	111555919	320	annot_exons	hsa_circ_0002457	yes	yes	78.1958	59.2066	102.234	83.5715	158.053	0	116.009	66.2932	122.945	56.7666	46.0426	30.0436	0	592.066	0	0	0	0	0	0	0	0	2	5	3	0	3	2	4	3	2	2	0	20	0	0	0	0	0
circ_010673	ENSG00000177189	X	-	20193487	20195145	268	annot_exons	novel	no	yes	0	58.8755	0	0	0	0	0	0	0	0	0	0	588.755	0	0	0	0	0	0	0	0	0	0	0	0	0	0	0	0	0	0	0	8	0	0	0	0	0	0
circ_012862	ENSG00000134313	2	-	8770670	8776892	308	annot_exons	hsa_circ_0005315	yes	yes	78.8981	58.3985	51.1169	33.4286	0	0	116.009	66.2932	30.7361	416.288	0	75.1089	0	0	182.765	401.22	0	0	0	0	0	0	1	2	0	0	3	2	1	22	0	5	0	0	2	10	0	0	0
circ_003549	NA	15	-	34488963	34490819	1857	intergenic	novel	yes	yes	4.19435	58.072	0	0	0	0	0	0	0	18.9222	23.0213	0	0	0	0	0	0	0	0	580.72	0	0	0	0	0	0	0	0	0	1	1	0	0	0	0	0	0	0	0
circ_013462	ENSG00000112941	5	+	6737510	6755251	1969	annot_exons	novel	yes	yes	7.04718	56.3634	0	16.7143	0	0	0	0	30.7361	0	23.0213	0	0	0	0	0	563.634	0	0	0	0	0	0	1	0	0	0	0	1	0	1	0	0	0	0	0	5	0	0
circ_009974	ENSG00000156958	15	+	49239221	49292537	610	annot_exons	novel	yes	yes	2.30213	56.1708	0	0	0	0	0	0	0	0	23.0213	0	0	0	0	561.708	0	0	0	0	0	0	0	0	0	0	0	0	0	0	1	0	0	0	0	14	0	0	0
circ_001858	ENSG00000109685	4	+	1900626	1935262	1807	annot_exons	hsa_circ_001422	yes	yes	161.041	54.8296	51.1169	83.5715	263.421	183.57	154.679	99.4398	368.834	132.455	138.128	135.196	0	0	548.296	0	0	0	0	0	0	0	1	5	5	6	4	3	12	7	6	9	0	0	6	0	0	0	0
circ_001909	ENSG00000009307	1	-	114725221	114738072	1554	annot_exons	hsa_circ_0013652	yes	yes	32.92	54.8296	0	16.7143	105.369	0	116.009	0	0	0	46.0426	45.0653	0	0	548.296	0	0	0	0	0	0	0	0	1	2	0	3	0	0	0	2	3	0	0	6	0	0	0	0
circ_000104	ENSG00000130414	2	-	240005210	240022340	4294	annot_exons	hsa_circ_0058923	no	yes	0	54.4177	0	0	0	0	0	0	0	0	0	0	0	0	0	0	0	544.177	0	0	0	0	0	0	0	0	0	0	0	0	0	0	0	0	0	0	0	11	0
circ_009274	ENSG00000198954	10	+	69011310	69012151	842	intronic	novel	no	yes	0	54.3441	0	0	0	0	0	0	0	0	0	0	0	0	0	0	0	0	543.441	0	0	0	0	0	0	0	0	0	0	0	0	0	0	0	0	0	0	0	8
circ_006488	ENSG00000163946	3	-	56623644	56673725	5111	annot_exons	novel	yes	yes	25.65	53.8387	0	16.7143	0	152.975	0	0	0	56.7666	0	30.0436	0	0	0	0	0	0	0	0	0	538.387	0	1	0	5	0	0	0	3	0	2	0	0	0	0	0	0	0
circ_011244	ENSG00000134242	1	-	113834910	113855049	1354	annot_exons	novel	yes	yes	46.8705	53.286	0	0	0	91.7852	116.009	0	245.889	0	0	15.0218	0	532.86	0	0	0	0	0	0	0	0	0	0	0	3	3	0	8	0	0	1	0	18	0	0	0	0	0
circ_011267	ENSG00000184611	2	-	162504443	162518158	665	annot_exons	novel	yes	yes	40.4772	53.286	0	133.714	0	0	77.3395	0	0	94.611	69.064	30.0436	0	532.86	0	0	0	0	0	0	0	0	0	8	0	0	2	0	0	5	3	2	0	18	0	0	0	0	0
circ_001138	ENSG00000004487	1	+	23030469	23059167	816	annot_exons	hsa_circ_0007822	yes	yes	145.319	52.7927	255.585	16.7143	210.737	152.975	77.3395	298.319	122.945	151.378	92.0853	75.1089	0	0	0	0	0	0	0	527.927	0	0	5	1	4	5	2	9	4	8	4	5	0	0	0	0	0	0	0
circ_001494	ENSG00000183621	10	-	30984369	31023477	24198	exon_intron	novel	no	yes	0	52.7927	0	0	0	0	0	0	0	0	0	0	0	0	0	0	0	0	0	527.927	0	0	0	0	0	0	0	0	0	0	0	0	0	0	0	0	0	0	0
circ_003522	ENSG00000127914	7	+	92070905	92077875	438	annot_exons	novel	yes	yes	1.67143	52.7927	0	16.7143	0	0	0	0	0	0	0	0	0	0	0	0	0	0	0	527.927	0	0	0	1	0	0	0	0	0	0	0	0	0	0	0	0	0	0	0
circ_010570	ENSG00000107518	10	+	115120185	115165645	901	annot_exons	hsa_circ_0020094	yes	yes	33.4834	52.7927	51.1169	50.1429	0	30.5951	0	33.1466	30.7361	18.9222	0	120.174	0	0	0	0	0	0	0	527.927	0	0	1	3	0	1	0	1	1	1	0	8	0	0	0	0	0	0	0
circ_017027	ENSG00000105701	19	-	18539371	18539720	259	annot_exons	hsa_circ_000271	yes	yes	291.8	52.7927	357.818	167.143	421.474	244.761	309.358	596.639	245.889	151.378	138.128	285.414	0	0	0	0	0	0	0	527.927	0	0	7	10	8	8	8	18	8	8	6	19	0	0	0	0	0	0	0
circ_003332	ENSG00000196826	19	-	12526920	12528696	1777	intronic	novel	yes	yes	26.3178	52.1586	0	0	105.369	0	0	66.2932	61.4723	0	0	30.0436	0	0	0	521.586	0	0	0	0	0	0	0	0	2	0	0	2	2	0	0	2	0	0	0	13	0	0	0
circ_017725	ENSG00000144224	2	+	135748267	135770735	1331	annot_exons	hsa_circ_0056589	yes	yes	59.5259	52.1586	51.1169	0	0	183.57	77.3395	66.2932	0	56.7666	115.107	45.0653	0	0	0	521.586	0	0	0	0	0	0	1	0	0	6	2	2	0	3	5	3	0	0	0	13	0	0	0
circ_004792	ENSG00000170634	2	+	54050958	54057360	215	annot_exons	hsa_circ_0004462	yes	yes	29.9227	51.7303	0	0	158.053	0	0	0	92.2084	18.9222	0	30.0436	0	0	0	0	0	0	0	158.378	0	358.925	0	0	3	0	0	0	3	1	0	2	0	0	0	0	0	0	0
circ_009106	ENSG00000178974	14	+	55350381	55352870	2490	one_exon	novel	no	yes	0	51.516	0	0	0	0	0	0	0	0	0	0	515.16	0	0	0	0	0	0	0	0	0	0	0	0	0	0	0	0	0	0	0	7	0	0	0	0	0	0
circ_004251	ENSG00000196586	6	+	75817501	75841378	1090	annot_exons	novel	yes	yes	1.89222	48.1464	0	0	0	0	0	0	0	18.9222	0	0	0	0	0	481.464	0	0	0	0	0	0	0	0	0	0	0	0	0	1	0	0	0	0	0	12	0	0	0
circ_000048	ENSG00000140265	15	-	43361162	43361941	780	one_exon	novel	yes	yes	1.50218	47.5511	0	0	0	0	0	0	0	0	0	15.0218	0	0	0	0	0	0	475.511	0	0	0	0	0	0	0	0	0	0	0	0	1	0	0	0	0	0	0	7
circ_004838	ENSG00000105229	19	+	4012923	4013349	427	one_exon	novel	yes	yes	3.07361	47.5511	0	0	0	0	0	0	30.7361	0	0	0	0	0	0	0	0	0	475.511	0	0	0	0	0	0	0	0	0	1	0	0	0	0	0	0	0	0	0	7
circ_005822	ENSG00000286156	2	-	94196055	94203287	974	annot_exons	novel	yes	yes	37.9787	47.5135	0	50.1429	0	0	77.3395	0	184.417	37.8444	0	30.0436	0	0	0	0	0	0	0	475.135	0	0	0	3	0	0	2	0	6	2	0	2	0	0	0	0	0	0	0
circ_002841	ENSG00000104324	8	+	96679988	96682076	2089	exon_intron	novel	no	yes	0	46.6602	0	0	0	0	0	0	0	0	0	0	0	0	0	0	0	0	0	0	0	466.602	0	0	0	0	0	0	0	0	0	0	0	0	0	0	0	0	0
circ_011631	ENSG00000172954	2	+	30525587	30568176	794	annot_exons	hsa_circ_0053375	yes	yes	12.3623	45.6913	0	16.7143	0	0	0	0	0	37.8444	69.064	0	0	0	456.913	0	0	0	0	0	0	0	0	1	0	0	0	0	0	2	3	0	0	0	5	0	0	0	0
circ_017293	ENSG00000214176	17	-	64821767	64822393	426	annot_exons	hsa_circ_0045334	yes	yes	80.914	44.405	102.234	50.1429	52.6843	30.5951	77.3395	232.026	215.153	18.9222	0	30.0436	0	444.05	0	0	0	0	0	0	0	0	2	3	1	1	2	7	7	1	0	2	0	15	0	0	0	0	0
circ_015492	ENSG00000154845	18	-	9583117	9595102	881	annot_exons	hsa_circ_0009022	yes	yes	592.299	44.1566	306.701	735.429	684.895	703.687	696.056	795.519	583.986	378.444	437.405	600.871	441.566	0	0	0	0	0	0	0	0	0	6	44	13	23	18	24	19	20	19	40	6	0	0	0	0	0	0
circ_001566	ENSG00000164185	5	+	122151779	122152672	894	one_exon	novel	yes	yes	1.89222	42.2342	0	0	0	0	0	0	0	18.9222	0	0	0	0	0	0	0	0	0	422.342	0	0	0	0	0	0	0	0	0	1	0	0	0	0	0	0	0	0	0
circ_002690	ENSG00000130338	6	+	158413065	158429897	291	annot_exons	hsa_circ_0078459	yes	yes	2.30213	42.2342	0	0	0	0	0	0	0	0	23.0213	0	0	0	0	0	0	0	0	422.342	0	0	0	0	0	0	0	0	0	0	1	0	0	0	0	0	0	0	0
circ_003513	ENSG00000107518	10	+	115426250	115469329	385	annot_exons	novel	yes	yes	23.4585	42.2342	0	66.8572	0	61.1901	0	0	61.4723	0	0	45.0653	0	0	0	0	0	0	0	422.342	0	0	0	4	0	2	0	0	2	0	0	3	0	0	0	0	0	0	0
circ_006978	ENSG00000261609	16	+	81351583	81377702	1895	annot_exons	hsa_circ_0003857	yes	yes	162.001	42.2342	204.468	150.429	0	428.331	116.009	33.1466	92.2084	56.7666	253.234	285.414	0	0	0	0	0	0	0	422.342	0	0	4	9	0	14	3	1	3	3	11	19	0	0	0	0	0	0	0
circ_010687	ENSG00000152402	11	-	106978619	106986131	184	annot_exons	hsa_circ_0008602	yes	yes	102.917	42.2342	0	83.5715	52.6843	122.38	270.688	165.733	92.2084	75.6888	46.0426	120.174	0	0	0	0	0	0	0	422.342	0	0	0	5	1	4	7	5	3	4	2	8	0	0	0	0	0	0	0
circ_011370	ENSG00000185252	22	+	20400632	20401372	223	annot_exons	hsa_circ_0062317	yes	yes	15.5608	42.2342	0	0	0	0	0	132.586	0	0	23.0213	0	0	0	0	0	0	0	0	422.342	0	0	0	0	0	0	0	4	0	0	1	0	0	0	0	0	0	0	0
circ_011885	ENSG00000168702	2	-	141005335	141062273	1490	annot_exons	novel	yes	yes	3.05951	42.2342	0	0	0	30.5951	0	0	0	0	0	0	0	0	0	0	0	0	0	422.342	0	0	0	0	0	1	0	0	0	0	0	0	0	0	0	0	0	0	0
circ_014351	ENSG00000256166	6	-	31271599	31356442	77645	exon_intron	novel	yes	yes	52.3408	42.2342	0	0	0	183.57	0	0	0	113.533	46.0426	180.261	0	0	0	0	0	0	0	422.342	0	0	0	0	0	6	0	0	0	6	2	12	0	0	0	0	0	0	0
circ_017940	ENSG00000066027	1	+	212329135	212345933	596	annot_exons	novel	yes	yes	49.3539	42.2342	0	50.1429	105.369	91.7852	38.6698	33.1466	61.4723	37.8444	0	75.1089	0	0	0	0	0	0	0	422.342	0	0	0	3	2	3	1	1	2	2	0	5	0	0	0	0	0	0	0
circ_011932	ENSG00000083223	9	-	86303086	86304947	208	annot_exons	hsa_circ_0007037	yes	yes	29.5961	40.9054	0	66.8572	52.6843	61.1901	0	0	92.2084	0	23.0213	0	0	0	0	0	0	197.883	0	211.171	0	0	0	4	1	2	0	0	3	0	1	0	0	0	0	0	0	4	0
circ_002705	ENSG00000165071	8	-	132727798	132757294	636	annot_exons	hsa_circ_0006050	yes	yes	23.9226	40.7581	51.1169	50.1429	0	0	0	0	122.945	0	0	15.0218	0	0	0	0	0	0	407.581	0	0	0	1	3	0	0	0	0	4	0	0	1	0	0	0	0	0	0	6
circ_010352	ENSG00000137941	1	-	83911165	83947282	2127	annot_exons	novel	yes	yes	8.85027	40.7581	0	16.7143	0	0	0	0	0	56.7666	0	15.0218	0	0	0	0	0	0	407.581	0	0	0	0	1	0	0	0	0	0	3	0	1	0	0	0	0	0	0	6
circ_007056	ENSG00000142197	21	+	36237262	36237414	153	one_exon	novel	yes	yes	3.00436	40.122	0	0	0	0	0	0	0	0	0	30.0436	0	0	0	401.22	0	0	0	0	0	0	0	0	0	0	0	0	0	0	0	2	0	0	0	10	0	0	0
circ_014310	ENSG00000185274	7	+	71481553	71489440	7888	intronic	novel	no	yes	0	40.122	0	0	0	0	0	0	0	0	0	0	0	0	0	401.22	0	0	0	0	0	0	0	0	0	0	0	0	0	0	0	0	0	0	0	10	0	0	0
circ_000586	ENSG00000142599	1	-	8465925	8557523	1045	annot_exons	hsa_circ_0009576	yes	yes	32.9451	39.3936	0	16.7143	0	91.7852	0	0	30.7361	0	115.107	75.1089	0	0	182.765	0	0	0	0	211.171	0	0	0	1	0	3	0	0	1	0	5	5	0	0	2	0	0	0	0
circ_003485	ENSG00000147854	9	+	6420912	6460791	1230	annot_exons	novel	yes	yes	20.5702	37.5516	153.351	33.4286	0	0	0	0	0	18.9222	0	0	0	0	0	0	0	0	0	0	375.516	0	3	2	0	0	0	0	0	1	0	0	0	0	0	0	0	0	0
circ_005146	ENSG00000198718	14	+	45008913	45032376	972	annot_exons	hsa_circ_0031757	yes	yes	163.601	36.9549	408.935	250.715	0	61.1901	0	165.733	307.361	75.6888	276.256	90.1307	0	0	0	0	0	0	0	369.549	0	0	8	15	0	2	0	5	10	4	12	6	0	0	0	0	0	0	0
circ_012319	ENSG00000116783	1	+	74249459	74271708	295	annot_exons	hsa_circ_0006954	yes	yes	44.2352	36.553	102.234	16.7143	0	91.7852	77.3395	66.2932	0	18.9222	69.064	0	0	0	365.53	0	0	0	0	0	0	0	2	1	0	3	2	2	0	1	3	0	0	0	4	0	0	0	0
circ_015328	ENSG00000103222	16	+	16124789	16125911	229	annot_exons	hsa_circ_001257	yes	yes	54.7565	36.553	153.351	66.8572	0	0	77.3395	66.2932	153.681	0	0	30.0436	0	0	365.53	0	0	0	0	0	0	0	3	4	0	0	2	2	5	0	0	2	0	0	4	0	0	0	0
circ_016596	ENSG00000213096	19	+	24105940	24128180	2284	annot_exons	novel	yes	yes	23.5128	36.5371	51.1169	0	0	61.1901	0	0	30.7361	0	92.0853	0	0	266.43	0	0	0	98.9413	0	0	0	0	1	0	0	2	0	0	1	0	4	0	0	9	0	0	0	2	0
circ_015237	ENSG00000090316	4	-	1339612	1339690	79	antisense	novel	no	yes	0	35.8925	0	0	0	0	0	0	0	0	0	0	0	0	0	0	0	0	0	0	0	358.925	0	0	0	0	0	0	0	0	0	0	0	0	0	0	0	0	0
circ_005188	ENSG00000130309	19	+	17559311	17560465	229	annot_exons	hsa_circ_0007751	yes	yes	10.4138	35.524	0	0	0	0	0	66.2932	0	37.8444	0	0	0	355.24	0	0	0	0	0	0	0	0	0	0	0	0	0	2	0	2	0	0	0	12	0	0	0	0	0
circ_007186	ENSG00000135597	6	-	138911276	138934326	4548	annot_exons	novel	yes	yes	18.6412	35.524	0	0	0	0	0	0	30.7361	94.611	46.0426	15.0218	0	355.24	0	0	0	0	0	0	0	0	0	0	0	0	0	0	1	5	2	1	0	12	0	0	0	0	0
circ_005480	ENSG00000106261	7	-	100035117	100036980	1864	antisense	novel	no	yes	0	33.9651	0	0	0	0	0	0	0	0	0	0	0	0	0	0	0	0	339.651	0	0	0	0	0	0	0	0	0	0	0	0	0	0	0	0	0	0	0	5
circ_004065	ENSG00000173041	7	-	64521064	64544432	3479	annot_exons	novel	yes	yes	41.4569	32.5636	0	0	0	91.7852	0	0	30.7361	56.7666	115.107	120.174	0	325.636	0	0	0	0	0	0	0	0	0	0	0	3	0	0	1	3	5	8	0	11	0	0	0	0	0
circ_008829	ENSG00000126261	19	+	34451981	34464131	788	annot_exons	hsa_circ_0008813	yes	yes	151.11	32.3032	51.1169	66.8572	316.106	152.975	116.009	198.88	307.361	113.533	23.0213	165.24	0	0	0	0	0	0	0	0	0	323.032	1	4	6	5	3	6	10	6	1	11	0	0	0	0	0	0	0
circ_008036	ENSG00000149639	20	-	36802856	36805957	525	annot_exons	hsa_circ_0007453	yes	yes	5.11169	32.0976	51.1169	0	0	0	0	0	0	0	0	0	0	0	0	320.976	0	0	0	0	0	0	1	0	0	0	0	0	0	0	0	0	0	0	0	8	0	0	0
circ_011770	ENSG00000198121	9	-	110874906	110875722	817	one_exon	novel	no	yes	0	32.0976	0	0	0	0	0	0	0	0	0	0	0	0	0	320.976	0	0	0	0	0	0	0	0	0	0	0	0	0	0	0	0	0	0	0	8	0	0	0
circ_005506	ENSG00000119906	10	+	100923978	100931078	2278	annot_exons	novel	yes	yes	14.4995	31.6756	0	16.7143	0	61.1901	0	33.1466	0	18.9222	0	15.0218	0	0	0	0	0	0	0	316.756	0	0	0	1	0	2	0	1	0	1	0	1	0	0	0	0	0	0	0
circ_002859	ENSG00000196418	1	-	247155566	247159813	2026	exon_intron	hsa_circ_0002922	yes	yes	29.6185	30.9376	0	16.7143	158.053	30.5951	0	0	30.7361	0	0	60.0871	0	0	0	0	0	0	203.791	105.585	0	0	0	1	3	1	0	0	1	0	0	4	0	0	0	0	0	0	3
circ_004113	ENSG00000112531	6	+	163478780	163478896	117	one_exon	novel	no	yes	0	29.6824	0	0	0	0	0	0	0	0	0	0	0	0	0	0	0	296.824	0	0	0	0	0	0	0	0	0	0	0	0	0	0	0	0	0	0	0	6	0
circ_002754	ENSG00000140718	16	+	53810140	53888951	1480	annot_exons	hsa_circ_0039394	no	yes	0	29.6033	0	0	0	0	0	0	0	0	0	0	0	296.033	0	0	0	0	0	0	0	0	0	0	0	0	0	0	0	0	0	0	0	10	0	0	0	0	0
circ_005998	ENSG00000110395	11	+	119284969	119285566	510	annot_exons	novel	yes	yes	98.3996	28.714	51.1169	83.5715	368.79	30.5951	77.3395	132.586	122.945	18.9222	23.0213	75.1089	0	0	0	0	0	0	0	0	0	287.14	1	5	7	1	2	4	4	1	1	5	0	0	0	0	0	0	0
circ_007939	ENSG00000179397	1	+	244552322	244561145	971	annot_exons	hsa_circ_0006080	yes	yes	45.2968	28.0854	0	183.857	52.6843	30.5951	0	0	30.7361	18.9222	46.0426	90.1307	0	0	0	280.854	0	0	0	0	0	0	0	11	1	1	0	0	1	1	2	6	0	0	0	7	0	0	0
circ_005039	ENSG00000125386	4	+	2639735	2657880	1060	annot_exons	novel	yes	yes	3.31466	27.4148	0	0	0	0	0	33.1466	0	0	0	0	0	0	274.148	0	0	0	0	0	0	0	0	0	0	0	0	1	0	0	0	0	0	0	3	0	0	0	0
circ_010717	ENSG00000180488	1	+	77803270	77815231	522	annot_exons	hsa_circ_0013008	yes	yes	91.9967	27.1721	102.234	50.1429	316.106	122.38	154.679	0	61.4723	37.8444	0	75.1089	0	0	0	0	0	0	271.721	0	0	0	2	3	6	4	4	0	2	2	0	5	0	0	0	0	0	0	4
circ_013015	ENSG00000140006	14	-	63598756	63599973	1218	one_exon	hsa_circ_0003051	yes	yes	62.589	26.643	0	66.8572	158.053	91.7852	0	99.4398	122.945	56.7666	0	30.0436	0	266.43	0	0	0	0	0	0	0	0	0	4	3	3	0	3	4	3	0	2	0	9	0	0	0	0	0
circ_001560	ENSG00000031003	5	-	137948955	137949184	230	one_exon	hsa_circ_0074069	yes	yes	10.193	26.3964	0	16.7143	0	0	0	66.2932	0	18.9222	0	0	0	0	0	0	0	0	0	263.964	0	0	0	1	0	0	0	2	0	1	0	0	0	0	0	0	0	0	0
circ_003064	ENSG00000140259	15	-	43804888	43805465	479	annot_exons	novel	no	yes	0	26.3964	0	0	0	0	0	0	0	0	0	0	0	0	0	0	0	0	0	263.964	0	0	0	0	0	0	0	0	0	0	0	0	0	0	0	0	0	0	0
circ_016210	ENSG00000136052	12	-	104927973	104928694	722	one_exon	hsa_circ_0006260	yes	yes	177.591	25.1247	102.234	133.714	158.053	122.38	348.028	132.586	368.834	75.6888	184.171	150.218	0	0	0	0	0	0	0	0	0	251.247	2	8	3	4	9	4	12	4	8	10	0	0	0	0	0	0	0
circ_004446	ENSG00000164675	7	-	123479795	123496906	387	annot_exons	hsa_circ_0082083	no	yes	0	24.0732	0	0	0	0	0	0	0	0	0	0	0	0	0	240.732	0	0	0	0	0	0	0	0	0	0	0	0	0	0	0	0	0	0	0	6	0	0	0
circ_001704	ENSG00000284770	1	+	235419473	235430804	443	annot_exons	hsa_circ_0007247	yes	yes	15.9952	23.6827	51.1169	0	0	0	0	33.1466	0	75.6888	0	0	0	236.827	0	0	0	0	0	0	0	0	1	0	0	0	0	1	0	4	0	0	0	8	0	0	0	0	0
circ_003380	ENSG00000135298	6	+	69048185	69076038	373	annot_exons	hsa_circ_0076950	yes	yes	32.439	22.5454	204.468	66.8572	0	0	0	0	0	0	23.0213	30.0436	0	0	0	0	225.454	0	0	0	0	0	4	4	0	0	0	0	0	0	1	2	0	0	0	0	2	0	0
circ_007815	ENSG00000162777	1	-	111187351	111187390	40	one_exon	novel	no	yes	0	22.5454	0	0	0	0	0	0	0	0	0	0	0	0	0	0	225.454	0	0	0	0	0	0	0	0	0	0	0	0	0	0	0	0	0	0	0	2	0	0
circ_006996	ENSG00000166747	16	-	71738942	71745614	538	annot_exons	hsa_circ_0040371	no	yes	0	22.531	0	0	0	0	0	0	0	0	0	0	0	0	0	0	0	0	0	0	225.31	0	0	0	0	0	0	0	0	0	0	0	0	0	0	0	0	0	0
circ_011517	ENSG00000011114	14	-	93293858	93296157	1268	annot_exons	hsa_circ_000847	yes	yes	92.5949	22.531	51.1169	133.714	0	305.951	0	165.733	61.4723	56.7666	46.0426	105.152	0	0	0	0	0	0	0	0	225.31	0	1	8	0	10	0	5	2	3	2	7	0	0	0	0	0	0	0
circ_001571	ENSG00000135597	6	-	138943513	138944622	352	annot_exons	hsa_circ_0004368	yes	yes	566.757	22.0783	1022.34	334.286	316.106	520.116	1005.41	729.225	706.931	586.588	161.149	285.414	220.783	0	0	0	0	0	0	0	0	0	20	20	6	17	26	22	23	31	7	19	3	0	0	0	0	0	0
circ_016183	ENSG00000109670	4	-	152322596	152337936	1683	annot_exons	novel	no	yes	0	22.0783	0	0	0	0	0	0	0	0	0	0	220.783	0	0	0	0	0	0	0	0	0	0	0	0	0	0	0	0	0	0	0	3	0	0	0	0	0	0
circ_017597	ENSG00000143951	2	-	63404048	63439871	1197	annot_exons	hsa_circ_0007387	yes	yes	21.6155	21.5355	0	16.7143	0	30.5951	38.6698	99.4398	30.7361	0	0	0	0	0	0	0	0	0	0	0	0	215.355	0	1	0	1	1	3	1	0	0	0	0	0	0	0	0	0	0
circ_000790	ENSG00000087495	20	+	59767186	59774490	633	annot_exons	novel	yes	yes	54.8704	21.1171	0	117	0	30.5951	0	0	0	56.7666	299.277	45.0653	0	0	0	0	0	0	0	211.171	0	0	0	7	0	1	0	0	0	3	13	3	0	0	0	0	0	0	0
circ_002877	ENSG00000101463	20	+	24487763	24488651	889	intronic	novel	yes	yes	3.05951	21.1171	0	0	0	30.5951	0	0	0	0	0	0	0	0	0	0	0	0	0	211.171	0	0	0	0	0	1	0	0	0	0	0	0	0	0	0	0	0	0	0
circ_008465	ENSG00000120253	6	-	149738643	149742570	317	annot_exons	hsa_circ_0078241	yes	yes	38.2118	21.1171	51.1169	33.4286	52.6843	91.7852	0	66.2932	0	56.7666	0	30.0436	0	0	0	0	0	0	0	211.171	0	0	1	2	1	3	0	2	0	3	0	2	0	0	0	0	0	0	0
circ_011524	ENSG00000165480	13	-	21167988	21168399	412	one_exon	hsa_circ_000158	yes	yes	122.02	21.1171	51.1169	66.8572	368.79	91.7852	154.679	33.1466	184.417	170.3	69.064	30.0436	0	0	0	0	0	0	0	211.171	0	0	1	4	7	3	4	1	6	9	3	2	0	0	0	0	0	0	0
circ_015475	ENSG00000145996	6	+	20781145	20846178	225	annot_exons	hsa_circ_0008086	yes	yes	82.615	21.1171	153.351	16.7143	52.6843	91.7852	77.3395	0	61.4723	132.455	0	240.349	0	0	0	0	0	0	0	211.171	0	0	3	1	1	3	2	0	2	7	0	16	0	0	0	0	0	0	0
circ_015556	ENSG00000189319	10	-	124681607	124682379	773	one_exon	hsa_circ_000105	yes	yes	434.926	21.1171	408.935	334.286	737.58	428.331	77.3395	994.398	184.417	454.133	414.384	315.457	0	0	0	0	0	0	0	211.171	0	0	8	20	14	14	2	30	6	24	18	21	0	0	0	0	0	0	0
circ_002002	ENSG00000089006	20	-	17947486	17957037	1448	annot_exons	hsa_circ_0001977	yes	yes	41.8998	20.7223	51.1169	33.4286	0	152.975	77.3395	66.2932	0	37.8444	0	0	0	207.223	0	0	0	0	0	0	0	0	1	2	0	5	2	2	0	2	0	0	0	7	0	0	0	0	0
circ_001403	ENSG00000057935	2	-	42571870	42574518	2649	antisense	novel	no	yes	0	20.3791	0	0	0	0	0	0	0	0	0	0	0	0	0	0	0	0	203.791	0	0	0	0	0	0	0	0	0	0	0	0	0	0	0	0	0	0	0	3
circ_005478	ENSG00000198756	1	-	183936555	183938580	2026	one_exon	novel	no	yes	0	20.061	0	0	0	0	0	0	0	0	0	0	0	0	0	200.61	0	0	0	0	0	0	0	0	0	0	0	0	0	0	0	0	0	0	0	5	0	0	0
circ_017424	ENSG00000079332	10	-	70152263	70161069	758	annot_exons	novel	yes	yes	59.3078	20.061	0	50.1429	210.737	30.5951	77.3395	33.1466	92.2084	37.8444	46.0426	15.0218	0	0	0	200.61	0	0	0	0	0	0	0	3	4	1	2	1	3	2	2	1	0	0	0	5	0	0	0
circ_005658	ENSG00000066422	3	-	101671130	101672213	1084	one_exon	hsa_circ_0003179	yes	yes	294.642	18.2765	204.468	217.286	158.053	152.975	734.725	265.173	307.361	302.755	483.448	120.174	0	0	182.765	0	0	0	0	0	0	0	4	13	3	5	19	8	10	16	21	8	0	0	2	0	0	0	0
circ_011159	ENSG00000259953	9	-	112028577	112031165	1313	annot_exons	novel	no	yes	0	18.2765	0	0	0	0	0	0	0	0	0	0	0	0	182.765	0	0	0	0	0	0	0	0	0	0	0	0	0	0	0	0	0	0	0	2	0	0	0	0
circ_014168	ENSG00000168575	8	-	42436989	42472654	2078	annot_exons	hsa_circ_0084129	yes	yes	14.2807	17.762	0	0	0	0	38.6698	66.2932	0	37.8444	0	0	0	177.62	0	0	0	0	0	0	0	0	0	0	0	0	1	2	0	2	0	0	0	6	0	0	0	0	0
circ_008435	ENSG00000075945	1	-	169978085	170031975	1146	annot_exons	novel	yes	yes	714.302	16.0488	511.169	183.857	1053.69	856.662	773.395	298.319	737.667	1116.41	920.853	691.002	0	0	0	160.488	0	0	0	0	0	0	10	11	20	28	20	9	24	59	40	46	0	0	0	4	0	0	0
circ_010100	ENSG00000173960	2	+	23958301	23984831	715	annot_exons	hsa_circ_0052967	yes	yes	7.758	15.8378	0	16.7143	0	0	0	0	0	37.8444	23.0213	0	0	0	0	0	0	0	0	158.378	0	0	0	1	0	0	0	0	0	2	1	0	0	0	0	0	0	0	0
circ_011636	ENSG00000135049	9	-	85669485	85712566	695	annot_exons	hsa_circ_0087391	yes	yes	37.2874	15.8378	0	83.5715	0	183.57	0	0	0	75.6888	0	30.0436	0	0	0	0	0	0	0	158.378	0	0	0	5	0	6	0	0	0	4	0	2	0	0	0	0	0	0	0
circ_018053	ENSG00000198740	17	-	49298106	49317983	2386	annot_exons	novel	yes	yes	5.26843	15.8378	0	0	52.6843	0	0	0	0	0	0	0	0	0	0	0	0	0	0	158.378	0	0	0	0	1	0	0	0	0	0	0	0	0	0	0	0	0	0	0
circ_000927	ENSG00000165392	8	+	31080867	31096850	1142	annot_exons	novel	yes	yes	9.97218	15.0207	0	33.4286	0	0	0	66.2932	0	0	0	0	0	0	0	0	0	0	0	0	150.207	0	0	2	0	0	0	2	0	0	0	0	0	0	0	0	0	0	0
circ_009323	NA	X	+	127138079	127139917	1839	intergenic	novel	yes	yes	21.1118	15.0207	0	0	158.053	0	0	0	0	0	23.0213	30.0436	0	0	0	0	0	0	0	0	150.207	0	0	0	3	0	0	0	0	0	1	2	0	0	0	0	0	0	0
circ_000650	ENSG00000122970	12	+	110128950	110147048	793	annot_exons	novel	yes	yes	125.02	14.8412	357.818	150.429	0	30.5951	309.358	165.733	61.4723	75.6888	69.064	30.0436	0	0	0	0	0	148.412	0	0	0	0	7	9	0	1	8	5	2	4	3	2	0	0	0	0	0	3	0
circ_010407	ENSG00000173889	3	-	170145423	170149244	258	annot_exons	hsa_circ_001922	yes	yes	44.7994	14.7189	0	33.4286	0	0	116.009	99.4398	92.2084	37.8444	69.064	0	147.189	0	0	0	0	0	0	0	0	0	0	2	0	0	3	3	3	2	3	0	2	0	0	0	0	0	0
circ_010141	ENSG00000287067	5	-	137757867	137759020	1154	intronic	hsa_circ_0005222	yes	yes	47.2652	14.357	0	117	105.369	0	0	33.1466	0	18.9222	138.128	60.0871	0	0	0	0	0	0	0	0	0	143.57	0	7	2	0	0	1	0	1	6	4	0	0	0	0	0	0	0
circ_002485	ENSG00000205181	20	-	5493412	5493644	233	intronic	novel	no	yes	0	13.586	0	0	0	0	0	0	0	0	0	0	0	0	0	0	0	0	135.86	0	0	0	0	0	0	0	0	0	0	0	0	0	0	0	0	0	0	0	2
circ_011031	ENSG00000125945	1	+	23361789	23361991	203	antisense	novel	no	yes	0	13.586	0	0	0	0	0	0	0	0	0	0	0	0	0	0	0	0	135.86	0	0	0	0	0	0	0	0	0	0	0	0	0	0	0	0	0	0	0	2
circ_011599	ENSG00000155816	1	+	240206799	240211235	2079	annot_exons	hsa_circ_0005180	yes	yes	108.908	13.586	0	16.7143	0	0	734.725	165.733	122.945	18.9222	0	30.0436	0	0	0	0	0	0	135.86	0	0	0	0	1	0	0	19	5	4	1	0	2	0	0	0	0	0	0	2
circ_014134	NA	7	+	108144780	108145338	559	intergenic	novel	no	yes	0	13.586	0	0	0	0	0	0	0	0	0	0	0	0	0	0	0	0	135.86	0	0	0	0	0	0	0	0	0	0	0	0	0	0	0	0	0	0	0	2
circ_017306	ENSG00000136002	2	+	130930952	130946635	433	annot_exons	hsa_circ_0056469	yes	yes	75.9458	13.586	0	33.4286	0	0	386.698	132.586	153.681	0	23.0213	30.0436	0	0	0	0	0	0	135.86	0	0	0	0	2	0	0	10	4	5	0	1	2	0	0	0	0	0	0	2
circ_012033	ENSG00000170456	12	-	31451940	31495919	1502	annot_exons	hsa_circ_0025830	yes	yes	46.9141	11.8413	0	16.7143	105.369	30.5951	77.3395	132.586	61.4723	0	0	45.0653	0	118.413	0	0	0	0	0	0	0	0	0	1	2	1	2	4	2	0	0	3	0	4	0	0	0	0	0
circ_004816	ENSG00000189091	16	+	70560469	70564050	453	annot_exons	novel	yes	yes	92.7305	11.2727	102.234	0	368.79	0	38.6698	132.586	0	56.7666	138.128	90.1307	0	0	0	0	112.727	0	0	0	0	0	2	0	7	0	1	4	0	3	6	6	0	0	0	0	1	0	0
circ_012131	ENSG00000140090	14	-	92491007	92501048	10042	antisense	novel	no	yes	0	10.7677	0	0	0	0	0	0	0	0	0	0	0	0	0	0	0	0	0	0	0	107.677	0	0	0	0	0	0	0	0	0	0	0	0	0	0	0	0	0
circ_003814	ENSG00000107897	10	-	27223207	27223452	148	annot_exons	novel	no	yes	0	10.5585	0	0	0	0	0	0	0	0	0	0	0	0	0	0	0	0	0	105.585	0	0	0	0	0	0	0	0	0	0	0	0	0	0	0	0	0	0	0
circ_007719	ENSG00000143473	1	-	210919640	210920069	430	one_exon	hsa_circ_0006123	yes	yes	47.3912	10.5585	0	16.7143	0	61.1901	77.3395	0	30.7361	264.911	23.0213	0	0	0	0	0	0	0	0	105.585	0	0	0	1	0	2	2	0	1	14	1	0	0	0	0	0	0	0	0
circ_009684	ENSG00000148843	10	+	103438015	103438808	180	annot_exons	hsa_circ_000100	yes	yes	287.731	10.5585	408.935	200.572	210.737	152.975	464.037	331.466	92.2084	529.821	276.256	210.305	0	0	0	0	0	0	0	105.585	0	0	8	12	4	5	12	10	3	28	12	14	0	0	0	0	0	0	0
circ_014383	ENSG00000147044	X	-	41823287	41823716	430	intronic	novel	no	yes	0	10.5585	0	0	0	0	0	0	0	0	0	0	0	0	0	0	0	0	0	105.585	0	0	0	0	0	0	0	0	0	0	0	0	0	0	0	0	0	0	0
circ_015760	ENSG00000120158	9	+	4823548	4860901	2252	annot_exons	novel	yes	yes	6.27569	8.88099	0	16.7143	0	0	0	0	0	0	46.0426	0	0	88.8099	0	0	0	0	0	0	0	0	0	1	0	0	0	0	0	0	2	0	0	3	0	0	0	0	0
circ_000187	ENSG00000115232	2	+	181481598	181485992	399	annot_exons	novel	no	yes	0	8.02439	0	0	0	0	0	0	0	0	0	0	0	0	0	80.2439	0	0	0	0	0	0	0	0	0	0	0	0	0	0	0	0	0	0	0	2	0	0	0
circ_014317	ENSG00000109063	17	-	10649577	10649685	109	one_exon	novel	no	yes	0	8.02439	0	0	0	0	0	0	0	0	0	0	0	0	0	80.2439	0	0	0	0	0	0	0	0	0	0	0	0	0	0	0	0	0	0	0	2	0	0	0
circ_015148	ENSG00000143473	1	-	210919640	210924759	5120	exon_intron	novel	no	yes	0	8.02439	0	0	0	0	0	0	0	0	0	0	0	0	0	80.2439	0	0	0	0	0	0	0	0	0	0	0	0	0	0	0	0	0	0	0	2	0	0	0
circ_017830	ENSG00000145246	4	+	47546624	47591367	4165	annot_exons	novel	no	yes	0	8.02439	0	0	0	0	0	0	0	0	0	0	0	0	0	80.2439	0	0	0	0	0	0	0	0	0	0	0	0	0	0	0	0	0	0	0	2	0	0	0
circ_000217	ENSG00000169330	15	+	79456098	79469145	3628	annot_exons	novel	yes	yes	126.018	7.51033	255.585	0	52.6843	214.166	0	66.2932	215.153	227.066	184.171	45.0653	0	0	0	0	0	0	0	0	75.1033	0	5	0	1	7	0	2	7	12	8	3	0	0	0	0	0	0	0
circ_003608	ENSG00000180488	1	+	77803270	77813867	398	annot_exons	novel	yes	yes	68.1991	7.51033	306.701	0	52.6843	30.5951	38.6698	132.586	0	75.6888	0	45.0653	0	0	0	0	0	0	0	0	75.1033	0	6	0	1	1	1	4	0	4	0	3	0	0	0	0	0	0	0
circ_009337	ENSG00000064393	7	-	139715932	139717015	1084	one_exon	hsa_circ_000012	yes	yes	394.191	7.51033	204.468	468	52.6843	795.472	502.707	530.346	276.625	321.677	414.384	375.545	0	0	0	0	0	0	0	0	75.1033	0	4	28	1	26	13	16	9	17	18	25	0	0	0	0	0	0	0
circ_011142	ENSG00000121964	2	-	144208603	144211579	670	annot_exons	hsa_circ_001919	yes	yes	64.7917	7.51033	102.234	66.8572	0	183.57	77.3395	0	0	56.7666	161.149	0	0	0	0	0	0	0	0	0	75.1033	0	2	4	0	6	2	0	0	3	7	0	0	0	0	0	0	0	0
circ_002010	ENSG00000135823	1	-	180984677	180993425	1794	annot_exons	hsa_circ_0007905	yes	yes	200.311	7.17849	204.468	234	105.369	152.975	386.698	364.613	153.681	18.9222	322.298	60.0871	0	0	0	0	0	0	0	0	0	71.7849	4	14	2	5	10	11	5	1	14	4	0	0	0	0	0	0	0
circ_011050	ENSG00000112773	6	-	81491491	81513829	18987	exon_intron	novel	yes	yes	15.3351	7.17849	153.351	0	0	0	0	0	0	0	0	0	0	0	0	0	0	0	0	0	0	71.7849	3	0	0	0	0	0	0	0	0	0	0	0	0	0	0	0	0
circ_002171	ENSG00000256166	6	+	31271143	31356236	85094	antisense	novel	yes	yes	34.0508	6.79302	0	33.4286	0	61.1901	0	0	245.889	0	0	0	0	0	0	0	0	0	67.9302	0	0	0	0	2	0	2	0	0	8	0	0	0	0	0	0	0	0	0	1
circ_003356	ENSG00000123200	13	-	46003139	46045516	1152	annot_exons	novel	yes	yes	4.19435	5.92066	0	0	0	0	0	0	0	18.9222	23.0213	0	0	59.2066	0	0	0	0	0	0	0	0	0	0	0	0	0	0	0	1	1	0	0	2	0	0	0	0	0
circ_004881	ENSG00000168300	8	-	51831444	51861246	2135	annot_exons	novel	yes	yes	103.71	5.27927	102.234	100.286	210.737	122.38	0	232.026	61.4723	56.7666	46.0426	105.152	0	0	0	0	0	0	0	52.7927	0	0	2	6	4	4	0	7	2	3	2	7	0	0	0	0	0	0	0
circ_009200	ENSG00000101557	18	+	196637	204692	701	annot_exons	hsa_circ_0005653	yes	yes	236.214	5.27927	0	384.429	790.264	214.166	348.028	99.4398	184.417	189.222	92.0853	60.0871	0	0	0	0	0	0	0	52.7927	0	0	0	23	15	7	9	3	6	10	4	4	0	0	0	0	0	0	0
circ_010740	ENSG00000156017	9	-	75016268	75017448	764	annot_exons	hsa_circ_0004189	yes	yes	258.708	5.27927	204.468	150.429	263.421	367.141	0	397.759	153.681	170.3	759.703	120.174	0	0	0	0	0	0	0	52.7927	0	0	4	9	5	12	0	12	5	9	33	8	0	0	0	0	0	0	0
circ_014098	ENSG00000135823	1	-	180984677	181005463	2059	annot_exons	hsa_circ_0006796	yes	yes	280.527	4.94707	51.1169	351	158.053	581.306	193.349	464.053	368.834	37.8444	299.277	300.436	0	0	0	0	0	49.4707	0	0	0	0	1	21	3	19	5	14	12	2	13	20	0	0	0	0	0	1	0
circ_017768	ENSG00000101871	X	-	10523092	10567603	1016	annot_exons	hsa_circ_0007718	yes	yes	27.5192	4.94707	102.234	16.7143	0	0	77.3395	33.1466	30.7361	0	0	15.0218	0	0	0	0	0	49.4707	0	0	0	0	2	1	0	0	2	1	1	0	0	1	0	0	0	0	0	1	0
circ_014666	ENSG00000127914	7	+	92093097	92107422	2334	annot_exons	hsa_circ_0080998	yes	yes	15.915	4.0122	0	0	0	30.5951	0	0	0	113.533	0	15.0218	0	0	0	40.122	0	0	0	0	0	0	0	0	0	1	0	0	0	6	0	1	0	0	0	1	0	0	0
circ_003898	ENSG00000181744	3	+	143985543	143989837	632	annot_exons	hsa_circ_0006731	yes	yes	363.422	3.58925	408.935	217.286	948.317	458.926	348.028	198.88	276.625	151.378	115.107	510.741	0	0	0	0	0	0	0	0	0	35.8925	8	13	18	15	9	6	9	8	5	34	0	0	0	0	0	0	0
circ_005372	ENSG00000140443	15	+	98707562	98708107	546	one_exon	hsa_circ_0005035	yes	yes	90.9811	3.58925	0	50.1429	0	244.761	38.6698	0	153.681	170.3	207.192	45.0653	0	0	0	0	0	0	0	0	0	35.8925	0	3	0	8	1	0	5	9	9	3	0	0	0	0	0	0	0
circ_005040	ENSG00000078808	1	-	1223244	1223968	251	annot_exons	hsa_circ_000531	yes	yes	22.1936	2.96033	0	0	158.053	0	0	33.1466	30.7361	0	0	0	0	29.6033	0	0	0	0	0	0	0	0	0	0	3	0	0	1	1	0	0	0	0	1	0	0	0	0	0
circ_005400	ENSG00000151893	10	-	118685983	118730410	1044	annot_exons	novel	yes	yes	99.9501	2.96033	0	234	0	122.38	0	132.586	0	208.144	92.0853	210.305	0	29.6033	0	0	0	0	0	0	0	0	0	14	0	4	0	4	0	11	4	14	0	1	0	0	0	0	0
circ_000001	ENSG00000157193	1	-	53266473	53271346	473	annot_exons	hsa_circ_0012592	yes	no	9.54363	0	0	0	0	0	38.6698	0	0	56.7666	0	0	0	0	0	0	0	0	0	0	0	0	0	0	0	0	1	0	0	3	0	0	0	0	0	0	0	0	0
circ_000002	ENSG00000155816	1	+	240257945	240334229	993	annot_exons	hsa_circ_0002549	yes	no	9.18005	0	0	0	0	0	0	0	30.7361	0	46.0426	15.0218	0	0	0	0	0	0	0	0	0	0	0	0	0	0	0	0	1	0	2	1	0	0	0	0	0	0	0
circ_000003	ENSG00000119522	9	-	123557570	123583270	279	annot_exons	novel	yes	no	6.62932	0	0	0	0	0	0	66.2932	0	0	0	0	0	0	0	0	0	0	0	0	0	0	0	0	0	0	0	2	0	0	0	0	0	0	0	0	0	0	0
circ_000004	ENSG00000128607	7	+	130120749	130122202	304	annot_exons	hsa_circ_0002190	yes	no	271.485	0	613.403	334.286	158.053	30.5951	464.037	298.319	368.834	227.066	115.107	105.152	0	0	0	0	0	0	0	0	0	0	12	20	3	1	12	9	12	12	5	7	0	0	0	0	0	0	0
circ_000005	ENSG00000267436	19	+	3547116	3549419	2304	intronic	novel	yes	no	12.2945	0	0	0	0	0	0	0	122.945	0	0	0	0	0	0	0	0	0	0	0	0	0	0	0	0	0	0	0	4	0	0	0	0	0	0	0	0	0	0
circ_000006	ENSG00000105576	19	-	12705240	12705768	354	annot_exons	novel	yes	no	6.11901	0	0	0	0	61.1901	0	0	0	0	0	0	0	0	0	0	0	0	0	0	0	0	0	0	0	2	0	0	0	0	0	0	0	0	0	0	0	0	0
circ_000007	ENSG00000140367	15	+	75854386	75883424	879	annot_exons	hsa_circ_0036372	yes	no	36.3945	0	102.234	0	0	30.5951	116.009	0	0	0	115.107	0	0	0	0	0	0	0	0	0	0	0	2	0	0	1	3	0	0	0	5	0	0	0	0	0	0	0	0
circ_000008	ENSG00000135049	9	-	85575315	85621285	1488	annot_exons	novel	yes	no	3.34286	0	0	33.4286	0	0	0	0	0	0	0	0	0	0	0	0	0	0	0	0	0	0	0	2	0	0	0	0	0	0	0	0	0	0	0	0	0	0	0
circ_000009	ENSG00000012048	17	-	43047643	43074521	1112	annot_exons	novel	yes	no	4.50653	0	0	0	0	0	0	0	0	0	0	45.0653	0	0	0	0	0	0	0	0	0	0	0	0	0	0	0	0	0	0	0	3	0	0	0	0	0	0	0
circ_000010	ENSG00000196440	X	+	101531644	101535317	3674	exon_intron	novel	yes	no	6.00871	0	0	0	0	0	0	0	0	0	0	60.0871	0	0	0	0	0	0	0	0	0	0	0	0	0	0	0	0	0	0	0	4	0	0	0	0	0	0	0
circ_000011	ENSG00000124208	20	-	50127975	50130947	450	annot_exons	hsa_circ_0002168	yes	no	27.9588	0	102.234	16.7143	0	61.1901	38.6698	0	30.7361	0	0	30.0436	0	0	0	0	0	0	0	0	0	0	2	1	0	2	1	0	1	0	0	2	0	0	0	0	0	0	0
circ_000012	ENSG00000161813	12	+	50435488	50453672	629	annot_exons	novel	yes	no	45.4736	0	153.351	100.286	52.6843	0	38.6698	0	30.7361	18.9222	0	60.0871	0	0	0	0	0	0	0	0	0	0	3	6	1	0	1	0	1	1	0	4	0	0	0	0	0	0	0
circ_000013	ENSG00000115020	2	+	208304171	208333493	3358	annot_exons	novel	yes	no	3.34286	0	0	33.4286	0	0	0	0	0	0	0	0	0	0	0	0	0	0	0	0	0	0	0	2	0	0	0	0	0	0	0	0	0	0	0	0	0	0	0
circ_000014	ENSG00000184863	7	-	155775050	155775278	229	antisense	novel	yes	no	4.60426	0	0	0	0	0	0	0	0	0	46.0426	0	0	0	0	0	0	0	0	0	0	0	0	0	0	0	0	0	0	0	2	0	0	0	0	0	0	0	0
circ_000015	ENSG00000136021	12	-	100287408	100288582	1175	antisense	novel	yes	no	12.4598	0	51.1169	16.7143	0	0	0	0	0	56.7666	0	0	0	0	0	0	0	0	0	0	0	0	1	1	0	0	0	0	0	3	0	0	0	0	0	0	0	0	0
circ_000016	ENSG00000130159	19	-	11513056	11514221	647	annot_exons	hsa_circ_0006471	yes	no	296.021	0	357.818	117	368.79	244.761	270.688	629.786	184.417	567.666	69.064	150.218	0	0	0	0	0	0	0	0	0	0	7	7	7	8	7	19	6	30	3	10	0	0	0	0	0	0	0
circ_000017	ENSG00000174485	15	-	65702305	65703008	343	annot_exons	hsa_circ_0007072	yes	no	70.706	0	102.234	117	0	0	154.679	99.4398	0	113.533	0	120.174	0	0	0	0	0	0	0	0	0	0	2	7	0	0	4	3	0	6	0	8	0	0	0	0	0	0	0
circ_000019	ENSG00000159459	15	-	42950262	42966286	651	annot_exons	hsa_circ_0008546	yes	no	108.407	0	204.468	0	158.053	91.7852	116.009	132.586	215.153	37.8444	23.0213	105.152	0	0	0	0	0	0	0	0	0	0	4	0	3	3	3	4	7	2	1	7	0	0	0	0	0	0	0
circ_000020	ENSG00000075420	3	+	172247533	172251541	526	annot_exons	hsa_circ_0006156	yes	no	425.03	0	920.104	133.714	737.58	244.761	464.037	961.252	368.834	94.611	115.107	210.305	0	0	0	0	0	0	0	0	0	0	18	8	14	8	12	29	12	5	5	14	0	0	0	0	0	0	0
circ_000021	ENSG00000147488	8	-	52142930	52166986	1099	annot_exons	novel	yes	no	7.84939	0	0	33.4286	0	0	0	0	0	0	0	45.0653	0	0	0	0	0	0	0	0	0	0	0	2	0	0	0	0	0	0	0	3	0	0	0	0	0	0	0
circ_000022	ENSG00000072121	14	-	67762203	67769730	885	annot_exons	hsa_circ_0032289	yes	no	41.362	0	51.1169	33.4286	52.6843	30.5951	0	66.2932	61.4723	18.9222	69.064	30.0436	0	0	0	0	0	0	0	0	0	0	1	2	1	1	0	2	2	1	3	2	0	0	0	0	0	0	0
circ_000023	ENSG00000167460	19	-	16095060	16095283	224	antisense	novel	yes	no	6.14723	0	0	0	0	0	0	0	61.4723	0	0	0	0	0	0	0	0	0	0	0	0	0	0	0	0	0	0	0	2	0	0	0	0	0	0	0	0	0	0
circ_000024	ENSG00000236451	2	+	220450299	220494157	1618	exon_intron	novel	yes	no	4.84504	0	0	33.4286	0	0	0	0	0	0	0	15.0218	0	0	0	0	0	0	0	0	0	0	0	2	0	0	0	0	0	0	0	1	0	0	0	0	0	0	0
circ_000026	ENSG00000140563	15	+	94356137	94402019	1080	annot_exons	hsa_circ_000609	yes	no	75.1824	0	306.701	83.5715	263.421	0	0	0	0	0	23.0213	75.1089	0	0	0	0	0	0	0	0	0	0	6	5	5	0	0	0	0	0	1	5	0	0	0	0	0	0	0
circ_000027	ENSG00000260372	18	+	26853612	26856517	2906	intronic	novel	yes	no	6.49648	0	0	0	0	0	0	0	0	18.9222	46.0426	0	0	0	0	0	0	0	0	0	0	0	0	0	0	0	0	0	0	1	2	0	0	0	0	0	0	0	0
circ_000028	ENSG00000067141	15	+	73176403	73178427	276	annot_exons	novel	yes	no	50.6546	0	51.1169	50.1429	0	30.5951	77.3395	33.1466	184.417	56.7666	23.0213	0	0	0	0	0	0	0	0	0	0	0	1	3	0	1	2	1	6	3	1	0	0	0	0	0	0	0	0
circ_000029	ENSG00000198561	11	+	57801733	57802196	464	one_exon	novel	yes	no	10.442	0	0	33.4286	0	0	0	33.1466	0	37.8444	0	0	0	0	0	0	0	0	0	0	0	0	0	2	0	0	0	1	0	2	0	0	0	0	0	0	0	0	0
circ_000030	ENSG00000080815	14	+	73147795	73148106	246	annot_exons	hsa_circ_0003848	yes	no	70.396	0	51.1169	167.143	0	61.1901	77.3395	0	30.7361	0	46.0426	270.392	0	0	0	0	0	0	0	0	0	0	1	10	0	2	2	0	1	0	2	18	0	0	0	0	0	0	0
circ_000031	ENSG00000102781	13	-	30280063	30284882	1428	exon_intron	novel	yes	no	6.90651	0	0	50.1429	0	0	0	0	0	18.9222	0	0	0	0	0	0	0	0	0	0	0	0	0	3	0	0	0	0	0	1	0	0	0	0	0	0	0	0	0
circ_000033	ENSG00000136770	10	-	21904522	21920963	449	annot_exons	hsa_circ_0004306	yes	no	43.7323	0	0	100.286	0	30.5951	38.6698	0	30.7361	37.8444	184.171	15.0218	0	0	0	0	0	0	0	0	0	0	0	6	0	1	1	0	1	2	8	1	0	0	0	0	0	0	0
circ_000034	ENSG00000078618	1	-	51840226	51840514	289	one_exon	novel	yes	no	9.94398	0	0	0	0	0	0	99.4398	0	0	0	0	0	0	0	0	0	0	0	0	0	0	0	0	0	0	0	3	0	0	0	0	0	0	0	0	0	0	0
circ_000035	ENSG00000145375	4	+	122927634	122938249	1295	annot_exons	novel	yes	no	19.4196	0	0	16.7143	0	0	116.009	0	61.4723	0	0	0	0	0	0	0	0	0	0	0	0	0	0	1	0	0	3	0	2	0	0	0	0	0	0	0	0	0	0
circ_000036	ENSG00000146263	6	-	97267872	97273062	665	annot_exons	hsa_circ_0077409	yes	no	27.005	0	0	0	105.369	30.5951	38.6698	0	61.4723	18.9222	0	15.0218	0	0	0	0	0	0	0	0	0	0	0	0	2	1	1	0	2	1	0	1	0	0	0	0	0	0	0
circ_000037	ENSG00000181555	3	-	47042561	47062346	1132	annot_exons	hsa_circ_0065145	yes	no	8.45455	0	51.1169	33.4286	0	0	0	0	0	0	0	0	0	0	0	0	0	0	0	0	0	0	1	2	0	0	0	0	0	0	0	0	0	0	0	0	0	0	0
circ_000038	ENSG00000068024	2	-	239156652	239163923	243	annot_exons	hsa_circ_0058905	yes	no	12.1124	0	0	0	52.6843	30.5951	0	0	0	37.8444	0	0	0	0	0	0	0	0	0	0	0	0	0	0	1	1	0	0	0	2	0	0	0	0	0	0	0	0	0
circ_000039	ENSG00000156011	8	-	18572528	18575285	303	annot_exons	hsa_circ_0083470	yes	no	59.9367	0	0	66.8572	52.6843	30.5951	154.679	66.2932	0	0	138.128	90.1307	0	0	0	0	0	0	0	0	0	0	0	4	1	1	4	2	0	0	6	6	0	0	0	0	0	0	0
circ_000040	ENSG00000009954	7	-	73459536	73463099	361	annot_exons	hsa_circ_0002967	yes	no	51.5182	0	102.234	16.7143	52.6843	61.1901	77.3395	33.1466	0	56.7666	115.107	0	0	0	0	0	0	0	0	0	0	0	2	1	1	2	2	1	0	3	5	0	0	0	0	0	0	0	0
circ_000041	ENSG00000144935	3	+	142736379	142792967	1409	annot_exons	novel	yes	no	20.8801	0	0	16.7143	0	30.5951	38.6698	0	30.7361	0	92.0853	0	0	0	0	0	0	0	0	0	0	0	0	1	0	1	1	0	1	0	4	0	0	0	0	0	0	0	0
circ_000042	ENSG00000169398	8	-	140700891	140764290	2729	annot_exons	novel	yes	no	3.00436	0	0	0	0	0	0	0	0	0	0	30.0436	0	0	0	0	0	0	0	0	0	0	0	0	0	0	0	0	0	0	0	2	0	0	0	0	0	0	0
circ_000043	ENSG00000147082	X	+	50284542	50288887	316	annot_exons	novel	yes	no	6.49648	0	0	0	0	0	0	0	0	18.9222	46.0426	0	0	0	0	0	0	0	0	0	0	0	0	0	0	0	0	0	0	1	2	0	0	0	0	0	0	0	0
circ_000044	ENSG00000133812	11	-	9808000	9852749	3138	annot_exons	novel	yes	no	24.3207	0	0	16.7143	158.053	30.5951	0	0	0	37.8444	0	0	0	0	0	0	0	0	0	0	0	0	0	1	3	1	0	0	0	2	0	0	0	0	0	0	0	0	0
circ_000045	ENSG00000112893	5	+	109781396	109823837	1357	annot_exons	novel	yes	no	80.9326	0	51.1169	217.286	0	183.57	0	33.1466	215.153	18.9222	0	90.1307	0	0	0	0	0	0	0	0	0	0	1	13	0	6	0	1	7	1	0	6	0	0	0	0	0	0	0
circ_000046	ENSG00000143195	1	-	166935301	166936737	324	annot_exons	novel	yes	no	40.593	0	0	0	0	0	38.6698	198.88	61.4723	37.8444	69.064	0	0	0	0	0	0	0	0	0	0	0	0	0	0	0	1	6	2	2	3	0	0	0	0	0	0	0	0
circ_000047	ENSG00000274211	17	+	38395309	38395998	287	annot_exons	hsa_circ_0043333	yes	no	12.2252	0	0	0	0	0	0	0	92.2084	0	0	30.0436	0	0	0	0	0	0	0	0	0	0	0	0	0	0	0	0	3	0	0	2	0	0	0	0	0	0	0
circ_000049	ENSG00000165995	10	+	18527588	18536196	358	annot_exons	novel	yes	no	99.5502	0	51.1169	133.714	0	183.57	77.3395	198.88	30.7361	37.8444	207.192	75.1089	0	0	0	0	0	0	0	0	0	0	1	8	0	6	2	6	1	2	9	5	0	0	0	0	0	0	0
circ_000050	ENSG00000186522	2	-	109567815	109585838	664	annot_exons	hsa_circ_0009008	yes	no	85.9657	0	51.1169	150.429	210.737	91.7852	77.3395	99.4398	30.7361	18.9222	69.064	60.0871	0	0	0	0	0	0	0	0	0	0	1	9	4	3	2	3	1	1	3	4	0	0	0	0	0	0	0
circ_000051	ENSG00000113448	5	-	59180595	59215968	353	annot_exons	hsa_circ_0072568	yes	no	18.7294	0	0	50.1429	0	0	0	0	0	0	92.0853	45.0653	0	0	0	0	0	0	0	0	0	0	0	3	0	0	0	0	0	0	4	3	0	0	0	0	0	0	0
circ_000052	ENSG00000155313	21	+	15805121	15842540	1695	annot_exons	novel	yes	no	15.4419	0	0	16.7143	0	61.1901	38.6698	0	0	37.8444	0	0	0	0	0	0	0	0	0	0	0	0	0	1	0	2	1	0	0	2	0	0	0	0	0	0	0	0	0
circ_000053	ENSG00000174243	12	-	48833277	48834497	421	annot_exons	novel	yes	no	30.1074	0	51.1169	66.8572	0	0	116.009	33.1466	0	18.9222	0	15.0218	0	0	0	0	0	0	0	0	0	0	1	4	0	0	3	1	0	1	0	1	0	0	0	0	0	0	0
circ_000056	ENSG00000041515	13	+	108665886	108666149	264	one_exon	hsa_circ_0030830	yes	no	71.7142	0	0	0	0	61.1901	154.679	33.1466	92.2084	283.833	92.0853	0	0	0	0	0	0	0	0	0	0	0	0	0	0	2	4	1	3	15	4	0	0	0	0	0	0	0	0
circ_000057	ENSG00000184156	8	-	132341258	132347469	6212	intronic	novel	yes	no	16.8527	0	102.234	0	0	0	0	66.2932	0	0	0	0	0	0	0	0	0	0	0	0	0	0	2	0	0	0	0	2	0	0	0	0	0	0	0	0	0	0	0
circ_000058	ENSG00000173575	15	+	93004617	93009323	314	annot_exons	novel	yes	no	6.62932	0	0	0	0	0	0	66.2932	0	0	0	0	0	0	0	0	0	0	0	0	0	0	0	0	0	0	0	2	0	0	0	0	0	0	0	0	0	0	0
circ_000059	ENSG00000089057	20	-	4883642	4899712	582	annot_exons	novel	yes	no	54.1001	0	102.234	0	263.421	0	0	66.2932	0	18.9222	0	90.1307	0	0	0	0	0	0	0	0	0	0	2	0	5	0	0	2	0	1	0	6	0	0	0	0	0	0	0
circ_000060	ENSG00000152763	1	-	66837710	66905375	3806	annot_exons	novel	yes	no	15.9284	0	0	66.8572	0	0	38.6698	0	30.7361	0	23.0213	0	0	0	0	0	0	0	0	0	0	0	0	4	0	0	1	0	1	0	1	0	0	0	0	0	0	0	0
circ_000061	ENSG00000056998	X	+	2875810	2881224	522	annot_exons	novel	yes	no	64.1111	0	0	0	0	0	580.046	0	0	0	46.0426	15.0218	0	0	0	0	0	0	0	0	0	0	0	0	0	0	15	0	0	0	2	1	0	0	0	0	0	0	0
circ_000062	ENSG00000115295	2	+	29131258	29145367	888	annot_exons	novel	yes	no	7.73395	0	0	0	0	0	77.3395	0	0	0	0	0	0	0	0	0	0	0	0	0	0	0	0	0	0	0	2	0	0	0	0	0	0	0	0	0	0	0	0
circ_000063	ENSG00000147421	8	+	29009072	29018913	403	annot_exons	hsa_circ_0083826	yes	no	143.495	0	102.234	66.8572	210.737	183.57	116.009	298.319	92.2084	75.6888	184.171	105.152	0	0	0	0	0	0	0	0	0	0	2	4	4	6	3	9	3	4	8	7	0	0	0	0	0	0	0
circ_000064	ENSG00000099385	16	-	30833656	30834121	466	one_exon	novel	yes	no	6.11901	0	0	0	0	61.1901	0	0	0	0	0	0	0	0	0	0	0	0	0	0	0	0	0	0	0	2	0	0	0	0	0	0	0	0	0	0	0	0	0
circ_000065	ENSG00000100030	22	-	21788257	21805945	460	annot_exons	novel	yes	no	8.36023	0	0	0	0	0	0	0	30.7361	37.8444	0	15.0218	0	0	0	0	0	0	0	0	0	0	0	0	0	0	0	0	1	2	0	1	0	0	0	0	0	0	0
circ_000066	ENSG00000071205	4	+	147939825	147966839	488	annot_exons	hsa_circ_0007265	yes	no	71.1568	0	0	66.8572	263.421	91.7852	77.3395	33.1466	92.2084	56.7666	0	30.0436	0	0	0	0	0	0	0	0	0	0	0	4	5	3	2	1	3	3	0	2	0	0	0	0	0	0	0
circ_000067	ENSG00000267360	19	-	37165595	37207254	1016	annot_exons	novel	yes	no	10.4963	0	0	0	0	0	38.6698	66.2932	0	0	0	0	0	0	0	0	0	0	0	0	0	0	0	0	0	0	1	2	0	0	0	0	0	0	0	0	0	0	0
circ_000068	ENSG00000113851	3	-	3152456	3174261	1178	annot_exons	novel	yes	no	58.7531	0	0	16.7143	105.369	0	116.009	132.586	30.7361	18.9222	92.0853	75.1089	0	0	0	0	0	0	0	0	0	0	0	1	2	0	3	4	1	1	4	5	0	0	0	0	0	0	0
circ_000069	ENSG00000141446	18	-	21564203	21568094	291	annot_exons	hsa_circ_0009110	yes	no	63.1029	0	0	0	52.6843	0	193.349	99.4398	153.681	56.7666	0	75.1089	0	0	0	0	0	0	0	0	0	0	0	0	1	0	5	3	5	3	0	5	0	0	0	0	0	0	0
circ_000070	ENSG00000145332	4	-	87170079	87176868	441	annot_exons	hsa_circ_0070388	yes	no	14.7608	0	0	0	0	0	0	132.586	0	0	0	15.0218	0	0	0	0	0	0	0	0	0	0	0	0	0	0	0	4	0	0	0	1	0	0	0	0	0	0	0
circ_000071	ENSG00000109381	4	-	139116649	139139497	770	annot_exons	hsa_circ_0007710	yes	no	264.219	0	153.351	434.572	263.421	152.975	116.009	364.613	553.25	132.455	276.256	195.283	0	0	0	0	0	0	0	0	0	0	3	26	5	5	3	11	18	7	12	13	0	0	0	0	0	0	0
circ_000072	ENSG00000116641	1	-	62618706	62625401	561	annot_exons	novel	yes	no	15.5745	0	0	16.7143	0	0	116.009	0	0	0	23.0213	0	0	0	0	0	0	0	0	0	0	0	0	1	0	0	3	0	0	0	1	0	0	0	0	0	0	0	0
circ_000073	ENSG00000261371	17	-	64356111	64378117	2202	annot_exons	novel	yes	no	5.23508	0	0	33.4286	0	0	0	0	0	18.9222	0	0	0	0	0	0	0	0	0	0	0	0	0	2	0	0	0	0	0	1	0	0	0	0	0	0	0	0	0
circ_000074	ENSG00000197140	8	+	39223040	39257343	836	annot_exons	hsa_circ_0084056	yes	no	71.5704	0	0	50.1429	158.053	91.7852	38.6698	33.1466	215.153	75.6888	23.0213	30.0436	0	0	0	0	0	0	0	0	0	0	0	3	3	3	1	1	7	4	1	2	0	0	0	0	0	0	0
circ_000075	ENSG00000132912	5	-	150722907	150733475	500	annot_exons	novel	yes	no	7.56888	0	0	0	0	0	0	0	0	75.6888	0	0	0	0	0	0	0	0	0	0	0	0	0	0	0	0	0	0	0	4	0	0	0	0	0	0	0	0	0
circ_000076	ENSG00000112282	6	-	131598287	131608071	1530	annot_exons	hsa_circ_0077844	yes	no	47.105	0	102.234	33.4286	52.6843	91.7852	0	0	92.2084	75.6888	23.0213	0	0	0	0	0	0	0	0	0	0	0	2	2	1	3	0	0	3	4	1	0	0	0	0	0	0	0	0
circ_000078	ENSG00000168000	11	-	62692376	62692797	242	annot_exons	hsa_circ_0022502	yes	no	13.2586	0	0	0	0	0	0	132.586	0	0	0	0	0	0	0	0	0	0	0	0	0	0	0	0	0	0	0	4	0	0	0	0	0	0	0	0	0	0	0
circ_000079	ENSG00000107745	10	-	72475100	72566794	1646	annot_exons	novel	yes	no	6.84395	0	0	0	0	30.5951	0	0	0	37.8444	0	0	0	0	0	0	0	0	0	0	0	0	0	0	0	1	0	0	0	2	0	0	0	0	0	0	0	0	0
circ_000080	ENSG00000136643	1	+	213077696	213176492	981	annot_exons	novel	yes	no	40.0351	0	0	100.286	0	0	0	33.1466	122.945	37.8444	46.0426	60.0871	0	0	0	0	0	0	0	0	0	0	0	6	0	0	0	1	4	2	2	4	0	0	0	0	0	0	0
circ_000082	ENSG00000157399	X	-	2953143	2958435	407	annot_exons	hsa_circ_0004844	yes	no	49.1764	0	51.1169	33.4286	105.369	30.5951	38.6698	33.1466	184.417	0	0	15.0218	0	0	0	0	0	0	0	0	0	0	1	2	2	1	1	1	6	0	0	1	0	0	0	0	0	0	0
circ_000083	ENSG00000115750	2	+	9845220	9876018	1078	annot_exons	hsa_circ_0052573	yes	no	6.49648	0	0	0	0	0	0	0	0	18.9222	46.0426	0	0	0	0	0	0	0	0	0	0	0	0	0	0	0	0	0	0	1	2	0	0	0	0	0	0	0	0
circ_000084	ENSG00000136715	2	-	128014803	128017915	508	annot_exons	novel	yes	no	11.4482	0	0	0	0	30.5951	0	0	0	37.8444	46.0426	0	0	0	0	0	0	0	0	0	0	0	0	0	0	1	0	0	0	2	2	0	0	0	0	0	0	0	0
circ_000085	ENSG00000141314	17	+	32288792	32316292	649	annot_exons	hsa_circ_0043012	yes	no	24.5294	0	0	0	0	30.5951	0	165.733	0	18.9222	0	30.0436	0	0	0	0	0	0	0	0	0	0	0	0	0	1	0	5	0	1	0	2	0	0	0	0	0	0	0
circ_000086	ENSG00000122779	7	+	138519189	138581771	2292	annot_exons	novel	yes	no	11.7715	0	0	33.4286	0	30.5951	38.6698	0	0	0	0	15.0218	0	0	0	0	0	0	0	0	0	0	0	2	0	1	1	0	0	0	0	1	0	0	0	0	0	0	0
circ_000087	ENSG00000131095	17	+	44907028	44907334	307	antisense	novel	yes	no	41.282	0	0	0	0	0	116.009	198.88	0	37.8444	0	60.0871	0	0	0	0	0	0	0	0	0	0	0	0	0	0	3	6	0	2	0	4	0	0	0	0	0	0	0
circ_000088	ENSG00000164199	5	+	90788071	90829186	4952	annot_exons	novel	yes	no	12.0771	0	0	0	52.6843	0	0	0	0	0	23.0213	45.0653	0	0	0	0	0	0	0	0	0	0	0	0	1	0	0	0	0	0	1	3	0	0	0	0	0	0	0
circ_000089	ENSG00000110880	12	-	108652272	108657423	394	annot_exons	hsa_circ_0008092	yes	no	25.0121	0	0	33.4286	0	30.5951	0	33.1466	0	37.8444	115.107	0	0	0	0	0	0	0	0	0	0	0	0	2	0	1	0	1	0	2	5	0	0	0	0	0	0	0	0
circ_000090	ENSG00000286288	20	-	1810554	1811224	585	annot_exons	novel	yes	no	6.00871	0	0	0	0	0	0	0	0	0	0	60.0871	0	0	0	0	0	0	0	0	0	0	0	0	0	0	0	0	0	0	0	4	0	0	0	0	0	0	0
circ_000091	ENSG00000173064	12	-	112261305	112274960	1186	annot_exons	novel	yes	no	6.51647	0	0	50.1429	0	0	0	0	0	0	0	15.0218	0	0	0	0	0	0	0	0	0	0	0	3	0	0	0	0	0	0	0	1	0	0	0	0	0	0	0
circ_000092	ENSG00000155052	2	+	124789902	124798320	465	annot_exons	novel	yes	no	6.27569	0	0	16.7143	0	0	0	0	0	0	46.0426	0	0	0	0	0	0	0	0	0	0	0	0	1	0	0	0	0	0	0	2	0	0	0	0	0	0	0	0
circ_000093	ENSG00000117862	1	+	52020829	52023527	2699	antisense	novel	yes	no	10.5369	0	0	0	105.369	0	0	0	0	0	0	0	0	0	0	0	0	0	0	0	0	0	0	0	2	0	0	0	0	0	0	0	0	0	0	0	0	0	0
circ_000095	ENSG00000256166	6	+	31271233	31356326	85094	antisense	novel	yes	no	342.653	0	511.169	0	158.053	336.546	154.679	1425.3	153.681	132.455	299.277	255.37	0	0	0	0	0	0	0	0	0	0	10	0	3	11	4	43	5	7	13	17	0	0	0	0	0	0	0
circ_000096	ENSG00000231171	4	+	177960762	177975943	864	annot_exons	novel	yes	no	6.9064	0	0	0	0	0	0	0	0	0	69.064	0	0	0	0	0	0	0	0	0	0	0	0	0	0	0	0	0	0	0	3	0	0	0	0	0	0	0	0
circ_000097	ENSG00000173575	15	+	92978234	92985673	836	annot_exons	hsa_circ_0036989	yes	no	57.3619	0	51.1169	33.4286	0	152.975	116.009	132.586	30.7361	56.7666	0	0	0	0	0	0	0	0	0	0	0	0	1	2	0	5	3	4	1	3	0	0	0	0	0	0	0	0	0
circ_000099	ENSG00000164548	7	-	23512894	23516528	355	annot_exons	novel	yes	no	13.5964	0	0	0	105.369	30.5951	0	0	0	0	0	0	0	0	0	0	0	0	0	0	0	0	0	0	2	1	0	0	0	0	0	0	0	0	0	0	0	0	0
circ_000100	ENSG00000111670	12	-	101780152	101790057	568	annot_exons	hsa_circ_0027910	yes	no	28.2764	0	0	83.5715	0	0	0	0	0	0	184.171	15.0218	0	0	0	0	0	0	0	0	0	0	0	5	0	0	0	0	0	0	8	1	0	0	0	0	0	0	0
circ_000101	ENSG00000110090	11	-	68804000	68812576	414	annot_exons	hsa_circ_0005282	yes	no	36.1884	0	153.351	16.7143	0	0	38.6698	0	0	0	138.128	15.0218	0	0	0	0	0	0	0	0	0	0	3	1	0	0	1	0	0	0	6	1	0	0	0	0	0	0	0
circ_000102	ENSG00000160551	17	+	29480368	29491865	382	annot_exons	hsa_circ_0042765	yes	no	6.68572	0	0	66.8572	0	0	0	0	0	0	0	0	0	0	0	0	0	0	0	0	0	0	0	4	0	0	0	0	0	0	0	0	0	0	0	0	0	0	0
circ_000103	ENSG00000106459	7	+	129657343	129690546	615	annot_exons	hsa_circ_0082306	yes	no	118.092	0	102.234	100.286	0	122.38	232.019	132.586	276.625	94.611	0	120.174	0	0	0	0	0	0	0	0	0	0	2	6	0	4	6	4	9	5	0	8	0	0	0	0	0	0	0
circ_000105	ENSG00000089123	20	-	13483227	13569586	497	annot_exons	novel	yes	no	21.8842	0	102.234	0	0	30.5951	0	33.1466	0	37.8444	0	15.0218	0	0	0	0	0	0	0	0	0	0	2	0	0	1	0	1	0	2	0	1	0	0	0	0	0	0	0
circ_000106	ENSG00000114374	Y	+	12720589	12739629	1792	annot_exons	hsa_circ_0092237	yes	no	13.2568	0	0	0	0	0	0	0	30.7361	56.7666	0	45.0653	0	0	0	0	0	0	0	0	0	0	0	0	0	0	0	0	1	3	0	3	0	0	0	0	0	0	0
circ_000107	ENSG00000150477	18	+	37063521	37084232	5030	exon_intron	novel	yes	no	9.17852	0	0	0	0	91.7852	0	0	0	0	0	0	0	0	0	0	0	0	0	0	0	0	0	0	0	3	0	0	0	0	0	0	0	0	0	0	0	0	0
circ_000108	ENSG00000137513	11	-	78566132	78568752	262	annot_exons	novel	yes	no	3.78444	0	0	0	0	0	0	0	0	37.8444	0	0	0	0	0	0	0	0	0	0	0	0	0	0	0	0	0	0	0	2	0	0	0	0	0	0	0	0	0
circ_000109	ENSG00000197265	8	-	30642936	30653602	10667	exon_intron	novel	yes	no	6.14723	0	0	0	0	0	0	0	61.4723	0	0	0	0	0	0	0	0	0	0	0	0	0	0	0	0	0	0	0	2	0	0	0	0	0	0	0	0	0	0
circ_000110	ENSG00000139370	12	-	128814775	128815070	296	one_exon	hsa_circ_000157	yes	no	39.6608	0	102.234	100.286	0	0	77.3395	33.1466	30.7361	37.8444	0	15.0218	0	0	0	0	0	0	0	0	0	0	2	6	0	0	2	1	1	2	0	1	0	0	0	0	0	0	0
circ_000111	ENSG00000129422	8	-	17675186	17684542	736	annot_exons	hsa_circ_0083439	yes	no	21.5649	0	102.234	33.4286	0	0	0	0	0	18.9222	46.0426	15.0218	0	0	0	0	0	0	0	0	0	0	2	2	0	0	0	0	0	1	2	1	0	0	0	0	0	0	0
circ_000112	ENSG00000152894	6	-	128184432	128242602	1165	annot_exons	novel	yes	no	10.2524	0	0	0	0	0	0	0	30.7361	56.7666	0	15.0218	0	0	0	0	0	0	0	0	0	0	0	0	0	0	0	0	1	3	0	1	0	0	0	0	0	0	0
circ_000113	ENSG00000134900	13	+	102622877	102627166	319	annot_exons	novel	yes	no	7.56888	0	0	0	0	0	0	0	0	75.6888	0	0	0	0	0	0	0	0	0	0	0	0	0	0	0	0	0	0	0	4	0	0	0	0	0	0	0	0	0
circ_000114	ENSG00000285869	16	+	19321956	19335583	12719	exon_intron	novel	yes	no	6.14723	0	0	0	0	0	0	0	61.4723	0	0	0	0	0	0	0	0	0	0	0	0	0	0	0	0	0	0	0	2	0	0	0	0	0	0	0	0	0	0
circ_000116	ENSG00000151779	2	-	15356303	15379831	571	annot_exons	hsa_circ_0052738	yes	no	18.357	0	0	0	0	183.57	0	0	0	0	0	0	0	0	0	0	0	0	0	0	0	0	0	0	0	6	0	0	0	0	0	0	0	0	0	0	0	0	0
circ_000117	ENSG00000137821	15	+	70900922	70919193	817	annot_exons	novel	yes	no	6.11901	0	0	0	0	61.1901	0	0	0	0	0	0	0	0	0	0	0	0	0	0	0	0	0	0	0	2	0	0	0	0	0	0	0	0	0	0	0	0	0
circ_000118	ENSG00000107581	10	-	119069446	119071085	409	annot_exons	hsa_circ_0020151	yes	no	24.1947	0	0	16.7143	0	30.5951	38.6698	33.1466	30.7361	0	92.0853	0	0	0	0	0	0	0	0	0	0	0	0	1	0	1	1	1	1	0	4	0	0	0	0	0	0	0	0
circ_000119	ENSG00000133424	22	-	33562856	33565019	580	exon_intron	novel	yes	no	11.3533	0	0	0	0	0	0	0	0	113.533	0	0	0	0	0	0	0	0	0	0	0	0	0	0	0	0	0	0	0	6	0	0	0	0	0	0	0	0	0
circ_000120	ENSG00000225746	14	+	100935772	100949596	3398	annot_exons	novel	yes	no	157.616	0	51.1169	83.5715	0	520.116	0	132.586	0	0	713.661	75.1089	0	0	0	0	0	0	0	0	0	0	1	5	0	17	0	4	0	0	31	5	0	0	0	0	0	0	0
circ_000121	ENSG00000106278	7	+	122019124	122039588	794	annot_exons	novel	yes	no	24.0389	0	0	50.1429	0	0	38.6698	0	0	113.533	23.0213	15.0218	0	0	0	0	0	0	0	0	0	0	0	3	0	0	1	0	0	6	1	1	0	0	0	0	0	0	0
circ_000122	ENSG00000113845	3	+	119500695	119523838	746	annot_exons	novel	yes	no	7.73395	0	0	0	0	0	77.3395	0	0	0	0	0	0	0	0	0	0	0	0	0	0	0	0	0	0	0	2	0	0	0	0	0	0	0	0	0	0	0	0
circ_000123	ENSG00000075151	1	-	20941491	20942330	840	one_exon	hsa_circ_0010474	yes	no	15.9576	0	0	0	0	0	0	0	0	113.533	46.0426	0	0	0	0	0	0	0	0	0	0	0	0	0	0	0	0	0	0	6	2	0	0	0	0	0	0	0	0
circ_000124	ENSG00000103657	15	-	63764096	63775649	1052	annot_exons	hsa_circ_0035811	yes	no	19.1507	0	0	33.4286	0	91.7852	0	66.2932	0	0	0	0	0	0	0	0	0	0	0	0	0	0	0	2	0	3	0	2	0	0	0	0	0	0	0	0	0	0	0
circ_000126	ENSG00000139132	12	+	32598497	32640453	2173	annot_exons	novel	yes	no	21.0737	0	0	0	210.737	0	0	0	0	0	0	0	0	0	0	0	0	0	0	0	0	0	0	0	4	0	0	0	0	0	0	0	0	0	0	0	0	0	0
circ_000127	ENSG00000180096	16	-	30383478	30383933	456	intronic	novel	yes	no	8.46022	0	0	16.7143	0	0	0	0	0	37.8444	0	30.0436	0	0	0	0	0	0	0	0	0	0	0	1	0	0	0	0	0	2	0	2	0	0	0	0	0	0	0
circ_000128	ENSG00000162753	1	-	173573182	173587830	689	annot_exons	novel	yes	no	30.9545	0	0	50.1429	0	0	0	0	92.2084	0	92.0853	75.1089	0	0	0	0	0	0	0	0	0	0	0	3	0	0	0	0	3	0	4	5	0	0	0	0	0	0	0
circ_000129	ENSG00000170017	3	+	105520067	105552585	1771	annot_exons	novel	yes	no	22.1712	0	0	0	0	30.5951	0	0	92.2084	37.8444	46.0426	15.0218	0	0	0	0	0	0	0	0	0	0	0	0	0	1	0	0	3	2	2	1	0	0	0	0	0	0	0
circ_000130	ENSG00000247809	15	-	96269848	96290783	5644	annot_exons	novel	yes	no	3.00436	0	0	0	0	0	0	0	0	0	0	30.0436	0	0	0	0	0	0	0	0	0	0	0	0	0	0	0	0	0	0	0	2	0	0	0	0	0	0	0
circ_000131	ENSG00000078618	1	-	51811994	51855388	17641	exon_intron	novel	yes	no	3.78444	0	0	0	0	0	0	0	0	37.8444	0	0	0	0	0	0	0	0	0	0	0	0	0	0	0	0	0	0	0	2	0	0	0	0	0	0	0	0	0
circ_000132	ENSG00000101868	X	+	24723155	24748992	3400	annot_exons	novel	yes	no	4.89658	0	0	0	0	0	0	0	0	18.9222	0	30.0436	0	0	0	0	0	0	0	0	0	0	0	0	0	0	0	0	0	1	0	2	0	0	0	0	0	0	0
circ_000133	ENSG00000109920	11	-	47750916	47753102	456	annot_exons	novel	yes	no	10.4963	0	0	0	0	0	38.6698	66.2932	0	0	0	0	0	0	0	0	0	0	0	0	0	0	0	0	0	0	1	2	0	0	0	0	0	0	0	0	0	0	0
circ_000134	ENSG00000114331	3	-	195291706	195333123	1628	annot_exons	novel	yes	no	4.50653	0	0	0	0	0	0	0	0	0	0	45.0653	0	0	0	0	0	0	0	0	0	0	0	0	0	0	0	0	0	0	0	3	0	0	0	0	0	0	0
circ_000135	ENSG00000117000	1	+	40190772	40222710	555	annot_exons	novel	yes	no	11.7256	0	102.234	0	0	0	0	0	0	0	0	15.0218	0	0	0	0	0	0	0	0	0	0	2	0	0	0	0	0	0	0	0	1	0	0	0	0	0	0	0
circ_000136	ENSG00000132170	3	+	12379704	12417154	1331	annot_exons	hsa_circ_0064339	yes	no	14.0825	0	0	50.1429	0	30.5951	0	0	0	0	0	60.0871	0	0	0	0	0	0	0	0	0	0	0	3	0	1	0	0	0	0	0	4	0	0	0	0	0	0	0
circ_000137	ENSG00000198874	7	+	67067285	67083539	229	annot_exons	hsa_circ_0007252	yes	no	25.4123	0	0	16.7143	0	61.1901	0	99.4398	30.7361	0	46.0426	0	0	0	0	0	0	0	0	0	0	0	0	1	0	2	0	3	1	0	2	0	0	0	0	0	0	0	0
circ_000139	ENSG00000152332	1	+	162499955	162518190	1510	annot_exons	hsa_circ_0015041	yes	no	26.673	0	51.1169	16.7143	0	0	77.3395	0	61.4723	0	0	60.0871	0	0	0	0	0	0	0	0	0	0	1	1	0	0	2	0	2	0	0	4	0	0	0	0	0	0	0
circ_000140	ENSG00000103479	16	+	53439016	53454842	1210	annot_exons	novel	yes	no	8.1879	0	0	66.8572	0	0	0	0	0	0	0	15.0218	0	0	0	0	0	0	0	0	0	0	0	4	0	0	0	0	0	0	0	1	0	0	0	0	0	0	0
circ_000141	ENSG00000169180	16	-	28152659	28156527	1020	annot_exons	hsa_circ_0007807	yes	no	32.2831	0	0	16.7143	105.369	0	0	33.1466	61.4723	0	46.0426	60.0871	0	0	0	0	0	0	0	0	0	0	0	1	2	0	0	1	2	0	2	4	0	0	0	0	0	0	0
circ_000142	ENSG00000189283	3	-	60325868	60328858	2991	intronic	novel	yes	no	16.3014	0	102.234	0	0	0	0	0	30.7361	0	0	30.0436	0	0	0	0	0	0	0	0	0	0	2	0	0	0	0	0	1	0	0	2	0	0	0	0	0	0	0
circ_000143	ENSG00000188343	8	+	93706045	93718788	468	annot_exons	novel	yes	no	6.85805	0	0	0	0	0	0	0	30.7361	37.8444	0	0	0	0	0	0	0	0	0	0	0	0	0	0	0	0	0	0	1	2	0	0	0	0	0	0	0	0	0
circ_000144	ENSG00000115355	2	-	55355579	55388886	758	annot_exons	hsa_circ_0054623	yes	no	38.7164	0	153.351	16.7143	52.6843	0	38.6698	0	30.7361	18.9222	46.0426	30.0436	0	0	0	0	0	0	0	0	0	0	3	1	1	0	1	0	1	1	2	2	0	0	0	0	0	0	0
circ_000146	ENSG00000174607	4	+	114663995	114682388	6904	exon_intron	novel	yes	no	5.01429	0	0	50.1429	0	0	0	0	0	0	0	0	0	0	0	0	0	0	0	0	0	0	0	3	0	0	0	0	0	0	0	0	0	0	0	0	0	0	0
circ_000147	ENSG00000149311	11	+	108329021	108332037	699	annot_exons	hsa_circ_0024234	yes	no	42.3673	0	102.234	16.7143	52.6843	0	38.6698	99.4398	0	37.8444	46.0426	30.0436	0	0	0	0	0	0	0	0	0	0	2	1	1	0	1	3	0	2	2	2	0	0	0	0	0	0	0
circ_000148	ENSG00000230461	1	-	213960110	213966284	4445	exon_intron	novel	yes	no	38.9569	0	51.1169	0	0	30.5951	77.3395	132.586	0	37.8444	0	60.0871	0	0	0	0	0	0	0	0	0	0	1	0	0	1	2	4	0	2	0	4	0	0	0	0	0	0	0
circ_000149	ENSG00000144724	3	+	62203173	62218983	1206	annot_exons	novel	yes	no	3.78444	0	0	0	0	0	0	0	0	37.8444	0	0	0	0	0	0	0	0	0	0	0	0	0	0	0	0	0	0	0	2	0	0	0	0	0	0	0	0	0
circ_000150	ENSG00000108799	17	-	42720273	42727763	737	annot_exons	novel	yes	no	8.62948	0	0	33.4286	0	0	0	0	0	37.8444	0	15.0218	0	0	0	0	0	0	0	0	0	0	0	2	0	0	0	0	0	2	0	1	0	0	0	0	0	0	0
circ_000151	ENSG00000005469	7	+	87361728	87382181	748	annot_exons	novel	yes	no	11.6009	0	0	0	0	0	116.009	0	0	0	0	0	0	0	0	0	0	0	0	0	0	0	0	0	0	0	3	0	0	0	0	0	0	0	0	0	0	0	0
circ_000152	ENSG00000009413	6	-	111349218	111357125	347	annot_exons	hsa_circ_0077648	yes	no	13.5358	0	0	50.1429	0	0	0	66.2932	0	18.9222	0	0	0	0	0	0	0	0	0	0	0	0	0	3	0	0	0	2	0	1	0	0	0	0	0	0	0	0	0
circ_000153	ENSG00000122779	7	-	138537992	138544790	6799	antisense	novel	yes	no	6.11901	0	0	0	0	61.1901	0	0	0	0	0	0	0	0	0	0	0	0	0	0	0	0	0	0	0	2	0	0	0	0	0	0	0	0	0	0	0	0	0
circ_000154	ENSG00000117682	1	+	26446316	26460144	1168	annot_exons	hsa_circ_0011000	yes	no	22.4372	0	0	0	0	91.7852	0	132.586	0	0	0	0	0	0	0	0	0	0	0	0	0	0	0	0	0	3	0	4	0	0	0	0	0	0	0	0	0	0	0
circ_000155	ENSG00000051825	12	-	123214744	123226351	893	annot_exons	novel	yes	no	6.62932	0	0	0	0	0	0	66.2932	0	0	0	0	0	0	0	0	0	0	0	0	0	0	0	0	0	0	0	2	0	0	0	0	0	0	0	0	0	0	0
circ_000156	ENSG00000164300	5	+	80186448	80186884	437	antisense	novel	yes	no	15.2975	0	0	0	0	152.975	0	0	0	0	0	0	0	0	0	0	0	0	0	0	0	0	0	0	0	5	0	0	0	0	0	0	0	0	0	0	0	0	0
circ_000157	ENSG00000165288	X	-	80728752	80736088	871	annot_exons	novel	yes	no	4.60426	0	0	0	0	0	0	0	0	0	46.0426	0	0	0	0	0	0	0	0	0	0	0	0	0	0	0	0	0	0	0	2	0	0	0	0	0	0	0	0
circ_000158	ENSG00000127980	7	-	92499704	92504902	818	annot_exons	novel	yes	no	6.62932	0	0	0	0	0	0	66.2932	0	0	0	0	0	0	0	0	0	0	0	0	0	0	0	0	0	0	0	2	0	0	0	0	0	0	0	0	0	0	0
circ_000159	ENSG00000177707	3	+	111112010	111126335	929	annot_exons	novel	yes	no	7.56888	0	0	0	0	0	0	0	0	75.6888	0	0	0	0	0	0	0	0	0	0	0	0	0	0	0	0	0	0	0	4	0	0	0	0	0	0	0	0	0
circ_000160	ENSG00000024048	6	+	42612171	42617507	516	annot_exons	novel	yes	no	29.0848	0	102.234	0	0	30.5951	0	0	0	37.8444	0	120.174	0	0	0	0	0	0	0	0	0	0	2	0	0	1	0	0	0	2	0	8	0	0	0	0	0	0	0
circ_000161	ENSG00000116984	1	+	236824119	236863554	1641	annot_exons	hsa_circ_0017153	yes	no	9.57236	0	0	16.7143	0	0	0	0	0	18.9222	0	60.0871	0	0	0	0	0	0	0	0	0	0	0	1	0	0	0	0	0	1	0	4	0	0	0	0	0	0	0
circ_000162	ENSG00000176155	17	-	82178474	82179189	295	annot_exons	hsa_circ_0046386	yes	no	3.34286	0	0	33.4286	0	0	0	0	0	0	0	0	0	0	0	0	0	0	0	0	0	0	0	2	0	0	0	0	0	0	0	0	0	0	0	0	0	0	0
circ_000163	ENSG00000141298	17	-	29666867	29672129	418	annot_exons	novel	yes	no	9.01952	0	0	33.4286	0	0	0	0	0	56.7666	0	0	0	0	0	0	0	0	0	0	0	0	0	2	0	0	0	0	0	3	0	0	0	0	0	0	0	0	0
circ_000164	ENSG00000157985	2	+	235797759	235807331	377	annot_exons	hsa_circ_0058806	yes	no	105.654	0	153.351	150.429	0	122.38	38.6698	132.586	245.889	0	138.128	75.1089	0	0	0	0	0	0	0	0	0	0	3	9	0	4	1	4	8	0	6	5	0	0	0	0	0	0	0
circ_000165	ENSG00000138794	4	-	109689390	109696486	594	annot_exons	novel	yes	no	3.78444	0	0	0	0	0	0	0	0	37.8444	0	0	0	0	0	0	0	0	0	0	0	0	0	0	0	0	0	0	0	2	0	0	0	0	0	0	0	0	0
circ_000166	ENSG00000164347	5	-	74721603	74747780	2174	annot_exons	novel	yes	no	16.6301	0	51.1169	0	0	0	77.3395	0	0	37.8444	0	0	0	0	0	0	0	0	0	0	0	0	1	0	0	0	2	0	0	2	0	0	0	0	0	0	0	0	0
circ_000167	ENSG00000148143	9	+	106923354	106974273	7491	annot_exons	novel	yes	no	4.60426	0	0	0	0	0	0	0	0	0	46.0426	0	0	0	0	0	0	0	0	0	0	0	0	0	0	0	0	0	0	0	2	0	0	0	0	0	0	0	0
circ_000168	ENSG00000108510	17	-	61984171	61985090	503	annot_exons	hsa_circ_0002220	yes	no	241.098	0	204.468	200.572	210.737	183.57	232.019	298.319	430.306	340.599	115.107	195.283	0	0	0	0	0	0	0	0	0	0	4	12	4	6	6	9	14	18	5	13	0	0	0	0	0	0	0
circ_000169	ENSG00000152520	13	+	28266715	28270866	547	annot_exons	hsa_circ_000831	yes	no	90.9321	0	51.1169	66.8572	105.369	152.975	38.6698	99.4398	122.945	75.6888	46.0426	150.218	0	0	0	0	0	0	0	0	0	0	1	4	2	5	1	3	4	4	2	10	0	0	0	0	0	0	0
circ_000170	ENSG00000138756	4	+	78826037	78865720	1097	annot_exons	hsa_circ_0070193	yes	no	39.283	0	51.1169	0	105.369	30.5951	0	33.1466	153.681	18.9222	0	0	0	0	0	0	0	0	0	0	0	0	1	0	2	1	0	1	5	1	0	0	0	0	0	0	0	0	0
circ_000171	ENSG00000177380	19	+	49139668	49143004	669	annot_exons	hsa_circ_0051855	yes	no	26.9959	0	153.351	0	0	30.5951	0	33.1466	0	37.8444	0	15.0218	0	0	0	0	0	0	0	0	0	0	3	0	0	1	0	1	0	2	0	1	0	0	0	0	0	0	0
circ_000172	ENSG00000156787	8	+	123077111	123097441	754	annot_exons	novel	yes	no	28.5132	0	51.1169	66.8572	0	30.5951	0	33.1466	61.4723	18.9222	23.0213	0	0	0	0	0	0	0	0	0	0	0	1	4	0	1	0	1	2	1	1	0	0	0	0	0	0	0	0
circ_000173	ENSG00000152601	3	+	152414941	152447773	841	annot_exons	novel	yes	no	27.7594	0	0	66.8572	210.737	0	0	0	0	0	0	0	0	0	0	0	0	0	0	0	0	0	0	4	4	0	0	0	0	0	0	0	0	0	0	0	0	0	0
circ_000174	ENSG00000160310	21	+	46643535	46644488	288	annot_exons	hsa_circ_0003781	yes	no	78.4127	0	0	100.286	0	91.7852	0	165.733	184.417	75.6888	46.0426	120.174	0	0	0	0	0	0	0	0	0	0	0	6	0	3	0	5	6	4	2	8	0	0	0	0	0	0	0
circ_000175	ENSG00000161714	17	-	45120325	45121372	521	annot_exons	hsa_circ_0044158	yes	no	67.4174	0	0	16.7143	0	61.1901	0	397.759	30.7361	75.6888	92.0853	0	0	0	0	0	0	0	0	0	0	0	0	1	0	2	0	12	1	4	4	0	0	0	0	0	0	0	0
circ_000176	ENSG00000148498	10	-	34347965	34384254	1328	annot_exons	hsa_circ_0018178	yes	no	18.3888	0	0	0	0	30.5951	38.6698	0	30.7361	37.8444	46.0426	0	0	0	0	0	0	0	0	0	0	0	0	0	0	1	1	0	1	2	2	0	0	0	0	0	0	0	0
circ_000177	ENSG00000145703	5	+	76597439	76611183	750	annot_exons	novel	yes	no	9.94398	0	0	0	0	0	0	99.4398	0	0	0	0	0	0	0	0	0	0	0	0	0	0	0	0	0	0	0	3	0	0	0	0	0	0	0	0	0	0	0
circ_000178	ENSG00000122707	9	+	36063795	36083562	468	annot_exons	novel	yes	no	7.73395	0	0	0	0	0	77.3395	0	0	0	0	0	0	0	0	0	0	0	0	0	0	0	0	0	0	0	2	0	0	0	0	0	0	0	0	0	0	0	0
circ_000180	ENSG00000172379	15	+	80450880	80475223	591	annot_exons	hsa_circ_0036516	yes	no	63.8909	0	51.1169	16.7143	0	91.7852	116.009	33.1466	122.945	0	207.192	0	0	0	0	0	0	0	0	0	0	0	1	1	0	3	3	1	4	0	9	0	0	0	0	0	0	0	0
circ_000181	ENSG00000153774	16	-	75391380	75414695	844	annot_exons	novel	yes	no	55.1764	0	102.234	16.7143	0	0	154.679	99.4398	0	94.611	69.064	15.0218	0	0	0	0	0	0	0	0	0	0	2	1	0	0	4	3	0	5	3	1	0	0	0	0	0	0	0
circ_000182	ENSG00000107036	9	+	5689959	5720750	468	annot_exons	hsa_circ_0005707	yes	no	11.0486	0	0	0	0	0	77.3395	33.1466	0	0	0	0	0	0	0	0	0	0	0	0	0	0	0	0	0	0	2	1	0	0	0	0	0	0	0	0	0	0	0
circ_000183	ENSG00000077713	X	+	119406460	119426354	588	annot_exons	hsa_circ_0005213	yes	no	22.4223	0	0	33.4286	52.6843	30.5951	0	0	61.4723	0	46.0426	0	0	0	0	0	0	0	0	0	0	0	0	2	1	1	0	0	2	0	2	0	0	0	0	0	0	0	0
circ_000184	ENSG00000111647	12	+	100033848	100035534	1687	antisense	novel	yes	no	14.7903	0	0	0	0	0	38.6698	33.1466	0	0	46.0426	30.0436	0	0	0	0	0	0	0	0	0	0	0	0	0	0	1	1	0	0	2	2	0	0	0	0	0	0	0
circ_000185	ENSG00000109685	4	+	1974863	1976679	454	annot_exons	hsa_circ_0005764	yes	no	30.3835	0	0	0	0	0	270.688	33.1466	0	0	0	0	0	0	0	0	0	0	0	0	0	0	0	0	0	0	7	1	0	0	0	0	0	0	0	0	0	0	0
circ_000186	ENSG00000186868	17	+	45987040	45996664	701	annot_exons	novel	yes	no	15.5801	0	0	0	0	61.1901	0	0	0	94.611	0	0	0	0	0	0	0	0	0	0	0	0	0	0	0	2	0	0	0	5	0	0	0	0	0	0	0	0	0
circ_000188	ENSG00000148200	9	-	124524721	124526900	275	annot_exons	novel	yes	no	4.60426	0	0	0	0	0	0	0	0	0	46.0426	0	0	0	0	0	0	0	0	0	0	0	0	0	0	0	0	0	0	0	2	0	0	0	0	0	0	0	0
circ_000189	ENSG00000142599	1	-	8465925	8541318	842	annot_exons	hsa_circ_0009575	yes	no	43.2629	0	0	50.1429	0	122.38	0	0	184.417	75.6888	0	0	0	0	0	0	0	0	0	0	0	0	0	3	0	4	0	0	6	4	0	0	0	0	0	0	0	0	0
circ_000190	ENSG00000005339	16	-	3739578	3745354	514	annot_exons	hsa_circ_0037654	yes	no	12.7723	0	0	66.8572	0	0	0	0	0	37.8444	23.0213	0	0	0	0	0	0	0	0	0	0	0	0	4	0	0	0	0	0	2	1	0	0	0	0	0	0	0	0
circ_000191	ENSG00000173706	3	-	125027205	125029488	597	annot_exons	hsa_circ_0067087	yes	no	13.8515	0	0	0	105.369	0	0	33.1466	0	0	0	0	0	0	0	0	0	0	0	0	0	0	0	0	2	0	0	1	0	0	0	0	0	0	0	0	0	0	0
circ_000192	ENSG00000104517	8	-	102360071	102361626	324	annot_exons	hsa_circ_000479	yes	no	102.619	0	102.234	83.5715	0	91.7852	116.009	66.2932	215.153	245.988	0	105.152	0	0	0	0	0	0	0	0	0	0	2	5	0	3	3	2	7	13	0	7	0	0	0	0	0	0	0
circ_000193	ENSG00000205189	8	+	80499494	80500382	889	one_exon	novel	yes	no	41.6509	0	0	50.1429	0	183.57	0	0	0	75.6888	92.0853	15.0218	0	0	0	0	0	0	0	0	0	0	0	3	0	6	0	0	0	4	4	1	0	0	0	0	0	0	0
circ_000194	ENSG00000152894	6	-	128005084	128089992	1853	annot_exons	novel	yes	no	15.2666	0	0	0	0	0	0	0	30.7361	37.8444	69.064	15.0218	0	0	0	0	0	0	0	0	0	0	0	0	0	0	0	0	1	2	3	1	0	0	0	0	0	0	0
circ_000195	ENSG00000092439	15	-	50637422	50643553	511	annot_exons	novel	yes	no	22.6525	0	102.234	0	105.369	0	0	0	0	18.9222	0	0	0	0	0	0	0	0	0	0	0	0	2	0	2	0	0	0	0	1	0	0	0	0	0	0	0	0	0
circ_000196	ENSG00000122912	10	-	68487144	68506718	698	annot_exons	hsa_circ_0007778	yes	no	146.248	0	51.1169	250.715	105.369	305.951	154.679	0	61.4723	94.611	138.128	300.436	0	0	0	0	0	0	0	0	0	0	1	15	2	10	4	0	2	5	6	20	0	0	0	0	0	0	0
circ_000197	NA	9	-	5859468	5875063	15596	intergenic	novel	yes	no	9.69008	0	0	66.8572	0	0	0	0	0	0	0	30.0436	0	0	0	0	0	0	0	0	0	0	0	4	0	0	0	0	0	0	0	2	0	0	0	0	0	0	0
circ_000198	ENSG00000091656	8	+	76842655	76856300	5985	annot_exons	novel	yes	no	11.6154	0	0	16.7143	0	0	0	99.4398	0	0	0	0	0	0	0	0	0	0	0	0	0	0	0	1	0	0	0	3	0	0	0	0	0	0	0	0	0	0	0
circ_000199	ENSG00000159461	16	-	56401733	56414344	934	annot_exons	hsa_circ_0008464	yes	no	31.0474	0	0	0	105.369	0	77.3395	66.2932	61.4723	0	0	0	0	0	0	0	0	0	0	0	0	0	0	0	2	0	2	2	2	0	0	0	0	0	0	0	0	0	0
circ_000200	ENSG00000118564	4	-	15630666	15644708	912	annot_exons	novel	yes	no	21.0575	0	51.1169	33.4286	0	0	0	0	0	18.9222	92.0853	15.0218	0	0	0	0	0	0	0	0	0	0	1	2	0	0	0	0	0	1	4	1	0	0	0	0	0	0	0
circ_000201	ENSG00000141298	17	-	29684563	29703062	291	annot_exons	hsa_circ_000625	yes	no	182.451	0	51.1169	234	263.421	305.951	154.679	198.88	276.625	113.533	46.0426	180.261	0	0	0	0	0	0	0	0	0	0	1	14	5	10	4	6	9	6	2	12	0	0	0	0	0	0	0
circ_000202	ENSG00000113615	5	+	134674615	134676125	437	annot_exons	hsa_circ_0004345	yes	no	49.7193	0	0	16.7143	0	0	154.679	99.4398	184.417	18.9222	23.0213	0	0	0	0	0	0	0	0	0	0	0	0	1	0	0	4	3	6	1	1	0	0	0	0	0	0	0	0
circ_000203	ENSG00000164741	8	-	13098399	13100770	1601	annot_exons	hsa_circ_0083383	yes	no	6.62932	0	0	0	0	0	0	66.2932	0	0	0	0	0	0	0	0	0	0	0	0	0	0	0	0	0	0	0	2	0	0	0	0	0	0	0	0	0	0	0
circ_000204	ENSG00000074054	2	+	121361944	121362949	1006	antisense	novel	yes	no	15.4679	0	0	0	0	0	154.679	0	0	0	0	0	0	0	0	0	0	0	0	0	0	0	0	0	0	0	4	0	0	0	0	0	0	0	0	0	0	0	0
circ_000205	ENSG00000141002	16	+	89883351	89885966	356	annot_exons	novel	yes	no	8.98785	0	0	66.8572	0	0	0	0	0	0	23.0213	0	0	0	0	0	0	0	0	0	0	0	0	4	0	0	0	0	0	0	1	0	0	0	0	0	0	0	0
circ_000206	ENSG00000077264	X	+	111142096	111163727	1014	annot_exons	novel	yes	no	13.0969	0	0	16.7143	0	61.1901	0	0	0	0	23.0213	30.0436	0	0	0	0	0	0	0	0	0	0	0	1	0	2	0	0	0	0	1	2	0	0	0	0	0	0	0
circ_000207	ENSG00000131503	5	+	140438461	140449305	782	annot_exons	hsa_circ_0007402	yes	no	106.508	0	0	133.714	52.6843	61.1901	77.3395	298.319	153.681	37.8444	115.107	135.196	0	0	0	0	0	0	0	0	0	0	0	8	1	2	2	9	5	2	5	9	0	0	0	0	0	0	0
circ_000208	ENSG00000068305	15	+	99645561	99690428	1061	annot_exons	novel	yes	no	10.9359	0	0	0	0	61.1901	0	33.1466	0	0	0	15.0218	0	0	0	0	0	0	0	0	0	0	0	0	0	2	0	1	0	0	0	1	0	0	0	0	0	0	0
circ_000209	ENSG00000150672	11	-	84059315	84078485	19171	exon_intron	novel	yes	no	3.34286	0	0	33.4286	0	0	0	0	0	0	0	0	0	0	0	0	0	0	0	0	0	0	0	2	0	0	0	0	0	0	0	0	0	0	0	0	0	0	0
circ_000210	ENSG00000186976	22	-	43755766	43782325	514	annot_exons	novel	yes	no	37.3806	0	0	83.5715	52.6843	30.5951	0	99.4398	61.4723	0	46.0426	0	0	0	0	0	0	0	0	0	0	0	0	5	1	1	0	3	2	0	2	0	0	0	0	0	0	0	0
circ_000211	ENSG00000139973	14	+	61970132	61996542	908	annot_exons	novel	yes	no	46.487	0	0	33.4286	0	122.38	0	0	122.945	18.9222	92.0853	75.1089	0	0	0	0	0	0	0	0	0	0	0	2	0	4	0	0	4	1	4	5	0	0	0	0	0	0	0
circ_000212	ENSG00000005810	13	-	77176497	77180318	531	annot_exons	novel	yes	no	44.5183	0	102.234	50.1429	0	0	77.3395	66.2932	92.2084	18.9222	23.0213	15.0218	0	0	0	0	0	0	0	0	0	0	2	3	0	0	2	2	3	1	1	1	0	0	0	0	0	0	0
circ_000213	ENSG00000137478	11	-	72887470	72889945	223	annot_exons	hsa_circ_0007195	yes	no	5.67666	0	0	0	0	0	0	0	0	56.7666	0	0	0	0	0	0	0	0	0	0	0	0	0	0	0	0	0	0	0	3	0	0	0	0	0	0	0	0	0
circ_000214	ENSG00000124406	4	-	42543917	42575699	594	annot_exons	novel	yes	no	5.01429	0	0	50.1429	0	0	0	0	0	0	0	0	0	0	0	0	0	0	0	0	0	0	0	3	0	0	0	0	0	0	0	0	0	0	0	0	0	0	0
circ_000215	ENSG00000180957	22	-	27853537	27873815	525	annot_exons	novel	yes	no	7.73395	0	0	0	0	0	77.3395	0	0	0	0	0	0	0	0	0	0	0	0	0	0	0	0	0	0	0	2	0	0	0	0	0	0	0	0	0	0	0	0
circ_000218	ENSG00000135913	2	-	218509979	218546298	1122	annot_exons	novel	yes	no	9.22084	0	0	0	0	0	0	0	92.2084	0	0	0	0	0	0	0	0	0	0	0	0	0	0	0	0	0	0	0	3	0	0	0	0	0	0	0	0	0	0
circ_000219	ENSG00000145734	5	+	71495250	71517452	3351	annot_exons	novel	yes	no	11.6672	0	0	0	52.6843	0	0	0	0	18.9222	0	45.0653	0	0	0	0	0	0	0	0	0	0	0	0	1	0	0	0	0	1	0	3	0	0	0	0	0	0	0
circ_000220	ENSG00000075151	1	-	21050866	21089213	552	annot_exons	hsa_circ_0005075	yes	no	5.64499	0	0	33.4286	0	0	0	0	0	0	23.0213	0	0	0	0	0	0	0	0	0	0	0	0	2	0	0	0	0	0	0	1	0	0	0	0	0	0	0	0
circ_000221	ENSG00000245680	19	-	37199400	37207254	313	annot_exons	novel	yes	no	177.436	0	357.818	66.8572	105.369	305.951	77.3395	563.492	61.4723	37.8444	138.128	60.0871	0	0	0	0	0	0	0	0	0	0	7	4	2	10	2	17	2	2	6	4	0	0	0	0	0	0	0
circ_000222	ENSG00000115760	2	+	32543241	32575366	1064	annot_exons	hsa_circ_0008899	yes	no	18.4215	0	0	33.4286	0	0	0	66.2932	61.4723	0	23.0213	0	0	0	0	0	0	0	0	0	0	0	0	2	0	0	0	2	2	0	1	0	0	0	0	0	0	0	0
circ_000223	ENSG00000128585	7	+	131443481	131478677	1544	annot_exons	novel	yes	no	16.7501	0	0	16.7143	0	0	0	66.2932	61.4723	0	23.0213	0	0	0	0	0	0	0	0	0	0	0	0	1	0	0	0	2	2	0	1	0	0	0	0	0	0	0	0
circ_000224	ENSG00000054523	1	+	10267380	10272306	435	annot_exons	novel	yes	no	26.9885	0	51.1169	0	105.369	30.5951	0	33.1466	30.7361	18.9222	0	0	0	0	0	0	0	0	0	0	0	0	1	0	2	1	0	1	1	1	0	0	0	0	0	0	0	0	0
circ_000225	ENSG00000196295	7	-	30550636	30562128	2429	annot_exons	hsa_circ_002086	yes	no	854.835	0	1737.97	518.143	1527.84	642.497	1585.46	596.639	799.139	510.899	299.277	330.479	0	0	0	0	0	0	0	0	0	0	34	31	29	21	41	18	26	27	13	22	0	0	0	0	0	0	0
circ_000226	ENSG00000186283	1	+	179085628	179088089	445	annot_exons	novel	yes	no	30.1652	0	0	50.1429	0	30.5951	38.6698	132.586	30.7361	18.9222	0	0	0	0	0	0	0	0	0	0	0	0	0	3	0	1	1	4	1	1	0	0	0	0	0	0	0	0	0
circ_000227	ENSG00000147044	X	-	41660439	41671530	513	annot_exons	hsa_circ_001663	yes	no	88.2951	0	102.234	100.286	0	0	116.009	198.88	153.681	75.6888	46.0426	90.1307	0	0	0	0	0	0	0	0	0	0	2	6	0	0	3	6	5	4	2	6	0	0	0	0	0	0	0
circ_000228	ENSG00000249859	8	+	127989162	128010444	4761	annot_exons	novel	yes	no	10.9359	0	0	0	0	61.1901	0	33.1466	0	0	0	15.0218	0	0	0	0	0	0	0	0	0	0	0	0	0	2	0	1	0	0	0	1	0	0	0	0	0	0	0
circ_000229	ENSG00000101040	20	-	47291796	47298947	426	annot_exons	novel	yes	no	9.20853	0	0	0	0	0	0	0	0	0	92.0853	0	0	0	0	0	0	0	0	0	0	0	0	0	0	0	0	0	0	0	4	0	0	0	0	0	0	0	0
circ_000230	ENSG00000183230	10	-	66766264	66775524	234	annot_exons	novel	yes	no	6.17796	0	0	16.7143	0	0	0	0	0	0	0	45.0653	0	0	0	0	0	0	0	0	0	0	0	1	0	0	0	0	0	0	0	3	0	0	0	0	0	0	0
circ_000231	ENSG00000143919	2	+	44704283	44715353	247	annot_exons	hsa_circ_0006530	yes	no	21.7251	0	0	33.4286	0	30.5951	77.3395	0	0	37.8444	23.0213	15.0218	0	0	0	0	0	0	0	0	0	0	0	2	0	1	2	0	0	2	1	1	0	0	0	0	0	0	0
circ_000232	ENSG00000150938	2	+	36396614	36479694	1041	annot_exons	hsa_circ_0002348	yes	no	44.1745	0	0	16.7143	105.369	30.5951	0	132.586	61.4723	18.9222	46.0426	30.0436	0	0	0	0	0	0	0	0	0	0	0	1	2	1	0	4	2	1	2	2	0	0	0	0	0	0	0
circ_000233	ENSG00000025039	6	-	89372437	89380367	607	annot_exons	novel	yes	no	13.0589	0	0	16.7143	52.6843	61.1901	0	0	0	0	0	0	0	0	0	0	0	0	0	0	0	0	0	1	1	2	0	0	0	0	0	0	0	0	0	0	0	0	0
circ_000234	ENSG00000138780	4	+	105719060	105729499	814	annot_exons	hsa_circ_0004231	yes	no	23.122	0	0	0	0	0	38.6698	33.1466	61.4723	37.8444	0	60.0871	0	0	0	0	0	0	0	0	0	0	0	0	0	0	1	1	2	2	0	4	0	0	0	0	0	0	0
circ_000235	ENSG00000005700	6	-	82225477	82231842	435	annot_exons	hsa_circ_0004905	yes	no	27.3476	0	51.1169	16.7143	0	0	0	0	61.4723	0	69.064	75.1089	0	0	0	0	0	0	0	0	0	0	1	1	0	0	0	0	2	0	3	5	0	0	0	0	0	0	0
circ_000236	ENSG00000146842	7	-	130184184	130192823	450	annot_exons	hsa_circ_0082356	yes	no	18.9299	0	51.1169	33.4286	52.6843	0	0	33.1466	0	18.9222	0	0	0	0	0	0	0	0	0	0	0	0	1	2	1	0	0	1	0	1	0	0	0	0	0	0	0	0	0
circ_000237	ENSG00000135049	9	-	85575315	85592704	1080	annot_exons	novel	yes	no	23.4866	0	0	50.1429	0	0	154.679	0	0	0	0	30.0436	0	0	0	0	0	0	0	0	0	0	0	3	0	0	4	0	0	0	0	2	0	0	0	0	0	0	0
circ_000238	ENSG00000172531	11	+	67410641	67410868	228	antisense	novel	yes	no	6.11901	0	0	0	0	61.1901	0	0	0	0	0	0	0	0	0	0	0	0	0	0	0	0	0	0	0	2	0	0	0	0	0	0	0	0	0	0	0	0	0
circ_000239	ENSG00000225689	X	-	129116028	129122193	860	exon_intron	novel	yes	no	9.74523	0	0	66.8572	0	30.5951	0	0	0	0	0	0	0	0	0	0	0	0	0	0	0	0	0	4	0	1	0	0	0	0	0	0	0	0	0	0	0	0	0
circ_000240	ENSG00000102226	X	+	47243396	47245482	687	annot_exons	hsa_circ_0090434	yes	no	33.85	0	51.1169	16.7143	0	0	77.3395	33.1466	61.4723	75.6888	23.0213	0	0	0	0	0	0	0	0	0	0	0	1	1	0	0	2	1	2	4	1	0	0	0	0	0	0	0	0
circ_000241	ENSG00000155816	1	+	240329076	240355908	4874	annot_exons	hsa_circ_0002636	yes	no	10.6538	0	0	0	0	0	0	0	61.4723	0	0	45.0653	0	0	0	0	0	0	0	0	0	0	0	0	0	0	0	0	2	0	0	3	0	0	0	0	0	0	0
circ_000242	ENSG00000141298	17	-	29676820	29695523	322	annot_exons	hsa_circ_0042819	yes	no	6.00871	0	0	0	0	0	0	0	0	0	0	60.0871	0	0	0	0	0	0	0	0	0	0	0	0	0	0	0	0	0	0	0	4	0	0	0	0	0	0	0
circ_000244	ENSG00000148219	9	-	117214358	117214742	385	one_exon	hsa_circ_0088274	yes	no	37.5915	0	0	0	0	30.5951	0	0	0	0	345.32	0	0	0	0	0	0	0	0	0	0	0	0	0	0	1	0	0	0	0	15	0	0	0	0	0	0	0	0
circ_000245	ENSG00000100461	14	-	22906195	22911403	639	annot_exons	hsa_circ_0031241	yes	no	207.989	0	153.351	133.714	474.158	214.166	386.698	66.2932	368.834	132.455	0	150.218	0	0	0	0	0	0	0	0	0	0	3	8	9	7	10	2	12	7	0	10	0	0	0	0	0	0	0
circ_000246	ENSG00000169862	5	-	11007180	11016328	9149	intronic	novel	yes	no	7.73395	0	0	0	0	0	77.3395	0	0	0	0	0	0	0	0	0	0	0	0	0	0	0	0	0	0	0	2	0	0	0	0	0	0	0	0	0	0	0	0
circ_000247	ENSG00000141127	17	+	18865469	18928957	1992	annot_exons	hsa_circ_0042358	yes	no	27.7933	0	102.234	16.7143	105.369	30.5951	0	0	0	0	23.0213	0	0	0	0	0	0	0	0	0	0	0	2	1	2	1	0	0	0	0	1	0	0	0	0	0	0	0	0
circ_000248	ENSG00000107771	10	+	84417771	84425893	409	annot_exons	hsa_circ_0006956	yes	no	214.904	0	511.169	33.4286	368.79	336.546	270.688	0	184.417	283.833	115.107	45.0653	0	0	0	0	0	0	0	0	0	0	10	2	7	11	7	0	6	15	5	3	0	0	0	0	0	0	0
circ_000249	ENSG00000214960	7	-	16376092	16406337	427	annot_exons	hsa_circ_0002228	yes	no	104.819	0	153.351	200.572	158.053	122.38	77.3395	66.2932	0	18.9222	161.149	90.1307	0	0	0	0	0	0	0	0	0	0	3	12	3	4	2	2	0	1	7	6	0	0	0	0	0	0	0
circ_000250	ENSG00000009413	6	-	111387765	111474476	3528	exon_intron	novel	yes	no	94.698	0	0	117	52.6843	122.38	154.679	132.586	30.7361	94.611	92.0853	150.218	0	0	0	0	0	0	0	0	0	0	0	7	1	4	4	4	1	5	4	10	0	0	0	0	0	0	0
circ_000251	ENSG00000156515	10	+	69368536	69369624	380	annot_exons	novel	yes	no	3.00436	0	0	0	0	0	0	0	0	0	0	30.0436	0	0	0	0	0	0	0	0	0	0	0	0	0	0	0	0	0	0	0	2	0	0	0	0	0	0	0
circ_000252	ENSG00000148634	10	-	67988663	68044563	4834	annot_exons	hsa_circ_0009151	yes	no	10.2211	0	0	0	0	0	0	33.1466	0	0	69.064	0	0	0	0	0	0	0	0	0	0	0	0	0	0	0	0	1	0	0	3	0	0	0	0	0	0	0	0
circ_000253	ENSG00000106771	9	-	109106508	109108570	220	annot_exons	hsa_circ_0087938	yes	no	82.322	0	0	50.1429	210.737	122.38	193.349	0	61.4723	18.9222	46.0426	120.174	0	0	0	0	0	0	0	0	0	0	0	3	4	4	5	0	2	1	2	8	0	0	0	0	0	0	0
circ_000254	ENSG00000152642	3	+	32128076	32146734	571	annot_exons	novel	yes	no	21.1063	0	0	0	52.6843	0	0	66.2932	0	0	92.0853	0	0	0	0	0	0	0	0	0	0	0	0	0	1	0	0	2	0	0	4	0	0	0	0	0	0	0	0
circ_000255	ENSG00000138443	2	+	203391046	203402734	712	annot_exons	novel	yes	no	22.3079	0	0	16.7143	52.6843	0	0	0	153.681	0	0	0	0	0	0	0	0	0	0	0	0	0	0	1	1	0	0	0	5	0	0	0	0	0	0	0	0	0	0
circ_000257	ENSG00000161813	12	+	50427762	50437838	640	annot_exons	hsa_circ_0026227	yes	no	48.0548	0	51.1169	0	0	152.975	0	165.733	30.7361	18.9222	46.0426	15.0218	0	0	0	0	0	0	0	0	0	0	1	0	0	5	0	5	1	1	2	1	0	0	0	0	0	0	0
circ_000258	ENSG00000155093	7	-	158070190	158072396	2207	intronic	novel	yes	no	12.238	0	0	0	0	122.38	0	0	0	0	0	0	0	0	0	0	0	0	0	0	0	0	0	0	0	4	0	0	0	0	0	0	0	0	0	0	0	0	0
circ_000259	ENSG00000221914	8	+	26338890	26366406	1365	annot_exons	hsa_circ_0083738	yes	no	15.608	0	51.1169	0	0	0	38.6698	66.2932	0	0	0	0	0	0	0	0	0	0	0	0	0	0	1	0	0	0	1	2	0	0	0	0	0	0	0	0	0	0	0
circ_000260	ENSG00000060749	11	+	32927157	32958086	4760	annot_exons	hsa_circ_0021572	yes	no	8.57783	0	0	16.7143	0	0	0	0	0	0	69.064	0	0	0	0	0	0	0	0	0	0	0	0	1	0	0	0	0	0	0	3	0	0	0	0	0	0	0	0
circ_000261	ENSG00000134644	1	-	30992390	31007099	723	annot_exons	hsa_circ_0006636	yes	no	63.0723	0	0	0	158.053	30.5951	38.6698	132.586	122.945	56.7666	46.0426	45.0653	0	0	0	0	0	0	0	0	0	0	0	0	3	1	1	4	4	3	2	3	0	0	0	0	0	0	0
circ_000262	ENSG00000164199	5	+	90703665	90712428	1029	annot_exons	novel	yes	no	25.4821	0	0	0	0	0	193.349	0	61.4723	0	0	0	0	0	0	0	0	0	0	0	0	0	0	0	0	0	5	0	2	0	0	0	0	0	0	0	0	0	0
circ_000263	ENSG00000106771	9	-	109050283	109064567	591	annot_exons	hsa_circ_0003965	yes	no	146.099	0	51.1169	167.143	105.369	214.166	309.358	99.4398	153.681	132.455	138.128	90.1307	0	0	0	0	0	0	0	0	0	0	1	10	2	7	8	3	5	7	6	6	0	0	0	0	0	0	0
circ_000264	ENSG00000156049	9	-	77425562	77434522	807	annot_exons	novel	yes	no	58.8463	0	204.468	33.4286	105.369	30.5951	38.6698	99.4398	61.4723	0	0	15.0218	0	0	0	0	0	0	0	0	0	0	4	2	2	1	1	3	2	0	0	1	0	0	0	0	0	0	0
circ_000265	ENSG00000131043	20	+	36244697	36244926	230	one_exon	hsa_circ_0060176	yes	no	11.5184	0	0	0	0	0	77.3395	0	0	37.8444	0	0	0	0	0	0	0	0	0	0	0	0	0	0	0	0	2	0	0	2	0	0	0	0	0	0	0	0	0
circ_000266	ENSG00000183908	11	-	57152640	57194765	42126	antisense	novel	yes	no	18.8273	0	0	150.429	0	0	0	0	0	37.8444	0	0	0	0	0	0	0	0	0	0	0	0	0	9	0	0	0	0	0	2	0	0	0	0	0	0	0	0	0
circ_000268	ENSG00000100979	20	-	45902267	45902604	233	annot_exons	hsa_circ_0060558	yes	no	6.00871	0	0	0	0	0	0	0	0	0	0	60.0871	0	0	0	0	0	0	0	0	0	0	0	0	0	0	0	0	0	0	0	4	0	0	0	0	0	0	0
circ_000269	ENSG00000119414	9	-	125153533	125158382	432	annot_exons	hsa_circ_0088550	yes	no	15.5378	0	0	33.4286	52.6843	30.5951	38.6698	0	0	0	0	0	0	0	0	0	0	0	0	0	0	0	0	2	1	1	1	0	0	0	0	0	0	0	0	0	0	0	0
circ_000270	ENSG00000139178	12	-	7099686	7102087	731	annot_exons	novel	yes	no	3.78444	0	0	0	0	0	0	0	0	37.8444	0	0	0	0	0	0	0	0	0	0	0	0	0	0	0	0	0	0	0	2	0	0	0	0	0	0	0	0	0
circ_000271	ENSG00000122299	16	-	11763478	11765685	480	annot_exons	hsa_circ_0003769	yes	no	49.6194	0	204.468	0	0	30.5951	0	33.1466	92.2084	75.6888	0	60.0871	0	0	0	0	0	0	0	0	0	0	4	0	0	1	0	1	3	4	0	4	0	0	0	0	0	0	0
circ_000272	ENSG00000141127	17	+	18865469	18877870	565	annot_exons	hsa_circ_0042356	yes	no	19.3711	0	0	0	0	91.7852	0	33.1466	30.7361	0	23.0213	15.0218	0	0	0	0	0	0	0	0	0	0	0	0	0	3	0	1	1	0	1	1	0	0	0	0	0	0	0
circ_000273	ENSG00000258932	14	+	27566794	27571872	5079	antisense	novel	yes	no	11.5107	0	0	0	0	0	0	0	0	0	115.107	0	0	0	0	0	0	0	0	0	0	0	0	0	0	0	0	0	0	0	5	0	0	0	0	0	0	0	0
circ_000274	ENSG00000115760	2	+	32439508	32476344	3260	annot_exons	hsa_circ_0053595	yes	no	9.90345	0	0	0	0	61.1901	0	0	0	37.8444	0	0	0	0	0	0	0	0	0	0	0	0	0	0	0	2	0	0	0	2	0	0	0	0	0	0	0	0	0
circ_000275	ENSG00000106278	7	+	121927686	122011309	2780	exon_intron	novel	yes	no	4.60426	0	0	0	0	0	0	0	0	0	46.0426	0	0	0	0	0	0	0	0	0	0	0	0	0	0	0	0	0	0	0	2	0	0	0	0	0	0	0	0
circ_000276	ENSG00000178691	17	+	31975482	31988497	610	annot_exons	hsa_circ_0042977	yes	no	25.1309	0	0	0	52.6843	30.5951	38.6698	0	61.4723	37.8444	0	30.0436	0	0	0	0	0	0	0	0	0	0	0	0	1	1	1	0	2	2	0	2	0	0	0	0	0	0	0
circ_000277	ENSG00000188647	9	-	69716724	69734254	2585	annot_exons	novel	yes	no	4.60426	0	0	0	0	0	0	0	0	0	46.0426	0	0	0	0	0	0	0	0	0	0	0	0	0	0	0	0	0	0	0	2	0	0	0	0	0	0	0	0
circ_000278	ENSG00000157827	2	+	152626525	152629905	588	annot_exons	novel	yes	no	27.6586	0	51.1169	0	0	0	0	0	153.681	56.7666	0	15.0218	0	0	0	0	0	0	0	0	0	0	1	0	0	0	0	0	5	3	0	1	0	0	0	0	0	0	0
circ_000279	ENSG00000103978	15	-	42260958	42268032	420	annot_exons	hsa_circ_0034803	yes	no	14.2943	0	0	66.8572	0	0	0	0	0	0	46.0426	30.0436	0	0	0	0	0	0	0	0	0	0	0	4	0	0	0	0	0	0	2	2	0	0	0	0	0	0	0
circ_000280	ENSG00000112893	5	+	109729342	109774965	839	annot_exons	novel	yes	no	18.3014	0	0	100.286	52.6843	0	0	0	0	0	0	30.0436	0	0	0	0	0	0	0	0	0	0	0	6	1	0	0	0	0	0	0	2	0	0	0	0	0	0	0
circ_000281	ENSG00000175267	16	+	22097572	22100493	327	annot_exons	novel	yes	no	3.00436	0	0	0	0	0	0	0	0	0	0	30.0436	0	0	0	0	0	0	0	0	0	0	0	0	0	0	0	0	0	0	0	2	0	0	0	0	0	0	0
circ_000282	ENSG00000163872	3	+	183752073	183776123	1608	annot_exons	novel	yes	no	7.73395	0	0	0	0	0	77.3395	0	0	0	0	0	0	0	0	0	0	0	0	0	0	0	0	0	0	0	2	0	0	0	0	0	0	0	0	0	0	0	0
circ_000283	ENSG00000023318	9	-	100006506	100022226	730	annot_exons	hsa_circ_0087749	yes	no	9.49009	0	0	33.4286	0	0	0	0	61.4723	0	0	0	0	0	0	0	0	0	0	0	0	0	0	2	0	0	0	0	2	0	0	0	0	0	0	0	0	0	0
circ_000284	ENSG00000135870	1	-	173970505	173984619	1103	annot_exons	novel	yes	no	17.2177	0	0	0	0	0	116.009	33.1466	0	0	23.0213	0	0	0	0	0	0	0	0	0	0	0	0	0	0	0	3	1	0	0	1	0	0	0	0	0	0	0	0
circ_000285	ENSG00000140853	16	-	57026659	57026941	283	antisense	novel	yes	no	6.62932	0	0	0	0	0	0	66.2932	0	0	0	0	0	0	0	0	0	0	0	0	0	0	0	0	0	0	0	2	0	0	0	0	0	0	0	0	0	0	0
circ_000286	ENSG00000102755	13	-	28391716	28391892	177	intronic	novel	yes	no	7.73395	0	0	0	0	0	77.3395	0	0	0	0	0	0	0	0	0	0	0	0	0	0	0	0	0	0	0	2	0	0	0	0	0	0	0	0	0	0	0	0
circ_000288	ENSG00000103404	16	-	23102319	23120246	12664	exon_intron	hsa_circ_0003672	yes	no	10.5369	0	0	0	105.369	0	0	0	0	0	0	0	0	0	0	0	0	0	0	0	0	0	0	0	2	0	0	0	0	0	0	0	0	0	0	0	0	0	0
circ_000289	ENSG00000112293	6	-	24449789	24467274	901	annot_exons	novel	yes	no	6.78879	0	0	0	0	0	0	0	0	37.8444	0	30.0436	0	0	0	0	0	0	0	0	0	0	0	0	0	0	0	0	0	2	0	2	0	0	0	0	0	0	0
circ_000290	ENSG00000091157	18	+	56923922	56939393	587	annot_exons	hsa_circ_0006389	yes	no	14.1052	0	0	50.1429	0	0	0	0	0	37.8444	23.0213	30.0436	0	0	0	0	0	0	0	0	0	0	0	3	0	0	0	0	0	2	1	2	0	0	0	0	0	0	0
circ_000291	ENSG00000023287	8	-	52668021	52676571	804	annot_exons	novel	yes	no	8.79861	0	0	0	0	0	0	0	0	18.9222	69.064	0	0	0	0	0	0	0	0	0	0	0	0	0	0	0	0	0	0	1	3	0	0	0	0	0	0	0	0
circ_000292	ENSG00000136643	1	+	213261558	213262816	179	annot_exons	hsa_circ_0016434	yes	no	6.27569	0	0	16.7143	0	0	0	0	0	0	46.0426	0	0	0	0	0	0	0	0	0	0	0	0	1	0	0	0	0	0	0	2	0	0	0	0	0	0	0	0
circ_000293	ENSG00000163904	3	+	185617480	185624082	501	annot_exons	novel	yes	no	30.2301	0	0	16.7143	0	0	38.6698	99.4398	0	132.455	0	15.0218	0	0	0	0	0	0	0	0	0	0	0	1	0	0	1	3	0	7	0	1	0	0	0	0	0	0	0
circ_000294	ENSG00000056097	5	-	32379115	32390437	915	annot_exons	novel	yes	no	44.0577	0	102.234	66.8572	0	30.5951	154.679	33.1466	0	0	23.0213	30.0436	0	0	0	0	0	0	0	0	0	0	2	4	0	1	4	1	0	0	1	2	0	0	0	0	0	0	0
circ_000295	ENSG00000214106	7	+	154946360	154948090	1731	one_exon	novel	yes	no	23.5546	0	51.1169	0	0	30.5951	77.3395	0	61.4723	0	0	15.0218	0	0	0	0	0	0	0	0	0	0	1	0	0	1	2	0	2	0	0	1	0	0	0	0	0	0	0
circ_000296	ENSG00000119318	9	+	107300141	107325004	1050	annot_exons	hsa_circ_0007271	yes	no	52.8718	0	0	16.7143	52.6843	61.1901	38.6698	198.88	61.4723	0	69.064	30.0436	0	0	0	0	0	0	0	0	0	0	0	1	1	2	1	6	2	0	3	2	0	0	0	0	0	0	0
circ_000297	ENSG00000175216	11	-	46770788	46778599	753	annot_exons	novel	yes	no	8.61129	0	0	33.4286	52.6843	0	0	0	0	0	0	0	0	0	0	0	0	0	0	0	0	0	0	2	1	0	0	0	0	0	0	0	0	0	0	0	0	0	0
circ_000298	ENSG00000054282	1	+	243270978	243308177	2676	annot_exons	novel	yes	no	4.50653	0	0	0	0	0	0	0	0	0	0	45.0653	0	0	0	0	0	0	0	0	0	0	0	0	0	0	0	0	0	0	0	3	0	0	0	0	0	0	0
circ_000299	ENSG00000101751	18	+	54271360	54277853	647	annot_exons	novel	yes	no	40.3301	0	0	0	52.6843	0	154.679	66.2932	30.7361	37.8444	46.0426	15.0218	0	0	0	0	0	0	0	0	0	0	0	0	1	0	4	2	1	2	2	1	0	0	0	0	0	0	0
circ_000300	ENSG00000111581	12	+	68715627	68725796	607	annot_exons	hsa_circ_0003599	yes	no	14.5736	0	51.1169	33.4286	0	61.1901	0	0	0	0	0	0	0	0	0	0	0	0	0	0	0	0	1	2	0	2	0	0	0	0	0	0	0	0	0	0	0	0	0
circ_000301	ENSG00000146350	6	-	121106023	121131752	1373	annot_exons	novel	yes	no	14.1482	0	0	16.7143	0	0	0	0	30.7361	18.9222	0	75.1089	0	0	0	0	0	0	0	0	0	0	0	1	0	0	0	0	1	1	0	5	0	0	0	0	0	0	0
circ_000302	ENSG00000182670	21	+	37126712	37127645	934	intronic	novel	yes	no	3.78444	0	0	0	0	0	0	0	0	37.8444	0	0	0	0	0	0	0	0	0	0	0	0	0	0	0	0	0	0	0	2	0	0	0	0	0	0	0	0	0
circ_000303	ENSG00000111731	12	-	22523426	22527892	623	annot_exons	novel	yes	no	11.5141	0	51.1169	33.4286	0	30.5951	0	0	0	0	0	0	0	0	0	0	0	0	0	0	0	0	1	2	0	1	0	0	0	0	0	0	0	0	0	0	0	0	0
circ_000304	ENSG00000135749	1	-	233208518	233227371	505	annot_exons	hsa_circ_0016976	yes	no	13.8299	0	0	0	0	0	0	33.1466	0	0	0	105.152	0	0	0	0	0	0	0	0	0	0	0	0	0	0	0	1	0	0	0	7	0	0	0	0	0	0	0
circ_000305	ENSG00000159086	21	-	32744792	32751218	683	annot_exons	novel	yes	no	3.78444	0	0	0	0	0	0	0	0	37.8444	0	0	0	0	0	0	0	0	0	0	0	0	0	0	0	0	0	0	0	2	0	0	0	0	0	0	0	0	0
circ_000306	ENSG00000169398	8	-	140735251	140744767	512	annot_exons	novel	yes	no	3.34286	0	0	33.4286	0	0	0	0	0	0	0	0	0	0	0	0	0	0	0	0	0	0	0	2	0	0	0	0	0	0	0	0	0	0	0	0	0	0	0
circ_000307	ENSG00000140750	16	-	24927684	24939597	1122	annot_exons	novel	yes	no	14.6053	0	0	0	0	0	116.009	0	0	0	0	30.0436	0	0	0	0	0	0	0	0	0	0	0	0	0	0	3	0	0	0	0	2	0	0	0	0	0	0	0
circ_000308	ENSG00000115761	2	-	10562577	10571727	9151	exon_intron	novel	yes	no	6.11901	0	0	0	0	61.1901	0	0	0	0	0	0	0	0	0	0	0	0	0	0	0	0	0	0	0	2	0	0	0	0	0	0	0	0	0	0	0	0	0
circ_000309	ENSG00000121671	11	+	45862060	45872233	1132	annot_exons	hsa_circ_000536	yes	no	70.347	0	0	16.7143	263.421	0	0	198.88	30.7361	94.611	69.064	30.0436	0	0	0	0	0	0	0	0	0	0	0	1	5	0	0	6	1	5	3	2	0	0	0	0	0	0	0
circ_000310	ENSG00000144118	2	+	120278615	120289757	624	annot_exons	novel	yes	no	13.0024	0	0	0	52.6843	0	77.3395	0	0	0	0	0	0	0	0	0	0	0	0	0	0	0	0	0	1	0	2	0	0	0	0	0	0	0	0	0	0	0	0
circ_000311	ENSG00000175054	3	-	142513501	142560454	3292	annot_exons	novel	yes	no	10.3468	0	51.1169	33.4286	0	0	0	0	0	18.9222	0	0	0	0	0	0	0	0	0	0	0	0	1	2	0	0	0	0	0	1	0	0	0	0	0	0	0	0	0
circ_000312	ENSG00000125779	20	+	3907926	3912634	1000	annot_exons	hsa_circ_0006873	yes	no	99.4801	0	102.234	16.7143	316.106	61.1901	38.6698	132.586	153.681	113.533	0	60.0871	0	0	0	0	0	0	0	0	0	0	2	1	6	2	1	4	5	6	0	4	0	0	0	0	0	0	0
circ_000313	ENSG00000150403	13	+	113510238	113520733	375	annot_exons	hsa_circ_0008539	yes	no	65.5876	0	153.351	0	52.6843	91.7852	0	232.026	0	18.9222	92.0853	15.0218	0	0	0	0	0	0	0	0	0	0	3	0	1	3	0	7	0	1	4	1	0	0	0	0	0	0	0
circ_000314	ENSG00000092108	14	+	30628209	30653588	1243	annot_exons	hsa_circ_0031419	yes	no	16.0502	0	0	33.4286	0	0	0	66.2932	30.7361	0	0	30.0436	0	0	0	0	0	0	0	0	0	0	0	2	0	0	0	2	1	0	0	2	0	0	0	0	0	0	0
circ_000315	ENSG00000152270	11	+	14786437	14804050	660	annot_exons	novel	yes	no	19.661	0	0	33.4286	0	30.5951	0	132.586	0	0	0	0	0	0	0	0	0	0	0	0	0	0	0	2	0	1	0	4	0	0	0	0	0	0	0	0	0	0	0
circ_000316	ENSG00000149177	11	+	48121003	48125186	741	annot_exons	novel	yes	no	31.3909	0	51.1169	0	0	0	77.3395	132.586	0	37.8444	0	15.0218	0	0	0	0	0	0	0	0	0	0	1	0	0	0	2	4	0	2	0	1	0	0	0	0	0	0	0
circ_000317	ENSG00000071794	3	-	149068240	149076047	762	annot_exons	novel	yes	no	5.28662	0	0	0	0	0	0	0	0	37.8444	0	15.0218	0	0	0	0	0	0	0	0	0	0	0	0	0	0	0	0	0	2	0	1	0	0	0	0	0	0	0
circ_000318	ENSG00000150403	13	+	113495502	113510424	3903	annot_exons	hsa_circ_0002807	yes	no	14.0185	0	0	33.4286	0	0	38.6698	0	0	0	23.0213	45.0653	0	0	0	0	0	0	0	0	0	0	0	2	0	0	1	0	0	0	1	3	0	0	0	0	0	0	0
circ_000319	ENSG00000163312	4	-	83443517	83448961	551	annot_exons	novel	yes	no	17.7997	0	0	0	0	91.7852	0	33.1466	0	0	23.0213	30.0436	0	0	0	0	0	0	0	0	0	0	0	0	0	3	0	1	0	0	1	2	0	0	0	0	0	0	0
circ_000320	ENSG00000152061	1	+	174231145	174252590	3066	annot_exons	novel	yes	no	3.78444	0	0	0	0	0	0	0	0	37.8444	0	0	0	0	0	0	0	0	0	0	0	0	0	0	0	0	0	0	0	2	0	0	0	0	0	0	0	0	0
circ_000321	ENSG00000056586	9	-	122865349	122883379	2634	annot_exons	novel	yes	no	32.4086	0	0	66.8572	52.6843	0	0	66.2932	92.2084	0	46.0426	0	0	0	0	0	0	0	0	0	0	0	0	4	1	0	0	2	3	0	2	0	0	0	0	0	0	0	0
circ_000322	ENSG00000008869	2	-	37037855	37057480	1157	annot_exons	novel	yes	no	41.5108	0	0	0	0	30.5951	77.3395	33.1466	92.2084	75.6888	46.0426	60.0871	0	0	0	0	0	0	0	0	0	0	0	0	0	1	2	1	3	4	2	4	0	0	0	0	0	0	0
circ_000323	ENSG00000100147	22	+	41808875	41813822	580	annot_exons	hsa_circ_0008806	yes	no	78.3855	0	102.234	33.4286	105.369	0	77.3395	132.586	245.889	18.9222	23.0213	45.0653	0	0	0	0	0	0	0	0	0	0	2	2	2	0	2	4	8	1	1	3	0	0	0	0	0	0	0
circ_000324	ENSG00000133812	11	-	9812532	9832420	1110	annot_exons	hsa_circ_0005919	yes	no	19.767	0	102.234	0	0	0	38.6698	0	0	56.7666	0	0	0	0	0	0	0	0	0	0	0	0	2	0	0	0	1	0	0	3	0	0	0	0	0	0	0	0	0
circ_000325	ENSG00000187764	9	-	89393562	89403016	402	annot_exons	novel	yes	no	12.839	0	0	0	105.369	0	0	0	0	0	23.0213	0	0	0	0	0	0	0	0	0	0	0	0	0	2	0	0	0	0	0	1	0	0	0	0	0	0	0	0
circ_000326	ENSG00000067182	12	-	6333069	6334244	927	annot_exons	hsa_circ_0025128	yes	no	122.53	0	153.351	0	105.369	91.7852	154.679	232.026	276.625	151.378	0	60.0871	0	0	0	0	0	0	0	0	0	0	3	0	2	3	4	7	9	8	0	4	0	0	0	0	0	0	0
circ_000327	ENSG00000104093	15	-	51451645	51453641	145	annot_exons	hsa_circ_0035276	yes	no	83.315	0	0	66.8572	158.053	61.1901	0	0	122.945	264.911	69.064	90.1307	0	0	0	0	0	0	0	0	0	0	0	4	3	2	0	0	4	14	3	6	0	0	0	0	0	0	0
circ_000328	ENSG00000157107	5	+	73074742	73077493	268	annot_exons	hsa_circ_0002490	yes	no	1011.91	0	971.221	317.572	1685.9	428.331	1662.8	1823.06	1106.5	908.265	644.597	570.828	0	0	0	0	0	0	0	0	0	0	19	19	32	14	43	55	36	48	28	38	0	0	0	0	0	0	0
circ_000329	ENSG00000012779	10	+	45440430	45441430	291	annot_exons	novel	yes	no	7.73395	0	0	0	0	0	77.3395	0	0	0	0	0	0	0	0	0	0	0	0	0	0	0	0	0	0	0	2	0	0	0	0	0	0	0	0	0	0	0	0
circ_000330	ENSG00000138279	10	-	73375967	73380201	733	annot_exons	novel	yes	no	14.5482	0	0	0	0	0	0	99.4398	0	0	46.0426	0	0	0	0	0	0	0	0	0	0	0	0	0	0	0	0	3	0	0	2	0	0	0	0	0	0	0	0
circ_000331	ENSG00000109046	17	+	27304780	27310174	2485	annot_exons	hsa_circ_0042497	yes	no	17.1046	0	0	0	52.6843	0	0	99.4398	0	18.9222	0	0	0	0	0	0	0	0	0	0	0	0	0	0	1	0	0	3	0	1	0	0	0	0	0	0	0	0	0
circ_000332	ENSG00000135749	1	-	233090061	233139855	1562	annot_exons	novel	yes	no	25.1099	0	0	33.4286	0	61.1901	0	0	61.4723	18.9222	46.0426	30.0436	0	0	0	0	0	0	0	0	0	0	0	2	0	2	0	0	2	1	2	2	0	0	0	0	0	0	0
circ_000333	ENSG00000099331	19	+	17159395	17163122	342	annot_exons	hsa_circ_0007396	yes	no	30.9716	0	0	50.1429	52.6843	30.5951	0	0	92.2084	0	69.064	15.0218	0	0	0	0	0	0	0	0	0	0	0	3	1	1	0	0	3	0	3	1	0	0	0	0	0	0	0
circ_000334	ENSG00000175198	13	+	100302924	100340259	494	annot_exons	novel	yes	no	5.67666	0	0	0	0	0	0	0	0	56.7666	0	0	0	0	0	0	0	0	0	0	0	0	0	0	0	0	0	0	0	3	0	0	0	0	0	0	0	0	0
circ_000336	ENSG00000173064	12	-	112183059	112203772	3030	annot_exons	novel	yes	no	7.56888	0	0	0	0	0	0	0	0	75.6888	0	0	0	0	0	0	0	0	0	0	0	0	0	0	0	0	0	0	0	4	0	0	0	0	0	0	0	0	0
circ_000337	ENSG00000163618	3	-	62516059	62536581	774	annot_exons	novel	yes	no	22.3297	0	51.1169	0	0	91.7852	0	0	61.4723	18.9222	0	0	0	0	0	0	0	0	0	0	0	0	1	0	0	3	0	0	2	1	0	0	0	0	0	0	0	0	0
circ_000338	ENSG00000198663	6	+	36894504	36919701	1068	annot_exons	hsa_circ_0076199	yes	no	3.00436	0	0	0	0	0	0	0	0	0	0	30.0436	0	0	0	0	0	0	0	0	0	0	0	0	0	0	0	0	0	0	0	2	0	0	0	0	0	0	0
circ_000339	ENSG00000120008	10	+	120880826	120889184	681	annot_exons	novel	yes	no	13.2586	0	0	0	0	0	0	132.586	0	0	0	0	0	0	0	0	0	0	0	0	0	0	0	0	0	0	0	4	0	0	0	0	0	0	0	0	0	0	0
circ_000340	ENSG00000165434	11	-	74368492	74374582	444	annot_exons	novel	yes	no	7.66377	0	0	0	0	30.5951	0	0	0	0	46.0426	0	0	0	0	0	0	0	0	0	0	0	0	0	0	1	0	0	0	0	2	0	0	0	0	0	0	0	0
circ_000341	ENSG00000134574	11	+	47216336	47238921	1571	annot_exons	novel	yes	no	10.5369	0	0	0	105.369	0	0	0	0	0	0	0	0	0	0	0	0	0	0	0	0	0	0	0	2	0	0	0	0	0	0	0	0	0	0	0	0	0	0
circ_000342	ENSG00000138376	2	-	214752447	214781509	2846	annot_exons	novel	yes	no	75.5189	0	102.234	33.4286	0	214.166	116.009	33.1466	184.417	56.7666	0	15.0218	0	0	0	0	0	0	0	0	0	0	2	2	0	7	3	1	6	3	0	1	0	0	0	0	0	0	0
circ_000343	ENSG00000166444	11	-	8726073	8731209	1397	annot_exons	novel	yes	no	10.5369	0	0	0	105.369	0	0	0	0	0	0	0	0	0	0	0	0	0	0	0	0	0	0	0	2	0	0	0	0	0	0	0	0	0	0	0	0	0	0
circ_000344	ENSG00000160551	17	+	29482197	29534300	1981	annot_exons	novel	yes	no	3.78444	0	0	0	0	0	0	0	0	37.8444	0	0	0	0	0	0	0	0	0	0	0	0	0	0	0	0	0	0	0	2	0	0	0	0	0	0	0	0	0
circ_000345	ENSG00000069020	5	+	66720861	66788794	17726	exon_intron	novel	yes	no	9.19263	0	0	0	0	61.1901	0	0	30.7361	0	0	0	0	0	0	0	0	0	0	0	0	0	0	0	0	2	0	0	1	0	0	0	0	0	0	0	0	0	0
circ_000346	ENSG00000204138	1	+	28459085	28466768	807	annot_exons	novel	yes	no	6.65752	0	0	33.4286	0	0	0	33.1466	0	0	0	0	0	0	0	0	0	0	0	0	0	0	0	2	0	0	0	1	0	0	0	0	0	0	0	0	0	0	0
circ_000347	ENSG00000196151	2	-	159256196	159279945	734	annot_exons	hsa_circ_0056822	yes	no	3.00436	0	0	0	0	0	0	0	0	0	0	30.0436	0	0	0	0	0	0	0	0	0	0	0	0	0	0	0	0	0	0	0	2	0	0	0	0	0	0	0
circ_000348	ENSG00000126214	14	+	103702074	103704256	2183	one_exon	novel	yes	no	32.7014	0	0	0	52.6843	0	0	132.586	30.7361	18.9222	92.0853	0	0	0	0	0	0	0	0	0	0	0	0	0	1	0	0	4	1	1	4	0	0	0	0	0	0	0	0
circ_000349	ENSG00000127328	12	+	69794437	69800337	1714	annot_exons	novel	yes	no	9.17852	0	0	0	0	91.7852	0	0	0	0	0	0	0	0	0	0	0	0	0	0	0	0	0	0	0	3	0	0	0	0	0	0	0	0	0	0	0	0	0
circ_000351	ENSG00000141837	19	-	13224667	13230209	482	annot_exons	novel	yes	no	3.78444	0	0	0	0	0	0	0	0	37.8444	0	0	0	0	0	0	0	0	0	0	0	0	0	0	0	0	0	0	0	2	0	0	0	0	0	0	0	0	0
circ_000352	ENSG00000048649	11	-	77698487	77702495	1982	annot_exons	hsa_circ_001227	yes	no	6.78879	0	0	0	0	0	0	0	0	37.8444	0	30.0436	0	0	0	0	0	0	0	0	0	0	0	0	0	0	0	0	0	2	0	2	0	0	0	0	0	0	0
circ_000353	ENSG00000130856	18	+	76849526	76875664	787	annot_exons	hsa_circ_0047972	yes	no	44.9571	0	0	33.4286	0	61.1901	0	99.4398	153.681	56.7666	0	45.0653	0	0	0	0	0	0	0	0	0	0	0	2	0	2	0	3	5	3	0	3	0	0	0	0	0	0	0
circ_000354	ENSG00000185565	3	-	116019515	116086556	456	annot_exons	hsa_circ_0066854	yes	no	16.0099	0	0	0	0	61.1901	0	0	0	37.8444	46.0426	15.0218	0	0	0	0	0	0	0	0	0	0	0	0	0	2	0	0	0	2	2	1	0	0	0	0	0	0	0
circ_000355	ENSG00000071205	4	+	147854676	147881932	3527	exon_intron	novel	yes	no	52.8835	0	0	33.4286	158.053	91.7852	116.009	0	61.4723	0	23.0213	45.0653	0	0	0	0	0	0	0	0	0	0	0	2	3	3	3	0	2	0	1	3	0	0	0	0	0	0	0
circ_000356	ENSG00000165029	9	-	104809466	104812722	373	annot_exons	novel	yes	no	34.1264	0	102.234	16.7143	105.369	0	0	33.1466	30.7361	0	23.0213	30.0436	0	0	0	0	0	0	0	0	0	0	2	1	2	0	0	1	1	0	1	2	0	0	0	0	0	0	0
circ_000357	ENSG00000133687	12	-	29633147	29660885	1055	annot_exons	hsa_circ_0025763	yes	no	18.382	0	0	0	0	0	38.6698	0	0	0	115.107	30.0436	0	0	0	0	0	0	0	0	0	0	0	0	0	0	1	0	0	0	5	2	0	0	0	0	0	0	0
circ_000358	ENSG00000145332	4	-	87178477	87195690	1247	annot_exons	hsa_circ_0005384	yes	no	42.0898	0	0	50.1429	105.369	122.38	38.6698	66.2932	0	0	23.0213	15.0218	0	0	0	0	0	0	0	0	0	0	0	3	2	4	1	2	0	0	1	1	0	0	0	0	0	0	0
circ_000359	ENSG00000157764	7	-	140749287	140794467	1463	annot_exons	novel	yes	no	13.0455	0	0	0	0	91.7852	38.6698	0	0	0	0	0	0	0	0	0	0	0	0	0	0	0	0	0	0	3	1	0	0	0	0	0	0	0	0	0	0	0	0
circ_000360	ENSG00000134265	18	+	10530770	10550254	917	annot_exons	novel	yes	no	24.4608	0	51.1169	0	0	30.5951	0	0	0	56.7666	46.0426	60.0871	0	0	0	0	0	0	0	0	0	0	1	0	0	1	0	0	0	3	2	4	0	0	0	0	0	0	0
circ_000361	ENSG00000136731	2	+	128097429	128104014	286	annot_exons	hsa_circ_0006319	yes	no	45.6853	0	51.1169	66.8572	52.6843	61.1901	0	66.2932	30.7361	37.8444	0	90.1307	0	0	0	0	0	0	0	0	0	0	1	4	1	2	0	2	1	2	0	6	0	0	0	0	0	0	0
circ_000362	ENSG00000079931	6	-	132315635	132328594	913	annot_exons	novel	yes	no	9.94398	0	0	0	0	0	0	99.4398	0	0	0	0	0	0	0	0	0	0	0	0	0	0	0	0	0	0	0	3	0	0	0	0	0	0	0	0	0	0	0
circ_000363	ENSG00000115183	2	+	159065896	159136298	379	annot_exons	hsa_circ_0056794	yes	no	4.60426	0	0	0	0	0	0	0	0	0	46.0426	0	0	0	0	0	0	0	0	0	0	0	0	0	0	0	0	0	0	0	2	0	0	0	0	0	0	0	0
circ_000364	ENSG00000169760	3	+	173604279	173605593	873	annot_exons	novel	yes	no	11.4359	0	0	0	0	0	38.6698	0	0	75.6888	0	0	0	0	0	0	0	0	0	0	0	0	0	0	0	0	1	0	0	4	0	0	0	0	0	0	0	0	0
circ_000366	ENSG00000156011	8	-	18765449	18804898	908	annot_exons	hsa_circ_0002111	yes	no	1246.97	0	2811.43	551.572	1053.69	1866.3	1624.13	1491.6	1444.6	473.055	552.512	600.871	0	0	0	0	0	0	0	0	0	0	55	33	20	61	42	45	47	25	24	40	0	0	0	0	0	0	0
circ_000367	ENSG00000128731	15	-	28143873	28146344	518	annot_exons	hsa_circ_0003398	yes	no	40.085	0	0	0	210.737	30.5951	38.6698	33.1466	30.7361	18.9222	23.0213	15.0218	0	0	0	0	0	0	0	0	0	0	0	0	4	1	1	1	1	1	1	1	0	0	0	0	0	0	0
circ_000368	ENSG00000111961	6	+	148463953	148474222	4833	exon_intron	novel	yes	no	3.78444	0	0	0	0	0	0	0	0	37.8444	0	0	0	0	0	0	0	0	0	0	0	0	0	0	0	0	0	0	0	2	0	0	0	0	0	0	0	0	0
circ_000369	ENSG00000197275	8	-	94366934	94411315	7744	exon_intron	novel	yes	no	8.29097	0	0	0	0	0	0	0	0	37.8444	0	45.0653	0	0	0	0	0	0	0	0	0	0	0	0	0	0	0	0	0	2	0	3	0	0	0	0	0	0	0
circ_000370	ENSG00000166226	12	+	69589485	69592159	304	annot_exons	hsa_circ_001726	yes	no	230.414	0	408.935	100.286	0	30.5951	348.028	298.319	430.306	397.366	230.213	60.0871	0	0	0	0	0	0	0	0	0	0	8	6	0	1	9	9	14	21	10	4	0	0	0	0	0	0	0
circ_000371	ENSG00000164089	4	-	108743789	108748159	444	annot_exons	novel	yes	no	11.6009	0	0	0	0	0	116.009	0	0	0	0	0	0	0	0	0	0	0	0	0	0	0	0	0	0	0	3	0	0	0	0	0	0	0	0	0	0	0	0
circ_000372	ENSG00000135362	11	+	36400997	36451335	837	annot_exons	novel	yes	no	27.21	0	0	0	0	0	116.009	33.1466	122.945	0	0	0	0	0	0	0	0	0	0	0	0	0	0	0	0	0	3	1	4	0	0	0	0	0	0	0	0	0	0
circ_000374	ENSG00000175899	12	-	9079244	9091429	1004	annot_exons	novel	yes	no	19.3893	0	102.234	0	0	30.5951	0	0	0	0	46.0426	15.0218	0	0	0	0	0	0	0	0	0	0	2	0	0	1	0	0	0	0	2	1	0	0	0	0	0	0	0
circ_000375	ENSG00000074054	2	-	121397140	121410969	896	annot_exons	novel	yes	no	12.8624	0	0	16.7143	0	30.5951	0	66.2932	0	0	0	15.0218	0	0	0	0	0	0	0	0	0	0	0	1	0	1	0	2	0	0	0	1	0	0	0	0	0	0	0
circ_000376	ENSG00000083544	13	+	60439688	60535233	2863	annot_exons	hsa_circ_0030378	yes	no	44.6086	0	51.1169	0	105.369	30.5951	0	0	92.2084	75.6888	46.0426	45.0653	0	0	0	0	0	0	0	0	0	0	1	0	2	1	0	0	3	4	2	3	0	0	0	0	0	0	0
circ_000377	ENSG00000205683	14	-	72674240	72731934	1434	annot_exons	novel	yes	no	13.4124	0	51.1169	16.7143	0	0	0	66.2932	0	0	0	0	0	0	0	0	0	0	0	0	0	0	1	1	0	0	0	2	0	0	0	0	0	0	0	0	0	0	0
circ_000378	ENSG00000105072	19	+	16509150	16509988	839	exon_intron	novel	yes	no	12.2905	0	51.1169	0	0	0	0	0	0	56.7666	0	15.0218	0	0	0	0	0	0	0	0	0	0	1	0	0	0	0	0	0	3	0	1	0	0	0	0	0	0	0
circ_000379	ENSG00000048991	2	+	135602500	135639122	1591	annot_exons	novel	yes	no	19.1195	0	153.351	0	0	0	0	0	0	37.8444	0	0	0	0	0	0	0	0	0	0	0	0	3	0	0	0	0	0	0	2	0	0	0	0	0	0	0	0	0
circ_000380	ENSG00000078747	20	+	34413742	34442303	2519	annot_exons	novel	yes	no	22.623	0	51.1169	66.8572	0	0	0	33.1466	0	0	0	75.1089	0	0	0	0	0	0	0	0	0	0	1	4	0	0	0	1	0	0	0	5	0	0	0	0	0	0	0
circ_000381	ENSG00000177200	16	+	53314823	53321630	650	annot_exons	novel	yes	no	50.8351	0	102.234	33.4286	52.6843	30.5951	116.009	66.2932	0	0	92.0853	15.0218	0	0	0	0	0	0	0	0	0	0	2	2	1	1	3	2	0	0	4	1	0	0	0	0	0	0	0
circ_000382	ENSG00000198265	17	-	67145743	67151224	592	annot_exons	novel	yes	no	20.0586	0	0	66.8572	0	91.7852	0	0	0	18.9222	23.0213	0	0	0	0	0	0	0	0	0	0	0	0	4	0	3	0	0	0	1	1	0	0	0	0	0	0	0	0
circ_000383	ENSG00000116962	1	-	235985379	235991058	300	annot_exons	hsa_circ_0017099	yes	no	11.9207	0	0	50.1429	0	0	0	0	0	0	69.064	0	0	0	0	0	0	0	0	0	0	0	0	3	0	0	0	0	0	0	3	0	0	0	0	0	0	0	0
circ_000384	ENSG00000150760	10	+	126970702	127037816	1964	annot_exons	hsa_circ_0020390	yes	no	10.3759	0	0	50.1429	0	30.5951	0	0	0	0	23.0213	0	0	0	0	0	0	0	0	0	0	0	0	3	0	1	0	0	0	0	1	0	0	0	0	0	0	0	0
circ_000385	ENSG00000155744	2	-	201016991	201022932	766	annot_exons	hsa_circ_0057741	yes	no	9.94398	0	0	0	0	0	0	99.4398	0	0	0	0	0	0	0	0	0	0	0	0	0	0	0	0	0	0	0	3	0	0	0	0	0	0	0	0	0	0	0
circ_000388	ENSG00000166377	18	+	79113241	79193263	1599	annot_exons	novel	yes	no	3.34286	0	0	33.4286	0	0	0	0	0	0	0	0	0	0	0	0	0	0	0	0	0	0	0	2	0	0	0	0	0	0	0	0	0	0	0	0	0	0	0
circ_000389	ENSG00000114784	3	+	40309871	40312169	568	annot_exons	novel	yes	no	14.7619	0	51.1169	16.7143	0	0	0	0	0	56.7666	23.0213	0	0	0	0	0	0	0	0	0	0	0	1	1	0	0	0	0	0	3	1	0	0	0	0	0	0	0	0
circ_000390	ENSG00000174485	15	-	65737707	65756472	1062	annot_exons	hsa_circ_0035952	yes	no	8.76355	0	0	0	0	0	38.6698	0	0	18.9222	0	30.0436	0	0	0	0	0	0	0	0	0	0	0	0	0	0	1	0	0	1	0	2	0	0	0	0	0	0	0
circ_000391	ENSG00000198648	2	-	168161787	168167407	307	annot_exons	hsa_circ_0007082	yes	no	11.7831	0	0	0	0	0	0	0	0	56.7666	46.0426	15.0218	0	0	0	0	0	0	0	0	0	0	0	0	0	0	0	0	0	3	2	1	0	0	0	0	0	0	0
circ_000392	ENSG00000250903	6	+	2397221	2399037	1730	annot_exons	hsa_circ_0008313	yes	no	100.188	0	0	50.1429	368.79	30.5951	38.6698	232.026	153.681	37.8444	0	90.1307	0	0	0	0	0	0	0	0	0	0	0	3	7	1	1	7	5	2	0	6	0	0	0	0	0	0	0
circ_000393	ENSG00000178342	18	+	79856353	79864291	7939	exon_intron	novel	yes	no	4.60426	0	0	0	0	0	0	0	0	0	46.0426	0	0	0	0	0	0	0	0	0	0	0	0	0	0	0	0	0	0	0	2	0	0	0	0	0	0	0	0
circ_000394	ENSG00000114127	3	-	142371239	142423642	3104	annot_exons	novel	yes	no	22.1931	0	153.351	0	0	0	0	0	30.7361	37.8444	0	0	0	0	0	0	0	0	0	0	0	0	3	0	0	0	0	0	1	2	0	0	0	0	0	0	0	0	0
circ_000395	ENSG00000163872	3	+	183736718	183754365	578	annot_exons	novel	yes	no	29.8724	0	0	50.1429	210.737	0	0	0	0	37.8444	0	0	0	0	0	0	0	0	0	0	0	0	0	3	4	0	0	0	0	2	0	0	0	0	0	0	0	0	0
circ_000396	ENSG00000007341	1	-	112576986	112584126	544	annot_exons	novel	yes	no	49.8074	0	204.468	0	0	61.1901	77.3395	33.1466	0	37.8444	69.064	15.0218	0	0	0	0	0	0	0	0	0	0	4	0	0	2	2	1	0	2	3	1	0	0	0	0	0	0	0
circ_000397	ENSG00000091127	7	-	105462621	105468463	359	annot_exons	hsa_circ_0081844	yes	no	81.9292	0	102.234	16.7143	158.053	122.38	116.009	66.2932	0	132.455	0	105.152	0	0	0	0	0	0	0	0	0	0	2	1	3	4	3	2	0	7	0	7	0	0	0	0	0	0	0
circ_000398	ENSG00000179832	8	+	144190784	144200541	582	annot_exons	hsa_circ_001545	yes	no	77.3585	0	51.1169	50.1429	263.421	91.7852	0	198.88	61.4723	56.7666	0	0	0	0	0	0	0	0	0	0	0	0	1	3	5	3	0	6	2	3	0	0	0	0	0	0	0	0	0
circ_000399	ENSG00000166526	7	-	100077303	100079656	1144	annot_exons	hsa_circ_0081388	yes	no	19.9705	0	0	0	105.369	61.1901	0	33.1466	0	0	0	0	0	0	0	0	0	0	0	0	0	0	0	0	2	2	0	1	0	0	0	0	0	0	0	0	0	0	0
circ_000400	ENSG00000168234	18	+	24064140	24083081	817	annot_exons	hsa_circ_0047270	yes	no	59.8281	0	0	16.7143	52.6843	152.975	232.019	0	30.7361	0	23.0213	90.1307	0	0	0	0	0	0	0	0	0	0	0	1	1	5	6	0	1	0	1	6	0	0	0	0	0	0	0
circ_000401	ENSG00000004766	7	+	93291703	93297243	559	annot_exons	hsa_circ_0002620	yes	no	33.7284	0	0	33.4286	0	91.7852	38.6698	66.2932	0	0	92.0853	15.0218	0	0	0	0	0	0	0	0	0	0	0	2	0	3	1	2	0	0	4	1	0	0	0	0	0	0	0
circ_000403	ENSG00000272733	22	-	23583133	23583478	346	one_exon	novel	yes	no	15.1646	0	0	16.7143	0	0	116.009	0	0	18.9222	0	0	0	0	0	0	0	0	0	0	0	0	0	1	0	0	3	0	0	1	0	0	0	0	0	0	0	0	0
circ_000405	ENSG00000118096	11	-	118554459	118559864	671	annot_exons	hsa_circ_0008157	yes	no	75.2706	0	0	150.429	105.369	91.7852	77.3395	0	122.945	75.6888	69.064	60.0871	0	0	0	0	0	0	0	0	0	0	0	9	2	3	2	0	4	4	3	4	0	0	0	0	0	0	0
circ_000406	ENSG00000049192	5	-	65460170	65473952	910	annot_exons	novel	yes	no	9.62617	0	0	0	0	0	77.3395	0	0	18.9222	0	0	0	0	0	0	0	0	0	0	0	0	0	0	0	0	2	0	0	1	0	0	0	0	0	0	0	0	0
circ_000407	ENSG00000100030	22	-	21769195	21788808	591	annot_exons	hsa_circ_0062435	yes	no	117.202	0	460.052	16.7143	52.6843	30.5951	116.009	298.319	61.4723	0	46.0426	90.1307	0	0	0	0	0	0	0	0	0	0	9	1	1	1	3	9	2	0	2	6	0	0	0	0	0	0	0
circ_000408	ENSG00000068724	2	+	47005922	47011435	608	annot_exons	novel	yes	no	15.3761	0	0	66.8572	0	0	0	33.1466	30.7361	0	23.0213	0	0	0	0	0	0	0	0	0	0	0	0	4	0	0	0	1	1	0	1	0	0	0	0	0	0	0	0
circ_000409	ENSG00000186111	19	-	3656405	3662001	556	annot_exons	hsa_circ_0003745	yes	no	28.2077	0	102.234	0	52.6843	0	0	66.2932	0	37.8444	23.0213	0	0	0	0	0	0	0	0	0	0	0	2	0	1	0	0	2	0	2	1	0	0	0	0	0	0	0	0
circ_000410	ENSG00000116127	2	+	73432198	73520016	8443	annot_exons	hsa_circ_0055237	yes	no	30.0025	0	102.234	0	0	61.1901	38.6698	0	0	37.8444	0	60.0871	0	0	0	0	0	0	0	0	0	0	2	0	0	2	1	0	0	2	0	4	0	0	0	0	0	0	0
circ_000413	ENSG00000189319	10	-	124681607	124706887	1080	annot_exons	hsa_circ_0002282	yes	no	40.2218	0	0	66.8572	0	122.38	0	132.586	61.4723	18.9222	0	0	0	0	0	0	0	0	0	0	0	0	0	4	0	4	0	4	2	1	0	0	0	0	0	0	0	0	0
circ_000414	ENSG00000116580	1	-	155771067	155777820	1159	annot_exons	novel	yes	no	16.1507	0	0	16.7143	0	61.1901	0	0	30.7361	37.8444	0	15.0218	0	0	0	0	0	0	0	0	0	0	0	1	0	2	0	0	1	2	0	1	0	0	0	0	0	0	0
circ_000415	ENSG00000101752	18	+	21765772	21799974	1181	annot_exons	hsa_circ_0047098	yes	no	58.2488	0	51.1169	83.5715	0	61.1901	77.3395	99.4398	30.7361	18.9222	115.107	45.0653	0	0	0	0	0	0	0	0	0	0	1	5	0	2	2	3	1	1	5	3	0	0	0	0	0	0	0
circ_000416	ENSG00000163002	2	+	183128287	183130545	299	annot_exons	hsa_circ_0004820	yes	no	84.8687	0	0	100.286	210.737	0	154.679	132.586	30.7361	113.533	46.0426	60.0871	0	0	0	0	0	0	0	0	0	0	0	6	4	0	4	4	1	6	2	4	0	0	0	0	0	0	0
circ_000417	ENSG00000164715	7	+	98190728	98194572	3109	annot_exons	hsa_circ_002138	yes	no	497.053	0	204.468	334.286	368.79	1101.42	464.037	563.492	368.834	302.755	736.682	525.762	0	0	0	0	0	0	0	0	0	0	4	20	7	36	12	17	12	16	32	35	0	0	0	0	0	0	0
circ_000418	ENSG00000075292	2	+	71396141	71406262	758	annot_exons	novel	yes	no	3.78444	0	0	0	0	0	0	0	0	37.8444	0	0	0	0	0	0	0	0	0	0	0	0	0	0	0	0	0	0	0	2	0	0	0	0	0	0	0	0	0
circ_000419	ENSG00000153930	17	+	56326221	56374714	857	annot_exons	novel	yes	no	10.0361	0	0	0	0	0	77.3395	0	0	0	23.0213	0	0	0	0	0	0	0	0	0	0	0	0	0	0	0	2	0	0	0	1	0	0	0	0	0	0	0	0
circ_000420	ENSG00000113597	5	+	65652501	65658501	197	annot_exons	hsa_circ_0072707	yes	no	3.00436	0	0	0	0	0	0	0	0	0	0	30.0436	0	0	0	0	0	0	0	0	0	0	0	0	0	0	0	0	0	0	0	2	0	0	0	0	0	0	0
circ_000422	ENSG00000145982	6	+	5368550	5369182	633	one_exon	hsa_circ_0002958	yes	no	61.6487	0	51.1169	0	210.737	91.7852	38.6698	33.1466	122.945	0	23.0213	45.0653	0	0	0	0	0	0	0	0	0	0	1	0	4	3	1	1	4	0	1	3	0	0	0	0	0	0	0
circ_000423	ENSG00000133083	13	-	35822729	35836141	434	annot_exons	novel	yes	no	24.9619	0	0	33.4286	0	30.5951	77.3395	33.1466	0	0	0	75.1089	0	0	0	0	0	0	0	0	0	0	0	2	0	1	2	1	0	0	0	5	0	0	0	0	0	0	0
circ_000424	ENSG00000140479	15	-	101366196	101398576	1223	annot_exons	novel	yes	no	9.81302	0	0	0	0	0	0	0	0	0	23.0213	75.1089	0	0	0	0	0	0	0	0	0	0	0	0	0	0	0	0	0	0	1	5	0	0	0	0	0	0	0
circ_000425	ENSG00000133318	11	+	63704851	63721032	2897	annot_exons	novel	yes	no	12.2844	0	0	16.7143	0	0	0	0	0	0	46.0426	60.0871	0	0	0	0	0	0	0	0	0	0	0	1	0	0	0	0	0	0	2	4	0	0	0	0	0	0	0
circ_000426	ENSG00000204764	5	+	171240928	171242820	354	annot_exons	hsa_circ_0004738	yes	no	31.2604	0	0	0	0	0	77.3395	0	0	189.222	46.0426	0	0	0	0	0	0	0	0	0	0	0	0	0	0	0	2	0	0	10	2	0	0	0	0	0	0	0	0
circ_000427	ENSG00000011114	14	-	93257195	93263993	446	annot_exons	novel	yes	no	20.2539	0	0	33.4286	105.369	30.5951	0	33.1466	0	0	0	0	0	0	0	0	0	0	0	0	0	0	0	2	2	1	0	1	0	0	0	0	0	0	0	0	0	0	0
circ_000428	ENSG00000115504	2	+	62979188	62996766	751	annot_exons	hsa_circ_0005552	yes	no	359.18	0	817.87	183.857	210.737	550.711	309.358	563.492	184.417	473.055	253.234	45.0653	0	0	0	0	0	0	0	0	0	0	16	11	4	18	8	17	6	25	11	3	0	0	0	0	0	0	0
circ_000429	ENSG00000128585	7	+	131375424	131445903	1430	annot_exons	hsa_circ_0003047	yes	no	35.3812	0	0	16.7143	0	91.7852	77.3395	0	0	37.8444	115.107	15.0218	0	0	0	0	0	0	0	0	0	0	0	1	0	3	2	0	0	2	5	1	0	0	0	0	0	0	0
circ_000430	ENSG00000111554	12	-	68302620	68325575	1940	annot_exons	novel	yes	no	7.73395	0	0	0	0	0	77.3395	0	0	0	0	0	0	0	0	0	0	0	0	0	0	0	0	0	0	0	2	0	0	0	0	0	0	0	0	0	0	0	0
circ_000431	ENSG00000115419	2	+	190900564	190931637	1612	annot_exons	hsa_circ_0057523	yes	no	37.3035	0	0	66.8572	0	0	77.3395	0	0	75.6888	138.128	15.0218	0	0	0	0	0	0	0	0	0	0	0	4	0	0	2	0	0	4	6	1	0	0	0	0	0	0	0
circ_000432	ENSG00000143669	1	-	235709091	235724180	1049	annot_exons	novel	yes	no	7.58015	0	0	0	0	0	0	0	30.7361	0	0	45.0653	0	0	0	0	0	0	0	0	0	0	0	0	0	0	0	0	1	0	0	3	0	0	0	0	0	0	0
circ_000433	ENSG00000177694	3	+	175737306	175755418	293	annot_exons	novel	yes	no	6.11901	0	0	0	0	61.1901	0	0	0	0	0	0	0	0	0	0	0	0	0	0	0	0	0	0	0	2	0	0	0	0	0	0	0	0	0	0	0	0	0
circ_000434	ENSG00000240303	3	-	132603229	132631479	1331	annot_exons	hsa_circ_0007818	yes	no	43.7117	0	51.1169	83.5715	105.369	61.1901	0	33.1466	30.7361	18.9222	23.0213	30.0436	0	0	0	0	0	0	0	0	0	0	1	5	2	2	0	1	1	1	1	2	0	0	0	0	0	0	0
circ_000435	ENSG00000204764	5	+	170878097	170896115	471	annot_exons	hsa_circ_002067	yes	no	26.5831	0	0	16.7143	0	0	38.6698	0	153.681	56.7666	0	0	0	0	0	0	0	0	0	0	0	0	0	1	0	0	1	0	5	3	0	0	0	0	0	0	0	0	0
circ_000437	ENSG00000144524	2	+	231788555	231791808	506	annot_exons	hsa_circ_0058686	yes	no	13.6879	0	0	0	0	61.1901	0	0	0	75.6888	0	0	0	0	0	0	0	0	0	0	0	0	0	0	0	2	0	0	0	4	0	0	0	0	0	0	0	0	0
circ_000438	ENSG00000139173	12	+	44143525	44211387	198	annot_exons	hsa_circ_0003881	yes	no	28.3554	0	0	0	0	0	77.3395	0	0	0	161.149	45.0653	0	0	0	0	0	0	0	0	0	0	0	0	0	0	2	0	0	0	7	3	0	0	0	0	0	0	0
circ_000439	ENSG00000123159	19	+	14477929	14478129	201	antisense	novel	yes	no	3.00436	0	0	0	0	0	0	0	0	0	0	30.0436	0	0	0	0	0	0	0	0	0	0	0	0	0	0	0	0	0	0	0	2	0	0	0	0	0	0	0
circ_000441	ENSG00000102910	16	+	48299662	48303305	261	annot_exons	novel	yes	no	10.5369	0	0	0	105.369	0	0	0	0	0	0	0	0	0	0	0	0	0	0	0	0	0	0	0	2	0	0	0	0	0	0	0	0	0	0	0	0	0	0
circ_000442	ENSG00000111058	12	+	81143107	81174939	470	annot_exons	novel	yes	no	11.4471	0	0	0	0	0	38.6698	0	30.7361	0	0	45.0653	0	0	0	0	0	0	0	0	0	0	0	0	0	0	1	0	1	0	0	3	0	0	0	0	0	0	0
circ_000443	ENSG00000188580	6	+	124283005	124355347	228	annot_exons	novel	yes	no	9.85933	0	0	83.5715	0	0	0	0	0	0	0	15.0218	0	0	0	0	0	0	0	0	0	0	0	5	0	0	0	0	0	0	0	1	0	0	0	0	0	0	0
circ_000444	ENSG00000107290	9	-	132296887	132311856	675	annot_exons	hsa_circ_0089282	yes	no	22.4325	0	0	16.7143	0	0	116.009	0	30.7361	37.8444	23.0213	0	0	0	0	0	0	0	0	0	0	0	0	1	0	0	3	0	1	2	1	0	0	0	0	0	0	0	0
circ_000445	ENSG00000099256	10	-	24851388	24858409	225	annot_exons	novel	yes	no	11.0707	0	0	0	0	91.7852	0	0	0	18.9222	0	0	0	0	0	0	0	0	0	0	0	0	0	0	0	3	0	0	0	1	0	0	0	0	0	0	0	0	0
circ_000446	ENSG00000115760	2	+	32377588	32416163	2547	annot_exons	hsa_circ_0053442	yes	no	45.4547	0	102.234	16.7143	0	152.975	0	0	61.4723	0	46.0426	75.1089	0	0	0	0	0	0	0	0	0	0	2	1	0	5	0	0	2	0	2	5	0	0	0	0	0	0	0
circ_000447	ENSG00000185666	22	-	33006352	33006824	473	one_exon	novel	yes	no	21.0661	0	0	66.8572	0	0	38.6698	33.1466	0	18.9222	23.0213	30.0436	0	0	0	0	0	0	0	0	0	0	0	4	0	0	1	1	0	1	1	2	0	0	0	0	0	0	0
circ_000448	ENSG00000170390	4	+	150203795	150239875	739	annot_exons	novel	yes	no	15.5681	0	0	33.4286	0	0	0	0	92.2084	0	0	30.0436	0	0	0	0	0	0	0	0	0	0	0	2	0	0	0	0	3	0	0	2	0	0	0	0	0	0	0
circ_000449	ENSG00000197563	18	-	62070390	62095950	1077	annot_exons	novel	yes	no	11.9541	0	0	66.8572	52.6843	0	0	0	0	0	0	0	0	0	0	0	0	0	0	0	0	0	0	4	1	0	0	0	0	0	0	0	0	0	0	0	0	0	0
circ_000450	ENSG00000112972	5	-	43292474	43297166	899	annot_exons	hsa_circ_0008621	yes	no	36.2431	0	0	0	105.369	61.1901	38.6698	66.2932	0	37.8444	23.0213	30.0436	0	0	0	0	0	0	0	0	0	0	0	0	2	2	1	2	0	2	1	2	0	0	0	0	0	0	0
circ_000451	ENSG00000205060	7	-	134296268	134302110	742	exon_intron	novel	yes	no	3.78444	0	0	0	0	0	0	0	0	37.8444	0	0	0	0	0	0	0	0	0	0	0	0	0	0	0	0	0	0	0	2	0	0	0	0	0	0	0	0	0
circ_000452	ENSG00000132388	17	-	4282798	4296814	401	annot_exons	hsa_circ_0003239	yes	no	316.813	0	408.935	451.286	316.106	214.166	541.377	364.613	338.097	208.144	115.107	210.305	0	0	0	0	0	0	0	0	0	0	8	27	6	7	14	11	11	11	5	14	0	0	0	0	0	0	0
circ_000453	ENSG00000018699	2	+	32633876	32640410	271	annot_exons	hsa_circ_0003195	yes	no	9.01952	0	0	33.4286	0	0	0	0	0	56.7666	0	0	0	0	0	0	0	0	0	0	0	0	0	2	0	0	0	0	0	3	0	0	0	0	0	0	0	0	0
circ_000454	ENSG00000119638	14	-	75097100	75103997	970	annot_exons	hsa_circ_0032662	yes	no	11.413	0	0	50.1429	0	0	0	0	0	18.9222	0	45.0653	0	0	0	0	0	0	0	0	0	0	0	3	0	0	0	0	0	1	0	3	0	0	0	0	0	0	0
circ_000455	ENSG00000164300	5	-	80158836	80175047	529	annot_exons	novel	yes	no	30.0013	0	51.1169	16.7143	0	91.7852	38.6698	33.1466	30.7361	37.8444	0	0	0	0	0	0	0	0	0	0	0	0	1	1	0	3	1	1	1	2	0	0	0	0	0	0	0	0	0
circ_000456	ENSG00000136603	3	+	170359699	170391260	2529	annot_exons	novel	yes	no	24.5376	0	0	33.4286	52.6843	30.5951	0	0	30.7361	37.8444	0	60.0871	0	0	0	0	0	0	0	0	0	0	0	2	1	1	0	0	1	2	0	4	0	0	0	0	0	0	0
circ_000458	ENSG00000186314	5	-	145764931	145826200	2075	annot_exons	hsa_circ_0008132	yes	no	38.1212	0	153.351	0	0	30.5951	0	132.586	30.7361	18.9222	0	15.0218	0	0	0	0	0	0	0	0	0	0	3	0	0	1	0	4	1	1	0	1	0	0	0	0	0	0	0
circ_000459	ENSG00000185250	6	-	109400035	109431345	946	annot_exons	novel	yes	no	25.2248	0	51.1169	16.7143	0	0	0	0	184.417	0	0	0	0	0	0	0	0	0	0	0	0	0	1	1	0	0	0	0	6	0	0	0	0	0	0	0	0	0	0
circ_000460	ENSG00000042317	14	+	88416711	88437903	1044	annot_exons	novel	yes	no	82.0855	0	306.701	234	0	152.975	0	33.1466	0	18.9222	0	75.1089	0	0	0	0	0	0	0	0	0	0	6	14	0	5	0	1	0	1	0	5	0	0	0	0	0	0	0
circ_000461	ENSG00000100077	22	+	25663630	25674528	281	annot_exons	hsa_circ_0062649	yes	no	18.923	0	0	0	0	0	0	33.1466	61.4723	94.611	0	0	0	0	0	0	0	0	0	0	0	0	0	0	0	0	0	1	2	5	0	0	0	0	0	0	0	0	0
circ_000462	ENSG00000144354	2	+	173358712	173359491	363	annot_exons	hsa_circ_0057123	yes	no	40.5317	0	0	16.7143	105.369	0	0	33.1466	0	227.066	23.0213	0	0	0	0	0	0	0	0	0	0	0	0	1	2	0	0	1	0	12	1	0	0	0	0	0	0	0	0
circ_000463	ENSG00000169193	7	+	23604086	23611553	577	annot_exons	novel	yes	no	25.8062	0	102.234	50.1429	0	30.5951	0	33.1466	0	18.9222	23.0213	0	0	0	0	0	0	0	0	0	0	0	2	3	0	1	0	1	0	1	1	0	0	0	0	0	0	0	0
circ_000464	ENSG00000162944	2	-	197615876	197633946	665	annot_exons	novel	yes	no	6.00871	0	0	0	0	0	0	0	0	0	0	60.0871	0	0	0	0	0	0	0	0	0	0	0	0	0	0	0	0	0	0	0	4	0	0	0	0	0	0	0
circ_000466	ENSG00000172943	X	-	53984914	53987944	753	annot_exons	novel	yes	no	8.3887	0	0	0	0	0	0	0	0	37.8444	46.0426	0	0	0	0	0	0	0	0	0	0	0	0	0	0	0	0	0	0	2	2	0	0	0	0	0	0	0	0
circ_000467	ENSG00000118762	4	+	88019458	88036480	375	exon_intron	novel	yes	no	9.19263	0	0	0	0	61.1901	0	0	30.7361	0	0	0	0	0	0	0	0	0	0	0	0	0	0	0	0	2	0	0	1	0	0	0	0	0	0	0	0	0	0
circ_000468	ENSG00000009954	7	-	73459536	73470483	839	annot_exons	hsa_circ_0004670	yes	no	122.105	0	306.701	117	0	214.166	116.009	0	153.681	170.3	23.0213	120.174	0	0	0	0	0	0	0	0	0	0	6	7	0	7	3	0	5	9	1	8	0	0	0	0	0	0	0
circ_000469	ENSG00000065526	1	+	15911101	15922349	808	annot_exons	novel	yes	no	24.3264	0	153.351	0	0	0	0	33.1466	0	56.7666	0	0	0	0	0	0	0	0	0	0	0	0	3	0	0	0	0	1	0	3	0	0	0	0	0	0	0	0	0
circ_000470	ENSG00000116127	2	+	73519775	73573424	2008	annot_exons	hsa_circ_0055241	yes	no	23.7631	0	0	33.4286	52.6843	0	38.6698	33.1466	30.7361	18.9222	0	30.0436	0	0	0	0	0	0	0	0	0	0	0	2	1	0	1	1	1	1	0	2	0	0	0	0	0	0	0
circ_000471	ENSG00000107864	10	-	92111076	92181019	434	annot_exons	novel	yes	no	30.3414	0	0	33.4286	0	30.5951	0	0	61.4723	56.7666	46.0426	75.1089	0	0	0	0	0	0	0	0	0	0	0	2	0	1	0	0	2	3	2	5	0	0	0	0	0	0	0
circ_000472	ENSG00000105701	19	-	18537601	18538433	391	annot_exons	hsa_circ_0050119	yes	no	80.3409	0	255.585	33.4286	52.6843	30.5951	0	66.2932	61.4723	189.222	69.064	45.0653	0	0	0	0	0	0	0	0	0	0	5	2	1	1	0	2	2	10	3	3	0	0	0	0	0	0	0
circ_000473	ENSG00000168702	2	-	141048986	141062273	776	annot_exons	novel	yes	no	21.8918	0	0	0	158.053	0	0	0	0	37.8444	23.0213	0	0	0	0	0	0	0	0	0	0	0	0	0	3	0	0	0	0	2	1	0	0	0	0	0	0	0	0
circ_000474	ENSG00000173575	15	+	92996957	92998621	549	annot_exons	hsa_circ_000196	yes	no	108.814	0	51.1169	66.8572	0	122.38	116.009	265.173	153.681	75.6888	207.192	30.0436	0	0	0	0	0	0	0	0	0	0	1	4	0	4	3	8	5	4	9	2	0	0	0	0	0	0	0
circ_000475	ENSG00000185104	1	-	50655442	50744775	539	annot_exons	hsa_circ_0004619	yes	no	84.4151	0	51.1169	50.1429	210.737	91.7852	232.019	33.1466	61.4723	75.6888	23.0213	15.0218	0	0	0	0	0	0	0	0	0	0	1	3	4	3	6	1	2	4	1	1	0	0	0	0	0	0	0
circ_000476	ENSG00000100647	14	+	69703395	69704742	337	annot_exons	hsa_circ_0032353	yes	no	36.5869	0	0	16.7143	52.6843	61.1901	0	66.2932	122.945	0	46.0426	0	0	0	0	0	0	0	0	0	0	0	0	1	1	2	0	2	4	0	2	0	0	0	0	0	0	0	0
circ_000477	ENSG00000118200	1	+	200807376	200815644	246	annot_exons	hsa_circ_0015844	yes	no	15.4878	0	0	0	0	0	0	33.1466	0	75.6888	46.0426	0	0	0	0	0	0	0	0	0	0	0	0	0	0	0	0	1	0	4	2	0	0	0	0	0	0	0	0
circ_000478	ENSG00000100225	22	+	32478981	32487828	749	annot_exons	hsa_circ_0062983	yes	no	22.5466	0	0	33.4286	0	0	0	66.2932	30.7361	18.9222	46.0426	30.0436	0	0	0	0	0	0	0	0	0	0	0	2	0	0	0	2	1	1	2	2	0	0	0	0	0	0	0
circ_000479	ENSG00000146555	7	+	3619080	3654440	12750	exon_intron	novel	yes	no	9.94398	0	0	0	0	0	0	99.4398	0	0	0	0	0	0	0	0	0	0	0	0	0	0	0	0	0	0	0	3	0	0	0	0	0	0	0	0	0	0	0
circ_000480	ENSG00000145375	4	+	122935714	122979386	794	annot_exons	hsa_circ_0006362	yes	no	32.3306	0	0	0	105.369	91.7852	0	0	92.2084	18.9222	0	15.0218	0	0	0	0	0	0	0	0	0	0	0	0	2	3	0	0	3	1	0	1	0	0	0	0	0	0	0
circ_000481	ENSG00000102908	16	+	69653236	69659899	557	annot_exons	novel	yes	no	20.8234	0	0	16.7143	0	91.7852	38.6698	0	0	0	46.0426	15.0218	0	0	0	0	0	0	0	0	0	0	0	1	0	3	1	0	0	0	2	1	0	0	0	0	0	0	0
circ_000482	ENSG00000152256	2	+	172564503	172596023	955	annot_exons	hsa_circ_0057098	yes	no	16.4168	0	51.1169	16.7143	0	0	0	66.2932	0	0	0	30.0436	0	0	0	0	0	0	0	0	0	0	1	1	0	0	0	2	0	0	0	2	0	0	0	0	0	0	0
circ_000483	ENSG00000085832	1	-	51402435	51408332	607	annot_exons	hsa_circ_0005567	yes	no	625.275	0	971.221	568.286	1264.42	917.852	850.735	530.346	461.042	189.222	184.171	315.457	0	0	0	0	0	0	0	0	0	0	19	34	24	30	22	16	15	10	8	21	0	0	0	0	0	0	0
circ_000484	ENSG00000156787	8	+	123077111	123084340	442	annot_exons	hsa_circ_0085438	yes	no	162.001	0	204.468	133.714	316.106	214.166	154.679	33.1466	92.2084	189.222	207.192	75.1089	0	0	0	0	0	0	0	0	0	0	4	8	6	7	4	1	3	10	9	5	0	0	0	0	0	0	0
circ_000485	ENSG00000044115	5	+	138810038	138827718	761	annot_exons	hsa_circ_0007440	yes	no	98.7758	0	153.351	50.1429	158.053	91.7852	116.009	33.1466	215.153	18.9222	46.0426	105.152	0	0	0	0	0	0	0	0	0	0	3	3	3	3	3	1	7	1	2	7	0	0	0	0	0	0	0
circ_000486	ENSG00000160199	21	+	43004326	43024947	1380	annot_exons	hsa_circ_0061853	yes	no	26.451	0	51.1169	0	0	61.1901	38.6698	0	0	113.533	0	0	0	0	0	0	0	0	0	0	0	0	1	0	0	2	1	0	0	6	0	0	0	0	0	0	0	0	0
circ_000487	ENSG00000176407	2	+	85027889	85049648	868	annot_exons	novel	yes	no	12.039	0	0	0	105.369	0	0	0	0	0	0	15.0218	0	0	0	0	0	0	0	0	0	0	0	0	2	0	0	0	0	0	0	1	0	0	0	0	0	0	0
circ_000488	ENSG00000286592	22	-	34842793	34902763	31425	exon_intron	novel	yes	no	3.00436	0	0	0	0	0	0	0	0	0	0	30.0436	0	0	0	0	0	0	0	0	0	0	0	0	0	0	0	0	0	0	0	2	0	0	0	0	0	0	0
circ_000489	ENSG00000135744	1	-	230702355	230706200	2145	annot_exons	novel	yes	no	6.87133	0	0	0	0	0	38.6698	0	0	0	0	30.0436	0	0	0	0	0	0	0	0	0	0	0	0	0	0	1	0	0	0	0	2	0	0	0	0	0	0	0
circ_000490	ENSG00000108559	17	-	5405057	5414134	577	annot_exons	novel	yes	no	7.56888	0	0	0	0	0	0	0	0	75.6888	0	0	0	0	0	0	0	0	0	0	0	0	0	0	0	0	0	0	0	4	0	0	0	0	0	0	0	0	0
circ_000491	ENSG00000065060	6	+	34834217	34835464	502	annot_exons	novel	yes	no	27.8541	0	51.1169	0	0	0	38.6698	165.733	0	0	23.0213	0	0	0	0	0	0	0	0	0	0	0	1	0	0	0	1	5	0	0	1	0	0	0	0	0	0	0	0
circ_000492	ENSG00000106459	7	+	129657346	129690546	612	annot_exons	novel	yes	no	48.3955	0	51.1169	66.8572	0	30.5951	77.3395	132.586	61.4723	18.9222	0	45.0653	0	0	0	0	0	0	0	0	0	0	1	4	0	1	2	4	2	1	0	3	0	0	0	0	0	0	0
circ_000493	ENSG00000127527	19	-	16361779	16361984	206	one_exon	hsa_circ_0049884	yes	no	28.2605	0	0	0	0	244.761	0	0	0	37.8444	0	0	0	0	0	0	0	0	0	0	0	0	0	0	0	8	0	0	0	2	0	0	0	0	0	0	0	0	0
circ_000494	ENSG00000138674	4	-	82878730	82881937	454	annot_exons	hsa_circ_001303	yes	no	101.903	0	102.234	100.286	210.737	91.7852	116.009	66.2932	122.945	94.611	69.064	45.0653	0	0	0	0	0	0	0	0	0	0	2	6	4	3	3	2	4	5	3	3	0	0	0	0	0	0	0
circ_000495	ENSG00000164588	5	-	45617348	45645608	3980	annot_exons	novel	yes	no	3.34286	0	0	33.4286	0	0	0	0	0	0	0	0	0	0	0	0	0	0	0	0	0	0	0	2	0	0	0	0	0	0	0	0	0	0	0	0	0	0	0
circ_000496	ENSG00000126464	19	+	49599272	49601918	1095	annot_exons	hsa_circ_0006699	yes	no	26.1851	0	0	0	0	0	38.6698	66.2932	122.945	18.9222	0	15.0218	0	0	0	0	0	0	0	0	0	0	0	0	0	0	1	2	4	1	0	1	0	0	0	0	0	0	0
circ_000497	ENSG00000124486	X	+	41143291	41148575	465	annot_exons	novel	yes	no	16.9701	0	0	0	0	0	154.679	0	0	0	0	15.0218	0	0	0	0	0	0	0	0	0	0	0	0	0	0	4	0	0	0	0	1	0	0	0	0	0	0	0
circ_000498	ENSG00000103494	16	-	53652535	53656589	571	annot_exons	novel	yes	no	3.00436	0	0	0	0	0	0	0	0	0	0	30.0436	0	0	0	0	0	0	0	0	0	0	0	0	0	0	0	0	0	0	0	2	0	0	0	0	0	0	0
circ_000499	ENSG00000103599	15	+	67416931	67421577	408	annot_exons	hsa_circ_0036021	yes	no	24.5637	0	0	0	0	61.1901	77.3395	0	0	0	92.0853	15.0218	0	0	0	0	0	0	0	0	0	0	0	0	0	2	2	0	0	0	4	1	0	0	0	0	0	0	0
circ_000500	ENSG00000023318	9	-	100016322	100022226	476	annot_exons	hsa_circ_0087750	yes	no	22.3806	0	0	0	105.369	0	0	0	61.4723	18.9222	23.0213	15.0218	0	0	0	0	0	0	0	0	0	0	0	0	2	0	0	0	2	1	1	1	0	0	0	0	0	0	0
circ_000501	ENSG00000168385	2	+	241325993	241336098	494	annot_exons	hsa_circ_0005154	yes	no	22.7907	0	0	0	0	0	38.6698	66.2932	122.945	0	0	0	0	0	0	0	0	0	0	0	0	0	0	0	0	0	1	2	4	0	0	0	0	0	0	0	0	0	0
circ_000502	ENSG00000107890	10	-	27067157	27079161	782	annot_exons	novel	yes	no	19.7353	0	102.234	33.4286	0	0	38.6698	0	0	0	23.0213	0	0	0	0	0	0	0	0	0	0	0	2	2	0	0	1	0	0	0	1	0	0	0	0	0	0	0	0
circ_000503	ENSG00000175471	5	-	94888879	94912976	583	annot_exons	hsa_circ_000960	yes	no	51.3732	0	102.234	83.5715	52.6843	61.1901	0	0	122.945	0	46.0426	45.0653	0	0	0	0	0	0	0	0	0	0	2	5	1	2	0	0	4	0	2	3	0	0	0	0	0	0	0
circ_000504	ENSG00000115484	2	-	61873002	61880394	855	annot_exons	hsa_circ_0008640	yes	no	96.0232	0	102.234	50.1429	105.369	275.356	193.349	66.2932	30.7361	75.6888	46.0426	15.0218	0	0	0	0	0	0	0	0	0	0	2	3	2	9	5	2	1	4	2	1	0	0	0	0	0	0	0
circ_000505	ENSG00000146151	6	-	55514048	55542140	434	annot_exons	novel	yes	no	24.8611	0	0	33.4286	0	0	0	0	0	18.9222	46.0426	150.218	0	0	0	0	0	0	0	0	0	0	0	2	0	0	0	0	0	1	2	10	0	0	0	0	0	0	0
circ_000506	ENSG00000090612	12	+	133191489	133192003	223	annot_exons	hsa_circ_0029596	yes	no	13.1898	0	0	16.7143	0	0	77.3395	0	0	37.8444	0	0	0	0	0	0	0	0	0	0	0	0	0	1	0	0	2	0	0	2	0	0	0	0	0	0	0	0	0
circ_000507	ENSG00000129493	14	-	31380467	31383771	363	annot_exons	hsa_circ_0031570	yes	no	7.56888	0	0	0	0	0	0	0	0	75.6888	0	0	0	0	0	0	0	0	0	0	0	0	0	0	0	0	0	0	0	4	0	0	0	0	0	0	0	0	0
circ_000508	ENSG00000082781	3	-	124841383	124873531	792	annot_exons	hsa_circ_0067080	yes	no	14.7585	0	0	33.4286	52.6843	0	0	0	61.4723	0	0	0	0	0	0	0	0	0	0	0	0	0	0	2	1	0	0	0	2	0	0	0	0	0	0	0	0	0	0
circ_000509	ENSG00000164627	6	-	39540003	39639757	1750	annot_exons	novel	yes	no	6.00871	0	0	0	0	0	0	0	0	0	0	60.0871	0	0	0	0	0	0	0	0	0	0	0	0	0	0	0	0	0	0	0	4	0	0	0	0	0	0	0
circ_000510	ENSG00000112893	5	+	109781396	109804277	734	annot_exons	novel	yes	no	13.4745	0	0	66.8572	0	0	0	0	0	37.8444	0	30.0436	0	0	0	0	0	0	0	0	0	0	0	4	0	0	0	0	0	2	0	2	0	0	0	0	0	0	0
circ_000511	ENSG00000087274	4	+	2881898	2894731	546	annot_exons	hsa_circ_0002630	yes	no	15.6899	0	0	50.1429	0	0	38.6698	0	0	0	23.0213	45.0653	0	0	0	0	0	0	0	0	0	0	0	3	0	0	1	0	0	0	1	3	0	0	0	0	0	0	0
circ_000512	ENSG00000135018	9	-	83678441	83683066	538	annot_exons	hsa_circ_001614	yes	no	81.1507	0	51.1169	83.5715	0	30.5951	77.3395	165.733	30.7361	189.222	138.128	45.0653	0	0	0	0	0	0	0	0	0	0	1	5	0	1	2	5	1	10	6	3	0	0	0	0	0	0	0
circ_000514	ENSG00000036549	1	-	77639449	77675689	34815	exon_intron	novel	yes	no	9.87269	0	0	0	52.6843	0	0	0	0	0	46.0426	0	0	0	0	0	0	0	0	0	0	0	0	0	1	0	0	0	0	0	2	0	0	0	0	0	0	0	0
circ_000515	ENSG00000102595	13	-	95832927	95856340	703	annot_exons	novel	yes	no	25.1004	0	0	33.4286	0	30.5951	77.3395	33.1466	61.4723	0	0	15.0218	0	0	0	0	0	0	0	0	0	0	0	2	0	1	2	1	2	0	0	1	0	0	0	0	0	0	0
circ_000516	ENSG00000123106	12	+	28305649	28391411	653	annot_exons	hsa_circ_0008250	yes	no	89.6278	0	0	133.714	210.737	152.975	0	33.1466	30.7361	75.6888	184.171	75.1089	0	0	0	0	0	0	0	0	0	0	0	8	4	5	0	1	1	4	8	5	0	0	0	0	0	0	0
circ_000517	ENSG00000110756	11	-	18291442	18292019	578	one_exon	hsa_circ_000109	yes	no	164.483	0	102.234	150.429	263.421	91.7852	193.349	132.586	92.2084	170.3	253.234	195.283	0	0	0	0	0	0	0	0	0	0	2	9	5	3	5	4	3	9	11	13	0	0	0	0	0	0	0
circ_000518	ENSG00000152822	6	+	146398769	146399699	931	one_exon	novel	yes	no	9.40672	0	0	33.4286	0	30.5951	0	0	0	0	0	30.0436	0	0	0	0	0	0	0	0	0	0	0	2	0	1	0	0	0	0	0	2	0	0	0	0	0	0	0
circ_000519	ENSG00000104889	19	+	12813083	12813565	362	annot_exons	novel	yes	no	16.67	0	0	0	105.369	30.5951	0	0	30.7361	0	0	0	0	0	0	0	0	0	0	0	0	0	0	0	2	1	0	0	1	0	0	0	0	0	0	0	0	0	0
circ_000520	ENSG00000001629	7	+	92319330	92352642	1409	annot_exons	novel	yes	no	8.73617	0	0	0	0	30.5951	0	0	0	56.7666	0	0	0	0	0	0	0	0	0	0	0	0	0	0	0	1	0	0	0	3	0	0	0	0	0	0	0	0	0
circ_000521	ENSG00000128881	15	-	42827928	42872758	672	annot_exons	hsa_circ_000850	yes	no	15.5617	0	0	0	0	0	38.6698	33.1466	30.7361	0	23.0213	30.0436	0	0	0	0	0	0	0	0	0	0	0	0	0	0	1	1	1	0	1	2	0	0	0	0	0	0	0
circ_000522	ENSG00000025293	20	+	35899370	35941047	1822	annot_exons	novel	yes	no	20.3961	0	102.234	0	0	0	0	33.1466	30.7361	37.8444	0	0	0	0	0	0	0	0	0	0	0	0	2	0	0	0	0	1	1	2	0	0	0	0	0	0	0	0	0
circ_000523	ENSG00000259070	14	-	38760182	38763045	406	annot_exons	novel	yes	no	6.11901	0	0	0	0	61.1901	0	0	0	0	0	0	0	0	0	0	0	0	0	0	0	0	0	0	0	2	0	0	0	0	0	0	0	0	0	0	0	0	0
circ_000524	ENSG00000166436	11	-	8638654	8651903	2089	annot_exons	novel	yes	no	3.34286	0	0	33.4286	0	0	0	0	0	0	0	0	0	0	0	0	0	0	0	0	0	0	0	2	0	0	0	0	0	0	0	0	0	0	0	0	0	0	0
circ_000525	ENSG00000132554	8	-	100038931	100052976	944	annot_exons	novel	yes	no	24.4399	0	0	0	105.369	0	116.009	0	0	0	23.0213	0	0	0	0	0	0	0	0	0	0	0	0	0	2	0	3	0	0	0	1	0	0	0	0	0	0	0	0
circ_000526	ENSG00000177694	3	+	175447229	175471758	694	annot_exons	hsa_circ_0068032	yes	no	25.9468	0	51.1169	0	0	0	0	33.1466	61.4723	75.6888	23.0213	15.0218	0	0	0	0	0	0	0	0	0	0	1	0	0	0	0	1	2	4	1	1	0	0	0	0	0	0	0
circ_000527	ENSG00000046889	8	+	68115753	68146352	1085	annot_exons	novel	yes	no	10.4182	0	51.1169	0	0	0	0	0	0	0	23.0213	30.0436	0	0	0	0	0	0	0	0	0	0	1	0	0	0	0	0	0	0	1	2	0	0	0	0	0	0	0
circ_000529	ENSG00000170871	4	+	6824185	6842204	638	annot_exons	hsa_circ_0069097	yes	no	7.79045	0	0	16.7143	0	61.1901	0	0	0	0	0	0	0	0	0	0	0	0	0	0	0	0	0	1	0	2	0	0	0	0	0	0	0	0	0	0	0	0	0
circ_000530	ENSG00000153827	2	-	229802252	229807864	870	annot_exons	hsa_circ_0058565	yes	no	28.4003	0	0	16.7143	52.6843	30.5951	0	0	122.945	0	46.0426	15.0218	0	0	0	0	0	0	0	0	0	0	0	1	1	1	0	0	4	0	2	1	0	0	0	0	0	0	0
circ_000531	ENSG00000100154	22	-	28094080	28099044	515	annot_exons	novel	yes	no	3.78444	0	0	0	0	0	0	0	0	37.8444	0	0	0	0	0	0	0	0	0	0	0	0	0	0	0	0	0	0	0	2	0	0	0	0	0	0	0	0	0
circ_000532	ENSG00000215421	18	+	74630967	74641122	4855	annot_exons	hsa_circ_0047958	yes	no	17.7706	0	0	33.4286	0	0	0	33.1466	92.2084	18.9222	0	0	0	0	0	0	0	0	0	0	0	0	0	2	0	0	0	1	3	1	0	0	0	0	0	0	0	0	0
circ_000533	ENSG00000198162	1	+	117493147	117502970	625	annot_exons	novel	yes	no	41.1515	0	0	16.7143	52.6843	91.7852	0	132.586	30.7361	18.9222	23.0213	45.0653	0	0	0	0	0	0	0	0	0	0	0	1	1	3	0	4	1	1	1	3	0	0	0	0	0	0	0
circ_000534	ENSG00000168702	2	-	141229183	141254641	507	annot_exons	novel	yes	no	49.6815	0	0	33.4286	105.369	0	154.679	0	184.417	18.9222	0	0	0	0	0	0	0	0	0	0	0	0	0	2	2	0	4	0	6	1	0	0	0	0	0	0	0	0	0
circ_000535	ENSG00000185433	21	-	25420708	25430009	1421	annot_exons	novel	yes	no	12.7722	0	0	16.7143	0	0	0	0	0	18.9222	92.0853	0	0	0	0	0	0	0	0	0	0	0	0	1	0	0	0	0	0	1	4	0	0	0	0	0	0	0	0
circ_000536	ENSG00000180881	12	-	75284961	75321576	1318	annot_exons	novel	yes	no	3.78444	0	0	0	0	0	0	0	0	37.8444	0	0	0	0	0	0	0	0	0	0	0	0	0	0	0	0	0	0	0	2	0	0	0	0	0	0	0	0	0
circ_000537	ENSG00000048052	7	+	18722952	18793452	5219	exon_intron	novel	yes	no	4.67579	0	0	16.7143	0	0	0	0	0	0	0	30.0436	0	0	0	0	0	0	0	0	0	0	0	1	0	0	0	0	0	0	0	2	0	0	0	0	0	0	0
circ_000538	ENSG00000148053	9	+	84723573	84745073	713	annot_exons	hsa_circ_0087376	yes	no	17.3535	0	51.1169	16.7143	0	30.5951	0	0	0	0	0	75.1089	0	0	0	0	0	0	0	0	0	0	1	1	0	1	0	0	0	0	0	5	0	0	0	0	0	0	0
circ_000539	ENSG00000101109	20	+	44978443	44997306	715	annot_exons	hsa_circ_0060524	yes	no	8.40857	0	0	0	0	0	0	0	0	0	69.064	15.0218	0	0	0	0	0	0	0	0	0	0	0	0	0	0	0	0	0	0	3	1	0	0	0	0	0	0	0
circ_000540	ENSG00000240303	3	-	132626691	132631479	495	annot_exons	novel	yes	no	23.5204	0	204.468	0	0	0	0	0	30.7361	0	0	0	0	0	0	0	0	0	0	0	0	0	4	0	0	0	0	0	1	0	0	0	0	0	0	0	0	0	0
circ_000542	ENSG00000047188	5	+	113553767	113563492	715	annot_exons	novel	yes	no	67.9719	0	153.351	50.1429	52.6843	183.57	0	0	61.4723	132.455	46.0426	0	0	0	0	0	0	0	0	0	0	0	3	3	1	6	0	0	2	7	2	0	0	0	0	0	0	0	0
circ_000544	ENSG00000151914	6	-	56487104	56489609	290	annot_exons	novel	yes	no	4.60426	0	0	0	0	0	0	0	0	0	46.0426	0	0	0	0	0	0	0	0	0	0	0	0	0	0	0	0	0	0	0	2	0	0	0	0	0	0	0	0
circ_000545	ENSG00000100934	14	-	39095898	39096139	242	one_exon	hsa_circ_0031732	yes	no	7.8212	0	0	0	0	0	0	33.1466	0	0	0	45.0653	0	0	0	0	0	0	0	0	0	0	0	0	0	0	0	1	0	0	0	3	0	0	0	0	0	0	0
circ_000546	ENSG00000120800	12	+	101356554	101366699	873	annot_exons	novel	yes	no	17.4432	0	0	0	105.369	0	0	0	0	0	69.064	0	0	0	0	0	0	0	0	0	0	0	0	0	2	0	0	0	0	0	3	0	0	0	0	0	0	0	0
circ_000547	ENSG00000168005	11	+	63817805	63819002	807	annot_exons	hsa_circ_0009159	yes	no	26.6157	0	0	0	105.369	0	0	0	122.945	37.8444	0	0	0	0	0	0	0	0	0	0	0	0	0	0	2	0	0	0	4	2	0	0	0	0	0	0	0	0	0
circ_000548	ENSG00000214941	17	-	15978044	15987368	546	annot_exons	hsa_circ_0042133	yes	no	11.3749	0	0	0	52.6843	0	0	0	0	0	46.0426	15.0218	0	0	0	0	0	0	0	0	0	0	0	0	1	0	0	0	0	0	2	1	0	0	0	0	0	0	0
circ_000549	ENSG00000140443	15	+	98915964	98924684	954	annot_exons	novel	yes	no	3.00436	0	0	0	0	0	0	0	0	0	0	30.0436	0	0	0	0	0	0	0	0	0	0	0	0	0	0	0	0	0	0	0	2	0	0	0	0	0	0	0
circ_000550	ENSG00000033800	15	+	68141946	68164804	541	annot_exons	hsa_circ_0036044	yes	no	33.7238	0	0	0	0	61.1901	0	0	0	56.7666	69.064	150.218	0	0	0	0	0	0	0	0	0	0	0	0	0	2	0	0	0	3	3	10	0	0	0	0	0	0	0
circ_000551	ENSG00000227124	3	-	75741276	75741865	349	annot_exons	hsa_circ_0003424	yes	no	19.9687	0	0	0	0	0	38.6698	66.2932	30.7361	18.9222	0	45.0653	0	0	0	0	0	0	0	0	0	0	0	0	0	0	1	2	1	1	0	3	0	0	0	0	0	0	0
circ_000552	ENSG00000115183	2	+	158994902	159011440	16539	exon_intron	novel	yes	no	16.5003	0	0	0	0	0	0	66.2932	0	75.6888	23.0213	0	0	0	0	0	0	0	0	0	0	0	0	0	0	0	0	2	0	4	1	0	0	0	0	0	0	0	0
circ_000553	ENSG00000198408	10	-	101798842	101810314	1460	annot_exons	novel	yes	no	23.9397	0	0	0	105.369	0	0	0	0	18.9222	115.107	0	0	0	0	0	0	0	0	0	0	0	0	0	2	0	0	0	0	1	5	0	0	0	0	0	0	0	0
[truncated: 16,218 more rows]
[truncated: 3 more columns]
