# Supplementary material for: Circular RNA encoded MET variant promotes glioblastoma tumorigenesis
Source: Nat Commun. 2023 Jul 25;14:4467. doi: 10.1038/s41467-023-40212-1 (PMC10368723; doi:10.1038/s41467-023-40212-1)
Supplement: Supplementary file 5 — Supplementary Data 2 [file 41467_2023_40212_MOESM5_ESM.xlsx]

## Sheet: Sheet1
KEGG_A_class	KEGG_B_class	Pathway	target (50)	All (8312)	Pvalue	Qvalue	Pathway ID	Genes
Human Diseases	Infectious diseases	Herpes simplex infection	11	573	0.000478344	0.0351813	ko05168	ENSG00000112081;ENSG00000185252;ENSG00000196152;ENSG00000196214;ENSG00000106615;ENSG00000145675;ENSG00000213096;ENSG00000144026;ENSG00000173041;ENSG00000196826;ENSG00000164048
Environmental Information Processing	Signal transduction	AMPK signaling pathway	5	126	0.00090732	0.0351813	ko04152	ENSG00000109819;ENSG00000118689;ENSG00000106615;ENSG00000145675;ENSG00000066027
Organismal Systems	Nervous system	Neurotrophin signaling pathway	5	126	0.00090732	0.0351813	ko04722	ENSG00000099942;ENSG00000104312;ENSG00000118689;ENSG00000145675;ENSG00000169032
Human Diseases	Cancers	Central carbon metabolism in cancer	4	74	0.000978133	0.0351813	ko05230	ENSG00000134333;ENSG00000145675;ENSG00000169032;ENSG00000105976
Human Diseases	Cancers	Renal cell carcinoma	4	75	0.00102869	0.0351813	ko05211	ENSG00000099942;ENSG00000145675;ENSG00000169032;ENSG00000105976
Human Diseases	Drug resistance	EGFR tyrosine kinase inhibitor resistance	4	85	0.00163978	0.0415064	ko01521	ENSG00000118689;ENSG00000145675;ENSG00000169032;ENSG00000105976
Organismal Systems	Endocrine system	Insulin signaling pathway	5	145	0.00169909	0.0415064	ko04910	ENSG00000109819;ENSG00000099942;ENSG00000106615;ENSG00000145675;ENSG00000169032
Organismal Systems	Aging	Longevity regulating pathway - mammal	4	95	0.00246716	0.0527355	ko04211	ENSG00000109819;ENSG00000118689;ENSG00000106615;ENSG00000145675
Human Diseases	Cancers	MicroRNAs in cancer	5	176	0.00394262	0.0749097	ko05206	ENSG00000099942;ENSG00000145675;ENSG00000169032;ENSG00000105976;ENSG00000117632
Environmental Information Processing	Signal transduction	HIF-1 signaling pathway	4	121	0.00587295	0.0981341	ko04066	ENSG00000134333;ENSG00000136872;ENSG00000145675;ENSG00000169032
Human Diseases	Cancers	Endometrial cancer	3	63	0.00631272	0.0981341	ko05213	ENSG00000118689;ENSG00000145675;ENSG00000169032
Organismal Systems	Endocrine system	GnRH secretion	3	67	0.00748845	0.10671	ko04929	ENSG00000080709;ENSG00000145675;ENSG00000169032
Human Diseases	Cancers	Non-small cell lung cancer	3	70	0.00844985	0.111148	ko05223	ENSG00000118689;ENSG00000145675;ENSG00000169032
Cellular Processes	Cell growth and death	Oocyte meiosis	4	139	0.00951381	0.111673	ko04114	ENSG00000163806;ENSG00000108055;ENSG00000169032;ENSG00000066027
Human Diseases	Cancers	Melanoma	3	76	0.0105822	0.111673	ko05218	ENSG00000145675;ENSG00000169032;ENSG00000105976
Human Diseases	Infectious diseases	Bacterial invasion of epithelial cells	3	77	0.0109652	0.111673	ko05100	ENSG00000099942;ENSG00000145675;ENSG00000105976
Organismal Systems	Endocrine system	Prolactin signaling pathway	3	78	0.0113562	0.111673	ko04917	ENSG00000118689;ENSG00000145675;ENSG00000169032
Human Diseases	Cancers	Chronic myeloid leukemia	3	79	0.0117551	0.111673	ko05220	ENSG00000099942;ENSG00000145675;ENSG00000169032
Environmental Information Processing	Signal transduction	ErbB signaling pathway	3	88	0.0157097	0.13338	ko04012	ENSG00000099942;ENSG00000145675;ENSG00000169032
Human Diseases	Infectious diseases	Shigellosis	5	251	0.0169083	0.13338	ko05131	ENSG00000099942;ENSG00000104312;ENSG00000118689;ENSG00000145675;ENSG00000153113
Genetic Information Processing	Translation	RNA transport	4	165	0.0169778	0.13338	ko03013	ENSG00000164902;ENSG00000147677;ENSG00000120253;ENSG00000179409
Cellular Processes	Cell growth and death	Cellular senescence	4	166	0.0173212	0.13338	ko04218	ENSG00000118689;ENSG00000106615;ENSG00000145675;ENSG00000169032
Environmental Information Processing	Signal transduction	Hippo signaling pathway -fly	1	3	0.01794	0.13338	ko04391	ENSG00000179981
Organismal Systems	Excretory system	Aldosterone-regulated sodium reabsorption	2	42	0.0262005	0.179557	ko04960	ENSG00000049759;ENSG00000145675
Human Diseases	Cancers	Choline metabolism in cancer	3	107	0.0262511	0.179557	ko05231	ENSG00000106615;ENSG00000145675;ENSG00000169032
Organismal Systems	Endocrine system	Progesterone-mediated oocyte maturation	3	110	0.0281899	0.185403	ko04914	ENSG00000163806;ENSG00000145675;ENSG00000169032
Organismal Systems	Immune system	Chemokine signaling pathway	4	197	0.0301927	0.19122	ko04062	ENSG00000099942;ENSG00000118689;ENSG00000145675;ENSG00000169032
Metabolism	Glycan biosynthesis and metabolism	Other types of O-glycan biosynthesis	2	47	0.0322773	0.197122	ko00514	ENSG00000187676;ENSG00000130309
Cellular Processes	Cellular community - eukaryotes	Focal adhesion	4	205	0.0342365	0.201878	ko04510	ENSG00000099942;ENSG00000145675;ENSG00000169032;ENSG00000105976
Organismal Systems	Endocrine system	Growth hormone synthesis, secretion and action	3	124	0.0382214	0.215125	ko04935	ENSG00000099942;ENSG00000145675;ENSG00000169032
Environmental Information Processing	Signal transduction	Sphingolipid signaling pathway	3	125	0.0389994	0.215125	ko04071	ENSG00000145675;ENSG00000169032;ENSG00000066027
Human Diseases	Infectious disease: bacterial	Yersinia infection	3	128	0.0413819	0.218632	ko05135	ENSG00000099942;ENSG00000145675;ENSG00000169032
Organismal Systems	Endocrine system	Thyroid hormone signaling pathway	3	129	0.0421922	0.218632	ko04919	ENSG00000106615;ENSG00000145675;ENSG00000169032
Environmental Information Processing	Signal transduction	Rap1 signaling pathway	4	226	0.0463009	0.232866	ko04015	ENSG00000099942;ENSG00000145675;ENSG00000169032;ENSG00000105976
Environmental Information Processing	Signal transduction	PI3K-Akt signaling pathway	6	445	0.0493382	0.236413	ko04151	ENSG00000118689;ENSG00000106615;ENSG00000145675;ENSG00000169032;ENSG00000105976;ENSG00000066027
Environmental Information Processing	Signal transduction	FoxO signaling pathway	3	139	0.0507336	0.236413	ko04068	ENSG00000118689;ENSG00000145675;ENSG00000169032
Human Diseases	Infectious diseases	Human cytomegalovirus infection	4	234	0.0514514	0.236413	ko05163	ENSG00000099942;ENSG00000106615;ENSG00000145675;ENSG00000169032
Environmental Information Processing	Signal transduction	Apelin signaling pathway	3	141	0.0525362	0.236413	ko04371	ENSG00000109819;ENSG00000100678;ENSG00000169032
Environmental Information Processing	Signal transduction	VEGF signaling pathway	2	63	0.0548958	0.240401	ko04370	ENSG00000145675;ENSG00000169032
Genetic Information Processing	Folding, sorting and degradation	Ubiquitin mediated proteolysis	3	145	0.0562342	0.240401	ko04120	ENSG00000105229;ENSG00000049759;ENSG00000109670
Cellular Processes	Transport and catabolism	Autophagy - animal	3	149	0.0600542	0.243178	ko04140	ENSG00000106615;ENSG00000145675;ENSG00000169032
Cellular Processes	Cellular community - eukaryotes	Signaling pathways regulating pluripotency of stem cells	3	150	0.0610281	0.243178	ko04550	ENSG00000180628;ENSG00000145675;ENSG00000169032
Cellular Processes	Transport and catabolism	Mitophagy - animal	2	68	0.0628391	0.243178	ko04137	ENSG00000069509;ENSG00000118689
Organismal Systems	Aging	Longevity regulating pathway - multiple species	2	68	0.0628391	0.243178	ko04213	ENSG00000118689;ENSG00000145675
Human Diseases	Cancers	Gastric cancer	3	153	0.0639943	0.243178	ko05226	ENSG00000145675;ENSG00000169032;ENSG00000105976
Metabolism	Carbohydrate metabolism	Glycolysis / Gluconeogenesis	2	71	0.067782	0.247443	ko00010	ENSG00000134333;ENSG00000136872
Cellular Processes	Cellular community - eukaryotes	Adherens junction	2	72	0.0694578	0.247443	ko04520	ENSG00000136153;ENSG00000105976
Human Diseases	Cancers	Acute myeloid leukemia	2	72	0.0694578	0.247443	ko05221	ENSG00000145675;ENSG00000169032
Environmental Information Processing	Signal transduction	mTOR signaling pathway	3	163	0.0743565	0.259489	ko04150	ENSG00000106615;ENSG00000145675;ENSG00000169032
Human Diseases	Cancers	Glioma	2	79	0.08156	0.274668	ko05214	ENSG00000145675;ENSG00000169032
Organismal Systems	Immune system	Fc gamma R-mediated phagocytosis	3	170	0.0820306	0.274668	ko04666	ENSG00000099942;ENSG00000145675;ENSG00000169032
Human Diseases	Cancers	Hepatocellular carcinoma	3	172	0.0842847	0.274668	ko05225	ENSG00000145675;ENSG00000169032;ENSG00000105976
Human Diseases	Cancers	Pancreatic cancer	2	81	0.0851309	0.274668	ko05212	ENSG00000145675;ENSG00000169032
Metabolism	Energy metabolism	Nitrogen metabolism	1	17	0.097575	0.308988	ko00910	ENSG00000107159
Organismal Systems	Development	Axon guidance	3	187	0.102022	0.317196	ko04360	ENSG00000125266;ENSG00000145675;ENSG00000105976
Environmental Information Processing	Signal transduction	MAPK signaling pathway	4	304	0.109149	0.328272	ko04010	ENSG00000099942;ENSG00000169032;ENSG00000105976;ENSG00000117632
Human Diseases	Cancers	Colorectal cancer	2	94	0.109424	0.328272	ko05210	ENSG00000145675;ENSG00000169032
Human Diseases	Cancer: overview	PD-L1 expression and PD-1 checkpoint pathway in cancer	2	99	0.119211	0.351466	ko05235	ENSG00000145675;ENSG00000169032
Human Diseases	Cancers	Prostate cancer	2	103	0.127194	0.368248	ko05215	ENSG00000145675;ENSG00000169032
Human Diseases	Drug resistance	Endocrine resistance	2	104	0.12921	0.368248	ko01522	ENSG00000145675;ENSG00000169032
Human Diseases	Cancers	Proteoglycans in cancer	3	212	0.134557	0.370789	ko05205	ENSG00000145675;ENSG00000169032;ENSG00000105976
Organismal Systems	Endocrine system	Renin-angiotensin system	1	24	0.134984	0.370789	ko04614	ENSG00000138792
Organismal Systems	Immune system	Toll-like receptor signaling pathway	2	108	0.137348	0.370789	ko04620	ENSG00000145675;ENSG00000169032
Organismal Systems	Endocrine system	Glucagon signaling pathway	2	109	0.139401	0.370789	ko04922	ENSG00000109819;ENSG00000134333
Organismal Systems	Immune system	T cell receptor signaling pathway	2	111	0.143527	0.370789	ko04660	ENSG00000145675;ENSG00000169032
Cellular Processes	Cell motility	Regulation of actin cytoskeleton	3	221	0.147071	0.370789	ko04810	ENSG00000099942;ENSG00000145675;ENSG00000169032
Environmental Information Processing	Signal transduction	TNF signaling pathway	2	114	0.149764	0.370789	ko04668	ENSG00000145675;ENSG00000169032
Human Diseases	Endocrine and metabolic diseases	Insulin resistance	2	114	0.149764	0.370789	ko04931	ENSG00000109819;ENSG00000145675
Human Diseases	Infectious disease: viral	Human immunodeficiency virus 1 infection	3	225	0.152755	0.370789	ko05170	ENSG00000099942;ENSG00000145675;ENSG00000169032
Human Diseases	Infectious diseases	Human papillomavirus infection	4	346	0.153565	0.370789	ko05165	ENSG00000106615;ENSG00000145675;ENSG00000169032;ENSG00000066027
Organismal Systems	Nervous system	Serotonergic synapse	2	116	0.153953	0.370789	ko04726	ENSG00000080709;ENSG00000169032
Organismal Systems	Nervous system	Cholinergic synapse	2	118	0.158166	0.371303	ko04725	ENSG00000145675;ENSG00000169032
Environmental Information Processing	Signal transduction	Phospholipase D signaling pathway	3	229	0.158509	0.371303	ko04072	ENSG00000106615;ENSG00000145675;ENSG00000169032
Metabolism	Carbohydrate metabolism	Pentose phosphate pathway	1	31	0.170871	0.394851	ko00030	ENSG00000136872
Metabolism	Carbohydrate metabolism	Glyoxylate and dicarboxylate metabolism	1	33	0.180854	0.412347	ko00630	ENSG00000183077
Environmental Information Processing	Signal transduction	Ras signaling pathway	3	250	0.189773	0.412822	ko04014	ENSG00000145675;ENSG00000169032;ENSG00000105976
Organismal Systems	Development	Osteoclast differentiation	2	133	0.190396	0.412822	ko04380	ENSG00000145675;ENSG00000169032
Metabolism	Carbohydrate metabolism	Fructose and mannose metabolism	1	35	0.190719	0.412822	ko00051	ENSG00000136872
Human Diseases	Neurodegenerative diseases	Prion diseases	1	35	0.190719	0.412822	ko05020	ENSG00000169032
Organismal Systems	Endocrine system	Relaxin signaling pathway	2	135	0.194764	0.41295	ko04926	ENSG00000145675;ENSG00000169032
Metabolism	Carbohydrate metabolism	Propanoate metabolism	1	36	0.195608	0.41295	ko00640	ENSG00000134333
Human Diseases	Cancers	Thyroid cancer	1	38	0.205299	0.417863	ko05216	ENSG00000169032
Organismal Systems	Immune system	Fc epsilon RI signaling pathway	2	141	0.207946	0.417863	ko04664	ENSG00000145675;ENSG00000169032
Organismal Systems	Endocrine system	Estrogen signaling pathway	2	141	0.207946	0.417863	ko04915	ENSG00000145675;ENSG00000169032
Cellular Processes	Cell growth and death	Apoptosis	2	142	0.210153	0.417863	ko04210	ENSG00000145675;ENSG00000169032
Human Diseases	Cardiovascular diseases	Fluid shear stress and atherosclerosis	2	142	0.210153	0.417863	ko05418	ENSG00000105229;ENSG00000145675
Metabolism	Carbohydrate metabolism	Pyruvate metabolism	1	41	0.219621	0.431668	ko00620	ENSG00000134333
Human Diseases	Cancers	Bladder cancer	1	42	0.224338	0.43593	ko05219	ENSG00000169032
Human Diseases	Infectious diseases	Measles	2	150	0.227894	0.437865	ko05162	ENSG00000147677;ENSG00000145675
Organismal Systems	Circulatory system	Adrenergic signaling in cardiomyocytes	2	152	0.232349	0.441464	ko04261	ENSG00000100678;ENSG00000066027
Metabolism	Amino acid metabolism	Tryptophan metabolism	1	45	0.238324	0.443639	ko00380	ENSG00000183077
Organismal Systems	Immune system	B cell receptor signaling pathway	2	155	0.239043	0.443639	ko04662	ENSG00000145675;ENSG00000169032
Human Diseases	Cancers	Breast cancer	2	156	0.241277	0.443639	ko05224	ENSG00000145675;ENSG00000169032
Genetic Information Processing	Replication and repair	Nucleotide excision repair	1	47	0.24751	0.450258	ko03420	ENSG00000134899
Human Diseases	Infectious diseases	Hepatitis C	2	163	0.256943	0.460265	ko05160	ENSG00000145675;ENSG00000169032
Human Diseases	Endocrine and metabolic diseases	Type II diabetes mellitus	1	50	0.261086	0.460265	ko04930	ENSG00000145675
Organismal Systems	Digestive system	Carbohydrate digestion and absorption	1	50	0.261086	0.460265	ko04973	ENSG00000145675
Human Diseases	Infectious diseases	Hepatitis B	2	167	0.265909	0.462264	ko05161	ENSG00000145675;ENSG00000169032
Metabolism	Amino acid metabolism	Arginine and proline metabolism	1	52	0.270003	0.462264	ko00330	ENSG00000122884
Metabolism	Amino acid metabolism	Cysteine and methionine metabolism	1	53	0.274422	0.462264	ko00270	ENSG00000134333
Environmental Information Processing	Signal transduction	Jak-STAT signaling pathway	2	171	0.274878	0.462264	ko04630	ENSG00000105229;ENSG00000145675
Genetic Information Processing	Replication and repair	Fanconi anemia pathway	1	54	0.278815	0.462264	ko03460	ENSG00000175643
Organismal Systems	Excretory system	Endocrine and other factor-regulated calcium reabsorption	1	54	0.278815	0.462264	ko04961	ENSG00000100678
Human Diseases	Infectious diseases	Malaria	1	55	0.283181	0.462264	ko05144	ENSG00000105976
Environmental Information Processing	Signal transduction	cGMP - PKG signaling pathway	2	175	0.283846	0.462264	ko04022	ENSG00000100678;ENSG00000169032
Environmental Information Processing	Signal transduction	NF-kappa B signaling pathway	2	178	0.290568	0.467944	ko04064	ENSG00000105229;ENSG00000102524
Human Diseases	Infectious diseases	Influenza A	2	179	0.292807	0.467944	ko05164	ENSG00000145675;ENSG00000169032
Organismal Systems	Digestive system	Mineral absorption	1	61	0.308842	0.486619	ko04978	ENSG00000100678
Organismal Systems	Immune system	Natural killer cell mediated cytotoxicity	2	188	0.312921	0.486619	ko04650	ENSG00000145675;ENSG00000169032
Organismal Systems	Nervous system	Long-term depression	1	62	0.31303	0.486619	ko04730	ENSG00000169032
Organismal Systems	Endocrine system	Regulation of lipolysis in adipocyte	1	63	0.317194	0.488649	ko04923	ENSG00000145675
Metabolism	Amino acid metabolism	Lysine degradation	1	64	0.321332	0.490605	ko00310	ENSG00000130309
Human Diseases	Infectious diseases	Kaposi sarcoma-associated herpesvirus infection	2	194	0.326274	0.493742	ko05167	ENSG00000145675;ENSG00000169032
Organismal Systems	Nervous system	Long-term potentiation	1	69	0.34166	0.50954	ko04720	ENSG00000169032
Organismal Systems	Endocrine system	Adipocytokine signaling pathway	1	70	0.345653	0.50954	ko04920	ENSG00000109819
Human Diseases	Infectious diseases	Epithelial cell signaling in Helicobacter pylori infection	1	70	0.345653	0.50954	ko05120	ENSG00000105976
Organismal Systems	Digestive system	Bile secretion	1	74	0.361391	0.528186	ko04976	ENSG00000080709
Human Diseases	Drug resistance	Platinum drug resistance	1	75	0.365266	0.529327	ko01524	ENSG00000145675
Metabolism	Global and overview maps	Biosynthesis of amino acids	1	79	0.380541	0.53779	ko01230	ENSG00000136872
Genetic Information Processing	Translation	Ribosome biogenesis in eukaryotes	1	79	0.380541	0.53779	ko03008	ENSG00000120158
Human Diseases	Cardiovascular diseases	Arrhythmogenic right ventricular cardiomyopathy (ARVC)	1	79	0.380541	0.53779	ko05412	ENSG00000100678
Environmental Information Processing	Signal transduction	cAMP signaling pathway	2	223	0.389744	0.544825	ko04024	ENSG00000145675;ENSG00000169032
Human Diseases	Infectious diseases	Salmonella infection	2	224	0.391892	0.544825	ko05132	ENSG00000104312;ENSG00000169032
Human Diseases	Infectious diseases	HTLV-I infection	2	231	0.406836	0.56104	ko05166	ENSG00000145675;ENSG00000169032
Organismal Systems	Circulatory system	Cardiac muscle contraction	1	91	0.424236	0.563823	ko04260	ENSG00000100678
Organismal Systems	Endocrine system	Insulin secretion	1	91	0.424236	0.563823	ko04911	ENSG00000080709
Human Diseases	Cancers	Pathways in cancer	4	552	0.426751	0.563823	ko05200	ENSG00000099942;ENSG00000145675;ENSG00000169032;ENSG00000105976
Cellular Processes	Cellular community - eukaryotes	Gap junction	1	93	0.431219	0.563823	ko04540	ENSG00000169032
Human Diseases	Cardiovascular diseases	Hypertrophic cardiomyopathy (HCM)	1	93	0.431219	0.563823	ko05410	ENSG00000100678
Organismal Systems	Endocrine system	GnRH signaling pathway	1	94	0.434679	0.563823	ko04912	ENSG00000169032
Human Diseases	Cancers	Small cell lung cancer	1	94	0.434679	0.563823	ko05222	ENSG00000145675
Organismal Systems	Environmental adaptation	Thermogenesis	2	246	0.438277	0.563823	ko04714	ENSG00000109819;ENSG00000106615
Organismal Systems	Immune system	IL-17 signaling pathway	1	97	0.444936	0.563823	ko04657	ENSG00000141639
Organismal Systems	Digestive system	Protein digestion and absorption	1	97	0.444936	0.563823	ko04974	ENSG00000100678
Genetic Information Processing	Translation	mRNA surveillance pathway	1	99	0.451673	0.563823	ko03015	ENSG00000066027
Human Diseases	Neurodegenerative disease	Spinocerebellar ataxia	1	100	0.455011	0.563823	ko05017	ENSG00000145675
Cellular Processes	Transport and catabolism	Endocytosis	2	256	0.458755	0.563823	ko04144	ENSG00000049759;ENSG00000089006
Environmental Information Processing	Signal transduction	Phosphatidylinositol signaling system	1	102	0.461628	0.563823	ko04070	ENSG00000145675
Organismal Systems	Endocrine system	Melanogenesis	1	102	0.461628	0.563823	ko04916	ENSG00000169032
Organismal Systems	Sensory system	Inflammatory mediator regulation of TRP channels	1	103	0.464906	0.563823	ko04750	ENSG00000145675
Human Diseases	Endocrine and metabolic diseases	AGE-RAGE signaling pathway in diabetic complications	1	103	0.464906	0.563823	ko04933	ENSG00000145675
Organismal Systems	Immune system	C-type lectin receptor signaling pathway	1	108	0.481009	0.574954	ko04625	ENSG00000145675
Organismal Systems	Endocrine system	Parathyroid hormone synthesis, secretion and action	1	109	0.484172	0.574954	ko04928	ENSG00000169032
Human Diseases	Infectious diseases	Chagas disease (American trypanosomiasis)	1	109	0.484172	0.574954	ko05142	ENSG00000145675
Organismal Systems	Immune system	Leukocyte transendothelial migration	1	118	0.511802	0.603574	ko04670	ENSG00000145675
Metabolism	Global and overview maps	Carbon metabolism	1	123	0.52652	0.612482	ko01200	ENSG00000136872
Organismal Systems	Immune system	Intestinal immune network for IgA production	1	123	0.52652	0.612482	ko04672	ENSG00000102524
Cellular Processes	Cell growth and death	Cell cycle	1	129	0.543608	0.627073	ko04110	ENSG00000108055
Organismal Systems	Immune system	Platelet activation	1	130	0.546397	0.627073	ko04611	ENSG00000145675
Organismal Systems	Circulatory system	Vascular smooth muscle contraction	1	135	0.560092	0.638505	ko04270	ENSG00000169032
Organismal Systems	Nervous system	Dopaminergic synapse	1	138	0.568113	0.64336	ko04728	ENSG00000066027
Genetic Information Processing	Transcription	Spliceosome	1	143	0.581165	0.65381	ko03040	ENSG00000112081
Organismal Systems	Endocrine system	Oxytocin signaling pathway	1	159	0.620386	0.693373	ko04921	ENSG00000169032
Human Diseases	Endocrine and metabolic diseases	Cushing syndrome	1	163	0.629615	0.695563	ko04934	ENSG00000169032
Human Diseases	Endocrine and metabolic diseases	Non-alcoholic fatty liver disease (NAFLD)	1	164	0.631887	0.695563	ko04932	ENSG00000145675
Human Diseases	Immune diseases	Rheumatoid arthritis	1	167	0.638623	0.695563	ko05323	ENSG00000102524
Human Diseases	Cardiovascular diseases	Dilated cardiomyopathy (DCM)	1	168	0.640842	0.695563	ko05414	ENSG00000100678
Human Diseases	Neurodegenerative diseases	Alzheimer disease	2	359	0.642684	0.695563	ko05010	ENSG00000145675;ENSG00000169032
Cellular Processes	Cellular community - eukaryotes	Tight junction	1	176	0.658115	0.705606	ko04530	ENSG00000049759
Human Diseases	Infectious diseases	Amoebiasis	1	177	0.660216	0.705606	ko05146	ENSG00000145675
Organismal Systems	Immune system	NOD-like receptor signaling pathway	1	184	0.674573	0.716472	ko04621	ENSG00000104312
Human Diseases	Substance dependence	Alcoholism	1	195	0.695942	0.734605	ko05034	ENSG00000169032
Human Diseases	Cancers	Viral carcinogenesis	1	209	0.721158	0.756553	ko05203	ENSG00000145675
Human Diseases	Infectious diseases	Tuberculosis	1	257	0.79301	0.826858	ko05152	ENSG00000104312
Human Diseases	Cancers	Transcriptional misregulation in cancers	1	268	0.806721	0.836056	ko05202	ENSG00000105976
Environmental Information Processing	Signal transduction	Calcium signaling pathway	1	273	0.812655	0.837132	ko04020	ENSG00000100678
Human Diseases	Infectious diseases	Epstein-Barr virus infection	1	282	0.82289	0.8426	ko05169	ENSG00000145675
Human Diseases	Neurodegenerative diseases	Huntington disease	1	288	0.829406	0.844217	ko05016	ENSG00000109819
Environmental Information Processing	Signaling molecules and interaction	Cytokine-cytokine receptor interaction	1	302	0.843712	0.853697	ko04060	ENSG00000102524
Metabolism	Global and overview maps	Metabolic pathways	6	1554	0.926228	0.931676	ko01100	ENSG00000134333;ENSG00000107159;ENSG00000136872;ENSG00000130309;ENSG00000122884;ENSG00000183077
Organismal Systems	Sensory system	Olfactory transduction	1	444	0.936274	0.936274	ko04740	ENSG00000100678
