# Supplementary material for: Circular RNA encoded MET variant promotes glioblastoma tumorigenesis
Source: Nat Commun. 2023 Jul 25;14:4467. doi: 10.1038/s41467-023-40212-1 (PMC10368723; doi:10.1038/s41467-023-40212-1)
Supplement: Supplementary file 6 — Supplementary Data 3 [file 41467_2023_40212_MOESM6_ESM.xlsx]

## Sheet: Sheet1
id	positon	circbase_ID	NSC-1_count	NSC-2_count	GSC4121_count	GSC456_count	MES28_count	GSC23_count	GSC3691_count	NSC-1_rpm	NSC-2_rpm	GSC4121_rpm	GSC456_rpm	MES28_rpm	GSC23_rpm	GSC3691_rpm	NSC_mean	GSC_mean	log2(fc)	PValue	FDR	source_gene	Symbol
circ_000001	1_-_53266473_53271346	hsa_circ_0012592	0	0	1	3	15	4	3	0	0	12.6296	30.1405	284.787	29.5247	46.8026	0.001	80.7768	16.3017	0.0445109	0.82252	ENSG00000157193	LRP8
circ_000025	5_+_72861808_72875737	hsa_circ_0072918	3	4	0	0	0	0	0	48.8878	53.2382	0	0	0	0	0	51.063	0.001	-15.64	0.00675114	0.356103	ENSG00000083312	TNPO1
circ_000049	15_-_42950262_42966286	hsa_circ_0008546	10	27	8	14	3	2	4	162.959	359.358	101.037	140.655	56.9573	14.7623	62.4035	261.159	75.1631	-1.79683	0.0499883	0.845549	ENSG00000159459	UBR1
circ_000057	3_+_38221578_38230430	hsa_circ_0064871	7	1	2	0	0	1	0	114.072	13.3096	25.2592	0	0	7.38116	0	63.6905	6.52808	-3.28635	0.0368317	0.755351	ENSG00000172939	OXSR1
circ_000091	11_+_57801733_57802196	novel	3	2	0	0	0	0	0	48.8878	26.6191	0	0	0	0	0	37.7535	0.001	-15.2043	0.0245045	0.624075	ENSG00000198561	CTNND1
circ_000108	1_-_77717867_77725762	hsa_circ_001576	24	21	2	7	0	8	4	391.102	279.501	25.2592	70.3277	0	59.0493	62.4035	335.302	43.4079	-2.94943	0.00188814	0.185232	ENSG00000077254	USP33
circ_000130	15_-_32888172_32902040	hsa_circ_0008589	24	25	0	0	2	0	2	391.102	332.739	0	0	37.9716	0	31.2017	361.921	13.8347	-4.70931	2.63397e-05	0.00955263	ENSG00000248905	FMN1
circ_000144	10_+_126970702_126990603	hsa_circ_0007142	6	7	18	37	19	47	38	97.7756	93.1669	227.333	371.732	360.73	346.915	592.833	95.4712	379.909	1.99251	0.0379768	0.768426	ENSG00000150760	DOCK1
circ_000161	16_+_29833733_29836958	hsa_circ_0038942	5	4	0	0	0	0	0	81.4797	53.2382	0	0	0	0	0	67.3589	0.001	-16.0396	0.00247425	0.213786	ENSG00000013364	MVP
circ_000169	11_+_108315823_108317521	hsa_circ_0024230	4	4	0	0	0	0	0	65.1837	53.2382	0	0	0	0	0	59.211	0.001	-15.8536	0.00387783	0.271971	ENSG00000149311	ATM
circ_000197	2_+_27598067_27608039	novel	0	0	13	6	0	17	9	0	0	164.185	60.2809	0	125.48	140.408	0.001	98.0707	16.5815	0.0179541	0.562221	ENSG00000243943	ZNF512
circ_000228	14_+_73898071_73904110	novel	4	2	1	0	0	0	0	65.1837	26.6191	12.6296	0	0	0	0	45.9014	2.52592	-4.18366	0.0394063	0.780285	ENSG00000119725	ZNF410
circ_000263	19_+_57619412_57621493	novel	9	6	0	0	1	4	0	146.663	79.8573	0	0	18.9858	29.5247	0	113.26	9.70209	-3.5452	0.00790277	0.382148	ENSG00000213762	ZNF134
circ_000300	19_+_19482814_19483551	hsa_circ_0003849	5	3	0	0	0	0	0	81.4797	39.9287	0	0	0	0	0	60.7042	0.001	-15.8895	0.00436514	0.285081	ENSG00000167491	GATAD2A
circ_000349	16_-_71684476_71714801	novel	2	6	0	0	0	0	0	32.5919	79.8573	0	0	0	0	0	56.2246	0.001	-15.7789	0.00520866	0.319036	ENSG00000040199	PHLPP2
circ_000360	1_-_53594108_53600278	hsa_circ_0002079	27	42	0	0	0	0	0	439.99	559.001	0	0	0	0	0	499.496	0.001	-18.9301	9.83159e-10	3.01098e-06	ENSG00000174332	GLIS1
circ_000362	6_+_63691737_63706876	novel	11	10	0	0	0	1	1	179.255	133.096	0	0	0	7.38116	15.6009	156.175	4.59641	-5.08652	0.000133033	0.0295709	ENSG00000118482	PHF3
circ_000367	2_-_20278583_20333063	novel	2	9	1	0	0	1	0	32.5919	119.786	12.6296	0	0	7.38116	0	76.1889	4.00215	-4.25073	0.00423187	0.280392	ENSG00000055917	PUM2
circ_000369	14_+_60266538_60292594	novel	4	2	0	0	0	0	0	65.1837	26.6191	0	0	0	0	0	45.9014	0.001	-15.4863	0.0148158	0.497118	ENSG00000100614	PPM1A
circ_000390	3_-_33065463_33072713	hsa_circ_0064716	2	6	0	0	0	1	1	32.5919	79.8573	0	0	0	7.38116	15.6009	56.2246	4.59641	-3.61262	0.0304798	0.695458	ENSG00000170266	GLB1
circ_000392	18_+_6824762_6837414	novel	7	12	0	0	0	2	0	114.072	159.715	0	0	0	14.7623	0	136.893	2.95247	-5.53499	0.000118798	0.0268397	ENSG00000088756	ARHGAP28
circ_000405	7_+_33349068_33388144	hsa_circ_0079812	34	54	4	2	7	24	2	554.062	718.716	50.5184	20.0936	132.9	177.148	31.2017	636.389	82.3724	-2.94967	0.00131068	0.151791	ENSG00000122507	BBS9
circ_000417	15_+_94356137_94402019	hsa_circ_000609	3	7	0	0	0	0	0	48.8878	93.1669	0	0	0	0	0	71.0273	0.001	-16.1161	0.00168804	0.16919	ENSG00000140563	MCTP2
circ_000452	5_-_134199086_134202021	novel	3	4	0	0	0	1	0	48.8878	53.2382	0	0	0	7.38116	0	51.063	1.47623	-5.11229	0.0201112	0.604137	ENSG00000113575	PPP2CA
circ_000457	18_-_41501120_41525526	novel	1	6	0	0	0	0	0	16.2959	79.8573	0	0	0	0	0	48.0766	0.001	-15.553	0.0177316	0.556012	ENSG00000267313	-
circ_000464	12_+_57498157_57498623	hsa_circ_0027261	11	8	1	1	1	1	5	179.255	106.476	12.6296	10.0468	18.9858	7.38116	78.0043	142.866	25.4095	-2.49122	0.0232561	0.624075	ENSG00000166986	MARS1
circ_000466	15_-_76274412_76287945	hsa_circ_0036399	0	8	0	0	0	0	0	0	106.476	0	0	0	0	0	53.2382	0.001	-15.7002	0.0303225	0.694168	ENSG00000140374	ETFA
circ_000470	3_+_29696098_29762989	novel	2	3	0	0	0	0	0	32.5919	39.9287	0	0	0	0	0	36.2603	0.001	-15.1461	0.0244026	0.624075	ENSG00000144642	RBMS3
circ_000474	5_+_79614472_79669028	novel	4	4	0	0	0	0	0	65.1837	53.2382	0	0	0	0	0	59.211	0.001	-15.8536	0.00387521	0.271971	ENSG00000164329	TENT2
circ_000503	3_+_149846011_149895560	hsa_circ_0067717	19	8	9	0	0	3	2	309.623	106.476	113.667	0	0	22.1435	31.2017	208.05	33.4023	-2.63891	0.0292247	0.676707	ENSG00000082996	RNF13
circ_000563	3_-_27411642_27434104	novel	2	6	0	0	0	2	0	32.5919	79.8573	0	0	0	14.7623	0	56.2246	2.95247	-4.25121	0.0182542	0.565962	ENSG00000033867	SLC4A7
circ_000570	3_-_125027205_125029488	hsa_circ_0067087	6	8	0	0	0	6	0	97.7756	106.476	0	0	0	44.287	0	102.126	8.8574	-3.52732	0.0125853	0.478466	ENSG00000173706	HEG1
circ_000578	6_-_128005084_128089992	novel	4	2	0	0	0	0	0	65.1837	26.6191	0	0	0	0	0	45.9014	0.001	-15.4863	0.0148195	0.497118	ENSG00000152894	PTPRK
circ_000582	1_+_28987431_28997319	hsa_circ_0011168	0	0	2	3	4	4	12	0	0	25.2592	30.1405	75.9431	29.5247	187.21	0.001	69.6156	16.0871	0.0339608	0.723386	ENSG00000159023	EPB41
circ_000598	1_+_239485772_239545749	novel	3	2	0	0	0	0	0	48.8878	26.6191	0	0	0	0	0	37.7535	0.001	-15.2043	0.0245087	0.624075	ENSG00000133019	CHRM3
circ_000621	8_+_28970043_28980156	hsa_circ_0006175	8	1	1	0	0	0	0	130.367	13.3096	12.6296	0	0	0	0	71.8385	2.52592	-4.82988	0.0140966	0.494353	ENSG00000147421	HMBOX1
circ_000625	5_+_75596222_75616907	novel	1	4	0	0	0	0	0	16.2959	53.2382	0	0	0	0	0	34.7671	0.001	-15.0854	0.0458707	0.82252	ENSG00000189045	ANKDD1B
circ_000645	9_-_110972073_111011690	hsa_circ_0087961	39	57	7	24	10	18	1	635.541	758.645	88.4073	241.124	189.858	132.861	15.6009	697.093	133.57	-2.38375	0.00666144	0.356103	ENSG00000198121	LPAR1
circ_000663	7_+_7594980_7596461	novel	4	2	1	0	0	0	0	65.1837	26.6191	12.6296	0	0	0	0	45.9014	2.52592	-4.18366	0.0394035	0.780285	ENSG00000164654	MIOS
circ_000673	7_-_30550636_30562128	hsa_circ_002086	32	47	13	18	3	27	11	521.47	625.549	164.185	180.843	56.9573	199.291	171.61	573.509	154.577	-1.89149	0.0123283	0.47697	ENSG00000196295	-
circ_000687	8_+_25366870_25369641	hsa_circ_0006605	4	4	1	0	0	0	0	65.1837	53.2382	12.6296	0	0	0	0	59.211	2.52592	-4.55098	0.0136633	0.489149	ENSG00000147459	DOCK5
circ_000708	7_-_22308339_22318037	novel	0	0	513	421	0	50	119	0	0	6478.99	4229.71	0	369.058	1856.5	0.001	2586.85	21.3028	0.00101734	0.124627	ENSG00000136237	RAPGEF5
circ_000716	15_-_55915284_55916911	novel	3	15	1	4	0	2	1	48.8878	199.643	12.6296	40.1873	0	14.7623	15.6009	124.266	16.636	-2.90104	0.0102183	0.435312	ENSG00000069869	NEDD4
circ_000720	5_+_353730_376716	hsa_circ_0005694	28	34	0	0	0	9	1	456.286	452.525	0	0	0	66.4305	15.6009	454.405	16.4063	-4.79166	6.41473e-05	0.0181561	ENSG00000063438	AHRR
circ_000724	1_+_13715541_13742157	hsa_circ_0010028	0	0	11	3	4	4	4	0	0	138.926	30.1405	75.9431	29.5247	62.4035	0.001	67.3875	16.0402	0.0223815	0.624075	ENSG00000116731	PRDM2
circ_000776	10_+_18527588_18536196	novel	1	4	0	0	0	0	0	16.2959	53.2382	0	0	0	0	0	34.7671	0.001	-15.0854	0.0458851	0.82252	ENSG00000165995	CACNB2
circ_000792	16_+_16016496_16036603	hsa_circ_0038091	2	10	1	0	1	0	0	32.5919	133.096	12.6296	0	18.9858	0	0	82.8437	6.32308	-3.71169	0.00866879	0.395593	ENSG00000103222	ABCC1
circ_000794	6_+_149572285_149582603	novel	8	5	3	1	0	1	2	130.367	66.5478	37.8888	10.0468	0	7.38116	31.2017	98.4576	17.3037	-2.50842	0.0353071	0.738369	ENSG00000055211	GINM1
circ_000797	2_+_120127688_120175004	hsa_circ_0008278	1	0	19	17	16	13	33	16.2959	0	239.963	170.796	303.772	95.9551	514.829	8.14797	265.063	5.02375	0.00129317	0.151345	ENSG00000115109	EPB41L5
circ_000807	3_+_111913319_111949075	hsa_circ_0066784	2	4	0	0	0	0	1	32.5919	53.2382	0	0	0	0	15.6009	42.915	3.12017	-3.78179	0.0397285	0.78161	ENSG00000144824	PHLDB2
circ_000810	16_-_17127666_17141369	novel	3	12	0	0	0	0	0	48.8878	159.715	0	0	0	0	0	104.301	0.001	-16.6704	0.000272103	0.0496687	ENSG00000103489	XYLT1
circ_000842	16_+_67616745_67621591	hsa_circ_0007801	5	7	2	0	0	0	0	81.4797	93.1669	25.2592	0	0	0	0	87.3233	5.05184	-4.11148	0.00851605	0.391866	ENSG00000102974	CTCF
circ_000887	2_+_109181411_109182644	novel	4	4	0	0	0	0	0	65.1837	53.2382	0	0	0	0	0	59.211	0.001	-15.8536	0.00387277	0.271971	ENSG00000172985	SH3RF3
circ_000917	X_-_85978767_86027557	hsa_circ_0091203	0	0	2	9	4	7	8	0	0	25.2592	90.4214	75.9431	51.6681	124.807	0.001	73.6198	16.1678	0.0150754	0.502447	ENSG00000188419	CHM
circ_000937	9_-_112252678_112297916	hsa_circ_0004553	11	6	2	1	0	4	1	179.255	79.8573	25.2592	10.0468	0	29.5247	15.6009	129.556	16.0863	-3.00967	0.00534469	0.321661	ENSG00000119314	PTBP3
circ_000940	9_-_83677727_83678599	hsa_circ_000998	57	45	21	15	14	32	13	928.868	598.93	265.222	150.702	265.801	236.197	202.811	763.899	224.147	-1.76894	0.0109059	0.453394	ENSG00000135018	UBQLN1
circ_000945	8_+_38819522_38820635	hsa_circ_0003316	23	14	5	5	3	11	8	374.806	186.334	63.1481	50.2341	56.9573	81.1928	124.807	280.57	75.2678	-1.89826	0.0205382	0.608051	ENSG00000147526	TACC1
circ_000952	3_-_142513501_142560454	novel	2	11	2	1	0	1	0	32.5919	146.405	25.2592	10.0468	0	7.38116	0	89.4985	8.53744	-3.38999	0.0110383	0.455263	ENSG00000175054	ATR
circ_000955	1_-_235830226_235833667	hsa_circ_0005899	4	16	6	1	0	5	0	65.1837	212.953	75.7777	10.0468	0	36.9058	0	139.068	24.5461	-2.50223	0.0392999	0.780285	ENSG00000143669	LYST
circ_000957	13_+_113510238_113520733	hsa_circ_0008539	10	6	0	0	1	7	2	162.959	79.8573	0	0	18.9858	51.6681	31.2017	121.408	20.3711	-2.57527	0.0336841	0.720835	ENSG00000150403	TMCO3
circ_000994	18_+_196637_199316	hsa_circ_0007706	32	30	18	14	1	15	7	521.47	399.287	227.333	140.655	18.9858	110.717	109.206	460.378	121.38	-1.92329	0.0247223	0.624075	ENSG00000101557	USP14
circ_001050	19_+_57232033_57235058	novel	5	5	0	0	0	3	0	81.4797	66.5478	0	0	0	22.1435	0	74.0137	4.4287	-4.06284	0.0176611	0.556012	ENSG00000105146	AURKC
circ_001060	4_+_147854676_147881932	novel	9	15	0	0	2	0	0	146.663	199.643	0	0	37.9716	0	0	173.153	7.59431	-4.51099	0.00056988	0.0857418	ENSG00000071205	ARHGAP10
circ_001074	21_+_46529092_46534687	novel	3	2	0	0	0	0	0	48.8878	26.6191	0	0	0	0	0	37.7535	0.001	-15.2043	0.0245061	0.624075	ENSG00000160305	DIP2A
circ_001093	3_+_173604279_173605593	novel	5	5	0	1	1	2	0	81.4797	66.5478	0	10.0468	18.9858	14.7623	0	74.0137	8.75898	-3.07896	0.0175007	0.551913	ENSG00000169760	NLGN1
circ_001096	8_-_18765449_18804898	hsa_circ_0002111	228	212	40	30	12	100	10	3715.47	2821.63	505.184	301.405	227.829	738.116	156.009	3268.55	385.709	-3.08307	8.38708e-05	0.0208428	ENSG00000156011	PSD3
circ_001139	10_+_132337565_132344650	novel	4	1	0	0	0	0	0	65.1837	13.3096	0	0	0	0	0	39.2466	0.001	-15.2603	0.0322023	0.701654	ENSG00000148814	LRRC27
circ_001147	7_+_100856868_100857176	hsa_circ_0007639	2	3	0	0	0	0	0	32.5919	39.9287	0	0	0	0	0	36.2603	0.001	-15.1461	0.0244002	0.624075	ENSG00000146828	SLC12A9
circ_001186	10_-_76909966_76970067	hsa_circ_0018918	5	4	0	0	0	0	0	81.4797	53.2382	0	0	0	0	0	67.3589	0.001	-16.0396	0.00247323	0.213786	ENSG00000156113	KCNMA1
circ_001187	14_+_61720382_61738373	novel	1	8	0	0	0	0	0	16.2959	106.476	0	0	0	0	0	61.3862	0.001	-15.9056	0.0076122	0.372086	ENSG00000100644	HIF1A
circ_001188	2_+_101887088_101888935	hsa_circ_0003294	3	4	0	0	0	0	0	48.8878	53.2382	0	0	0	0	0	51.063	0.001	-15.64	0.00674573	0.356103	ENSG00000071054	MAP4K4
circ_001202	2_-_168161787_168167407	hsa_circ_0007082	6	4	1	0	0	2	0	97.7756	53.2382	12.6296	0	0	14.7623	0	75.5069	5.47839	-3.78479	0.0115167	0.466129	ENSG00000198648	STK39
circ_001253	7_+_43450828_43509121	novel	4	2	0	0	0	0	0	65.1837	26.6191	0	0	0	0	0	45.9014	0.001	-15.4863	0.0148197	0.497118	ENSG00000002746	HECW1
circ_001256	5_+_14330778_14336727	hsa_circ_0008646	8	9	0	0	1	1	4	130.367	119.786	0	0	18.9858	7.38116	62.4035	125.077	17.7541	-2.81659	0.0232466	0.624075	ENSG00000038382	TRIO
circ_001261	2_+_36387972_36396787	novel	1	7	0	1	0	0	0	16.2959	93.1669	0	10.0468	0	0	0	54.7314	2.00936	-4.76756	0.031264	0.701654	ENSG00000150938	CRIM1
circ_001270	2_+_33134793_33188851	novel	4	11	0	0	0	0	0	65.1837	146.405	0	0	0	0	0	105.794	0.001	-16.6909	0.000195793	0.0385474	ENSG00000049323	LTBP1
circ_001276	9_+_116207456_116227552	hsa_circ_0088214	3	3	0	0	0	0	0	48.8878	39.9287	0	0	0	0	0	44.4082	0.001	-15.4385	0.0125286	0.47697	ENSG00000182752	PAPPA
circ_001282	11_+_94799390_94800311	hsa_circ_0004214	21	35	0	4	9	15	10	342.215	465.834	0	40.1873	170.872	110.717	156.009	404.024	95.5571	-2.08001	0.0386156	0.774448	ENSG00000166025	AMOTL1
circ_001287	3_+_141512163_141529802	novel	3	6	1	0	0	2	0	48.8878	79.8573	12.6296	0	0	14.7623	0	64.3726	5.47839	-3.55462	0.0174899	0.551913	ENSG00000155903	RASA2
circ_001333	2_+_32488588_32493667	novel	12	9	3	5	4	3	1	195.551	119.786	37.8888	50.2341	75.9431	22.1435	15.6009	157.669	40.3621	-1.96582	0.0328497	0.708479	ENSG00000115760	BIRC6
circ_001337	5_-_134197776_134206131	novel	6	4	0	0	0	0	1	97.7756	53.2382	0	0	0	0	15.6009	75.5069	3.12017	-4.59691	0.00615682	0.349178	ENSG00000113575	PPP2CA
circ_001345	15_+_92945821_92967513	novel	1	6	0	0	0	0	0	16.2959	79.8573	0	0	0	0	0	48.0766	0.001	-15.553	0.0177179	0.556012	ENSG00000173575	CHD2
circ_001349	8_-_115587001_115587604	hsa_circ_0085359	6	13	5	1	0	2	0	97.7756	173.024	63.1481	10.0468	0	14.7623	0	135.4	17.5914	-2.94428	0.0158068	0.516486	ENSG00000104447	TRPS1
circ_001351	19_+_13025021_13025552	hsa_circ_0005660	85	90	16	13	50	35	21	1385.15	1197.86	202.074	130.609	949.289	258.341	327.618	1291.51	373.586	-1.78954	0.0343462	0.728483	ENSG00000008441	NFIX
circ_001355	17_+_27303367_27304911	hsa_circ_0042493	6	11	0	0	2	2	0	97.7756	146.405	0	0	37.9716	14.7623	0	122.09	10.5468	-3.53308	0.00457562	0.294113	ENSG00000109046	WSB1
circ_001357	14_+_96833467_96860735	hsa_circ_002156	16	21	113	255	26	217	77	260.735	279.501	1427.15	2561.94	493.63	1601.71	1201.27	270.118	1457.14	2.43148	0.0159531	0.517921	ENSG00000100749	VRK1
circ_001413	14_+_73147795_73211942	novel	4	1	0	0	0	0	0	65.1837	13.3096	0	0	0	0	0	39.2466	0.001	-15.2603	0.0321857	0.701654	ENSG00000080815	PSEN1
circ_001423	3_-_197081051_197119530	hsa_circ_0007203	27	44	1	3	2	20	3	439.99	585.62	12.6296	30.1405	37.9716	147.623	46.8026	512.805	55.0335	-3.22003	0.000539605	0.0826285	ENSG00000075711	DLG1
circ_001424	7_-_73459536_73470483	hsa_circ_0004670	3	3	13	30	15	82	13	48.8878	39.9287	164.185	301.405	284.787	605.255	202.811	44.4082	311.689	2.81121	0.0142193	0.497041	ENSG00000009954	BAZ1B
circ_001443	2_+_227519948_227524915	hsa_circ_0058520	8	10	0	0	0	4	4	130.367	133.096	0	0	0	29.5247	62.4035	131.732	18.3856	-2.84095	0.0241862	0.624075	ENSG00000173744	AGFG1
circ_001447	1_-_50655442_50744775	hsa_circ_0004619	0	0	8	4	6	6	9	0	0	101.037	40.1873	113.915	44.287	140.408	0.001	87.9667	16.4247	0.00928973	0.409492	ENSG00000185104	FAF1
circ_001479	12_-_110545880_110551968	novel	3	9	0	0	0	0	0	48.8878	119.786	0	0	0	0	0	84.3369	0.001	-16.3639	0.000772844	0.104983	ENSG00000196850	PPTC7
circ_001490	21_-_26021840_26112146	novel	0	0	0	7	10	1	15	0	0	0	70.3277	189.858	7.38116	234.013	0.001	100.316	16.6142	0.0482875	0.845549	ENSG00000142192	APP
circ_001558	10_+_28535562_28617784	novel	3	2	0	0	0	0	0	48.8878	26.6191	0	0	0	0	0	37.7535	0.001	-15.2043	0.0245123	0.624075	ENSG00000095787	WAC
circ_001566	11_+_103311878_103323990	hsa_circ_0006921	8	12	0	5	0	0	1	130.367	159.715	0	50.2341	0	0	15.6009	145.041	13.167	-3.46146	0.00609413	0.34705	ENSG00000187240	DYNC2H1
circ_001583	1_-_16137853_16138430	hsa_circ_0005240	7	8	2	0	2	0	0	114.072	106.476	25.2592	0	37.9716	0	0	110.274	12.6462	-3.12432	0.0134505	0.489149	ENSG00000142627	EPHA2
circ_001619	3_-_43565653_43580472	hsa_circ_0004022	3	12	0	2	2	0	1	48.8878	159.715	0	20.0936	37.9716	0	15.6009	104.301	14.7332	-2.82361	0.0246004	0.624075	ENSG00000160746	ANO10
circ_001628	20_+_58434602_58441083	hsa_circ_0060986	3	7	0	0	0	0	0	48.8878	93.1669	0	0	0	0	0	71.0273	0.001	-16.1161	0.00168681	0.16919	ENSG00000124164	VAPB
circ_001713	5_+_14290716_14316743	hsa_circ_0003989	11	8	2	1	0	2	1	179.255	106.476	25.2592	10.0468	0	14.7623	15.6009	142.866	13.1338	-3.4433	0.00150586	0.161502	ENSG00000038382	TRIO
circ_001721	11_-_68804000_68812576	hsa_circ_0005282	4	8	1	1	0	2	0	65.1837	106.476	12.6296	10.0468	0	14.7623	0	85.8301	7.48775	-3.51888	0.00841488	0.389756	ENSG00000110090	CPT1A
circ_001748	3_+_141368621_141404031	hsa_circ_0007714	5	12	0	1	1	2	1	81.4797	159.715	0	10.0468	18.9858	14.7623	15.6009	120.597	11.8792	-3.34369	0.00471197	0.298566	ENSG00000177311	ZBTB38
circ_001765	1_-_48355670_48359770	hsa_circ_0008202	3	8	31	50	21	37	18	48.8878	106.476	391.518	502.341	398.701	273.103	280.816	77.6821	369.296	2.24912	0.0204547	0.606229	ENSG00000132122	SPATA6
circ_001813	2_-_203489584_203495353	hsa_circ_0005613	16	12	5	3	1	0	1	260.735	159.715	63.1481	30.1405	18.9858	0	15.6009	210.225	25.575	-3.03912	0.00341712	0.258753	ENSG00000173166	RAPH1
circ_001821	5_-_124643511_124701269	hsa_circ_0073718	0	0	3	4	18	11	0	0	0	37.8888	40.1873	341.744	81.1928	0	0.001	100.203	16.6126	0.0396901	0.78161	ENSG00000168916	ZNF608
circ_001832	11_+_20062307_20083179	hsa_circ_0021494	2	4	0	0	0	0	0	32.5919	53.2382	0	0	0	0	0	42.915	0.001	-15.3892	0.0138296	0.489149	ENSG00000166833	NAV2
circ_001843	15_+_85113377_85126374	hsa_circ_0036627	1	1	13	24	31	13	14	16.2959	13.3096	164.185	241.124	588.559	95.9551	218.412	14.8027	261.647	4.14369	0.0036587	0.268887	ENSG00000073417	PDE8A
circ_001866	3_+_5174017_5174414	hsa_circ_000358	2	3	0	1	0	1	0	32.5919	39.9287	0	10.0468	0	7.38116	0	36.2603	3.4856	-3.37891	0.0466595	0.829856	ENSG00000134108	ARL8B
circ_001882	6_+_20546346_20548705	hsa_circ_000743	10	13	6	3	0	5	0	162.959	173.024	75.7777	30.1405	0	36.9058	0	167.992	28.5648	-2.55608	0.0207172	0.612034	ENSG00000145996	CDKAL1
circ_001888	19_+_53521856_53578771	novel	9	1	0	0	0	0	0	146.663	13.3096	0	0	0	0	0	79.9865	0.001	-16.2875	0.00328452	0.251878	ENSG00000130844	ZNF331
circ_001900	14_+_61720382_61734285	hsa_circ_0032133	6	2	2	0	0	1	0	97.7756	26.6191	25.2592	0	0	7.38116	0	62.1974	6.52808	-3.25212	0.037892	0.767446	ENSG00000100644	HIF1A
circ_001941	22_-_27873738_27897892	hsa_circ_0002180	5	7	3	2	0	1	0	81.4797	93.1669	37.8888	20.0936	0	7.38116	0	87.3233	13.0727	-2.73981	0.0323186	0.702286	ENSG00000180957	PITPNB
circ_001948	3_-_171188702_171194635	hsa_circ_0002387	0	0	0	2	79	11	2	0	0	0	20.0936	1499.88	81.1928	31.2017	0.001	326.473	18.3166	0.032398	0.702483	ENSG00000154310	TNIK
circ_001967	20_-_35721740_35734257	novel	2	3	0	0	0	0	0	32.5919	39.9287	0	0	0	0	0	36.2603	0.001	-15.1461	0.0243934	0.624075	ENSG00000131051	RBM39
circ_001970	8_-_89647740_89725641	novel	7	12	0	0	0	1	0	114.072	159.715	0	0	0	7.38116	0	136.893	1.47623	-6.53499	9.68067e-05	0.0228236	ENSG00000251136	-
circ_002010	5_+_14290716_14304592	hsa_circ_0005581	25	13	11	10	4	6	2	407.398	173.024	138.926	100.468	75.9431	44.287	31.2017	290.211	78.1651	-1.89251	0.030577	0.69566	ENSG00000038382	TRIO
circ_002032	1_+_180824753_180825344	hsa_circ_0005909	8	11	1	3	1	7	4	130.367	146.405	12.6296	30.1405	18.9858	51.6681	62.4035	138.386	35.1655	-1.97647	0.044767	0.82252	ENSG00000143324	XPR1
circ_002033	2_-_15178988_15218968	novel	6	3	0	0	2	1	0	97.7756	39.9287	0	0	37.9716	7.38116	0	68.8521	9.07054	-2.92424	0.0491308	0.845549	ENSG00000151779	NBAS
circ_002064	12_+_1027748_1028572	hsa_circ_000133	113	158	26	55	19	156	46	1841.44	2102.91	328.37	552.575	360.73	1151.46	717.64	1972.18	622.155	-1.66444	0.0249664	0.628447	ENSG00000082805	ERC1
circ_002068	12_+_29293300_29297200	hsa_circ_0025750	8	2	0	0	0	2	0	130.367	26.6191	0	0	0	14.7623	0	78.4933	2.95247	-4.73258	0.00734164	0.368593	ENSG00000064763	FAR2
circ_002081	9_+_93476256_93498886	hsa_circ_0003972	8	6	1	0	0	5	0	130.367	79.8573	12.6296	0	0	36.9058	0	105.112	9.90709	-3.40733	0.0120208	0.47697	ENSG00000048828	FAM120A
circ_002100	9_+_36597222_36607673	hsa_circ_0005099	6	5	0	0	0	0	2	97.7756	66.5478	0	0	0	0	31.2017	82.1617	6.24035	-3.71877	0.0141306	0.494895	ENSG00000165304	MELK
circ_002115	12_-_66145841_66161172	hsa_circ_0005408	8	3	0	0	1	2	0	130.367	39.9287	0	0	18.9858	14.7623	0	85.1481	6.74962	-3.6571	0.0161369	0.521605	ENSG00000155957	TMBIM4
circ_002151	17_-_35409465_35420381	novel	6	3	0	0	0	0	0	97.7756	39.9287	0	0	0	0	0	68.8521	0.001	-16.0712	0.00288251	0.231992	ENSG00000172123	SLFN12
circ_002171	6_+_72677095_72687646	novel	8	3	0	0	1	1	0	130.367	39.9287	0	0	18.9858	7.38116	0	85.1481	5.27339	-4.01317	0.00794027	0.382695	ENSG00000185760	KCNQ5
circ_002175	9_+_116207456_116235637	hsa_circ_0002052	18	15	0	1	0	1	0	293.327	199.643	0	10.0468	0	7.38116	0	246.485	3.4856	-6.14395	1.4117e-06	0.00125518	ENSG00000182752	PAPPA
circ_002215	12_+_113267843_113269845	hsa_circ_0002857	8	8	4	1	1	2	3	130.367	106.476	50.5184	10.0468	18.9858	14.7623	46.8026	118.422	28.2232	-2.06898	0.0433898	0.819244	ENSG00000186815	TPCN1
circ_002227	MT_-_14055_14376	novel	1	0	3	8	12	4	7	16.2959	0	37.8888	80.3745	227.829	29.5247	109.206	8.14797	96.9647	3.57295	0.0419773	0.80854	ENSG00000198695	MT-ND6
circ_002248	5_-_78955295_78985558	novel	5	6	0	0	0	0	0	81.4797	79.8573	0	0	0	0	0	80.6685	0.001	-16.2997	0.000838052	0.109017	ENSG00000113273	ARSB
circ_002250	1_+_203682742_203683398	hsa_circ_0004290	1	6	0	0	0	0	0	16.2959	79.8573	0	0	0	0	0	48.0766	0.001	-15.553	0.0177059	0.556012	ENSG00000058668	ATP2B4
circ_002322	7_-_43645251_43656153	novel	5	2	0	0	0	0	0	81.4797	26.6191	0	0	0	0	0	54.0494	0.001	-15.722	0.00878947	0.395969	ENSG00000106603	COA1
circ_002330	5_+_61472681_61473037	hsa_circ_0005399	45	71	12	4	11	38	13	733.317	944.978	151.555	40.1873	208.844	280.484	202.811	839.148	176.776	-2.247	0.00497798	0.312547	ENSG00000130449	ZSWIM6
circ_002350	5_+_69171270_69174409	hsa_circ_0072758	13	8	2	5	0	1	0	211.847	106.476	25.2592	50.2341	0	7.38116	0	159.162	16.5749	-3.26342	0.00518544	0.319036	ENSG00000134057	CCNB1
circ_002370	10_-_77249565_77251256	hsa_circ_0008766	2	11	0	0	0	0	0	32.5919	146.405	0	0	0	0	0	89.4985	0.001	-16.4496	0.000782127	0.10516	ENSG00000156113	KCNMA1
circ_002420	8_-_107958080_107989244	novel	4	1	0	0	0	0	0	65.1837	13.3096	0	0	0	0	0	39.2466	0.001	-15.2603	0.0321707	0.701654	ENSG00000147655	RSPO2
circ_002432	3_-_105734009_105751618	novel	13	13	0	0	0	0	0	211.847	173.024	0	0	0	0	0	192.436	0.001	-17.554	1.91279e-06	0.00150635	ENSG00000114423	CBLB
circ_002436	2_+_208315193_208320359	novel	2	4	0	0	0	0	1	32.5919	53.2382	0	0	0	0	15.6009	42.915	3.12017	-3.78179	0.0397147	0.78161	ENSG00000115020	PIKFYVE
circ_002443	2_+_9279317_9297445	hsa_circ_0005085	16	11	0	0	0	1	0	260.735	146.405	0	0	0	7.38116	0	203.57	1.47623	-7.10746	9.20791e-06	0.00402854	ENSG00000151693	ASAP2
circ_002510	22_-_41583959_41584603	hsa_circ_0005703	4	1	0	0	0	0	0	65.1837	13.3096	0	0	0	0	0	39.2466	0.001	-15.2603	0.0321607	0.701654	ENSG00000100417	PMM1
circ_002524	18_-_47091174_47097404	novel	4	7	0	0	0	0	0	65.1837	93.1669	0	0	0	0	0	79.1753	0.001	-16.2728	0.000898199	0.114616	ENSG00000266957	-
circ_002541	1_-_113848540_113855049	hsa_circ_001222	2	3	0	0	0	0	0	32.5919	39.9287	0	0	0	0	0	36.2603	0.001	-15.1461	0.0243925	0.624075	ENSG00000134242	PTPN22
circ_002546	3_+_141368645_141386937	novel	3	2	0	0	0	0	0	48.8878	26.6191	0	0	0	0	0	37.7535	0.001	-15.2043	0.024502	0.624075	ENSG00000177311	ZBTB38
circ_002550	22_-_46384543_46389499	hsa_circ_0063809	1	0	53	6	2	8	12	16.2959	0	669.369	60.2809	37.9716	59.0493	187.21	8.14797	202.776	4.63731	0.0199637	0.603413	ENSG00000075275	CELSR1
circ_002628	8_-_134600436_134608879	hsa_circ_0006154	4	4	0	0	1	0	0	65.1837	53.2382	0	0	18.9858	0	0	59.211	3.79716	-3.96287	0.0146984	0.497118	ENSG00000066827	ZFAT
circ_002639	3_+_174523413_174553757	novel	12	3	2	3	0	1	2	195.551	39.9287	25.2592	30.1405	0	7.38116	31.2017	117.74	18.7965	-2.64707	0.0212151	0.61496	ENSG00000177694	NAALADL2
circ_002652	11_-_118786052_118786518	hsa_circ_0004293	25	45	10	2	6	16	7	407.398	598.93	126.296	20.0936	113.915	118.099	109.206	503.164	97.5218	-2.36723	0.00403879	0.273497	ENSG00000110367	DDX6
circ_002677	5_+_32724698_32739030	hsa_circ_0072107	3	8	0	0	0	1	0	48.8878	106.476	0	0	0	7.38116	0	77.6821	1.47623	-5.71759	0.00403424	0.273497	ENSG00000113389	NPR3
circ_002679	15_+_93000512_93009323	hsa_circ_0037000	1	0	6	24	6	7	16	16.2959	0	75.7777	241.124	113.915	51.6681	249.614	8.14797	146.42	4.16752	0.00982757	0.425231	ENSG00000173575	CHD2
circ_002693	11_-_123083085_123084713	hsa_circ_0003997	37	41	0	0	0	7	0	602.95	545.692	0	0	0	51.6681	0	574.321	10.3336	-5.79644	6.90192e-06	0.0033375	ENSG00000166250	CLMP
circ_002701	4_-_147653852_147661038	novel	3	5	0	0	0	0	0	48.8878	66.5478	0	0	0	0	0	57.7178	0.001	-15.8167	0.00406828	0.273497	ENSG00000164169	PRMT9
circ_002706	14_+_99850124_99878619	novel	1	5	0	0	0	0	0	16.2959	66.5478	0	0	0	0	0	41.4219	0.001	-15.3381	0.0280051	0.659183	ENSG00000066629	EML1
circ_002712	11_+_66821643_66822674	hsa_circ_0023033	0	7	0	0	0	0	0	0	93.1669	0	0	0	0	0	46.5834	0.001	-15.5075	0.0448527	0.82252	ENSG00000173715	C11orf80
circ_002752	7_+_116699071_116731859	novel	4	2	0	0	0	0	0	65.1837	26.6191	0	0	0	0	0	45.9014	0.001	-15.4863	0.0148247	0.497118	ENSG00000105976	MET
circ_002783	1_+_185214507_185231708	hsa_circ_0004689	1	2	17	38	3	12	9	16.2959	26.6191	214.703	381.779	56.9573	88.574	140.408	21.4575	176.484	3.03998	0.0247353	0.624075	ENSG00000116668	SWT1
circ_002804	9_-_110941421_110942168	hsa_circ_0002890	28	41	3	0	1	3	0	456.286	545.692	37.8888	0	18.9858	22.1435	0	500.989	15.8036	-4.98645	1.40823e-06	0.00125518	ENSG00000198121	LPAR1
circ_002816	3_-_124796388_124848558	novel	4	2	0	0	0	0	0	65.1837	26.6191	0	0	0	0	0	45.9014	0.001	-15.4863	0.0148254	0.497118	ENSG00000082781	ITGB5
circ_002876	10_-_30322391_30341640	novel	3	2	0	0	0	0	0	48.8878	26.6191	0	0	0	0	0	37.7535	0.001	-15.2043	0.0244984	0.624075	ENSG00000107951	MTPAP
circ_002935	5_+_142885298_142932125	hsa_circ_0074362	0	0	6	16	7	40	0	0	0	75.7777	160.749	132.9	295.247	0	0.001	132.935	17.0204	0.0129365	0.484535	ENSG00000145819	ARHGAP26
circ_002961	9_+_121301963_121303065	hsa_circ_0088339	1	4	0	0	0	0	0	16.2959	53.2382	0	0	0	0	0	34.7671	0.001	-15.0854	0.0458688	0.82252	ENSG00000148180	GSN
circ_002964	1_-_51394381_51448135	hsa_circ_0012425	4	3	1	0	0	2	0	65.1837	39.9287	12.6296	0	0	14.7623	0	52.5562	5.47839	-3.26204	0.0409743	0.796457	ENSG00000085832	EPS15
circ_002965	12_+_122788758_122813419	hsa_circ_0029148	7	1	1	0	0	1	1	114.072	13.3096	12.6296	0	0	7.38116	15.6009	63.6905	7.12233	-3.16066	0.0478971	0.840885	ENSG00000130783	CCDC62
circ_002970	2_-_101036018_101059539	hsa_circ_0055889	7	6	3	0	0	0	0	114.072	79.8573	37.8888	0	0	0	0	96.9644	7.57777	-3.67761	0.0133958	0.489149	ENSG00000204634	TBC1D8
circ_002979	12_+_14423909_14425473	novel	70	52	26	19	3	36	28	1140.72	692.097	328.37	190.89	56.9573	265.722	436.824	916.406	255.753	-1.84124	0.0249297	0.628096	ENSG00000171681	ATF7IP
circ_002982	3_+_30644747_30674246	hsa_circ_0064654	7	3	0	0	0	0	0	114.072	39.9287	0	0	0	0	0	77.0001	0.001	-16.2326	0.00141537	0.155511	ENSG00000163513	TGFBR2
circ_003004	1_-_225554906_225567414	hsa_circ_0016662	9	37	6	3	0	7	4	146.663	492.453	75.7777	30.1405	0	51.6681	62.4035	319.558	43.9979	-2.86057	0.00385087	0.271971	ENSG00000154380	ENAH
circ_003036	9_-_112262435_112276013	hsa_circ_0088080	8	3	1	0	2	1	0	130.367	39.9287	12.6296	0	37.9716	7.38116	0	85.1481	11.5965	-2.87629	0.0267849	0.657959	ENSG00000119314	PTBP3
circ_003052	7_+_155665175_155680908	hsa_circ_000976	5	4	15	47	13	103	39	81.4797	53.2382	189.444	472.2	246.815	760.26	608.434	67.3589	455.431	2.75729	0.0153658	0.508437	ENSG00000184863	RBM33
circ_003060	17_-_69273959_69284072	novel	0	0	4	6	0	21	6	0	0	50.5184	60.2809	0	155.004	93.6052	0.001	71.8818	16.1333	0.0338167	0.721991	ENSG00000154265	ABCA5
circ_003068	2_-_85861181_85870258	novel	0	0	0	3	4	13	8	0	0	0	30.1405	75.9431	95.9551	124.807	0.001	65.3691	15.9963	0.0459865	0.822535	ENSG00000115525	ST3GAL5
circ_003071	2_-_78409111_78413176	novel	3	2	0	0	0	0	0	48.8878	26.6191	0	0	0	0	0	37.7535	0.001	-15.2043	0.0244924	0.624075	NA	-
circ_003080	6_-_159682474_159692863	novel	4	2	0	0	1	0	0	65.1837	26.6191	0	0	18.9858	0	0	45.9014	3.79716	-3.59555	0.0434247	0.819244	ENSG00000112096	SOD2
circ_003081	2_+_189791790_189844080	hsa_circ_0009119	3	6	2	0	0	0	0	48.8878	79.8573	25.2592	0	0	0	0	64.3726	5.05184	-3.67156	0.0288696	0.67179	ENSG00000064933	PMS1
circ_003088	12_+_62493915_62501698	hsa_circ_0027363	2	4	0	0	0	0	0	32.5919	53.2382	0	0	0	0	0	42.915	0.001	-15.3892	0.0138197	0.489149	ENSG00000061987	MON2
circ_003089	19_+_17733193_17734416	novel	1	5	0	0	0	0	0	16.2959	66.5478	0	0	0	0	0	41.4219	0.001	-15.3381	0.0279961	0.659183	ENSG00000130479	MAP1S
circ_003105	11_-_8413495_8464822	novel	0	0	8	66	0	25	23	0	0	101.037	663.09	0	184.529	358.82	0.001	261.495	17.9964	0.0062686	0.35277	ENSG00000130413	STK33
circ_003113	9_+_125295458_125299106	hsa_circ_0088567	4	4	2	0	0	0	0	65.1837	53.2382	25.2592	0	0	0	0	59.211	5.05184	-3.55098	0.0401679	0.787599	ENSG00000165219	GAPVD1
circ_003166	11_+_68567014_68596218	novel	1	1	1	17	7	14	10	16.2959	13.3096	12.6296	170.796	132.9	103.336	156.009	14.8027	115.134	2.95938	0.0476954	0.837877	ENSG00000110075	PPP6R3
circ_003181	1_-_56496555_56537112	novel	2	7	0	0	0	0	0	32.5919	93.1669	0	0	0	0	0	62.8794	0.001	-15.9403	0.00348936	0.261468	ENSG00000162407	PLPP3
circ_003191	18_+_54828096_54828700	novel	3	5	0	0	0	0	0	48.8878	66.5478	0	0	0	0	0	57.7178	0.001	-15.8167	0.00406512	0.273497	ENSG00000041353	RAB27B
circ_003205	6_-_135038032_135042126	novel	1	5	0	0	0	0	0	16.2959	66.5478	0	0	0	0	0	41.4219	0.001	-15.3381	0.0279935	0.659183	ENSG00000112339	HBS1L
circ_003216	11_+_65435053_65437657	hsa_circ_0006417	3	11	0	0	0	0	0	48.8878	146.405	0	0	0	0	0	97.6464	0.001	-16.5753	0.000380982	0.0644234	ENSG00000245532	-
circ_003229	3_+_156677657_156678614	novel	1	7	0	0	0	1	0	16.2959	93.1669	0	0	0	7.38116	0	54.7314	1.47623	-5.21238	0.0305854	0.69566	ENSG00000163659	TIPARP
circ_003240	1_+_4711900_4712699	hsa_circ_0009438	393	521	0	0	0	0	0	6404.3	6934.28	0	0	0	0	0	6669.29	0.001	-22.6691	1.46452e-19	4.03665e-15	ENSG00000196581	AJAP1
circ_003250	1_-_114463104_114464388	hsa_circ_0004127	55	69	31	27	6	76	11	896.276	918.359	391.518	271.264	113.915	560.968	171.61	907.318	301.855	-1.58775	0.0443177	0.82252	ENSG00000197323	TRIM33
circ_003258	22_-_21700976_21710908	hsa_circ_001507	1	0	9	17	0	32	11	16.2959	0	113.667	170.796	0	236.197	171.61	8.14797	138.454	4.08682	0.0282974	0.663233	ENSG00000100027	YPEL1
circ_003264	11_+_57688508_57693915	novel	2	6	0	0	0	1	0	32.5919	79.8573	0	0	0	7.38116	0	56.2246	1.47623	-5.25121	0.0153592	0.508437	ENSG00000156599	ZDHHC5
circ_003275	20_+_9419807_9423952	novel	7	3	0	0	0	0	0	114.072	39.9287	0	0	0	0	0	77.0001	0.001	-16.2326	0.00141614	0.155511	ENSG00000101333	PLCB4
circ_003317	10_-_92143029_92145112	hsa_circ_0002435	3	2	0	0	0	0	0	48.8878	26.6191	0	0	0	0	0	37.7535	0.001	-15.2043	0.024486	0.624075	ENSG00000107864	CPEB3
circ_003321	22_+_40868999_40926463	novel	3	12	0	1	0	0	3	48.8878	159.715	0	10.0468	0	0	46.8026	104.301	11.3699	-3.19747	0.0171719	0.547178	ENSG00000196236	XPNPEP3
circ_003329	1_+_98691075_98701903	novel	5	10	0	0	0	5	1	81.4797	133.096	0	0	0	36.9058	15.6009	107.288	10.5013	-3.35284	0.0116608	0.469208	ENSG00000162627	SNX7
circ_003360	11_+_108315823_108335961	hsa_circ_0024231	17	28	0	4	10	12	0	277.031	372.668	0	40.1873	189.858	88.574	0	324.849	63.7238	-2.34987	0.04893	0.845549	ENSG00000149311	ATM
circ_003372	15_-_52269753_52282892	novel	0	0	0	4	5	49	28	0	0	0	40.1873	94.9289	361.677	436.824	0.001	186.723	17.5105	0.0155829	0.51198	ENSG00000128833	MYO5C
circ_003377	10_-_95381685_95410777	novel	0	0	15	29	2	14	3	0	0	189.444	291.358	37.9716	103.336	46.8026	0.001	133.782	17.0295	0.00526195	0.320504	ENSG00000095637	SORBS1
circ_003426	11_-_119097142_119100408	hsa_circ_0024542	4	4	0	0	0	0	0	65.1837	53.2382	0	0	0	0	0	59.211	0.001	-15.8536	0.00387178	0.271971	ENSG00000172269	DPAGT1
circ_003430	5_+_83537007_83542268	hsa_circ_0073237	3	4	23	6	0	1784	42	48.8878	53.2382	290.481	60.2809	0	13168	655.236	51.063	2834.8	5.79482	0.0411269	0.797137	ENSG00000038427	VCAN
circ_003466	6_-_104744160_104750472	hsa_circ_0006993	10	4	1	0	2	0	3	162.959	53.2382	12.6296	0	37.9716	0	46.8026	108.099	19.4808	-2.47223	0.0413797	0.798876	ENSG00000085382	HACE1
circ_003470	10_+_88893871_88905660	hsa_circ_0008629	3	7	0	0	0	1	0	48.8878	93.1669	0	0	0	7.38116	0	71.0273	1.47623	-5.58838	0.00579832	0.337884	ENSG00000138134	STAMBPL1
circ_003498	3_+_119500695_119504021	hsa_circ_001512	0	1	3	12	24	17	18	0	13.3096	37.8888	120.562	455.659	125.48	280.816	6.65478	204.081	4.93861	0.00721245	0.364679	ENSG00000113845	TIMMDC1
circ_003505	21_+_45128402_45134832	hsa_circ_0005037	0	0	0	5	25	8	1	0	0	0	50.2341	474.644	59.0493	15.6009	0.001	119.906	16.8715	0.0475946	0.83664	ENSG00000197381	ADARB1
circ_003515	3_+_149895473_149921227	hsa_circ_0006801	7	5	3	2	0	3	0	114.072	66.5478	37.8888	20.0936	0	22.1435	0	90.3097	16.0252	-2.49454	0.0340202	0.724093	ENSG00000082996	RNF13
circ_003522	5_+_14304461_14336727	hsa_circ_0005311	18	38	5	18	9	13	2	293.327	505.763	63.1481	180.843	170.872	95.9551	31.2017	399.545	108.404	-1.88194	0.0266946	0.65695	ENSG00000038382	TRIO
circ_003531	1_+_172551512_172579267	hsa_circ_0015260	3	4	0	1	0	2	0	48.8878	53.2382	0	10.0468	0	14.7623	0	51.063	4.96183	-3.36333	0.0395514	0.780914	ENSG00000094975	SUCO
circ_003534	17_-_38777687_38786920	hsa_circ_0043379	0	0	7	10	3	11	8	0	0	88.4073	100.468	56.9573	81.1928	124.807	0.001	90.3665	16.4635	0.00469749	0.298426	ENSG00000276293	PIP4K2B
circ_003562	11_+_114063211_114064568	novel	8	25	0	0	0	0	0	130.367	332.739	0	0	0	0	0	231.553	0.001	-17.821	9.4795e-07	0.000967717	ENSG00000109906	ZBTB16
circ_003569	10_-_118685983_118695230	novel	6	1	0	1	0	0	0	97.7756	13.3096	0	10.0468	0	0	0	55.5426	2.00936	-4.78878	0.0352959	0.738369	ENSG00000151893	CACUL1
circ_003575	19_-_1825839_1828631	novel	3	2	0	0	0	0	0	48.8878	26.6191	0	0	0	0	0	37.7535	0.001	-15.2043	0.0244826	0.624075	ENSG00000079313	REXO1
circ_003592	8_-_116657215_116658980	hsa_circ_0085366	1	4	0	0	0	0	0	16.2959	53.2382	0	0	0	0	0	34.7671	0.001	-15.0854	0.0458561	0.82252	ENSG00000147677	EIF3H
circ_003621	16_+_21612645_21625115	hsa_circ_0002696	18	28	6	2	1	13	7	293.327	372.668	75.7777	20.0936	18.9858	95.9551	109.206	332.997	64.0037	-2.37928	0.00806411	0.386559	ENSG00000197006	METTL9
circ_003623	15_+_39582471_39582680	novel	2	7	0	0	0	0	0	32.5919	93.1669	0	0	0	0	0	62.8794	0.001	-15.9403	0.00348818	0.261468	ENSG00000137801	THBS1
circ_003624	3_-_27379249_27436548	novel	3	6	0	0	0	0	0	48.8878	79.8573	0	0	0	0	0	64.3726	0.001	-15.9742	0.00264794	0.221954	ENSG00000033867	SLC4A7
circ_003637	20_-_51656938_51690819	hsa_circ_0006341	0	0	6	5	8	7	4	0	0	75.7777	50.2341	151.886	51.6681	62.4035	0.001	78.3939	16.2585	0.0110205	0.455263	ENSG00000054793	ATP9A
circ_003642	17_-_2172658_2188515	hsa_circ_0041383	3	8	0	0	2	1	0	48.8878	106.476	0	0	37.9716	7.38116	0	77.6821	9.07054	-3.09832	0.0257618	0.643764	ENSG00000070366	SMG6
circ_003661	16_+_67036639_67082339	hsa_circ_001571	16	22	6	0	6	14	2	260.735	292.81	75.7777	0	113.915	103.336	31.2017	276.773	64.8461	-2.09361	0.0311357	0.701654	ENSG00000067955	CBFB
circ_003672	16_-_17158829_17200654	novel	1	4	0	0	0	0	0	16.2959	53.2382	0	0	0	0	0	34.7671	0.001	-15.0854	0.0458434	0.82252	ENSG00000103489	XYLT1
circ_003696	11_+_108248933_108257606	novel	8	6	2	0	0	0	0	130.367	79.8573	25.2592	0	0	0	0	105.112	5.05184	-4.37898	0.00321527	0.250346	ENSG00000149311	ATM
circ_003704	10_+_51148082_51157148	hsa_circ_0001961	6	5	0	0	0	0	0	97.7756	66.5478	0	0	0	0	0	82.1617	0.001	-16.3262	0.000871906	0.111778	ENSG00000185532	PRKG1
circ_003710	12_+_2503998_2512984	novel	3	3	0	0	0	0	0	48.8878	39.9287	0	0	0	0	0	44.4082	0.001	-15.4385	0.0125214	0.47697	ENSG00000151067	CACNA1C
circ_003713	8_+_17950615_17953186	hsa_circ_0083455	2	8	0	0	0	1	0	32.5919	106.476	0	0	0	7.38116	0	69.5341	1.47623	-5.55773	0.00762439	0.372086	ENSG00000078674	PCM1
circ_003714	15_-_63712775_63716473	hsa_circ_0035803	0	0	7	3	4	11	4	0	0	88.4073	30.1405	75.9431	81.1928	62.4035	0.001	67.6174	16.0451	0.0145677	0.497118	ENSG00000103657	HERC1
circ_003733	9_+_116207456_116271416	hsa_circ_0008792	9	10	0	0	0	0	0	146.663	133.096	0	0	0	0	0	139.879	0.001	-17.0938	1.73474e-05	0.00674112	ENSG00000182752	PAPPA
circ_003753	19_+_5653115_5654456	hsa_circ_001762	0	1	3	19	5	10	4	0	13.3096	37.8888	190.89	94.9289	73.8116	62.4035	6.65478	91.9845	3.78893	0.0303993	0.694671	ENSG00000160633	SAFB
circ_003788	9_+_100498765_100516771	hsa_circ_0004425	0	0	19	61	19	66	58	0	0	239.963	612.856	360.73	487.157	904.85	0.001	521.111	18.9912	1.01774e-05	0.00438312	ENSG00000241697	TMEFF1
circ_003791	2_+_33342838_33365503	novel	10	4	0	0	0	0	1	162.959	53.2382	0	0	0	0	15.6009	108.099	3.12017	-5.11458	0.00114942	0.137746	ENSG00000049323	LTBP1
circ_003815	3_-_172635916_172648114	novel	5	7	0	0	0	6	0	81.4797	93.1669	0	0	0	44.287	0	87.3233	8.8574	-3.30141	0.0461965	0.824151	ENSG00000144959	NCEH1
circ_003817	14_+_32090502_32094386	hsa_circ_0031583	0	6	18	166	9	69	29	0	79.8573	227.333	1667.77	170.872	509.3	452.425	39.9287	605.54	3.92273	0.0128082	0.482283	ENSG00000100852	ARHGAP5
circ_003852	13_-_49993793_50044768	hsa_circ_0030276	4	7	1	0	0	0	1	65.1837	93.1669	12.6296	0	0	0	15.6009	79.1753	5.6461	-3.80973	0.0074741	0.370589	ENSG00000231607	-
circ_003900	9_+_100498765_100561520	novel	0	0	7	13	0	10	6	0	0	88.4073	130.609	0	73.8116	93.6052	0.001	77.2866	16.2379	0.0244867	0.624075	ENSG00000241697	TMEFF1
circ_003936	1_+_77801331_77807101	novel	8	3	0	2	0	2	0	130.367	39.9287	0	20.0936	0	14.7623	0	85.1481	6.97119	-3.6105	0.0159025	0.51734	ENSG00000180488	MIGA1
circ_003979	X_-_80707427_80719656	hsa_circ_002116	4	3	25	26	4	29	40	65.1837	39.9287	315.74	261.217	75.9431	214.054	624.035	52.5562	298.198	2.50434	0.039214	0.780285	ENSG00000165288	BRWD3
circ_003996	6_+_73730344_73736508	novel	5	6	0	0	0	0	0	81.4797	79.8573	0	0	0	0	0	80.6685	0.001	-16.2997	0.000837261	0.109017	ENSG00000156535	CD109
circ_004023	8_-_18762050_18765538	novel	5	4	0	0	0	0	0	81.4797	53.2382	0	0	0	0	0	67.3589	0.001	-16.0396	0.0024715	0.213786	ENSG00000156011	PSD3
circ_004029	1_+_170719726_170726401	hsa_circ_0004370	18	15	2	2	0	1	0	293.327	199.643	25.2592	20.0936	0	7.38116	0	246.485	10.5468	-4.54662	4.49178e-05	0.014069	ENSG00000116132	PRRX1
circ_004052	17_+_20245926_20260294	hsa_circ_0003545	0	0	5	1	22	57	2	0	0	63.1481	10.0468	417.687	420.726	31.2017	0.001	188.562	17.5247	0.0125045	0.47697	ENSG00000128487	SPECC1
circ_004067	13_+_38764304_38784808	novel	0	0	13	21	1	22	3	0	0	164.185	210.983	18.9858	162.386	46.8026	0.001	120.668	16.8807	0.00708258	0.361805	ENSG00000150893	FREM2
circ_004100	3_-_72792916_72817384	novel	4	4	1	0	0	1	0	65.1837	53.2382	12.6296	0	0	7.38116	0	59.211	4.00215	-3.88702	0.0100387	0.43032	ENSG00000144736	SHQ1
circ_004116	15_+_90217439_90221765	hsa_circ_001909	1	4	18	18	37	42	17	16.2959	53.2382	227.333	180.843	702.474	310.009	265.215	34.7671	337.175	3.2777	0.0102353	0.435362	ENSG00000185033	SEMA4B
circ_004135	13_-_27581297_27581803	hsa_circ_0029827	6	9	0	7	0	2	0	97.7756	119.786	0	70.3277	0	14.7623	0	108.781	17.018	-2.67629	0.0499752	0.845549	ENSG00000139517	LNX2
circ_004149	20_+_32366384_32371874	hsa_circ_0006922	14	32	3	8	2	8	12	228.143	425.906	37.8888	80.3745	37.9716	59.0493	187.21	327.024	80.4989	-2.02236	0.022389	0.624075	ENSG00000171456	ASXL1
circ_004164	2_-_99462496_99464985	hsa_circ_002130	0	0	2	4	22	4	1	0	0	25.2592	40.1873	417.687	29.5247	15.6009	0.001	105.652	16.689	0.037999	0.768426	ENSG00000135945	REV1
circ_004166	7_+_92294889_92327900	novel	18	40	153	268	136	181	164	293.327	532.382	1932.33	2692.55	2582.07	1335.99	2558.54	412.854	2220.3	2.42705	0.00585958	0.340016	ENSG00000001629	ANKIB1
circ_004205	3_-_27376716_27452498	novel	3	6	0	0	0	1	0	48.8878	79.8573	0	0	0	7.38116	0	64.3726	1.47623	-5.44645	0.00842777	0.389756	ENSG00000033867	SLC4A7
circ_004245	14_+_72945884_72947415	novel	1	3	86	26	11	10	28	16.2959	39.9287	1086.15	261.217	208.844	73.8116	436.824	28.1123	413.369	3.87816	0.00884707	0.397153	ENSG00000119599	DCAF4
circ_004255	11_+_4107435_4112062	hsa_circ_0020951	1	5	0	0	0	0	0	16.2959	66.5478	0	0	0	0	0	41.4219	0.001	-15.3381	0.0279936	0.659183	ENSG00000167325	RRM1
circ_004256	22_-_36348904_36349255	hsa_circ_0063153	4	2	0	0	0	0	0	65.1837	26.6191	0	0	0	0	0	45.9014	0.001	-15.4863	0.0148185	0.497118	ENSG00000100345	MYH9
circ_004273	12_+_50094437_50096972	hsa_circ_0006535	0	0	5	7	2	2	4	0	0	63.1481	70.3277	37.9716	14.7623	62.4035	0.001	49.7226	15.6016	0.0434709	0.819554	ENSG00000066117	SMARCD1
circ_004288	2_+_62000701_62000982	novel	1	4	0	0	0	0	0	16.2959	53.2382	0	0	0	0	0	34.7671	0.001	-15.0854	0.0458439	0.82252	ENSG00000173163	COMMD1
circ_004299	5_-_158777413_158796478	hsa_circ_0074817	4	1	0	0	0	0	0	65.1837	13.3096	0	0	0	0	0	39.2466	0.001	-15.2603	0.0321509	0.701654	ENSG00000164330	EBF1
circ_004316	22_+_46626751_46637960	hsa_circ_001765	1	1	8	10	34	12	15	16.2959	13.3096	101.037	100.468	645.517	88.574	234.013	14.8027	233.922	3.98209	0.0111594	0.458286	ENSG00000075240	GRAMD4
circ_004378	22_+_45689712_45702847	hsa_circ_0004243	35	54	20	18	1	26	8	570.358	718.716	252.592	180.843	18.9858	191.91	124.807	644.537	153.828	-2.06695	0.0156146	0.51198	ENSG00000130638	ATXN10
circ_004389	2_-_75518056_75526199	hsa_circ_0002651	5	7	0	0	0	0	0	81.4797	93.1669	0	0	0	0	0	87.3233	0.001	-16.4141	0.000507766	0.0792978	ENSG00000115363	EVA1A
circ_004413	20_+_19990006_19996842	hsa_circ_0007894	20	12	0	0	8	1	0	325.919	159.715	0	0	151.886	7.38116	0	242.817	31.8535	-2.93034	0.0403007	0.787806	ENSG00000132669	RIN2
circ_004414	6_-_109451600_109452615	hsa_circ_0077604	5	7	2	0	0	1	0	81.4797	93.1669	25.2592	0	0	7.38116	0	87.3233	6.52808	-3.74164	0.00601023	0.345846	ENSG00000135596	MICAL1
circ_004434	6_-_166430453_166432490	hsa_circ_0078654	8	2	0	2	0	2	0	130.367	26.6191	0	20.0936	0	14.7623	0	78.4933	6.97119	-3.49309	0.0260071	0.646962	ENSG00000071242	RPS6KA2
circ_004469	5_-_138018302_138021197	novel	2	3	0	0	0	0	0	32.5919	39.9287	0	0	0	0	0	36.2603	0.001	-15.1461	0.0243917	0.624075	ENSG00000031003	FAM13B
circ_004484	7_-_677229_711527	hsa_circ_0008039	10	4	78	40	149	87	35	162.959	53.2382	985.11	401.873	2828.88	642.161	546.03	108.099	1080.81	3.32169	0.0104071	0.440629	ENSG00000188191	PRKAR1B
circ_004505	1_+_40189055_40195764	hsa_circ_0011889	8	6	0	0	0	1	0	130.367	79.8573	0	0	0	7.38116	0	105.112	1.47623	-6.15387	0.000676581	0.0971281	ENSG00000117000	RLF
circ_004516	13_+_24222819_24224582	hsa_circ_0004865	1	0	8	6	40	17	2	16.2959	0	101.037	60.2809	759.431	125.48	31.2017	8.14797	215.486	4.72501	0.0200282	0.604137	ENSG00000182957	SPATA13
circ_004538	3_+_120366460_120368085	novel	3	5	0	0	0	0	0	48.8878	66.5478	0	0	0	0	0	57.7178	0.001	-15.8167	0.00406048	0.273497	ENSG00000240661	-
circ_004552	4_-_150735258_150808398	hsa_circ_0071174	9	3	1	2	2	1	0	146.663	39.9287	12.6296	20.0936	37.9716	7.38116	0	93.296	15.6152	-2.57887	0.0367339	0.754705	ENSG00000198589	LRBA
circ_004594	1_+_13731000_13742157	hsa_circ_0005986	0	0	2	18	29	9	19	0	0	25.2592	180.843	550.588	66.4305	296.416	0.001	223.907	17.7725	0.00338075	0.256704	ENSG00000116731	PRDM2
circ_004616	3_-_21510861_21511757	novel	3	3	0	0	0	0	0	48.8878	39.9287	0	0	0	0	0	44.4082	0.001	-15.4385	0.0125207	0.47697	ENSG00000151789	ZNF385D
circ_004624	7_-_54772774_54782343	novel	0	0	110	11	0	0	18	0	0	1389.26	110.515	0	0	280.816	0.001	356.118	18.442	0.0279892	0.659183	ENSG00000234707	-
circ_004639	16_-_11763478_11765685	hsa_circ_0003769	5	5	2	2	0	3	0	81.4797	66.5478	25.2592	20.0936	0	22.1435	0	74.0137	13.4993	-2.45491	0.0494546	0.845549	ENSG00000122299	ZC3H7A
circ_004646	2_+_33280039_33315269	novel	8	7	0	0	0	0	0	130.367	93.1669	0	0	0	0	0	111.767	0.001	-16.7701	9.86155e-05	0.0230351	ENSG00000049323	LTBP1
circ_004668	1_+_179990507_180006567	hsa_circ_0015467	0	0	1	12	2	5	7	0	0	12.6296	120.562	37.9716	36.9058	109.206	0.001	63.455	15.9534	0.0319419	0.701654	ENSG00000135837	CEP350
circ_004677	17_+_67891844_67894165	hsa_circ_0005347	1	1	4	11	5	21	6	16.2959	13.3096	50.5184	110.515	94.9289	155.004	93.6052	14.8027	100.914	2.7692	0.0365499	0.752934	ENSG00000171634	BPTF
circ_004678	8_-_123253322_123256171	novel	6	3	0	0	0	0	0	97.7756	39.9287	0	0	0	0	0	68.8521	0.001	-16.0712	0.00288191	0.231992	ENSG00000165156	ZHX1
circ_004695	9_-_16435555_16437524	hsa_circ_0086414	26	17	0	0	0	0	0	423.694	226.262	0	0	0	0	0	324.978	0.001	-18.31	5.56696e-08	9.0396e-05	ENSG00000173068	BNC2
circ_004697	3_+_32703868_32708820	hsa_circ_0064690	4	6	1	2	0	1	2	65.1837	79.8573	12.6296	20.0936	0	7.38116	31.2017	72.5205	14.2612	-2.34629	0.0445895	0.82252	ENSG00000182973	CNOT10
circ_004698	5_-_19838759_19839242	novel	2	4	0	0	0	0	0	32.5919	53.2382	0	0	0	0	0	42.915	0.001	-15.3892	0.0138176	0.489149	ENSG00000145526	CDH18
circ_004721	6_+_2263601_2273417	novel	6	2	1	1	0	0	0	97.7756	26.6191	12.6296	10.0468	0	0	0	62.1974	4.53529	-3.77759	0.0326678	0.705661	ENSG00000250903	-
circ_004732	18_+_62221037_62244876	novel	4	4	0	2	0	0	0	65.1837	53.2382	0	20.0936	0	0	0	59.211	4.01873	-3.88105	0.037284	0.76107	ENSG00000134444	RELCH
circ_004756	11_-_134184637_134204971	novel	5	3	0	0	0	3	0	81.4797	39.9287	0	0	0	22.1435	0	60.7042	4.4287	-3.77684	0.0424863	0.813229	ENSG00000151503	NCAPD3
circ_004777	3_-_11809517_11829864	hsa_circ_0002074	12	11	0	1	5	8	1	195.551	146.405	0	10.0468	94.9289	59.0493	15.6009	170.978	35.9252	-2.25074	0.0443837	0.82252	ENSG00000144559	TAMM41
circ_004802	1_+_239492709_239545749	novel	4	16	0	0	1	0	0	65.1837	212.953	0	0	18.9858	0	0	139.068	3.79716	-5.19473	0.00023134	0.0439753	ENSG00000133019	CHRM3
circ_004806	20_-_35044505_35049994	novel	6	7	1	0	0	0	0	97.7756	93.1669	12.6296	0	0	0	0	95.4712	2.52592	-5.24018	0.00139934	0.155511	ENSG00000100991	TRPC4AP
circ_004808	12_+_122777491_122798200	hsa_circ_0029146	0	0	2	7	0	7	17	0	0	25.2592	70.3277	0	51.6681	265.215	0.001	82.494	16.332	0.0451517	0.82252	ENSG00000130783	CCDC62
circ_004818	3_-_27411642_27424152	hsa_circ_0002901	37	42	9	7	6	14	7	602.95	559.001	113.667	70.3277	113.915	103.336	109.206	580.975	102.09	-2.50863	0.000477746	0.0770066	ENSG00000033867	SLC4A7
circ_004851	3_+_172251260_172307501	hsa_circ_0067991	5	14	2	4	1	9	1	81.4797	186.334	25.2592	40.1873	18.9858	66.4305	15.6009	133.907	33.2927	-2.00795	0.0395081	0.780617	ENSG00000075420	FNDC3B
circ_004853	8_-_140800459_140819020	hsa_circ_0085760	3	6	0	1	0	4	0	48.8878	79.8573	0	10.0468	0	29.5247	0	64.3726	7.91429	-3.02391	0.0421225	0.810006	ENSG00000169398	PTK2
circ_004868	1_+_77803270_77815231	hsa_circ_0013008	5	2	1	0	0	0	0	81.4797	26.6191	12.6296	0	0	0	0	54.0494	2.52592	-4.4194	0.0264811	0.653446	ENSG00000180488	MIGA1
circ_004892	1_-_94220258_94231643	hsa_circ_0003310	5	17	1	0	0	0	0	81.4797	226.262	12.6296	0	0	0	0	153.871	2.52592	-5.92877	8.17596e-05	0.0208428	ENSG00000137962	ARHGAP29
circ_004932	17_+_39490557_39492890	novel	0	1	9	10	1	12	4	0	13.3096	113.667	100.468	18.9858	88.574	62.4035	6.65478	76.8196	3.52901	0.0458961	0.82252	ENSG00000167258	CDK12
circ_004976	6_-_99435707_99510230	novel	3	8	0	0	2	0	0	48.8878	106.476	0	0	37.9716	0	0	77.6821	7.59431	-3.35459	0.0338103	0.721991	ENSG00000123552	USP45
circ_005053	4_-_176727778_176729746	hsa_circ_0002942	31	32	0	0	0	0	0	505.174	425.906	0	0	0	0	0	465.54	0.001	-18.8285	1.7905e-09	4.93514e-06	ENSG00000150630	VEGFC
circ_005062	20_+_44479985_44489696	novel	17	12	1	0	0	0	0	277.031	159.715	12.6296	0	0	0	0	218.373	2.52592	-6.43384	6.62749e-06	0.00332185	ENSG00000124120	TTPAL
circ_005070	5_-_33576054_33596060	hsa_circ_0004807	8	7	0	0	0	4	0	130.367	93.1669	0	0	0	29.5247	0	111.767	5.90493	-4.24243	0.00278563	0.230001	ENSG00000151388	ADAMTS12
circ_005077	16_-_17258988_17259498	hsa_circ_0003559	38	47	0	3	7	19	0	619.245	625.549	0	30.1405	132.9	140.242	0	622.397	60.6566	-3.3591	0.00383755	0.271971	ENSG00000103489	XYLT1
circ_005095	11_+_35196746_35210181	hsa_circ_0004395	3	2	0	0	0	0	0	48.8878	26.6191	0	0	0	0	0	37.7535	0.001	-15.2043	0.0244804	0.624075	ENSG00000026508	CD44
circ_005099	2_+_36358904_36396787	hsa_circ_0006294	2	6	0	0	0	3	0	32.5919	79.8573	0	0	0	22.1435	0	56.2246	4.4287	-3.66625	0.0463433	0.825702	ENSG00000150938	CRIM1
circ_005106	8_-_92916929_92954564	hsa_circ_0005643	5	7	0	1	1	0	0	81.4797	93.1669	0	10.0468	18.9858	0	0	87.3233	5.80652	-3.91062	0.00506028	0.314136	ENSG00000205133	TRIQK
circ_005118	6_+_144487548_144511123	hsa_circ_0004327	6	7	0	1	0	5	0	97.7756	93.1669	0	10.0468	0	36.9058	0	95.4712	9.39053	-3.34579	0.0161423	0.521605	ENSG00000152818	UTRN
circ_005133	10_+_114843741_114848737	hsa_circ_0006610	4	2	1	0	0	0	0	65.1837	26.6191	12.6296	0	0	0	0	45.9014	2.52592	-4.18366	0.0394001	0.780285	ENSG00000151553	FAM160B1
circ_005157	11_-_58837015_58844524	novel	4	4	0	0	0	0	0	65.1837	53.2382	0	0	0	0	0	59.211	0.001	-15.8536	0.00387106	0.271971	ENSG00000156689	GLYATL2
circ_005169	19_+_23134080_23136043	hsa_circ_0008122	0	0	8	33	6	9	10	0	0	101.037	331.545	113.915	66.4305	156.009	0.001	153.787	17.2306	0.00181733	0.180063	ENSG00000183850	ZNF730
circ_005198	1_-_46043654_46080750	novel	0	0	2	6	1	11	4	0	0	25.2592	60.2809	18.9858	81.1928	62.4035	0.001	49.6244	15.5988	0.0387315	0.774448	ENSG00000117461	PIK3R3
circ_005204	5_-_94868333_94912976	hsa_circ_0005540	11	11	1	7	1	5	3	179.255	146.405	12.6296	70.3277	18.9858	36.9058	46.8026	162.83	37.1303	-2.1327	0.0213373	0.61496	ENSG00000175471	MCTP1
circ_005208	2_+_213310059_213317356	novel	8	2	0	0	0	1	0	130.367	26.6191	0	0	0	7.38116	0	78.4933	1.47623	-5.73258	0.00651085	0.356103	ENSG00000144451	SPAG16
circ_005245	17_-_37221724_37226452	hsa_circ_0043244	0	1	6	16	5	7	7	0	13.3096	75.7777	160.749	94.9289	51.6681	109.206	6.65478	98.466	3.88716	0.0187883	0.579914	ENSG00000278540	ACACA
circ_005329	22_-_28629552_28629830	hsa_circ_0062709	4	4	1	0	0	0	0	65.1837	53.2382	12.6296	0	0	0	0	59.211	2.52592	-4.55098	0.0136664	0.489149	ENSG00000100154	TTC28
circ_005379	19_-_12714821_12715739	hsa_circ_000262	42	59	12	10	13	17	12	684.429	785.264	151.555	100.468	246.815	125.48	187.21	734.846	162.306	-2.17873	0.00263882	0.221954	ENSG00000105576	TNPO2
circ_005383	22_+_45330603_45332710	hsa_circ_002137	4	6	1	1	0	1	1	65.1837	79.8573	12.6296	10.0468	0	7.38116	15.6009	72.5205	9.13169	-2.98944	0.0137955	0.489149	ENSG00000100376	FAM118A
circ_005404	9_+_116331244_116335074	hsa_circ_0088239	2	4	0	0	0	0	0	32.5919	53.2382	0	0	0	0	0	42.915	0.001	-15.3892	0.0138279	0.489149	ENSG00000182752	PAPPA
circ_005419	4_-_42624536_42627109	hsa_circ_0069621	0	0	4	5	1	6	8	0	0	50.5184	50.2341	18.9858	44.287	124.807	0.001	57.7664	15.8179	0.0326233	0.705251	ENSG00000124406	ATP8A1
circ_005422	16_+_21315311_21317126	hsa_circ_0005287	4	5	0	0	0	0	0	65.1837	66.5478	0	0	0	0	0	65.8658	0.001	-16.0072	0.00233965	0.210099	ENSG00000189149	-
circ_005425	16_+_83032010_83035184	novel	4	2	0	0	0	0	0	65.1837	26.6191	0	0	0	0	0	45.9014	0.001	-15.4863	0.0148089	0.497118	ENSG00000140945	CDH13
circ_005446	6_-_129611533_129618852	hsa_circ_0006887	8	2	0	0	0	0	1	130.367	26.6191	0	0	0	0	15.6009	78.4933	3.12017	-4.65287	0.00720125	0.364679	ENSG00000146376	ARHGAP18
circ_005450	7_+_45648670_45662214	hsa_circ_0080121	0	0	35	13	0	77	12	0	0	442.036	130.609	0	568.35	187.21	0.001	265.641	18.0191	0.00510081	0.315941	ENSG00000164742	ADCY1
circ_005455	17_+_62664548_62664949	hsa_circ_0009052	6	15	2	1	0	9	0	97.7756	199.643	25.2592	10.0468	0	66.4305	0	148.709	20.3473	-2.86959	0.0172329	0.548488	ENSG00000011028	MRC2
circ_005475	4_+_143543509_143543972	hsa_circ_000003	0	1	0	35	14	31	29	0	13.3096	0	351.639	265.801	228.816	452.425	6.65478	259.736	5.28651	0.0117081	0.46974	ENSG00000153147	SMARCA5
circ_005498	11_+_33286413_33328633	hsa_circ_0008887	32	21	1	5	2	6	4	521.47	279.501	12.6296	50.2341	37.9716	44.287	62.4035	400.485	41.5051	-3.27039	0.000163257	0.0333323	ENSG00000110422	HIPK3
circ_005501	3_+_61615276_61623555	novel	3	14	0	0	0	0	0	48.8878	186.334	0	0	0	0	0	117.611	0.001	-16.8437	0.000146697	0.0307585	ENSG00000144724	PTPRG
circ_005525	10_-_68487144_68493570	hsa_circ_0003459	5	4	0	0	0	0	0	81.4797	53.2382	0	0	0	0	0	67.3589	0.001	-16.0396	0.00247225	0.213786	ENSG00000122912	SLC25A16
circ_005534	X_-_54232809_54239099	novel	0	0	4	9	0	13	6	0	0	50.5184	90.4214	0	95.9551	93.6052	0.001	66.1	16.0124	0.0324442	0.702483	ENSG00000196632	WNK3
circ_005536	11_-_85990250_86031611	hsa_circ_0023918	8	16	2	2	2	9	1	130.367	212.953	25.2592	20.0936	37.9716	66.4305	15.6009	171.66	33.0712	-2.37591	0.0137944	0.489149	ENSG00000073921	PICALM
circ_005548	6_+_57152221_57161152	hsa_circ_0002638	7	10	2	4	0	3	0	114.072	133.096	25.2592	40.1873	0	22.1435	0	123.584	17.518	-2.81858	0.0135335	0.489149	ENSG00000112200	ZNF451
circ_005554	11_+_19976747_19984247	novel	20	30	0	0	0	0	0	325.919	399.287	0	0	0	0	0	362.603	0.001	-18.468	1.41427e-08	3.24846e-05	ENSG00000166833	NAV2
circ_005647	3_+_156694020_156696025	hsa_circ_0006999	22	40	10	5	1	14	2	358.511	532.382	126.296	50.2341	18.9858	103.336	31.2017	445.446	66.0108	-2.75448	0.00182265	0.180063	ENSG00000163659	TIPARP
circ_005655	2_-_101059421_101068503	novel	4	5	2	0	0	0	0	65.1837	66.5478	25.2592	0	0	0	0	65.8658	5.05184	-3.70465	0.0270476	0.659183	ENSG00000204634	TBC1D8
circ_005665	3_-_133628362_133640170	novel	2	3	0	0	0	0	0	32.5919	39.9287	0	0	0	0	0	36.2603	0.001	-15.1461	0.0243908	0.624075	ENSG00000163781	TOPBP1
circ_005676	1_+_93210850_93214966	novel	4	2	0	0	0	0	0	65.1837	26.6191	0	0	0	0	0	45.9014	0.001	-15.4863	0.014807	0.497118	ENSG00000122483	CCDC18
circ_005678	21_+_46385832_46391376	novel	1	5	0	0	0	0	0	16.2959	66.5478	0	0	0	0	0	41.4219	0.001	-15.3381	0.0279819	0.659183	ENSG00000160299	PCNT
circ_005686	12_+_100733774_100740105	novel	3	3	0	0	0	0	0	48.8878	39.9287	0	0	0	0	0	44.4082	0.001	-15.4385	0.0125108	0.47697	ENSG00000151572	ANO4
circ_005695	8_-_18799295_18804898	hsa_circ_0004458	111	125	44	28	8	64	5	1808.85	1663.69	555.703	281.311	151.886	472.394	78.0043	1736.27	307.86	-2.49565	0.00275167	0.228447	ENSG00000156011	PSD3
circ_005696	17_-_61847101_61859907	novel	0	0	7	5	0	7	6	0	0	88.4073	50.2341	0	51.6681	93.6052	0.001	56.7829	15.7932	0.0460454	0.823054	ENSG00000136492	BRIP1
circ_005699	21_-_25891722_25911962	hsa_circ_0007556	4	6	1	2	1	0	0	65.1837	79.8573	12.6296	20.0936	18.9858	0	0	72.5205	10.3418	-2.8099	0.0319643	0.701654	ENSG00000142192	APP
circ_005703	9_+_20819796_20823115	hsa_circ_0003295	0	0	21	12	1	17	4	0	0	265.222	120.562	18.9858	125.48	62.4035	0.001	118.531	16.8549	0.00743533	0.370589	ENSG00000188352	FOCAD
circ_005722	10_+_31461037_31461237	hsa_circ_0002140	0	0	5	2	1	18	2	0	0	63.1481	20.0936	18.9858	132.861	31.2017	0.001	53.258	15.7007	0.0492366	0.845549	ENSG00000148516	ZEB1
circ_005735	8_+_93922016_94020460	novel	1	4	0	0	0	0	0	16.2959	53.2382	0	0	0	0	0	34.7671	0.001	-15.0854	0.0458373	0.82252	ENSG00000164951	PDP1
circ_005752	6_+_73722289_73736508	hsa_circ_0008816	3	2	0	0	0	0	0	48.8878	26.6191	0	0	0	0	0	37.7535	0.001	-15.2043	0.0244763	0.624075	ENSG00000156535	CD109
circ_005775	11_+_65503729_65505019	hsa_circ_0005915	10	13	0	0	3	0	0	162.959	173.024	0	0	56.9573	0	0	167.992	11.3915	-3.88236	0.00296679	0.237714	ENSG00000251562	-
circ_005821	17_-_4066447_4072756	hsa_circ_0004767	8	22	3	6	1	8	5	130.367	292.81	37.8888	60.2809	18.9858	59.0493	78.0043	211.589	50.8418	-2.05718	0.0203994	0.606229	ENSG00000074755	ZZEF1
circ_005822	8_-_81025220_81030089	hsa_circ_0005438	4	4	0	0	0	0	0	65.1837	53.2382	0	0	0	0	0	59.211	0.001	-15.8536	0.00387204	0.271971	ENSG00000076641	PAG1
circ_005834	2_+_33300451_33315269	hsa_circ_0053933	3	3	0	0	0	0	0	48.8878	39.9287	0	0	0	0	0	44.4082	0.001	-15.4385	0.0125041	0.47697	ENSG00000049323	LTBP1
circ_005851	5_+_14270825_14336727	hsa_circ_0006674	3	4	1	1	0	1	0	48.8878	53.2382	12.6296	10.0468	0	7.38116	0	51.063	6.01152	-3.08648	0.0309553	0.701086	ENSG00000038382	TRIO
circ_005858	2_+_206279540_206297373	hsa_circ_0002141	3	6	0	2	0	0	0	48.8878	79.8573	0	20.0936	0	0	0	64.3726	4.01873	-4.00164	0.0263939	0.652095	ENSG00000204186	ZDBF2
circ_005861	9_+_116219937_116271416	hsa_circ_0088222	3	3	0	0	0	0	0	48.8878	39.9287	0	0	0	0	0	44.4082	0.001	-15.4385	0.0125015	0.47697	ENSG00000182752	PAPPA
circ_005877	10_+_31373018_31387266	hsa_circ_002044	2	2	17	69	2	114	27	32.5919	26.6191	214.703	693.23	37.9716	841.453	421.223	29.6055	441.716	3.89918	0.0115165	0.466129	ENSG00000148516	ZEB1
circ_005897	2_+_109329224_109347949	hsa_circ_0003523	8	9	1	0	0	3	0	130.367	119.786	12.6296	0	0	22.1435	0	125.077	6.95462	-4.1687	0.00150298	0.161502	ENSG00000172985	SH3RF3
circ_005909	9_-_33948374_33953474	hsa_circ_0003496	0	0	1	25	37	9	11	0	0	12.6296	251.17	702.474	66.4305	171.61	0.001	240.863	17.8779	0.0054817	0.327039	ENSG00000137073	UBAP2
circ_005915	6_+_158267234_158314268	novel	0	1	19	5	4	5	4	0	13.3096	239.963	50.2341	75.9431	36.9058	62.4035	6.65478	93.0898	3.80616	0.0421885	0.810342	ENSG00000130338	TULP4
circ_005927	6_+_108854225_108876350	novel	5	6	1	1	2	3	0	81.4797	79.8573	12.6296	10.0468	37.9716	22.1435	0	80.6685	16.5583	-2.28445	0.0483736	0.845549	ENSG00000118690	ARMC2
circ_005942	5_-_79439010_79457018	hsa_circ_0006916	5	9	39	98	7	252	127	81.4797	119.786	492.555	984.588	132.9	1860.05	1981.31	100.633	1090.28	3.43753	0.011685	0.469493	ENSG00000152413	HOMER1
circ_005951	4_-_150798081_150817257	hsa_circ_0008618	11	11	1	0	3	11	0	179.255	146.405	12.6296	0	56.9573	81.1928	0	162.83	30.1559	-2.43285	0.0433717	0.819244	ENSG00000198589	LRBA
circ_005978	2_+_159745770_159759335	novel	3	3	0	0	0	0	0	48.8878	39.9287	0	0	0	0	0	44.4082	0.001	-15.4385	0.0124964	0.47697	ENSG00000136536	MARCHF7
circ_006003	1_-_235470850_235494828	hsa_circ_0017069	0	1	11	10	2	5	8	0	13.3096	138.926	100.468	37.9716	36.9058	124.807	6.65478	87.8156	3.72202	0.0350061	0.736545	ENSG00000162885	B3GALNT2
circ_006014	1_+_203720549_203721410	hsa_circ_0016101	3	8	1	0	0	2	0	48.8878	106.476	12.6296	0	0	14.7623	0	77.6821	5.47839	-3.82576	0.00858892	0.39325	ENSG00000058668	ATP2B4
circ_006016	20_+_35801491_35858381	hsa_circ_0060143	0	0	3	14	0	9	6	0	0	37.8888	140.655	0	66.4305	93.6052	0.001	67.716	16.0472	0.039229	0.780285	ENSG00000025293	PHF20
circ_006033	13_-_30280063_30283791	hsa_circ_0008651	9	5	1	0	0	3	4	146.663	66.5478	12.6296	0	0	22.1435	62.4035	106.606	19.4353	-2.45553	0.0408872	0.795885	ENSG00000102781	KATNAL1
circ_006041	16_-_47109483_47129364	hsa_circ_0039236	0	0	5	25	0	118	9	0	0	63.1481	251.17	0	870.977	140.408	0.001	265.141	18.0164	0.0100294	0.43032	ENSG00000171208	NETO2
circ_006142	1_+_220579354_220618755	hsa_circ_0016521	0	0	37	29	0	24	10	0	0	467.296	291.358	0	177.148	156.009	0.001	218.362	17.7364	0.00526943	0.320504	ENSG00000116141	MARK1
circ_006213	1_-_56511976_56537112	hsa_circ_0009049	39	75	0	1	0	2	0	635.541	998.217	0	10.0468	0	14.7623	0	816.879	4.96183	-7.36311	5.42538e-10	1.86925e-06	ENSG00000162407	PLPP3
circ_006217	16_+_15502042_15515428	hsa_circ_0002418	5	2	0	0	0	1	0	81.4797	26.6191	0	0	0	7.38116	0	54.0494	1.47623	-5.19429	0.0257024	0.642884	ENSG00000166780	BMERB1
circ_006290	7_+_116699071_116700284	hsa_circ_0082002	2	1	16	10	12	12	7	32.61	13.31	118.09	155.98	151.53	120.55	132.88	22.96	135.806	2.56435	0.0399684	0.78521	ENSG00000105976	MET
circ_006310	1_-_114717863_114749904	novel	4	1	0	0	0	0	0	65.1837	13.3096	0	0	0	0	0	39.2466	0.001	-15.2603	0.0321519	0.701654	ENSG00000009307	CSDE1
circ_006322	12_+_69755384_69756663	novel	0	1	0	10	9	23	18	0	13.3096	0	100.468	170.872	169.767	280.816	6.65478	144.385	4.43938	0.0307011	0.697048	ENSG00000127328	RAB3IP
circ_006356	4_+_95104408_95131512	hsa_circ_0070476	2	3	112	97	5	4	84	32.5919	39.9287	1414.52	974.541	94.9289	29.5247	1310.47	36.2603	764.797	4.39862	0.0154719	0.510629	ENSG00000138696	BMPR1B
circ_006417	2_-_196271193_196308085	hsa_circ_0057582	22	14	0	0	0	0	0	358.511	186.334	0	0	0	0	0	272.422	0.001	-18.0555	2.50365e-07	0.000313674	ENSG00000138411	HECW2
circ_006436	4_+_61934840_61948276	hsa_circ_0069863	0	0	10	14	7	14	37	0	0	126.296	140.655	132.9	103.336	577.232	0.001	216.084	17.7212	0.00120843	0.143505	ENSG00000150471	ADGRL3
circ_006439	15_+_59030804_59031702	hsa_circ_0001982	25	43	19	7	6	8	0	407.398	572.311	239.963	70.3277	113.915	59.0493	0	489.855	96.6509	-2.3415	0.0188508	0.580005	ENSG00000157450	RNF111
circ_006442	9_+_72202571_72213991	novel	10	13	0	0	0	0	0	162.959	173.024	0	0	0	0	0	167.992	0.001	-17.358	4.07843e-06	0.00244378	ENSG00000119125	GDA
circ_006457	21_-_14853274_14857708	hsa_circ_0003151	6	7	0	0	0	1	1	97.7756	93.1669	0	0	0	7.38116	15.6009	95.4712	4.59641	-4.37649	0.00324629	0.250949	ENSG00000235609	-
circ_006472	4_+_54267289_54270748	novel	4	3	0	0	0	0	0	65.1837	39.9287	0	0	0	0	0	52.5562	0.001	-15.6816	0.0069363	0.356103	ENSG00000134853	PDGFRA
circ_006489	3_-_68998011_69004482	hsa_circ_0066499	2	4	0	0	0	0	0	32.5919	53.2382	0	0	0	0	0	42.915	0.001	-15.3892	0.0138396	0.489149	ENSG00000163378	EOGT
circ_006527	3_-_13351879_13354107	novel	0	0	8	1	7	5	3	0	0	101.037	10.0468	132.9	36.9058	46.8026	0.001	65.5385	16.0001	0.033755	0.721792	ENSG00000132182	NUP210
circ_006558	11_+_119273868_119274953	hsa_circ_002007	13	20	0	4	0	9	1	211.847	266.191	0	40.1873	0	66.4305	15.6009	239.019	24.4437	-3.28959	0.00250309	0.214931	ENSG00000110395	CBL
circ_006588	3_+_141512163_141540609	hsa_circ_0067582	12	15	3	1	0	3	8	195.551	199.643	37.8888	10.0468	0	22.1435	124.807	197.597	38.9772	-2.34186	0.035236	0.738001	ENSG00000155903	RASA2
circ_006603	14_+_61738087_61745817	novel	4	1	0	0	0	0	0	65.1837	13.3096	0	0	0	0	0	39.2466	0.001	-15.2603	0.0321528	0.701654	ENSG00000100644	HIF1A
circ_006604	13_+_77744283_77753358	novel	0	0	2	12	18	49	5	0	0	25.2592	120.562	341.744	361.677	78.0043	0.001	185.449	17.5007	0.0036149	0.267124	ENSG00000139737	SLAIN1
circ_006605	3_-_125019262_125029488	hsa_circ_0006617	6	4	2	0	1	1	0	97.7756	53.2382	25.2592	0	18.9858	7.38116	0	75.5069	10.3252	-2.87043	0.0374692	0.762188	ENSG00000173706	HEG1
circ_006608	X_-_53595187_53607699	hsa_circ_0005518	0	0	0	12	10	1	8	0	0	0	120.562	189.858	7.38116	124.807	0.001	88.5215	16.4337	0.0483918	0.845549	ENSG00000086758	HUWE1
circ_006640	2_-_140442504_140444679	novel	3	2	0	0	0	0	0	48.8878	26.6191	0	0	0	0	0	37.7535	0.001	-15.2043	0.0244601	0.624075	ENSG00000168702	LRP1B
circ_006656	22_+_29636751_29642285	hsa_circ_0005386	20	17	4	9	3	3	1	325.919	226.262	50.5184	90.4214	56.9573	22.1435	15.6009	276.091	47.1283	-2.55048	0.00450145	0.291689	ENSG00000186575	NF2
circ_006676	5_-_138011008_138021197	novel	7	0	0	0	0	0	0	114.072	0	0	0	0	0	0	57.0358	0.001	-15.7996	0.0274797	0.659183	ENSG00000031003	FAM13B
circ_006683	12_+_411747_438554	novel	0	1	1	13	2	12	22	0	13.3096	12.6296	130.609	37.9716	88.574	343.219	6.65478	122.601	4.20343	0.0423982	0.813229	ENSG00000120647	CCDC77
circ_006692	2_+_119920069_119934958	hsa_circ_0056245	1	1	23	26	0	12	13	16.2959	13.3096	290.481	261.217	0	88.574	202.811	14.8027	168.617	3.50981	0.0402329	0.787599	ENSG00000088179	PTPN4
circ_006704	5_+_61490786_61494410	novel	3	4	0	0	0	0	0	48.8878	53.2382	0	0	0	0	0	51.063	0.001	-15.64	0.00674213	0.356103	ENSG00000130449	ZSWIM6
circ_006708	21_-_32368403_32375483	hsa_circ_0005457	3	5	0	0	0	0	0	48.8878	66.5478	0	0	0	0	0	57.7178	0.001	-15.8167	0.00405581	0.273497	ENSG00000142207	URB1
circ_006710	19_+_47718509_47736533	hsa_circ_0051697	2	5	0	0	0	0	0	32.5919	66.5478	0	0	0	0	0	49.5698	0.001	-15.5972	0.00832649	0.389756	ENSG00000024422	EHD2
circ_006713	12_+_110518676_110519916	novel	2	5	0	0	0	0	0	32.5919	66.5478	0	0	0	0	0	49.5698	0.001	-15.5972	0.00831984	0.389756	ENSG00000151164	RAD9B
circ_006732	17_+_42610108_42659552	novel	0	0	14	12	100	0	8	0	0	176.815	120.562	1898.58	0	124.807	0.001	464.152	18.8242	0.0103516	0.439332	ENSG00000131462	TUBG1
circ_006750	9_-_36246031_36249397	hsa_circ_0087009	0	0	4	9	2	7	4	0	0	50.5184	90.4214	37.9716	51.6681	62.4035	0.001	58.5966	15.8385	0.0199656	0.603413	ENSG00000159921	GNE
circ_006770	12_-_49097566_49098105	hsa_circ_0004602	8	20	4	3	4	7	0	130.367	266.191	50.5184	30.1405	75.9431	51.6681	0	198.279	41.654	-2.25101	0.0204487	0.606229	ENSG00000139636	LMBR1L
circ_006789	3_-_71015549_71047095	hsa_circ_0066529	7	10	0	0	0	0	0	114.072	133.096	0	0	0	0	0	123.584	0.001	-16.9151	4.13862e-05	0.0134838	ENSG00000114861	FOXP1
circ_006805	4_-_102304317_102315830	hsa_circ_0002782	30	30	0	4	0	8	0	488.878	399.287	0	40.1873	0	59.0493	0	444.082	19.8473	-4.48381	0.00014743	0.0307585	ENSG00000138821	SLC39A8
circ_006812	X_+_48575168_48577109	hsa_circ_0008399	3	7	0	0	0	0	0	48.8878	93.1669	0	0	0	0	0	71.0273	0.001	-16.1161	0.00168633	0.16919	ENSG00000102317	RBM3
circ_006825	11_-_65894014_65897006	novel	16	14	0	1	2	0	0	260.735	186.334	0	10.0468	37.9716	0	0	223.534	9.60368	-4.54077	0.000214372	0.041906	ENSG00000175592	FOSL1
circ_006868	12_+_64080286_64097375	novel	2	4	0	0	0	0	0	32.5919	53.2382	0	0	0	0	0	42.915	0.001	-15.3892	0.013837	0.489149	ENSG00000196935	SRGAP1
circ_006870	7_+_138576373_138579532	hsa_circ_0082600	0	0	6	10	5	23	6	0	0	75.7777	100.468	94.9289	169.767	93.6052	0.001	106.909	16.706	0.00260312	0.22145	ENSG00000122779	TRIM24
circ_006874	14_-_96341522_96347341	hsa_circ_0002223	3	9	70	45	20	72	6	48.8878	119.786	884.073	452.107	379.716	531.444	93.6052	84.3369	468.189	2.47285	0.0384822	0.774448	ENSG00000066739	ATG2B
circ_006884	3_+_50640366_50642332	hsa_circ_0065871	3	6	0	0	0	0	0	48.8878	79.8573	0	0	0	0	0	64.3726	0.001	-15.9742	0.00264755	0.221954	ENSG00000114738	MAPKAPK3
circ_006902	3_+_172295363_172310881	hsa_circ_0067997	5	7	1	0	0	2	1	81.4797	93.1669	12.6296	0	0	14.7623	15.6009	87.3233	8.59856	-3.3442	0.00766277	0.372512	ENSG00000075420	FNDC3B
circ_006919	7_+_17309936_17340228	novel	6	8	0	0	0	0	1	97.7756	106.476	0	0	0	0	15.6009	102.126	3.12017	-5.03258	0.000718094	0.102553	ENSG00000106546	AHR
circ_006931	5_+_72855774_72865729	hsa_circ_0007174	18	7	3	0	0	0	4	293.327	93.1669	37.8888	0	0	0	62.4035	193.247	20.0585	-3.26816	0.0104357	0.440858	ENSG00000083312	TNPO1
circ_006948	9_+_72162037_72213991	novel	2	3	0	0	0	0	0	32.5919	39.9287	0	0	0	0	0	36.2603	0.001	-15.1461	0.0243965	0.624075	ENSG00000119125	GDA
circ_006955	14_-_24210348_24211829	hsa_circ_0031357	0	0	5	9	4	1	6	0	0	63.1481	90.4214	75.9431	7.38116	93.6052	0.001	66.0998	16.0124	0.0279844	0.659183	ENSG00000254505	CHMP4A
circ_007007	5_-_65170617_65197151	hsa_circ_0008667	14	9	0	1	0	10	0	228.143	119.786	0	10.0468	0	73.8116	0	173.965	16.7717	-3.37469	0.0133057	0.489149	ENSG00000049192	ADAMTS6
circ_007036	6_-_116645714_116660846	hsa_circ_0077705	2	4	16	30	4	35	33	32.5919	53.2382	202.074	301.405	75.9431	258.341	514.829	42.915	270.518	2.65617	0.0321261	0.701654	ENSG00000153975	ZUP1
circ_007052	2_+_237510574_237527516	novel	4	2	0	0	0	0	0	65.1837	26.6191	0	0	0	0	0	45.9014	0.001	-15.4863	0.0147984	0.497118	ENSG00000115648	MLPH
circ_007061	1_+_162576777_162600903	hsa_circ_0007398	3	4	0	0	0	0	0	48.8878	53.2382	0	0	0	0	0	51.063	0.001	-15.64	0.00673741	0.356103	ENSG00000117143	UAP1
circ_007078	2_-_55222235_55222493	novel	2	4	0	0	0	0	0	32.5919	53.2382	0	0	0	0	0	42.915	0.001	-15.3892	0.0138414	0.489149	ENSG00000162994	CLHC1
circ_007105	12_-_11047020_11121180	hsa_circ_0008221	20	7	5	6	0	7	3	325.919	93.1669	63.1481	60.2809	0	51.6681	46.8026	209.543	44.3799	-2.23927	0.0245132	0.624075	ENSG00000212127	TAS2R14
circ_007107	3_+_136026832_136049361	hsa_circ_0067450	3	2	0	0	0	0	0	48.8878	26.6191	0	0	0	0	0	37.7535	0.001	-15.2043	0.0244517	0.624075	ENSG00000073711	PPP2R3A
circ_007130	12_+_77940319_78021862	hsa_circ_0008509	39	63	0	6	0	0	3	635.541	838.502	0	60.2809	0	0	46.8026	737.022	21.4167	-5.1049	1.06323e-05	0.00450859	ENSG00000067798	NAV3
circ_007154	11_+_20062307_20080209	novel	4	12	0	0	0	0	0	65.1837	159.715	0	0	0	0	0	112.449	0.001	-16.7789	0.00013922	0.0297101	ENSG00000166833	NAV2
circ_007180	11_+_108256215_108267342	novel	4	4	0	0	0	0	0	65.1837	53.2382	0	0	0	0	0	59.211	0.001	-15.8536	0.0038716	0.271971	ENSG00000149311	ATM
circ_007184	19_-_2078140_2078679	novel	4	3	0	0	0	0	0	65.1837	39.9287	0	0	0	0	0	52.5562	0.001	-15.6816	0.00693782	0.356103	ENSG00000172081	MOB3A
circ_007209	9_-_86033282_86040868	novel	0	0	0	3	9	23	7	0	0	0	30.1405	170.872	169.767	109.206	0.001	95.9971	16.5507	0.0276985	0.659183	ENSG00000135052	GOLM1
circ_007218	6_+_159991184_160010785	novel	10	6	0	0	0	5	0	162.959	79.8573	0	0	0	36.9058	0	121.408	7.38116	-4.03988	0.00607435	0.34705	ENSG00000197081	IGF2R
circ_007241	12_-_104120400_104123423	novel	0	0	7	5	1	6	2	0	0	88.4073	50.2341	18.9858	44.287	31.2017	0.001	46.6232	15.5088	0.0492148	0.845549	ENSG00000120837	NFYB
circ_007266	8_-_61661806_61684188	hsa_circ_0006519	10	7	1	0	0	3	0	162.959	93.1669	12.6296	0	0	22.1435	0	128.063	6.95462	-4.20274	0.00171172	0.170325	ENSG00000198363	ASPH
circ_007297	12_-_6655638_6656798	novel	8	4	0	0	1	2	0	130.367	53.2382	0	0	18.9858	14.7623	0	91.8028	6.74962	-3.76566	0.0100651	0.430784	ENSG00000111653	ING4
circ_007301	3_-_105734009_105776542	hsa_circ_0066725	8	4	1	0	0	0	0	130.367	53.2382	12.6296	0	0	0	0	91.8028	2.52592	-5.18366	0.00206665	0.195528	ENSG00000114423	CBLB
circ_007395	1_+_117402186_117414831	hsa_circ_001812	1	0	12	86	137	121	43	16.2959	0	151.555	864.026	2601.05	893.121	670.837	8.14797	1036.12	6.99053	0.000129919	0.0291134	ENSG00000198162	MAN1A2
circ_007409	2_+_33257284_33280158	novel	9	13	1	2	0	0	0	146.663	173.024	12.6296	20.0936	0	0	0	159.844	6.54465	-4.6102	0.000140127	0.0297101	ENSG00000049323	LTBP1
circ_007428	19_+_48904347_48905885	hsa_circ_0007568	2	3	0	0	0	0	0	32.5919	39.9287	0	0	0	0	0	36.2603	0.001	-15.1461	0.0243937	0.624075	ENSG00000104805	NUCB1
circ_007452	3_-_27344272_27352919	hsa_circ_0003925	9	11	0	2	0	0	0	146.663	146.405	0	20.0936	0	0	0	146.534	4.01873	-5.18836	0.000347628	0.0606435	ENSG00000163491	NEK10
circ_007466	5_+_14316513_14336727	hsa_circ_0005260	110	132	19	13	20	35	18	1792.55	1756.86	239.963	130.609	379.716	258.341	280.816	1774.71	257.889	-2.78276	7.83193e-05	0.0204341	ENSG00000038382	TRIO
circ_007508	14_-_52038747_52060356	novel	3	2	0	0	0	0	0	48.8878	26.6191	0	0	0	0	0	37.7535	0.001	-15.2043	0.02445	0.624075	ENSG00000087303	NID2
circ_007525	5_-_158777413_158796475	hsa_circ_0074816	4	6	0	0	0	0	0	65.1837	79.8573	0	0	0	0	0	72.5205	0.001	-16.1461	0.0013958	0.155511	ENSG00000164330	EBF1
circ_007526	17_-_29666867_29703062	novel	0	0	3	7	5	0	6	0	0	37.8888	70.3277	94.9289	0	93.6052	0.001	59.3501	15.857	0.0467493	0.830005	ENSG00000141298	SSH2
circ_007532	2_+_54466953_54469986	novel	4	10	0	0	0	0	0	65.1837	133.096	0	0	0	0	0	99.1396	0.001	-16.5972	0.000278209	0.0501194	ENSG00000115306	SPTBN1
circ_007542	20_-_35739393_35740597	novel	6	2	0	0	0	0	0	97.7756	26.6191	0	0	0	0	0	62.1974	0.001	-15.9246	0.0057878	0.337884	ENSG00000131051	RBM39
circ_007544	10_-_63453396_63455089	hsa_circ_0005658	3	3	0	0	1	0	0	48.8878	39.9287	0	0	18.9858	0	0	44.4082	3.79716	-3.54784	0.0383366	0.772986	ENSG00000171988	JMJD1C
circ_007545	15_+_57231152_57253468	novel	0	0	7	15	0	2	17	0	0	88.4073	150.702	0	14.7623	265.215	0.001	103.817	16.6637	0.0339407	0.723386	ENSG00000140262	TCF12
circ_007567	8_+_6455143_6480876	novel	6	5	0	0	0	0	0	97.7756	66.5478	0	0	0	0	0	82.1617	0.001	-16.3262	0.00087131	0.111778	ENSG00000147316	MCPH1
circ_007568	20_+_17969801_17970130	novel	2	9	0	0	0	0	0	32.5919	119.786	0	0	0	0	0	76.1889	0.001	-16.2173	0.00160764	0.165341	ENSG00000125871	MGME1
circ_007569	8_+_68017846_68090715	novel	1	7	0	0	0	0	0	16.2959	93.1669	0	0	0	0	0	54.7314	0.001	-15.7401	0.0114448	0.464583	ENSG00000046889	PREX2
circ_007570	1_-_53594108_53594990	hsa_circ_0003946	4	5	0	0	0	0	0	65.1837	66.5478	0	0	0	0	0	65.8658	0.001	-16.0072	0.0023408	0.210099	ENSG00000174332	GLIS1
circ_007581	16_-_87419783_87460131	novel	0	0	15	9	4	1	6	0	0	189.444	90.4214	75.9431	7.38116	93.6052	0.001	91.359	16.4793	0.0169726	0.541454	ENSG00000140948	ZCCHC14
circ_007588	3_-_43576692_43580472	novel	1	5	0	0	0	0	0	16.2959	66.5478	0	0	0	0	0	41.4219	0.001	-15.3381	0.0279808	0.659183	ENSG00000160746	ANO10
circ_007591	7_-_158759486_158764853	hsa_circ_002142	102	86	21	12	9	23	27	1662.19	1144.62	265.222	120.562	170.872	169.767	421.223	1403.4	229.529	-2.61218	0.000528458	0.0813737	ENSG00000117868	ESYT2
circ_007597	4_+_51848205_51877854	novel	4	3	0	0	0	0	0	65.1837	39.9287	0	0	0	0	0	52.5562	0.001	-15.6816	0.00693339	0.356103	ENSG00000109184	DCUN1D4
circ_007599	20_-_47249287_47276795	hsa_circ_0060607	7	0	0	0	0	0	0	114.072	0	0	0	0	0	0	57.0358	0.001	-15.7996	0.0274734	0.659183	ENSG00000101040	ZMYND8
circ_007610	X_-_138822769_138827255	novel	1	5	0	0	0	0	0	16.2959	66.5478	0	0	0	0	0	41.4219	0.001	-15.3381	0.0279802	0.659183	ENSG00000129682	FGF13
circ_007618	12_+_12908243_12909171	hsa_circ_0025506	4	3	0	0	1	0	0	65.1837	39.9287	0	0	18.9858	0	0	52.5562	3.79716	-3.79087	0.0245195	0.624075	ENSG00000013588	GPRC5A
circ_007620	5_+_120685954_120715811	novel	3	6	0	0	0	0	0	48.8878	79.8573	0	0	0	0	0	64.3726	0.001	-15.9742	0.00264931	0.221954	ENSG00000184838	PRR16
circ_007626	20_+_3907926_3910830	novel	4	6	0	0	0	1	0	65.1837	79.8573	0	0	0	7.38116	0	72.5205	1.47623	-5.6184	0.005031	0.313079	ENSG00000125779	PANK2
circ_007645	4_+_147857553_147881932	hsa_circ_0071106	15	33	0	0	5	3	0	244.439	439.215	0	0	94.9289	22.1435	0	341.827	23.4145	-3.86779	0.00195302	0.189546	ENSG00000071205	ARHGAP10
circ_007677	2_-_101027383_101033758	hsa_circ_0004471	3	4	1	0	0	0	0	48.8878	53.2382	12.6296	0	0	0	0	51.063	2.52592	-4.3374	0.0216399	0.619355	ENSG00000204634	TBC1D8
circ_007709	5_-_94868333_94873241	novel	1	5	0	0	0	0	0	16.2959	66.5478	0	0	0	0	0	41.4219	0.001	-15.3381	0.0279699	0.659183	ENSG00000175471	MCTP1
circ_007715	10_+_127052681_127061776	hsa_circ_0020460	0	0	2	9	4	2	4	0	0	25.2592	90.4214	75.9431	14.7623	62.4035	0.001	53.7579	15.7142	0.0405627	0.790685	ENSG00000150760	DOCK1
circ_007736	18_+_8076455_8088851	hsa_circ_0006114	18	14	0	0	0	0	0	293.327	186.334	0	0	0	0	0	239.83	0.001	-17.8717	4.92689e-07	0.000550581	ENSG00000173482	PTPRM
circ_007756	4_-_119594170_119607297	novel	3	2	0	0	0	0	0	48.8878	26.6191	0	0	0	0	0	37.7535	0.001	-15.2043	0.0244598	0.624075	ENSG00000138735	PDE5A
circ_007757	1_-_93567279_93567851	hsa_circ_0006427	33	47	0	0	0	0	0	537.766	625.549	0	0	0	0	0	581.657	0.001	-19.1498	2.78088e-10	1.09499e-06	ENSG00000137936	BCAR3
circ_007802	7_-_29923956_29955360	novel	3	8	0	0	0	1	0	48.8878	106.476	0	0	0	7.38116	0	77.6821	1.47623	-5.71759	0.00403645	0.273497	ENSG00000136193	SCRN1
circ_007809	9_-_112262435_112297916	hsa_circ_0008192	18	34	4	5	3	10	7	293.327	452.525	50.5184	50.2341	56.9573	73.8116	109.206	372.926	68.1455	-2.4522	0.00191947	0.186948	ENSG00000119314	PTBP3
circ_007874	1_+_241866585_241867055	novel	2	5	0	0	0	1	0	32.5919	66.5478	0	0	0	7.38116	0	49.5698	1.47623	-5.06947	0.0227951	0.624075	ENSG00000174371	EXO1
circ_007909	14_+_69769511_69770042	hsa_circ_000178	8	8	0	3	0	0	0	130.367	106.476	0	30.1405	0	0	0	118.422	6.02809	-4.29609	0.0018884	0.185232	ENSG00000100650	SRSF5
circ_007910	4_-_148435104_148436862	hsa_circ_0071127	19	10	0	0	7	0	0	309.623	133.096	0	0	132.9	0	0	221.359	26.5801	-3.05797	0.0402655	0.787677	ENSG00000151623	NR3C2
circ_007926	8_+_11808794_11838573	novel	3	0	7	27	26	33	13	48.8878	0	88.4073	271.264	493.63	243.578	202.811	24.4439	259.938	3.41062	0.0163816	0.5281	ENSG00000079459	FDFT1
circ_007948	1_+_113952766_113968648	hsa_circ_0013619	3	3	0	0	0	0	0	48.8878	39.9287	0	0	0	0	0	44.4082	0.001	-15.4385	0.0124952	0.47697	ENSG00000163349	HIPK1
circ_007957	6_-_98899268_98927822	hsa_circ_0077417	0	0	8	7	0	13	12	0	0	101.037	70.3277	0	95.9551	187.21	0.001	90.906	16.4721	0.0210626	0.61496	ENSG00000112234	FBXL4
circ_007972	9_+_96458379_96471094	hsa_circ_0087631	0	0	2	2	36	3	2	0	0	25.2592	20.0936	683.488	22.1435	31.2017	0.001	156.437	17.2552	0.034274	0.727808	ENSG00000130956	HABP4
circ_008010	12_+_20875235_20883602	novel	2	4	0	0	0	0	0	32.5919	53.2382	0	0	0	0	0	42.915	0.001	-15.3892	0.0138459	0.489149	ENSG00000111700	SLCO1B3
circ_008013	3_-_128082483_128087798	hsa_circ_000694	2	4	31	15	15	15	14	32.5919	53.2382	391.518	150.702	284.787	110.717	218.412	42.915	231.227	2.42976	0.038671	0.774448	ENSG00000175792	RUVBL1
circ_008079	3_-_125277726_125279247	hsa_circ_0006095	8	8	0	1	0	2	0	130.367	106.476	0	10.0468	0	14.7623	0	118.422	4.96183	-4.57692	0.000766687	0.104983	ENSG00000163848	ZNF148
circ_008080	13_-_63990096_64034537	hsa_circ_0030388	8	11	0	0	2	0	0	130.367	146.405	0	0	37.9716	0	0	138.386	7.59431	-4.18764	0.00196483	0.190024	ENSG00000227674	-
circ_008083	X_-_338604_361590	hsa_circ_0089775	0	0	1	3	32	21	2	0	0	12.6296	30.1405	607.545	155.004	31.2017	0.001	167.304	17.3521	0.0198968	0.602656	ENSG00000167393	PPP2R3B
circ_008113	18_-_346295_357522	novel	16	22	0	0	0	0	0	260.735	292.81	0	0	0	0	0	276.773	0.001	-18.0783	1.29807e-07	0.000189927	ENSG00000158270	COLEC12
circ_008118	17_-_21017942_21021226	hsa_circ_0042471	5	12	0	3	0	2	1	81.4797	159.715	0	30.1405	0	14.7623	15.6009	120.597	12.1007	-3.31703	0.00540899	0.324104	ENSG00000124422	USP22
circ_008128	3_-_67495798_67520634	hsa_circ_0008490	10	12	1	1	0	1	0	162.959	159.715	12.6296	10.0468	0	7.38116	0	161.337	6.01152	-4.7462	6.36679e-05	0.0181561	ENSG00000172340	SUCLG2
circ_008138	22_-_27853513_27860241	novel	14	9	4	3	5	2	1	228.143	119.786	50.5184	30.1405	94.9289	14.7623	15.6009	173.965	41.1902	-2.07842	0.0331224	0.711577	ENSG00000180957	PITPNB
circ_008156	14_-_89924513_89932627	novel	2	5	1	0	0	2	0	32.5919	66.5478	12.6296	0	0	14.7623	0	49.5698	5.47839	-3.17764	0.0436584	0.821404	ENSG00000140025	EFCAB11
circ_008157	17_+_32369299_32373457	novel	2	4	0	1	0	0	0	32.5919	53.2382	0	10.0468	0	0	0	42.915	2.00936	-4.41667	0.0367631	0.754705	ENSG00000010244	ZNF207
circ_008183	17_-_51041501_51079704	novel	0	0	3	5	4	3	3	0	0	37.8888	50.2341	75.9431	22.1435	46.8026	0.001	46.6024	15.5081	0.0448804	0.82252	ENSG00000008294	SPAG9
circ_008193	2_+_33252677_33315269	novel	5	1	0	0	0	0	0	81.4797	13.3096	0	0	0	0	0	47.3946	0.001	-15.5324	0.0212615	0.61496	ENSG00000049323	LTBP1
circ_008205	16_+_16007816_16014628	hsa_circ_0038074	8	10	2	0	0	0	4	130.367	133.096	25.2592	0	0	0	62.4035	131.732	17.5325	-2.90949	0.0237683	0.624075	ENSG00000103222	ABCC1
circ_008216	16_-_18828031_18834438	hsa_circ_0038249	15	23	4	4	1	1	5	244.439	306.12	50.5184	40.1873	18.9858	7.38116	78.0043	275.279	39.0154	-2.81878	0.00249012	0.214485	ENSG00000157106	SMG1
circ_008230	1_+_224952670_224974153	hsa_circ_0016600	0	0	80	102	0	0	59	0	0	1010.37	1024.78	0	0	920.451	0.001	591.119	19.1731	0.0128378	0.482738	ENSG00000185842	DNAH14
circ_008245	7_+_12224226_12229819	hsa_circ_0079449	3	11	3	1	0	4	0	48.8878	146.405	37.8888	10.0468	0	29.5247	0	97.6464	15.4921	-2.65604	0.0325194	0.703557	ENSG00000106460	TMEM106B
circ_008266	16_+_2756334_2757945	hsa_circ_0037558	6	6	1	0	1	1	1	97.7756	79.8573	12.6296	0	18.9858	7.38116	15.6009	88.8165	10.9195	-3.02392	0.0124458	0.47697	ENSG00000167978	SRRM2
circ_008267	10_-_124038515_124046724	hsa_circ_001901	0	0	5	21	1	0	10	0	0	63.1481	210.983	18.9858	0	156.009	0.001	89.8251	16.4548	0.0382502	0.772373	ENSG00000182022	CHST15
circ_008314	3_+_168309305_168314176	novel	2	10	0	0	0	3	0	32.5919	133.096	0	0	0	22.1435	0	82.8437	4.4287	-4.22544	0.0133884	0.489149	ENSG00000206120	-
circ_008333	5_+_72861808_72865729	hsa_circ_0002692	3	14	0	2	0	4	0	48.8878	186.334	0	20.0936	0	29.5247	0	117.611	9.92366	-3.567	0.00794186	0.382695	ENSG00000083312	TNPO1
circ_008337	19_+_52282111_52283413	hsa_circ_0052095	1	1	6	6	2	22	17	16.2959	13.3096	75.7777	60.2809	37.9716	162.386	265.215	14.8027	120.326	3.02301	0.0409243	0.796046	ENSG00000196214	ZNF766
circ_008355	6_-_136656307_136698682	hsa_circ_0005378	3	2	0	0	0	0	0	48.8878	26.6191	0	0	0	0	0	37.7535	0.001	-15.2043	0.0244517	0.624075	ENSG00000197442	MAP3K5
circ_008380	2_-_169555124_169557297	hsa_circ_0002377	0	0	3	13	12	2	1	0	0	37.8888	130.609	227.829	14.7623	15.6009	0.001	85.338	16.3809	0.0346763	0.73184	ENSG00000138399	FASTKD1
circ_008387	5_-_78156258_78216237	novel	2	4	0	0	0	0	0	32.5919	53.2382	0	0	0	0	0	42.915	0.001	-15.3892	0.0138442	0.489149	ENSG00000132842	AP3B1
circ_008392	1_+_65913245_65918835	hsa_circ_0008433	383	385	0	1	0	28	0	6241.34	5124.18	0	10.0468	0	206.673	0	5682.76	43.3439	-7.03462	5.90398e-06	0.00318555	ENSG00000184588	PDE4B
circ_008434	11_-_62839114_62839659	hsa_circ_0022545	3	4	0	0	0	2	0	48.8878	53.2382	0	0	0	14.7623	0	51.063	2.95247	-4.11229	0.0227601	0.624075	ENSG00000133316	WDR74
circ_008450	1_-_165679442_165683110	hsa_circ_0005666	10	9	4	2	0	1	0	162.959	119.786	50.5184	20.0936	0	7.38116	0	141.373	15.5986	-3.18001	0.00665747	0.356103	ENSG00000143149	ALDH9A1
circ_008464	20_+_2116666_2117415	hsa_circ_0005219	15	16	5	0	4	13	3	244.439	212.953	63.1481	0	75.9431	95.9551	46.8026	228.696	56.3698	-2.02044	0.036192	0.748884	ENSG00000125834	STK35
circ_008468	6_+_158262645_158314268	novel	0	0	5	12	5	1	7	0	0	63.1481	120.562	94.9289	7.38116	109.206	0.001	79.0452	16.2704	0.0202728	0.606229	ENSG00000130338	TULP4
circ_008473	16_-_23581054_23587319	novel	2	6	0	0	0	0	0	32.5919	79.8573	0	0	0	0	0	56.2246	0.001	-15.7789	0.00520515	0.319036	ENSG00000004779	NDUFAB1
circ_008479	15_+_57231152_57234107	hsa_circ_0006380	1	2	13	27	4	11	7	16.2959	26.6191	164.185	271.264	75.9431	81.1928	109.206	21.4575	140.358	2.70956	0.0323332	0.702286	ENSG00000140262	TCF12
circ_008495	7_+_30621393_30622462	hsa_circ_0009000	16	18	0	2	4	16	3	260.735	239.572	0	20.0936	75.9431	118.099	46.8026	250.153	52.1876	-2.26103	0.0272824	0.659183	ENSG00000106105	GARS1
circ_008520	18_+_9208657_9239556	hsa_circ_0005715	11	7	0	0	0	4	2	179.255	93.1669	0	0	0	29.5247	31.2017	136.211	12.1453	-3.48738	0.00590327	0.341115	ENSG00000101745	ANKRD12
circ_008554	18_+_62348168_62349937	hsa_circ_0047880	8	10	0	2	0	0	0	130.367	133.096	0	20.0936	0	0	0	131.732	4.01873	-5.03472	0.000602469	0.0873992	ENSG00000141655	TNFRSF11A
circ_008569	14_-_31127785_31144941	hsa_circ_0031479	4	4	0	0	0	0	1	65.1837	53.2382	0	0	0	0	15.6009	59.211	3.12017	-4.24617	0.0143121	0.497118	ENSG00000092148	HECTD1
circ_008572	20_+_49092046_49094963	hsa_circ_0008707	3	4	17	34	11	19	38	48.8878	53.2382	214.703	341.592	208.844	140.242	592.833	51.063	299.643	2.55289	0.0262235	0.649624	ENSG00000124207	CSE1L
circ_008586	15_-_64203082_64300723	novel	0	0	12	12	1	9	3	0	0	151.555	120.562	18.9858	66.4305	46.8026	0.001	80.8672	16.3033	0.014228	0.497041	ENSG00000169118	CSNK1G1
circ_008596	5_-_132886310_132897240	hsa_circ_0073894	7	2	1	2	0	1	0	114.072	26.6191	12.6296	20.0936	0	7.38116	0	70.3453	8.02088	-3.13262	0.0272112	0.659183	ENSG00000072364	AFF4
circ_008638	1_-_77631850_77633405	hsa_circ_0012987	2	7	1	1	0	2	1	32.5919	93.1669	12.6296	10.0468	0	14.7623	15.6009	62.8794	10.6079	-2.56744	0.0426091	0.81358	ENSG00000036549	ZZZ3
circ_008680	7_+_7234303_7243750	hsa_circ_000983	14	8	3	1	0	10	0	228.143	106.476	37.8888	10.0468	0	73.8116	0	167.31	24.3495	-2.78056	0.0169259	0.540589	ENSG00000106392	C1GALT1
circ_008696	14_+_61721509_61721823	hsa_circ_0007976	13	24	7	2	0	1	0	211.847	319.429	88.4073	20.0936	0	7.38116	0	265.638	23.1764	-3.51873	0.00328978	0.251878	ENSG00000100644	HIF1A
circ_008739	20_+_3218517_3218994	hsa_circ_0008156	4	5	1	0	0	0	2	65.1837	66.5478	12.6296	0	0	0	31.2017	65.8658	8.76627	-2.90949	0.0389953	0.77886	ENSG00000125877	ITPA
circ_008764	22_-_21933391_21934226	hsa_circ_0062448	3	8	0	0	1	1	0	48.8878	106.476	0	0	18.9858	7.38116	0	77.6821	5.27339	-3.88078	0.00920249	0.407795	ENSG00000100034	PPM1F
circ_008767	21_+_21410274_21432281	novel	5	4	0	0	0	0	1	81.4797	53.2382	0	0	0	0	15.6009	67.3589	3.12017	-4.43217	0.00914243	0.405785	ENSG00000154654	NCAM2
circ_008774	13_-_45411362_45411938	novel	4	1	0	0	0	0	0	65.1837	13.3096	0	0	0	0	0	39.2466	0.001	-15.2603	0.032134	0.701654	ENSG00000174032	SLC25A30
circ_008835	7_-_104161072_104204234	novel	5	3	2	0	0	0	0	81.4797	39.9287	25.2592	0	0	0	0	60.7042	5.05184	-3.58691	0.0430351	0.817428	ENSG00000164815	ORC5
circ_008867	4_-_65331973_65420565	novel	7	7	0	0	0	0	0	114.072	93.1669	0	0	0	0	0	103.619	0.001	-16.6609	0.00014842	0.0307585	ENSG00000145242	EPHA5
circ_008903	3_-_27322177_27356904	hsa_circ_0005018	3	3	0	0	0	0	0	48.8878	39.9287	0	0	0	0	0	44.4082	0.001	-15.4385	0.0124881	0.47697	ENSG00000163491	NEK10
circ_008920	19_+_47725812_47726224	hsa_circ_0003146	31	12	2	0	5	4	0	505.174	159.715	25.2592	0	94.9289	29.5247	0	332.444	29.9426	-3.47284	0.00220645	0.206134	ENSG00000024422	EHD2
circ_008925	3_-_81642781_81670953	hsa_circ_0007824	0	12	0	0	0	0	0	0	159.715	0	0	0	0	0	79.8573	0.001	-16.2851	0.00808034	0.386664	ENSG00000114480	GBE1
circ_008933	22_+_17727765_17727937	novel	1	4	0	0	0	0	0	16.2959	53.2382	0	0	0	0	0	34.7671	0.001	-15.0854	0.0458258	0.82252	ENSG00000099968	BCL2L13
circ_008936	15_+_32643586_32660620	novel	1	4	0	0	0	0	0	16.2959	53.2382	0	0	0	0	0	34.7671	0.001	-15.0854	0.0458142	0.82252	ENSG00000166922	SCG5
circ_008945	7_+_66950952_66953369	novel	7	1	0	0	0	0	1	114.072	13.3096	0	0	0	0	15.6009	63.6905	3.12017	-4.35138	0.0202877	0.606229	ENSG00000106609	TMEM248
circ_008949	2_-_84870225_84870785	hsa_circ_0004420	10	6	0	0	0	0	0	162.959	79.8573	0	0	0	0	0	121.408	0.001	-16.8895	7.87623e-05	0.0204341	ENSG00000186854	TRABD2A
circ_008969	15_+_64418541_64425631	novel	9	14	1	2	0	8	1	146.663	186.334	12.6296	20.0936	0	59.0493	15.6009	166.499	21.4747	-2.9548	0.00451422	0.291689	ENSG00000103671	TRIP4
circ_008988	11_+_103311878_103358359	novel	7	6	2	4	0	4	0	114.072	79.8573	25.2592	40.1873	0	29.5247	0	96.9644	18.9942	-2.35189	0.0366514	0.754461	ENSG00000187240	DYNC2H1
circ_008990	15_-_29737264_29762438	novel	0	0	1	23	5	4	1	0	0	12.6296	231.077	94.9289	29.5247	15.6009	0.001	76.7522	16.2279	0.0420738	0.809832	ENSG00000104067	TJP1
circ_009071	1_-_155438327_155459898	hsa_circ_0003247	7	14	50	147	124	129	58	114.072	186.334	631.481	1476.88	2354.24	952.17	904.85	150.203	1263.92	3.07293	0.00320187	0.250009	ENSG00000116539	ASH1L
circ_009073	X_+_107840670_107854704	hsa_circ_0002153	0	0	7	39	14	40	0	0	0	88.4073	391.826	265.801	295.247	0	0.001	208.256	17.668	0.00669397	0.356103	ENSG00000080561	MID2
circ_009077	6_-_3410188_3415855	hsa_circ_0075504	2	10	0	0	1	0	0	32.5919	133.096	0	0	18.9858	0	0	82.8437	3.79716	-4.4474	0.00451879	0.291689	ENSG00000137266	SLC22A23
circ_009092	6_+_144537582_144577288	novel	4	3	0	0	0	0	0	65.1837	39.9287	0	0	0	0	0	52.5562	0.001	-15.6816	0.00693471	0.356103	ENSG00000152818	UTRN
circ_009103	1_-_97679095_97721671	novel	7	5	0	0	0	4	0	114.072	66.5478	0	0	0	29.5247	0	90.3097	5.90493	-3.93489	0.00849523	0.391562	ENSG00000188641	DPYD
circ_009105	16_-_57164001_57173869	hsa_circ_0006886	0	3	5	54	41	30	34	0	39.9287	63.1481	542.528	778.417	221.435	530.429	19.9643	427.192	4.41939	0.00525656	0.320504	ENSG00000172775	PSME3IP1
circ_009115	9_+_34234216_34242108	hsa_circ_0086743	2	6	0	0	0	2	0	32.5919	79.8573	0	0	0	14.7623	0	56.2246	2.95247	-4.25121	0.0182495	0.565962	ENSG00000165006	UBAP1
circ_009127	16_-_72811577_72812038	hsa_circ_0007511	12	20	0	0	0	1	0	195.551	266.191	0	0	0	7.38116	0	230.871	1.47623	-7.28902	3.20362e-06	0.00205352	ENSG00000140836	ZFHX3
circ_009148	11_+_65503121_65505019	novel	3	2	0	0	0	0	0	48.8878	26.6191	0	0	0	0	0	37.7535	0.001	-15.2043	0.0244437	0.624075	ENSG00000251562	-
circ_009166	10_-_68025546_68044563	hsa_circ_0007113	27	50	23	24	7	18	11	439.99	665.478	290.481	241.124	132.9	132.861	171.61	552.734	193.795	-1.51205	0.0399408	0.784994	ENSG00000148634	HERC4
circ_009175	6_+_22020339_22020542	hsa_circ_0075828	0	0	0	0	59	19	4	0	0	0	0	1120.16	140.242	62.4035	0.001	264.561	18.0132	0.0436013	0.82089	ENSG00000272168	-
circ_009202	2_+_24564295_24584560	hsa_circ_0005968	0	0	6	17	1	45	6	0	0	75.7777	170.796	18.9858	332.152	93.6052	0.001	138.263	17.0771	0.00636578	0.356103	ENSG00000084676	NCOA1
circ_009224	7_-_17875480_17875790	hsa_circ_0079521	6	5	2	0	0	2	0	97.7756	66.5478	25.2592	0	0	14.7623	0	82.1617	8.00431	-3.35962	0.017455	0.551913	ENSG00000071189	SNX13
circ_009240	4_+_95104408_95125121	novel	0	0	9	18	0	3	13	0	0	113.667	180.843	0	22.1435	202.811	0.001	103.893	16.6647	0.0269548	0.659183	ENSG00000138696	BMPR1B
circ_009243	1_-_226277775_226287797	hsa_circ_0016709	0	0	9	5	1	11	3	0	0	113.667	50.2341	18.9858	81.1928	46.8026	0.001	62.1764	15.9241	0.0246228	0.624075	ENSG00000183814	LIN9
circ_009260	11_-_28035387_28036664	novel	5	4	1	2	0	0	1	81.4797	53.2382	12.6296	20.0936	0	0	15.6009	67.3589	9.66482	-2.80105	0.0458006	0.82252	ENSG00000121621	KIF18A
circ_009319	7_-_42148226_42223295	novel	1	1	6	38	16	3	17	16.2959	13.3096	75.7777	381.779	303.772	22.1435	265.215	14.8027	209.737	3.82465	0.0172922	0.54974	ENSG00000106571	GLI3
circ_009321	5_+_53603452_53604895	hsa_circ_0005593	7	16	6	2	2	6	2	114.072	212.953	75.7777	20.0936	37.9716	44.287	31.2017	163.512	41.8663	-1.96554	0.0316107	0.701654	ENSG00000164258	NDUFS4
circ_009359	4_+_1727708_1728787	novel	2	4	0	0	0	0	1	32.5919	53.2382	0	0	0	0	15.6009	42.915	3.12017	-3.78179	0.0396923	0.78161	ENSG00000013810	TACC3
circ_009411	1_+_6819320_6825210	novel	2	3	0	0	0	0	0	32.5919	39.9287	0	0	0	0	0	36.2603	0.001	-15.1461	0.024391	0.624075	ENSG00000171735	CAMTA1
circ_009414	18_+_9931810_9950568	hsa_circ_0046909	37	40	5	10	0	41	11	602.95	532.382	63.1481	100.468	0	302.628	171.61	567.666	127.571	-2.15375	0.0322666	0.702286	ENSG00000101558	VAPA
circ_009439	11_-_8435494_8464822	hsa_circ_0021089	0	0	34	49	0	29	13	0	0	429.407	492.294	0	214.054	202.811	0.001	267.713	18.0303	0.00374604	0.271971	ENSG00000130413	STK33
circ_009444	5_+_14363732_14381252	hsa_circ_0007833	3	3	0	0	0	0	1	48.8878	39.9287	0	0	0	0	15.6009	44.4082	3.12017	-3.83113	0.03632	0.748884	ENSG00000038382	TRIO
circ_009448	1_-_113829592_113834439	hsa_circ_001021	8	12	0	0	0	0	0	130.367	159.715	0	0	0	0	0	145.041	0.001	-17.1461	1.26334e-05	0.00519725	ENSG00000134242	PTPN22
circ_009465	9_-_110972073_111036201	hsa_circ_0004135	1	7	0	0	1	0	0	16.2959	93.1669	0	0	18.9858	0	0	54.7314	3.79716	-3.84938	0.0352222	0.738001	ENSG00000198121	LPAR1
circ_009486	3_+_48979482_48980496	hsa_circ_0008343	8	7	0	2	0	3	0	130.367	93.1669	0	20.0936	0	22.1435	0	111.767	8.44743	-3.72584	0.00319221	0.250009	ENSG00000177479	ARIH2
circ_009493	7_-_105481052_105508544	hsa_circ_0081856	1	0	7	11	6	4	10	16.2959	0	88.4073	110.515	113.915	29.5247	156.009	8.14797	99.6741	3.61271	0.0241125	0.624075	ENSG00000091127	PUS7
circ_009512	2_+_202555252_202556531	hsa_circ_0005078	5	7	2	2	0	5	0	81.4797	93.1669	25.2592	20.0936	0	36.9058	0	87.3233	16.4517	-2.40813	0.0426227	0.81358	ENSG00000204217	BMPR2
circ_009516	11_+_23730311_23731658	novel	4	11	0	0	0	0	0	65.1837	146.405	0	0	0	0	0	105.794	0.001	-16.6909	0.000195467	0.0385474	ENSG00000255193	-
circ_009539	17_-_36508897_36511455	novel	6	5	2	0	0	0	0	97.7756	66.5478	25.2592	0	0	0	0	82.1617	5.05184	-4.02358	0.0125124	0.47697	ENSG00000278259	MYO19
circ_009547	13_-_49993793_50045232	novel	4	6	0	0	0	0	1	65.1837	79.8573	0	0	0	0	15.6009	72.5205	3.12017	-4.53869	0.00569158	0.336646	ENSG00000231607	-
circ_009555	5_+_14286871_14304592	hsa_circ_0071893	5	3	1	0	0	0	1	81.4797	39.9287	12.6296	0	0	0	15.6009	60.7042	5.6461	-3.42647	0.0279535	0.659183	ENSG00000038382	TRIO
circ_009563	12_-_110536924_110551968	novel	5	15	0	0	0	0	0	81.4797	199.643	0	0	0	0	0	140.561	0.001	-17.1008	2.16735e-05	0.00818339	ENSG00000196850	PPTC7
circ_009577	11_+_19879869_19892594	hsa_circ_0006412	3	3	0	0	0	0	0	48.8878	39.9287	0	0	0	0	0	44.4082	0.001	-15.4385	0.0124953	0.47697	ENSG00000166833	NAV2
circ_009578	19_-_42236606_42240142	novel	7	9	0	0	0	6	0	114.072	119.786	0	0	0	44.287	0	116.929	8.8574	-3.7226	0.00687588	0.356103	ENSG00000105723	GSK3A
circ_009582	10_-_68038093_68067217	hsa_circ_0006263	4	1	0	0	0	0	0	65.1837	13.3096	0	0	0	0	0	39.2466	0.001	-15.2603	0.0321216	0.701654	ENSG00000148634	HERC4
circ_009590	9_+_116235139_116235637	hsa_circ_0088227	9	3	0	0	0	0	0	146.663	39.9287	0	0	0	0	0	93.296	0.001	-16.5095	0.000664747	0.0959288	ENSG00000182752	PAPPA
circ_009600	15_+_92996957_93002317	hsa_circ_0036997	0	0	2	5	7	5	2	0	0	25.2592	50.2341	132.9	36.9058	31.2017	0.001	55.3003	15.755	0.0403309	0.787839	ENSG00000173575	CHD2
circ_009665	1_-_6231902_6233643	hsa_circ_0007427	6	6	2	0	0	0	2	97.7756	79.8573	25.2592	0	0	0	31.2017	88.8165	11.2922	-2.9755	0.0189164	0.581263	ENSG00000116237	ICMT
circ_009674	8_-_18765449_18855382	hsa_circ_0002189	4	1	0	0	0	0	0	65.1837	13.3096	0	0	0	0	0	39.2466	0.001	-15.2603	0.0321025	0.701654	ENSG00000156011	PSD3
circ_009680	11_+_12162079_12162419	novel	6	6	0	0	0	0	0	97.7756	79.8573	0	0	0	0	0	88.8165	0.001	-16.4385	0.00050787	0.0792978	ENSG00000133816	MICAL2
circ_009720	10_+_17733835_17796201	novel	4	5	0	0	1	2	0	65.1837	66.5478	0	0	18.9858	14.7623	0	65.8658	6.74962	-3.28665	0.0343666	0.728483	ENSG00000148483	TMEM236
circ_009731	7_+_145783715_145785433	novel	17	15	0	0	0	0	0	277.031	199.643	0	0	0	0	0	238.337	0.001	-17.8626	4.46055e-07	0.000534548	NA	-
circ_009776	15_+_50912078_50930971	novel	4	5	1	0	0	2	1	65.1837	66.5478	12.6296	0	0	14.7623	15.6009	65.8658	8.59856	-2.93736	0.0247475	0.624075	ENSG00000081014	AP4E1
circ_009783	1_+_93212101_93216746	hsa_circ_0013199	19	10	0	0	1	3	0	309.623	133.096	0	0	18.9858	22.1435	0	221.359	8.22585	-4.75008	9.04423e-05	0.0219461	ENSG00000122483	CCDC18
circ_009793	15_+_100609707_100612427	hsa_circ_0007550	9	3	1	2	2	0	0	146.663	39.9287	12.6296	20.0936	37.9716	0	0	93.296	14.139	-2.72214	0.0295409	0.683084	ENSG00000183475	ASB7
circ_009808	3_-_16430695_16434037	novel	4	2	0	0	0	0	0	65.1837	26.6191	0	0	0	0	0	45.9014	0.001	-15.4863	0.0148013	0.497118	ENSG00000131378	RFTN1
circ_009837	3_-_194604287_194611020	hsa_circ_0068550	3	2	0	0	0	0	0	48.8878	26.6191	0	0	0	0	0	37.7535	0.001	-15.2043	0.0244356	0.624075	ENSG00000145014	TMEM44
circ_009842	8_-_116854245_116866761	novel	1	4	0	0	0	0	0	16.2959	53.2382	0	0	0	0	0	34.7671	0.001	-15.0854	0.0457994	0.82252	ENSG00000164754	RAD21
circ_009856	21_+_10454134_10464976	hsa_circ_0061261	24	14	0	0	0	0	0	391.102	186.334	0	0	0	0	0	288.718	0.001	-18.1393	1.6841e-07	0.000232094	ENSG00000187172	-
circ_009881	1_+_13731000_13749487	hsa_circ_0004861	0	0	10	26	48	9	9	0	0	126.296	261.217	911.317	66.4305	140.408	0.001	301.134	18.2	0.00152064	0.162456	ENSG00000116731	PRDM2
circ_009889	11_-_9989497_9993998	novel	1	4	0	0	0	0	0	16.2959	53.2382	0	0	0	0	0	34.7671	0.001	-15.0854	0.0457889	0.82252	ENSG00000133812	SBF2
circ_009903	2_-_85861181_85863485	hsa_circ_0055451	0	0	0	3	14	21	15	0	0	0	30.1405	265.801	155.004	234.013	0.001	136.992	17.0637	0.0185983	0.575336	ENSG00000115525	ST3GAL5
circ_009937	18_+_62830035_62860601	hsa_circ_0047891	0	0	11	64	12	13	8	0	0	138.926	642.996	227.829	95.9551	124.807	0.001	246.103	17.9089	0.000924565	0.116898	ENSG00000081913	PHLPP1
circ_009968	13_-_46003139_46045516	novel	0	0	4	19	5	13	3	0	0	50.5184	190.89	94.9289	95.9551	46.8026	0.001	95.8189	16.548	0.00708829	0.361805	ENSG00000123200	ZC3H13
circ_009979	14_-_105252507_105272894	hsa_circ_0005309	3	7	0	0	2	0	0	48.8878	93.1669	0	0	37.9716	0	0	71.0273	7.59431	-3.22538	0.0446514	0.82252	ENSG00000185024	BRF1
circ_010003	5_-_158940055_158941979	novel	7	2	0	0	0	0	0	114.072	26.6191	0	0	0	0	0	70.3453	0.001	-16.1022	0.00287643	0.231992	ENSG00000164330	EBF1
circ_010012	3_-_27379249_27434104	novel	2	7	2	0	0	0	0	32.5919	93.1669	25.2592	0	0	0	0	62.8794	5.05184	-3.6377	0.0338751	0.722678	ENSG00000033867	SLC4A7
circ_010013	15_+_69384677_69403930	novel	2	4	0	0	0	0	0	32.5919	53.2382	0	0	0	0	0	42.915	0.001	-15.3892	0.0138503	0.489149	ENSG00000137819	PAQR5
circ_010025	16_+_16068156_16071729	hsa_circ_0038117	3	3	0	0	0	0	0	48.8878	39.9287	0	0	0	0	0	44.4082	0.001	-15.4385	0.0125026	0.47697	ENSG00000103222	ABCC1
circ_010030	3_-_15685226_15686309	hsa_circ_0003463	1	8	0	0	1	0	0	16.2959	106.476	0	0	18.9858	0	0	61.3862	3.79716	-4.01492	0.0245082	0.624075	ENSG00000206560	ANKRD28
circ_010068	12_-_26990450_27003390	hsa_circ_0005824	6	5	1	1	0	1	1	97.7756	66.5478	12.6296	10.0468	0	7.38116	15.6009	82.1617	9.13169	-3.16951	0.00954474	0.416146	ENSG00000064115	TM7SF3
circ_010071	5_+_168488602_168494650	hsa_circ_001165	96	118	47	61	20	95	38	1564.41	1570.53	593.592	612.856	379.716	701.211	592.833	1567.47	576.041	-1.44419	0.0264027	0.652095	ENSG00000113643	RARS1
circ_010087	12_-_88515534_88545865	novel	4	9	0	2	0	3	0	65.1837	119.786	0	20.0936	0	22.1435	0	92.4849	8.44743	-3.45263	0.00932993	0.409492	ENSG00000049130	KITLG
circ_010094	1_-_67395405_67402417	novel	8	7	0	0	2	0	0	130.367	93.1669	0	0	37.9716	0	0	111.767	7.59431	-3.87943	0.00625284	0.35277	ENSG00000081985	IL12RB2
circ_010140	10_-_68025546_68067217	novel	4	3	0	0	0	0	0	65.1837	39.9287	0	0	0	0	0	52.5562	0.001	-15.6816	0.00693711	0.356103	ENSG00000148634	HERC4
circ_010150	7_-_148846470_148847305	hsa_circ_0006357	1	0	5	15	38	64	10	16.2959	0	63.1481	150.702	721.46	472.394	156.009	8.14797	312.743	5.26239	0.00303364	0.240969	ENSG00000106462	EZH2
circ_010171	4_-_176708969_176729746	hsa_circ_0004540	6	2	0	0	0	0	0	97.7756	26.6191	0	0	0	0	0	62.1974	0.001	-15.9246	0.00578968	0.337884	ENSG00000150630	VEGFC
circ_010207	6_-_24705726_24708911	novel	2	3	0	0	0	0	0	32.5919	39.9287	0	0	0	0	0	36.2603	0.001	-15.1461	0.0243986	0.624075	ENSG00000112308	C6orf62
circ_010217	16_-_28101458_28101945	hsa_circ_0038773	8	20	9	1	1	2	0	130.367	266.191	113.667	10.0468	18.9858	14.7623	0	198.279	31.4923	-2.65446	0.020386	0.606229	ENSG00000169180	XPO6
circ_010222	11_+_14771937_14789242	hsa_circ_001456	0	0	9	7	1	30	2	0	0	113.667	70.3277	18.9858	221.435	31.2017	0.001	91.1233	16.4755	0.0162195	0.523487	ENSG00000152270	PDE3B
circ_010227	11_+_119273868_119285566	hsa_circ_001455	2	3	0	0	0	0	0	32.5919	39.9287	0	0	0	0	0	36.2603	0.001	-15.1461	0.0243945	0.624075	ENSG00000110395	CBL
circ_010266	3_-_47720666_47745993	hsa_circ_0065301	1	0	10	39	0	18	10	16.2959	0	126.296	391.826	0	132.861	156.009	8.14797	161.398	4.30804	0.0273465	0.659183	ENSG00000173473	SMARCC1
circ_010306	5_-_158941694_158941979	novel	11	13	0	0	0	0	0	179.255	173.024	0	0	0	0	0	176.14	0.001	-17.4264	3.01874e-06	0.00201944	ENSG00000164330	EBF1
circ_010315	1_-_93674614_93674941	hsa_circ_0006423	2	9	0	0	0	0	0	32.5919	119.786	0	0	0	0	0	76.1889	0.001	-16.2173	0.00160681	0.165341	ENSG00000137936	BCAR3
circ_010324	9_+_6420912_6460791	novel	9	11	0	0	0	5	0	146.663	146.405	0	0	0	36.9058	0	146.534	7.38116	-4.31125	0.00207141	0.195528	ENSG00000147854	UHRF2
circ_010337	8_-_121628714_121629340	hsa_circ_0005015	86	131	0	0	4	19	0	1401.45	1743.55	0	0	75.9431	140.242	0	1572.5	43.237	-5.18465	9.68823e-05	0.0228236	ENSG00000170961	HAS2
circ_010353	1_+_40190772_40202614	hsa_circ_0007302	7	14	5	0	0	6	2	114.072	186.334	63.1481	0	0	44.287	31.2017	150.203	27.7274	-2.43753	0.0324272	0.702483	ENSG00000117000	RLF
circ_010356	9_-_110941421_111011690	hsa_circ_0004928	19	17	5	5	5	3	0	309.623	226.262	63.1481	50.2341	94.9289	22.1435	0	267.943	46.0909	-2.53937	0.0102157	0.435312	ENSG00000198121	LPAR1
circ_010387	17_+_39724726_39725853	hsa_circ_0043469	6	5	3	0	0	2	0	97.7756	66.5478	37.8888	0	0	14.7623	0	82.1617	10.5302	-2.96393	0.0362435	0.748884	ENSG00000141736	ERBB2
circ_010417	4_+_2625262_2639859	hsa_circ_0007987	1	7	1	0	0	0	0	16.2959	93.1669	12.6296	0	0	0	0	54.7314	2.52592	-4.43749	0.032132	0.701654	ENSG00000125386	FAM193A
circ_010427	12_+_1777854_1784073	hsa_circ_0025006	9	11	0	3	2	1	1	146.663	146.405	0	30.1405	37.9716	7.38116	15.6009	146.534	18.2188	-3.00774	0.0054532	0.326044	ENSG00000006831	ADIPOR2
circ_010429	11_+_19832484_19880127	hsa_circ_0021482	7	7	0	0	1	0	0	114.072	93.1669	0	0	18.9858	0	0	103.619	3.79716	-4.77023	0.00077835	0.10516	ENSG00000166833	NAV2
circ_010434	2_+_33252677_33280158	novel	4	4	0	0	0	0	0	65.1837	53.2382	0	0	0	0	0	59.211	0.001	-15.8536	0.00386766	0.271971	ENSG00000049323	LTBP1
circ_010443	6_+_73723251_73736508	hsa_circ_0002465	2	3	0	0	0	0	0	32.5919	39.9287	0	0	0	0	0	36.2603	0.001	-15.1461	0.0243968	0.624075	ENSG00000156535	CD109
circ_010448	5_-_137985257_137988315	hsa_circ_002110	97	133	37	28	5	51	36	1580.71	1770.17	467.296	281.311	94.9289	376.439	561.631	1675.44	356.321	-2.23329	0.00412995	0.275627	ENSG00000031003	FAM13B
circ_010475	3_-_160356013_160383504	novel	3	2	0	0	0	0	0	48.8878	26.6191	0	0	0	0	0	37.7535	0.001	-15.2043	0.0244275	0.624075	ENSG00000068885	IFT80
circ_010488	2_+_46360638_46361090	novel	4	2	0	0	0	0	0	65.1837	26.6191	0	0	0	0	0	45.9014	0.001	-15.4863	0.0147935	0.497118	ENSG00000116016	EPAS1
circ_010505	6_+_138333970_138335188	novel	0	0	7	9	5	5	8	0	0	88.4073	90.4214	94.9289	36.9058	124.807	0.001	87.0941	16.4103	0.00722399	0.364679	ENSG00000112379	ARFGEF3
circ_010536	22_-_21008779_21013184	novel	3	4	0	0	1	0	0	48.8878	53.2382	0	0	18.9858	0	0	51.063	3.79716	-3.74929	0.0235043	0.624075	ENSG00000161149	-
circ_010549	5_+_139278327_139279129	hsa_circ_0008922	28	21	1	5	7	5	0	456.286	279.501	12.6296	50.2341	132.9	36.9058	0	367.893	46.534	-2.98293	0.00416531	0.276647	ENSG00000280987	MATR3
circ_010559	7_-_80789306_80810701	hsa_circ_0004365	18	14	0	0	2	0	0	293.327	186.334	0	0	37.9716	0	0	239.83	7.59431	-4.98095	0.000106971	0.0245703	ENSG00000075223	SEMA3C
circ_010578	1_-_19186540_19187540	novel	3	8	0	0	0	0	0	48.8878	106.476	0	0	0	0	0	77.6821	0.001	-16.2453	0.0011234	0.135808	ENSG00000127481	UBR4
circ_010593	4_+_154191105_154207053	novel	5	2	0	0	0	0	0	81.4797	26.6191	0	0	0	0	0	54.0494	0.001	-15.722	0.00879163	0.395969	ENSG00000280241	-
circ_010613	22_-_28629552_28633974	novel	4	19	0	2	0	0	0	65.1837	252.882	0	20.0936	0	0	0	159.033	4.01873	-5.30644	0.000404208	0.0675223	ENSG00000100154	TTC28
circ_010635	20_-_41202057_41205066	hsa_circ_0060394	19	41	13	3	1	12	0	309.623	545.692	164.185	30.1405	18.9858	88.574	0	427.657	60.377	-2.82438	0.00732029	0.368192	ENSG00000174306	ZHX3
circ_010658	15_+_99657413_99671454	novel	8	6	1	0	0	0	0	130.367	79.8573	12.6296	0	0	0	0	105.112	2.52592	-5.37898	0.000742001	0.104983	ENSG00000068305	MEF2A
circ_010672	3_+_61622463_61623140	hsa_circ_0005989	2	5	0	0	0	0	0	32.5919	66.5478	0	0	0	0	0	49.5698	0.001	-15.5972	0.00831874	0.389756	ENSG00000144724	PTPRG
circ_010690	11_+_20054080_20078104	novel	5	6	2	0	0	3	0	81.4797	79.8573	25.2592	0	0	22.1435	0	80.6685	9.48054	-3.08896	0.031218	0.701654	ENSG00000166833	NAV2
circ_010705	1_-_28580560_28581229	hsa_circ_0005174	0	0	2	14	25	6	6	0	0	25.2592	140.655	474.644	44.287	93.6052	0.001	155.69	17.2483	0.00905097	0.404331	ENSG00000197989	-
circ_010709	13_+_60460380_60535233	hsa_circ_0030381	3	7	0	1	0	0	1	48.8878	93.1669	0	10.0468	0	0	15.6009	71.0273	5.12954	-3.79147	0.0124281	0.47697	ENSG00000083544	TDRD3
circ_010747	2_+_109178828_109182644	novel	6	1	0	0	0	0	0	97.7756	13.3096	0	0	0	0	0	55.5426	0.001	-15.7613	0.0133405	0.489149	ENSG00000172985	SH3RF3
circ_010763	8_-_18556209_18575285	novel	3	3	0	0	0	0	0	48.8878	39.9287	0	0	0	0	0	44.4082	0.001	-15.4385	0.0125023	0.47697	ENSG00000156011	PSD3
circ_010775	5_-_11159576_11236823	novel	4	3	0	0	0	2	0	65.1837	39.9287	0	0	0	14.7623	0	52.5562	2.95247	-4.15387	0.0236869	0.624075	ENSG00000169862	CTNND2
circ_010776	6_+_89083753_89084643	novel	0	2	6	6	11	5	25	0	26.6191	75.7777	60.2809	208.844	36.9058	390.022	13.3096	154.366	3.53582	0.0429654	0.816729	ENSG00000146278	PNRC1
circ_010815	10_+_12081472_12089255	hsa_circ_0017725	0	0	3	15	1	11	15	0	0	37.8888	150.702	18.9858	81.1928	234.013	0.001	104.557	16.6739	0.0125084	0.47697	ENSG00000181192	DHTKD1
circ_010837	11_+_68537659_68545024	novel	3	2	0	0	0	0	0	48.8878	26.6191	0	0	0	0	0	37.7535	0.001	-15.2043	0.024426	0.624075	ENSG00000110075	PPP6R3
circ_010854	13_+_93825636_93830545	novel	3	3	0	0	0	0	1	48.8878	39.9287	0	0	0	0	15.6009	44.4082	3.12017	-3.83113	0.0363262	0.748884	ENSG00000183098	GPC6
circ_010904	10_+_110596398_110598290	hsa_circ_002043	4	7	17	51	13	37	35	65.1837	93.1669	214.703	512.388	246.815	273.103	546.03	79.1753	358.608	2.17928	0.0306301	0.696008	ENSG00000108055	SMC3
circ_010905	12_+_50427762_50454417	hsa_circ_0026229	1	1	10	7	3	11	15	16.2959	13.3096	126.296	70.3277	56.9573	81.1928	234.013	14.8027	113.757	2.94202	0.0348043	0.733417	ENSG00000161813	LARP4
circ_010908	3_-_105824123_105867591	novel	5	5	0	0	0	0	0	81.4797	66.5478	0	0	0	0	0	74.0137	0.001	-16.1755	0.00138177	0.155511	ENSG00000114423	CBLB
circ_010916	6_+_147260615_147278204	hsa_circ_0007762	20	24	2	3	0	0	0	325.919	319.429	25.2592	30.1405	0	0	0	322.674	11.0799	-4.86406	1.76105e-05	0.00674164	ENSG00000164506	STXBP5
circ_010928	3_+_43299754_43303792	hsa_circ_0004089	2	9	0	3	0	0	1	32.5919	119.786	0	30.1405	0	0	15.6009	76.1889	9.14826	-3.05801	0.0444071	0.82252	ENSG00000163788	SNRK
circ_010947	1_+_52404681_52418104	novel	2	4	0	1	0	0	0	32.5919	53.2382	0	10.0468	0	0	0	42.915	2.00936	-4.41667	0.036763	0.754705	ENSG00000134748	PRPF38A
circ_010976	13_+_101567699_101598299	hsa_circ_0008020	5	5	0	0	0	0	0	81.4797	66.5478	0	0	0	0	0	74.0137	0.001	-16.1755	0.00138271	0.155511	ENSG00000198542	ITGBL1
circ_010986	4_+_6923373_6967424	hsa_circ_0069101	3	0	26	96	114	58	26	48.8878	0	328.37	964.495	2164.38	428.107	405.623	24.4439	858.195	5.13376	0.00140227	0.155511	ENSG00000132405	TBC1D14
circ_010989	5_-_134199086_134206131	hsa_circ_0002602	41	38	11	11	1	19	7	668.133	505.763	138.926	110.515	18.9858	140.242	109.206	586.948	103.575	-2.50256	0.00224671	0.207805	ENSG00000113575	PPP2CA
circ_010993	11_+_9585258_9586856	hsa_circ_0005698	5	5	0	0	0	0	1	81.4797	66.5478	0	0	0	0	15.6009	74.0137	3.12017	-4.56809	0.0055807	0.332226	ENSG00000166483	WEE1
circ_011015	17_+_66496201_66514466	hsa_circ_0007081	7	9	4	0	1	2	1	114.072	119.786	50.5184	0	18.9858	14.7623	15.6009	116.929	19.9735	-2.54947	0.0213517	0.61496	ENSG00000154229	PRKCA
circ_011038	12_+_2115224_2120430	hsa_circ_0025016	51	65	0	0	0	0	0	831.093	865.121	0	0	0	0	0	848.107	0.001	-19.6939	1.03585e-11	5.7102e-08	ENSG00000151067	CACNA1C
circ_011039	6_-_129502605_129558166	novel	2	5	0	0	0	0	0	32.5919	66.5478	0	0	0	0	0	49.5698	0.001	-15.5972	0.00832052	0.389756	ENSG00000226149	-
circ_011059	14_+_61720382_61747201	novel	6	8	0	0	0	2	0	97.7756	106.476	0	0	0	14.7623	0	102.126	2.95247	-5.11229	0.000758345	0.104983	ENSG00000100644	HIF1A
circ_011099	1_-_100196214_100206636	novel	6	10	0	1	2	2	2	97.7756	133.096	0	10.0468	37.9716	14.7623	31.2017	115.436	18.7965	-2.61855	0.0138804	0.489149	ENSG00000137992	DBT
circ_011129	1_+_151638888_151683445	hsa_circ_0014186	0	1	14	33	2	12	1	0	13.3096	176.815	331.545	37.9716	88.574	15.6009	6.65478	130.101	4.2891	0.0330876	0.711384	ENSG00000143376	SNX27
circ_011154	2_-_75518056_75522487	hsa_circ_0008440	7	6	0	0	0	0	0	114.072	79.8573	0	0	0	0	0	96.9644	0.001	-16.5652	0.000239641	0.0449334	ENSG00000115363	EVA1A
circ_011180	7_+_138519189_138551180	hsa_circ_0082580	0	0	8	9	1	14	9	0	0	101.037	90.4214	18.9858	103.336	140.408	0.001	90.8376	16.471	0.00854075	0.392348	ENSG00000122779	TRIM24
circ_011204	9_+_116219937_116235637	hsa_circ_0003076	1	9	0	0	0	0	0	16.2959	119.786	0	0	0	0	0	68.041	0.001	-16.0541	0.00392011	0.273497	ENSG00000182752	PAPPA
circ_011221	11_+_65430769_65437657	hsa_circ_0003812	12	10	1	1	0	3	4	195.551	133.096	12.6296	10.0468	0	22.1435	62.4035	164.323	21.4447	-2.93785	0.00627135	0.35277	ENSG00000245532	-
circ_011238	4_-_65601641_65602304	novel	7	10	0	0	0	0	0	114.072	133.096	0	0	0	0	0	123.584	0.001	-16.9151	4.13526e-05	0.0134838	ENSG00000145242	EPHA5
circ_011260	16_-_15873491_15884205	novel	12	18	3	3	0	2	8	195.551	239.572	37.8888	30.1405	0	14.7623	124.807	217.562	41.5197	-2.38956	0.0261888	0.649624	ENSG00000133393	CEP20
circ_011270	5_-_98879552_98881375	novel	0	0	1	22	5	19	9	0	0	12.6296	221.03	94.9289	140.242	140.408	0.001	121.848	16.8947	0.00673717	0.356103	ENSG00000153922	CHD1
circ_011273	11_-_111754499_111755450	hsa_circ_0024273	6	11	2	2	1	4	0	97.7756	146.405	25.2592	20.0936	18.9858	29.5247	0	122.09	18.7727	-2.70124	0.00847962	0.391497	ENSG00000137713	PPP2R1B
circ_011279	20_+_63928335_63929525	hsa_circ_0061183	5	2	0	0	0	1	0	81.4797	26.6191	0	0	0	7.38116	0	54.0494	1.47623	-5.19429	0.0256946	0.642884	ENSG00000101152	DNAJC5
circ_011292	3_-_142465097_142468068	hsa_circ_0067627	4	13	1	1	0	0	1	65.1837	173.024	12.6296	10.0468	0	0	15.6009	119.104	7.65546	-3.95959	0.00189518	0.185237	ENSG00000175054	ATR
circ_011332	1_-_233227226_233263163	novel	1	4	0	0	0	0	0	16.2959	53.2382	0	0	0	0	0	34.7671	0.001	-15.0854	0.0457785	0.82252	ENSG00000135749	PCNX2
circ_011379	13_+_113510238_113534240	hsa_circ_0006312	3	7	2	1	0	0	0	48.8878	93.1669	25.2592	10.0468	0	0	0	71.0273	7.06121	-3.33039	0.0276587	0.659183	ENSG00000150403	TMCO3
circ_011381	9_-_109057191_109108570	hsa_circ_0087927	8	3	2	0	0	3	1	130.367	39.9287	25.2592	0	0	22.1435	15.6009	85.1481	12.6007	-2.75647	0.0344218	0.728483	ENSG00000106771	TMEM245
circ_011390	14_+_60808325_60879835	hsa_circ_0004244	5	11	0	1	0	5	0	81.4797	146.405	0	10.0468	0	36.9058	0	113.942	9.39053	-3.60095	0.00909118	0.40547	ENSG00000020426	MNAT1
circ_011397	10_+_12081472_12101181	hsa_circ_0017728	1	0	7	39	18	22	5	16.2959	0	88.4073	391.826	341.744	162.386	78.0043	8.14797	212.473	4.7047	0.00387758	0.271971	ENSG00000181192	DHTKD1
circ_011406	2_-_69328271_69345999	hsa_circ_0055038	2	7	0	1	0	0	0	32.5919	93.1669	0	10.0468	0	0	0	62.8794	2.00936	-4.96778	0.0110141	0.455263	ENSG00000198380	GFPT1
circ_011462	2_-_157760880_157778342	novel	1	4	0	0	0	0	0	16.2959	53.2382	0	0	0	0	0	34.7671	0.001	-15.0854	0.04576	0.82252	ENSG00000115170	ACVR1
circ_011466	3_-_27383153_27431482	novel	3	5	0	1	0	0	0	48.8878	66.5478	0	10.0468	0	0	0	57.7178	2.00936	-4.84421	0.0133699	0.489149	ENSG00000033867	SLC4A7
circ_011483	17_-_42703740_42730918	hsa_circ_0043892	0	0	5	8	2	5	5	0	0	63.1481	80.3745	37.9716	36.9058	78.0043	0.001	59.2809	15.8553	0.0208057	0.613757	ENSG00000108799	EZH1
circ_011490	22_+_45729425_45740538	hsa_circ_001589	145	161	101	21	39	76	19	2362.91	2142.84	1275.59	210.983	740.445	560.968	296.416	2252.87	616.881	-1.8687	0.021311	0.61496	ENSG00000130638	ATXN10
circ_011548	14_+_85978970_86070967	novel	10	11	0	1	0	0	0	162.959	146.405	0	10.0468	0	0	0	154.682	2.00936	-6.26642	4.06378e-05	0.0134838	ENSG00000258733	-
circ_011552	8_-_123231300_123231757	hsa_circ_0007779	5	4	1	0	0	2	1	81.4797	53.2382	12.6296	0	0	14.7623	15.6009	67.3589	8.59856	-2.9697	0.0255565	0.641543	ENSG00000189376	C8orf76
circ_011558	2_-_215419242_215434824	novel	3	2	0	0	0	0	0	48.8878	26.6191	0	0	0	0	0	37.7535	0.001	-15.2043	0.0244305	0.624075	ENSG00000115414	FN1
circ_011590	4_+_42001616_42049479	hsa_circ_0069590	5	8	0	3	0	0	0	81.4797	106.476	0	30.1405	0	0	0	93.978	6.02809	-3.96255	0.00719335	0.364679	ENSG00000014824	SLC30A9
circ_011620	17_+_19651547_19671956	hsa_circ_0008603	11	25	3	8	0	1	1	179.255	332.739	37.8888	80.3745	0	7.38116	15.6009	255.997	28.2491	-3.17985	0.0035739	0.265111	ENSG00000072210	ALDH3A2
circ_011651	3_-_47425997_47428670	hsa_circ_0004963	1	5	0	0	0	0	0	16.2959	66.5478	0	0	0	0	0	41.4219	0.001	-15.3381	0.0279566	0.659183	ENSG00000114650	SCAP
circ_011702	17_-_8206491_8207840	hsa_circ_0041992	5	9	1	3	1	5	1	81.4797	119.786	12.6296	30.1405	18.9858	36.9058	15.6009	100.633	22.8525	-2.13868	0.0434199	0.819244	ENSG00000178999	AURKB
circ_011743	1_-_64864787_64879148	novel	2	3	0	0	0	0	0	32.5919	39.9287	0	0	0	0	0	36.2603	0.001	-15.1461	0.0243958	0.624075	ENSG00000162434	JAK1
circ_011752	19_-_9656547_9660874	hsa_circ_0002866	14	16	6	3	0	7	5	228.143	212.953	75.7777	30.1405	0	51.6681	78.0043	220.548	47.1181	-2.22674	0.0192671	0.587101	ENSG00000171466	ZNF562
circ_011762	6_-_42974003_42975038	hsa_circ_0005038	5	25	4	0	2	7	0	81.4797	332.739	50.5184	0	37.9716	51.6681	0	207.109	28.0316	-2.88526	0.0122934	0.47697	ENSG00000124587	PEX6
circ_011787	12_+_120557282_120557682	hsa_circ_0028899	21	17	9	9	2	11	6	342.215	226.262	113.667	90.4214	37.9716	81.1928	93.6052	284.239	83.3715	-1.76948	0.0244311	0.624075	ENSG00000022840	RNF10
circ_011792	9_-_110941421_111036201	hsa_circ_0004362	10	12	0	0	0	0	0	162.959	159.715	0	0	0	0	0	161.337	0.001	-17.2997	5.34033e-06	0.00304494	ENSG00000198121	LPAR1
circ_011793	5_+_14297072_14316743	hsa_circ_0003208	3	6	0	0	0	1	0	48.8878	79.8573	0	0	0	7.38116	0	64.3726	1.47623	-5.44645	0.00842364	0.389756	ENSG00000038382	TRIO
circ_011816	7_-_29923956_29944179	novel	0	7	0	0	0	0	0	0	93.1669	0	0	0	0	0	46.5834	0.001	-15.5075	0.0448447	0.82252	ENSG00000136193	SCRN1
circ_011818	13_+_70745937_70762573	novel	2	4	0	0	0	0	0	32.5919	53.2382	0	0	0	0	0	42.915	0.001	-15.3892	0.013852	0.489149	NA	-
circ_011826	3_-_27376716_27409530	novel	0	7	0	0	0	0	0	0	93.1669	0	0	0	0	0	46.5834	0.001	-15.5075	0.0448427	0.82252	ENSG00000033867	SLC4A7
circ_011832	8_+_25407983_25408940	hsa_circ_0007618	9	13	3	3	0	0	0	146.663	173.024	37.8888	30.1405	0	0	0	159.844	13.6059	-3.55436	0.00302677	0.240969	ENSG00000147459	DOCK5
circ_011849	1_-_97515726_97595166	novel	7	6	0	0	0	0	0	114.072	79.8573	0	0	0	0	0	96.9644	0.001	-16.5652	0.000239481	0.0449334	ENSG00000188641	DPYD
circ_011858	12_-_108652272_108662158	hsa_circ_0006852	3	6	1	0	0	1	1	48.8878	79.8573	12.6296	0	0	7.38116	15.6009	64.3726	7.12233	-3.17603	0.0279653	0.659183	ENSG00000110880	CORO1C
circ_011864	1_-_117911994_117918736	hsa_circ_0006188	18	17	1	2	0	5	0	293.327	226.262	12.6296	20.0936	0	36.9058	0	259.795	13.9258	-4.22154	7.93253e-05	0.0204341	ENSG00000196505	GDAP2
circ_011891	20_-_49264716_49266266	hsa_circ_0004254	3	8	1	0	0	0	0	48.8878	106.476	12.6296	0	0	0	0	77.6821	2.52592	-4.9427	0.00433269	0.285081	ENSG00000124201	ZNFX1
circ_011892	3_+_100555209_100558589	hsa_circ_0066657	2	4	0	0	0	0	0	32.5919	53.2382	0	0	0	0	0	42.915	0.001	-15.3892	0.0138634	0.489149	ENSG00000181458	TMEM45A
circ_011904	7_-_137251230_137254974	hsa_circ_0003949	2	0	42	82	56	194	30	32.5919	0	530.444	823.839	1063.2	1431.95	468.026	16.2959	863.492	5.7276	5.57238e-05	0.0168782	ENSG00000105894	PTN
circ_011942	8_-_18801270_18804898	novel	2	3	0	0	0	0	0	32.5919	39.9287	0	0	0	0	0	36.2603	0.001	-15.1461	0.0243882	0.624075	ENSG00000156011	PSD3
circ_011948	10_-_27022558_27033377	novel	1	2	10	20	10	27	7	16.2959	26.6191	126.296	200.936	189.858	199.291	109.206	21.4575	165.118	2.94394	0.0210807	0.61496	ENSG00000107890	ANKRD26
circ_011969	4_+_6300978_6301181	novel	0	0	2	5	7	3	9	0	0	25.2592	50.2341	132.9	22.1435	140.408	0.001	74.189	16.1789	0.0254615	0.63974	ENSG00000109501	WFS1
circ_011972	5_-_86562574_86570721	novel	9	10	0	0	0	0	0	146.663	133.096	0	0	0	0	0	139.879	0.001	-17.0938	1.73646e-05	0.00674112	NA	-
circ_012001	12_-_15640703_15662099	novel	4	4	0	0	0	0	0	65.1837	53.2382	0	0	0	0	0	59.211	0.001	-15.8536	0.00386561	0.271971	ENSG00000151491	EPS8
circ_012031	12_+_11869424_11869969	hsa_circ_0004123	0	1	2	5	37	20	5	0	13.3096	25.2592	50.2341	702.474	147.623	78.0043	6.65478	200.719	4.91464	0.0241989	0.624075	ENSG00000139083	ETV6
circ_012061	8_-_140846260_140890769	hsa_circ_0003221	62	72	27	43	0	40	4	1010.35	958.288	341	432.013	0	295.247	62.4035	984.318	226.133	-2.12196	0.0453787	0.82252	ENSG00000169398	PTK2
circ_012088	5_-_115831694_115840934	novel	1	5	0	0	0	0	0	16.2959	66.5478	0	0	0	0	0	41.4219	0.001	-15.3381	0.0279512	0.659183	ENSG00000145782	ATG12
circ_012118	4_-_182874570_182915575	novel	8	2	0	3	0	1	0	130.367	26.6191	0	30.1405	0	7.38116	0	78.4933	7.50432	-3.38678	0.0315344	0.701654	ENSG00000129187	DCTD
circ_012126	7_-_29936556_29955360	hsa_circ_0079683	7	7	2	1	0	7	0	114.072	93.1669	25.2592	10.0468	0	51.6681	0	103.619	17.3948	-2.57456	0.0357891	0.746183	ENSG00000136193	SCRN1
circ_012133	16_+_83906987_83912367	novel	1	1	1	8	31	16	16	16.2959	13.3096	12.6296	80.3745	588.559	118.099	249.614	14.8027	209.855	3.82546	0.0300446	0.690872	ENSG00000103150	MLYCD
circ_012141	20_+_44479985_44490111	novel	23	42	6	7	0	10	6	374.806	559.001	75.7777	70.3277	0	73.8116	93.6052	466.904	62.7044	-2.89649	0.00130134	0.151345	ENSG00000124120	TTPAL
circ_012162	17_-_4112609_4117166	hsa_circ_0041516	4	7	0	0	0	4	0	65.1837	93.1669	0	0	0	29.5247	0	79.1753	5.90493	-3.74506	0.015613	0.51198	ENSG00000074755	ZZEF1
circ_012169	10_+_110502721_110510596	novel	1	16	0	0	0	0	0	16.2959	212.953	0	0	0	0	0	114.624	0.001	-16.8066	0.00044787	0.0730453	ENSG00000138166	DUSP5
circ_012183	1_+_14282171_14284781	novel	7	19	0	1	0	0	0	114.072	252.882	0	10.0468	0	0	0	183.477	2.00936	-6.51271	2.30934e-05	0.00860166	ENSG00000189337	KAZN
circ_012189	18_+_37851192_37852897	novel	4	8	0	0	0	0	0	65.1837	106.476	0	0	0	0	0	85.8301	0.001	-16.3892	0.000575853	0.0857418	NA	-
circ_012238	8_+_39007886_39055772	hsa_circ_0084037	5	3	1	0	0	2	0	81.4797	39.9287	12.6296	0	0	14.7623	0	60.7042	5.47839	-3.46997	0.0276228	0.659183	ENSG00000168615	ADAM9
circ_012240	1_-_214451805_214464957	hsa_circ_0007015	5	2	0	0	0	2	0	81.4797	26.6191	0	0	0	14.7623	0	54.0494	2.95247	-4.19429	0.028693	0.669657	ENSG00000152104	PTPN14
circ_012241	16_-_8919031_8930397	novel	5	7	2	0	0	1	2	81.4797	93.1669	25.2592	0	0	7.38116	31.2017	87.3233	12.7684	-2.77379	0.0310111	0.701654	ENSG00000187555	USP7
circ_012271	1_-_70184785_70189273	hsa_circ_0006450	2	4	0	0	0	2	0	32.5919	53.2382	0	0	0	14.7623	0	42.915	2.95247	-3.86149	0.0390944	0.779168	ENSG00000066557	LRRC40
circ_012279	1_-_93582301_93584121	hsa_circ_0013215	4	9	0	0	0	1	0	65.1837	119.786	0	0	0	7.38116	0	92.4849	1.47623	-5.96923	0.00158451	0.165341	ENSG00000137936	BCAR3
circ_012309	12_-_11028401_11047188	novel	13	14	9	3	2	6	0	211.847	186.334	113.667	30.1405	37.9716	44.287	0	199.09	45.2131	-2.13861	0.0301787	0.692603	ENSG00000212127	TAS2R14
circ_012316	10_-_7367649_7381949	hsa_circ_0017648	0	0	3	16	25	17	21	0	0	37.8888	160.749	474.644	125.48	327.618	0.001	225.276	17.7813	0.00155327	0.163407	ENSG00000198879	SFMBT2
circ_012335	1_+_43920404_43920928	hsa_circ_0006595	6	10	3	4	2	4	1	97.7756	133.096	37.8888	40.1873	37.9716	29.5247	15.6009	115.436	32.2346	-1.8404	0.0431145	0.817428	ENSG00000126091	ST3GAL3
circ_012349	12_-_29751666_29758777	hsa_circ_0025767	4	8	0	0	2	1	0	65.1837	106.476	0	0	37.9716	7.38116	0	85.8301	9.07054	-3.24222	0.0168338	0.538272	ENSG00000133687	TMTC1
circ_012362	7_-_54781195_54782343	novel	0	0	281	36	0	0	49	0	0	3548.92	361.685	0	0	764.443	0.001	935.01	19.8346	0.0152825	0.507296	ENSG00000234707	-
circ_012381	1_+_230663141_230671640	hsa_circ_0016867	0	0	6	16	3	4	7	0	0	75.7777	160.749	56.9573	29.5247	109.206	0.001	86.443	16.3995	0.0098643	0.425492	ENSG00000135775	COG2
circ_012400	22_+_31758546_31765060	hsa_circ_0062938	0	0	3	11	2	0	20	0	0	37.8888	110.515	37.9716	0	312.017	0.001	99.6785	16.605	0.0378799	0.767446	ENSG00000100150	DEPDC5
circ_012401	10_+_12081472_12120267	hsa_circ_0007813	5	1	15	97	12	63	55	81.4797	13.3096	189.444	974.541	227.829	465.013	858.048	47.3946	542.975	3.51809	0.00741616	0.370311	ENSG00000181192	DHTKD1
circ_012472	11_-_62839114_62839867	hsa_circ_0005861	6	10	1	0	1	3	3	97.7756	133.096	12.6296	0	18.9858	22.1435	46.8026	115.436	20.1123	-2.52094	0.0203872	0.606229	ENSG00000133316	WDR74
circ_012479	7_-_80789306_80805758	hsa_circ_0002714	5	4	0	0	0	0	0	81.4797	53.2382	0	0	0	0	0	67.3589	0.001	-16.0396	0.00247218	0.213786	ENSG00000075223	SEMA3C
circ_012499	7_+_7209427_7243750	novel	11	4	0	0	2	0	0	179.255	53.2382	0	0	37.9716	0	0	116.247	7.59431	-3.93613	0.00702337	0.359824	ENSG00000106392	C1GALT1
circ_012501	11_+_12675409_12764434	hsa_circ_0007058	8	4	0	3	0	1	3	130.367	53.2382	0	30.1405	0	7.38116	46.8026	91.8028	16.8648	-2.44452	0.0468204	0.830005	ENSG00000187079	TEAD1
circ_012523	2_-_215391632_215404655	novel	1	4	0	0	0	0	0	16.2959	53.2382	0	0	0	0	0	34.7671	0.001	-15.0854	0.0457609	0.82252	ENSG00000115414	FN1
circ_012569	12_+_20875235_20901467	novel	6	10	0	0	0	0	0	97.7756	133.096	0	0	0	0	0	115.436	0.001	-16.8167	6.80581e-05	0.0186977	ENSG00000111700	SLCO1B3
circ_012574	16_+_16086824_16090588	hsa_circ_0008120	15	25	1	1	2	0	2	244.439	332.739	12.6296	10.0468	37.9716	0	31.2017	288.589	18.3699	-3.9736	9.07686e-05	0.0219461	ENSG00000103222	ABCC1
circ_012586	1_+_62444738_62445429	novel	2	3	0	1	0	1	0	32.5919	39.9287	0	10.0468	0	7.38116	0	36.2603	3.4856	-3.37891	0.0466607	0.829856	ENSG00000162607	USP1
circ_012648	5_-_41850030_41862750	hsa_circ_0002121	2	4	0	0	0	2	0	32.5919	53.2382	0	0	0	14.7623	0	42.915	2.95247	-3.86149	0.0390955	0.779168	ENSG00000083720	OXCT1
circ_012652	10_-_76944773_76970067	hsa_circ_0006561	13	14	0	0	0	0	0	211.847	186.334	0	0	0	0	0	199.09	0.001	-17.6031	1.48808e-06	0.00128175	ENSG00000156113	KCNMA1
circ_012653	3_+_188758632_188760282	hsa_circ_0005842	4	4	0	0	0	0	0	65.1837	53.2382	0	0	0	0	0	59.211	0.001	-15.8536	0.00386545	0.271971	ENSG00000145012	LPP
circ_012672	10_-_50327205_50344345	hsa_circ_0006309	4	2	0	0	0	0	0	65.1837	26.6191	0	0	0	0	0	45.9014	0.001	-15.4863	0.0147882	0.497118	ENSG00000198964	SGMS1
circ_012679	3_+_113249722_113250833	hsa_circ_0007897	0	0	22	40	0	48	16	0	0	277.851	401.873	0	354.296	249.614	0.001	256.727	17.9699	0.00315858	0.248743	ENSG00000144857	BOC
circ_012691	5_-_86506759_86570721	novel	1	4	0	0	0	0	0	16.2959	53.2382	0	0	0	0	0	34.7671	0.001	-15.0854	0.0457618	0.82252	NA	-
circ_012719	10_+_110506935_110510596	novel	3	2	0	0	0	0	0	48.8878	26.6191	0	0	0	0	0	37.7535	0.001	-15.2043	0.0244356	0.624075	ENSG00000138166	DUSP5
circ_012723	15_+_94298201_94298730	hsa_circ_000197	15	15	0	0	0	0	0	244.439	199.643	0	0	0	0	0	222.041	0.001	-17.7605	6.37122e-07	0.000675423	ENSG00000140563	MCTP2
circ_012735	8_+_19364072_19373660	novel	1	7	0	1	0	0	0	16.2959	93.1669	0	10.0468	0	0	0	54.7314	2.00936	-4.76756	0.0312573	0.701654	ENSG00000104611	SH2D4A
circ_012740	20_+_35858302_35871829	hsa_circ_0003322	23	18	4	7	1	10	2	374.806	239.572	50.5184	70.3277	18.9858	73.8116	31.2017	307.189	48.9691	-2.64919	0.00202976	0.193586	ENSG00000025293	PHF20
circ_012763	3_-_64146830_64147702	novel	4	6	0	0	0	1	0	65.1837	79.8573	0	0	0	7.38116	0	72.5205	1.47623	-5.6184	0.00503188	0.313079	ENSG00000163637	PRICKLE2
circ_012776	3_+_123209199_123225297	novel	4	7	0	2	0	0	0	65.1837	93.1669	0	20.0936	0	0	0	79.1753	4.01873	-4.30024	0.0113892	0.464583	ENSG00000121542	SEC22A
circ_012777	8_+_37765526_37766355	hsa_circ_000020	4	2	22	28	24	9	12	65.1837	26.6191	277.851	281.311	455.659	66.4305	187.21	45.9014	253.692	2.46647	0.0431209	0.817428	ENSG00000147471	PLPBP
circ_012794	8_+_67118248_67149935	hsa_circ_0084679	9	22	5	8	2	9	4	146.663	292.81	63.1481	80.3745	37.9716	66.4305	62.4035	219.737	62.0656	-1.82391	0.0268311	0.657959	ENSG00000104218	CSPP1
circ_012797	12_+_13211469_13214673	novel	9	4	0	0	0	0	0	146.663	53.2382	0	0	0	0	0	99.9508	0.001	-16.6089	0.000358233	0.0617124	ENSG00000134531	EMP1
circ_012804	12_-_96323948_96334865	hsa_circ_0002762	62	77	12	2	2	31	21	1010.35	1024.84	151.555	20.0936	37.9716	228.816	327.618	1017.59	153.211	-2.73157	0.00399388	0.273497	ENSG00000059758	CDK17
circ_012829	MT_-_8927_9189	novel	0	0	1	95	67	20	47	0	0	12.6296	954.448	1272.05	147.623	733.241	0.001	623.998	19.2512	0.00118198	0.141034	ENSG00000198899	MT-ATP6
circ_012837	1_+_224952670_225023865	novel	0	0	25	14	0	0	22	0	0	315.74	140.655	0	0	343.219	0.001	159.923	17.287	0.0342494	0.727808	ENSG00000185842	DNAH14
circ_012852	14_+_85596239_85597407	novel	3	5	0	0	0	0	0	48.8878	66.5478	0	0	0	0	0	57.7178	0.001	-15.8167	0.00405746	0.273497	ENSG00000185070	FLRT2
circ_012857	8_+_25298944_25310532	hsa_circ_0005042	4	2	1	0	0	0	0	65.1837	26.6191	12.6296	0	0	0	0	45.9014	2.52592	-4.18366	0.0393997	0.780285	ENSG00000147459	DOCK5
circ_012858	9_+_20923660_20933103	hsa_circ_0008678	0	0	19	6	0	17	5	0	0	239.963	60.2809	0	125.48	78.0043	0.001	100.746	16.6204	0.0212515	0.61496	ENSG00000188352	FOCAD
circ_012878	3_-_71015549_71053773	hsa_circ_001418	27	48	1	0	0	0	0	439.99	638.859	12.6296	0	0	0	0	539.424	2.52592	-7.73847	4.75523e-09	1.19153e-05	ENSG00000114861	FOXP1
circ_012906	5_+_56864734_56865977	hsa_circ_000407	14	27	68	173	14	486	93	228.143	359.358	858.814	1738.1	265.801	3587.25	1450.88	293.751	1580.17	2.42741	0.045742	0.82252	ENSG00000095015	MAP3K1
circ_012911	1_+_23071225_23072197	hsa_circ_0010835	0	0	0	27	9	35	19	0	0	0	271.264	170.872	258.341	296.416	0.001	199.379	17.6052	0.00535655	0.321661	ENSG00000004487	KDM1A
circ_012918	7_+_17309936_17335786	novel	4	14	0	0	0	1	1	65.1837	186.334	0	0	0	7.38116	15.6009	125.759	4.59641	-4.77401	0.000847817	0.109711	ENSG00000106546	AHR
circ_012930	21_-_31182421_31203012	hsa_circ_0061407	0	0	9	9	50	1	6	0	0	113.667	90.4214	949.289	7.38116	93.6052	0.001	250.873	17.9366	0.01105	0.455263	ENSG00000156299	TIAM1
circ_012938	8_+_60794986_60801593	novel	0	0	8	29	10	29	17	0	0	101.037	291.358	189.858	214.054	265.215	0.001	212.304	17.6958	0.000216039	0.0419345	ENSG00000171316	CHD7
circ_012952	5_+_14293012_14336727	hsa_circ_0007638	10	3	0	1	0	1	0	162.959	39.9287	0	10.0468	0	7.38116	0	101.444	3.4856	-4.86313	0.00141081	0.155511	ENSG00000038382	TRIO
circ_012962	11_-_58549786_58554940	hsa_circ_0005795	7	0	0	0	0	0	0	114.072	0	0	0	0	0	0	57.0358	0.001	-15.7996	0.0274771	0.659183	ENSG00000110031	LPXN
circ_013003	11_+_5698315_5709126	novel	4	1	0	0	0	0	0	65.1837	13.3096	0	0	0	0	0	39.2466	0.001	-15.2603	0.0321069	0.701654	ENSG00000132274	TRIM22
circ_013004	19_+_45517663_45518094	hsa_circ_000899	4	7	1	0	0	0	0	65.1837	93.1669	12.6296	0	0	0	0	79.1753	2.52592	-4.97017	0.00353532	0.263362	ENSG00000125753	VASP
circ_013009	3_-_27433916_27452498	hsa_circ_0064624	14	14	5	3	1	5	2	228.143	186.334	63.1481	30.1405	18.9858	36.9058	31.2017	207.238	36.0764	-2.52217	0.00436248	0.285081	ENSG00000033867	SLC4A7
circ_013012	11_-_63658761_63659252	hsa_circ_0022601	30	32	1	0	7	10	2	488.878	425.906	12.6296	0	132.9	73.8116	31.2017	457.392	50.1087	-3.1903	0.00210916	0.198412	ENSG00000184743	ATL3
circ_013026	10_+_12081472_12113064	hsa_circ_0017731	1	1	5	12	2	30	9	16.2959	13.3096	63.1481	120.562	37.9716	221.435	140.408	14.8027	116.705	2.97893	0.0342116	0.727604	ENSG00000181192	DHTKD1
circ_013038	2_+_168547596_168561322	hsa_circ_0056939	7	7	2	2	2	2	2	114.072	93.1669	25.2592	20.0936	37.9716	14.7623	31.2017	103.619	25.8577	-2.00263	0.0424642	0.813229	ENSG00000172292	CERS6
circ_013039	1_-_97549560_97595166	hsa_circ_0003268	9	11	0	0	0	5	1	146.663	146.405	0	0	0	36.9058	15.6009	146.534	10.5013	-3.80259	0.00236671	0.211112	ENSG00000188641	DPYD
circ_013069	13_-_113474124_113484196	novel	3	4	0	0	0	2	0	48.8878	53.2382	0	0	0	14.7623	0	51.063	2.95247	-4.11229	0.0227518	0.624075	ENSG00000150401	DCUN1D2
circ_013106	1_-_210919640_210920069	hsa_circ_0006123	22	14	1	2	1	0	1	358.511	186.334	12.6296	20.0936	18.9858	0	15.6009	272.422	13.462	-4.33888	2.952e-05	0.0104315	ENSG00000143473	KCNH1
circ_013133	1_+_223746997_223749122	hsa_circ_0003498	5	2	0	0	0	0	0	81.4797	26.6191	0	0	0	0	0	54.0494	0.001	-15.722	0.00878865	0.395969	ENSG00000162909	CAPN2
circ_013135	1_+_107148069_107148839	hsa_circ_0013364	3	2	0	0	0	0	0	48.8878	26.6191	0	0	0	0	0	37.7535	0.001	-15.2043	0.0244345	0.624075	ENSG00000162631	NTNG1
circ_013167	2_-_20638436_20641180	novel	4	1	0	0	0	0	0	65.1837	13.3096	0	0	0	0	0	39.2466	0.001	-15.2603	0.0320893	0.701654	ENSG00000118960	HS1BP3
circ_013178	11_+_20054080_20068398	novel	4	5	0	0	0	0	0	65.1837	66.5478	0	0	0	0	0	65.8658	0.001	-16.0072	0.00234047	0.210099	ENSG00000166833	NAV2
circ_013188	15_-_65729072_65738875	hsa_circ_0035944	4	14	1	0	1	9	0	65.1837	186.334	12.6296	0	18.9858	66.4305	0	125.759	19.6092	-2.68106	0.0378948	0.767446	ENSG00000174485	DENND4A
circ_013206	1_+_147275354_147285487	hsa_circ_0013953	0	2	1	26	7	10	39	0	26.6191	12.6296	261.217	132.9	73.8116	608.434	13.3096	217.799	4.03246	0.0354068	0.739331	ENSG00000131778	CHD1L
circ_013208	13_+_52460899_52465465	novel	5	3	1	0	0	0	1	81.4797	39.9287	12.6296	0	0	0	15.6009	60.7042	5.6461	-3.42647	0.0279465	0.659183	ENSG00000136108	CKAP2
circ_013211	14_+_30633947_30675065	novel	1	4	0	0	0	0	0	16.2959	53.2382	0	0	0	0	0	34.7671	0.001	-15.0854	0.0457649	0.82252	ENSG00000092108	SCFD1
circ_013242	15_-_32888172_32910535	hsa_circ_0006828	2	5	0	0	1	0	0	32.5919	66.5478	0	0	18.9858	0	0	49.5698	3.79716	-3.70647	0.0270726	0.659183	ENSG00000248905	FMN1
circ_013268	6_+_80127547_80171390	novel	4	3	0	0	0	0	0	65.1837	39.9287	0	0	0	0	0	52.5562	0.001	-15.6816	0.00693693	0.356103	ENSG00000083123	BCKDHB
circ_013272	3_+_155114994_155118811	hsa_circ_0002626	4	4	0	0	0	0	0	65.1837	53.2382	0	0	0	0	0	59.211	0.001	-15.8536	0.00386673	0.271971	ENSG00000196549	MME
circ_013275	14_-_69116366_69122360	hsa_circ_0007392	28	39	3	11	11	16	5	456.286	519.073	37.8888	110.515	208.844	118.099	78.0043	487.679	110.67	-2.13967	0.00856937	0.393008	ENSG00000139990	DCAF5
circ_013290	8_-_89722015_89724966	novel	2	3	0	0	0	0	0	32.5919	39.9287	0	0	0	0	0	36.2603	0.001	-15.1461	0.0243986	0.624075	ENSG00000251136	-
circ_013302	4_+_26717933_26748526	novel	7	2	2	2	0	0	0	114.072	26.6191	25.2592	20.0936	0	0	0	70.3453	9.07057	-2.95519	0.0361586	0.748884	ENSG00000109680	TBC1D19
circ_013305	12_-_129530918_129531205	novel	1	5	0	0	0	0	0	16.2959	66.5478	0	0	0	0	0	41.4219	0.001	-15.3381	0.0279572	0.659183	ENSG00000151952	TMEM132D
circ_013348	2_+_235040888_235043247	hsa_circ_0007428	3	7	0	0	0	0	0	48.8878	93.1669	0	0	0	0	0	71.0273	0.001	-16.1161	0.00168636	0.16919	ENSG00000130147	SH3BP4
circ_013375	5_-_74813840_74841679	hsa_circ_0007158	0	0	19	13	1	19	4	0	0	239.963	130.609	18.9858	140.242	62.4035	0.001	118.441	16.8538	0.00677681	0.356103	ENSG00000198780	FAM169A
circ_013381	6_+_63646527_63706876	novel	3	5	0	0	0	0	0	48.8878	66.5478	0	0	0	0	0	57.7178	0.001	-15.8167	0.00405767	0.273497	ENSG00000118482	PHF3
circ_013389	5_+_14405848_14420021	hsa_circ_0008697	12	3	0	1	3	2	0	195.551	39.9287	0	10.0468	56.9573	14.7623	0	117.74	16.3533	-2.84795	0.024375	0.624075	ENSG00000038382	TRIO
circ_013460	13_-_59774189_59839448	novel	4	3	0	0	0	0	0	65.1837	39.9287	0	0	0	0	0	52.5562	0.001	-15.6816	0.00693549	0.356103	ENSG00000139734	DIAPH3
circ_013465	16_+_53439016_53490301	novel	14	3	2	0	1	0	0	228.143	39.9287	25.2592	0	18.9858	0	0	134.036	8.849	-3.92096	0.00323061	0.250832	ENSG00000103479	RBL2
circ_013473	16_-_17198212_17200654	novel	11	10	0	0	0	0	0	179.255	133.096	0	0	0	0	0	156.175	0.001	-17.2528	7.48627e-06	0.00349736	ENSG00000103489	XYLT1
circ_013482	2_-_121605701_121606180	hsa_circ_0007052	49	57	24	27	5	45	12	798.501	758.645	303.111	271.264	94.9289	332.152	187.21	778.573	237.733	-1.71149	0.0210016	0.61496	ENSG00000074054	CLASP1
circ_013547	16_+_16068156_16090588	hsa_circ_0009147	4	2	0	0	0	0	0	65.1837	26.6191	0	0	0	0	0	45.9014	0.001	-15.4863	0.0147821	0.497118	ENSG00000103222	ABCC1
circ_013548	1_-_52490732_52509712	novel	5	3	0	1	1	2	0	81.4797	39.9287	0	10.0468	18.9858	14.7623	0	60.7042	8.75898	-2.79296	0.0427639	0.815146	ENSG00000134744	TUT4
circ_013563	6_-_47283938_47286595	hsa_circ_001713	14	14	73	113	238	266	32	228.143	186.334	921.962	1135.29	4518.62	1963.39	499.228	207.238	1807.7	3.12479	0.0107447	0.449206	ENSG00000146072	TNFRSF21
circ_013622	13_+_98409338_98424650	hsa_circ_0030694	1	0	13	5	9	6	2	16.2959	0	164.185	50.2341	170.872	44.287	31.2017	8.14797	92.156	3.49957	0.0445709	0.82252	ENSG00000152767	FARP1
circ_013625	15_-_70656930_70664814	hsa_circ_0002250	1	8	1	0	0	0	0	16.2959	106.476	12.6296	0	0	0	0	61.3862	2.52592	-4.60303	0.0226035	0.624075	ENSG00000137831	UACA
circ_013631	10_+_127125474_127127764	hsa_circ_0002456	4	1	0	0	0	0	0	65.1837	13.3096	0	0	0	0	0	39.2466	0.001	-15.2603	0.0320848	0.701654	ENSG00000150760	DOCK1
circ_013641	8_-_140879471_140890769	hsa_circ_0006646	208	304	84	228	43	186	73	3389.55	4046.1	1060.89	2290.67	816.389	1372.9	1138.86	3717.83	1335.94	-1.4766	0.03242	0.702483	ENSG00000169398	PTK2
circ_013649	12_+_100591736_100601753	novel	8	4	1	1	0	1	2	130.367	53.2382	12.6296	10.0468	0	7.38116	31.2017	91.8028	12.2519	-2.90554	0.0206687	0.611257	ENSG00000139354	GAS2L3
circ_013650	10_-_93381219_93389154	hsa_circ_0005898	25	27	3	1	0	0	0	407.398	359.358	37.8888	10.0468	0	0	0	383.378	9.58713	-5.32153	6.74904e-06	0.00332185	ENSG00000138119	MYOF
circ_013653	2_-_43578513_43590954	hsa_circ_0054322	20	9	3	1	2	4	6	325.919	119.786	37.8888	10.0468	37.9716	29.5247	93.6052	222.852	41.8074	-2.41426	0.0126866	0.480329	ENSG00000115970	THADA
circ_013666	9_+_93471141_93498886	hsa_circ_001209	20	13	109	110	37	155	46	325.919	173.024	1376.63	1105.15	702.474	1144.08	717.64	249.471	1009.19	2.01626	0.0243494	0.624075	ENSG00000048828	FAM120A
circ_013688	6_+_170317370_170323259	hsa_circ_0078768	28	29	6	14	5	10	10	456.286	385.977	75.7777	140.655	94.9289	73.8116	156.009	421.132	108.236	-1.96008	0.0095918	0.417001	ENSG00000112584	FAM120B
circ_013691	3_-_197085580_197119530	hsa_circ_0007345	72	79	14	2	7	17	8	1173.31	1051.45	176.815	20.0936	132.9	125.48	124.807	1112.38	116.019	-3.26122	6.93626e-05	0.0187435	ENSG00000075711	DLG1
circ_013706	1_+_183114531_183115637	hsa_circ_0004573	7	20	0	1	2	7	1	114.072	266.191	0	10.0468	37.9716	51.6681	15.6009	190.131	23.0575	-3.04369	0.0049473	0.31133	ENSG00000135862	LAMC1
circ_013710	16_-_47109483_47132025	hsa_circ_0003520	0	0	65	149	0	210	36	0	0	820.925	1496.98	0	1550.04	561.631	0.001	885.915	19.7568	0.000952588	0.118806	ENSG00000171208	NETO2
circ_013731	17_-_50989677_50993935	novel	3	4	0	1	0	0	0	48.8878	53.2382	0	10.0468	0	0	0	51.063	2.00936	-4.66747	0.0209382	0.61496	ENSG00000008294	SPAG9
circ_013732	7_-_13906430_13939246	novel	0	0	4	0	3	68	3	0	0	50.5184	0	56.9573	501.919	46.8026	0.001	131.239	17.0018	0.033366	0.715693	ENSG00000006468	ETV1
circ_013747	12_-_116230533_116237705	hsa_circ_002111	62	45	21	14	7	14	5	1010.35	598.93	265.222	140.655	132.9	103.336	78.0043	804.639	144.024	-2.48204	0.00129817	0.151345	ENSG00000123066	MED13L
circ_013759	17_-_3446472_3449149	novel	0	0	25	33	0	0	79	0	0	315.74	331.545	0	0	1232.47	0.001	375.951	18.5202	0.0208207	0.613757	ENSG00000141255	SPATA22
circ_013760	19_-_11415937_11417059	hsa_circ_0006941	6	11	0	1	0	0	1	97.7756	146.405	0	10.0468	0	0	15.6009	122.09	5.12954	-4.57298	0.00059314	0.0869613	ENSG00000205517	RGL3
circ_013774	10_+_27566832_27578713	novel	7	2	0	0	0	3	0	114.072	26.6191	0	0	0	22.1435	0	70.3453	4.4287	-3.9895	0.0275623	0.659183	ENSG00000285737	-
circ_013776	2_+_235750354_235807331	hsa_circ_0058800	7	8	1	0	0	5	0	114.072	106.476	12.6296	0	0	36.9058	0	110.274	9.90709	-3.47649	0.0083134	0.389756	ENSG00000157985	AGAP1
circ_013781	9_+_72223120_72231181	hsa_circ_0087200	4	6	0	0	0	0	0	65.1837	79.8573	0	0	0	0	0	72.5205	0.001	-16.1461	0.00139518	0.155511	ENSG00000119125	GDA
circ_013783	4_-_176711499_176740765	novel	14	8	0	0	0	0	0	228.143	106.476	0	0	0	0	0	167.31	0.001	-17.3522	8.27121e-06	0.00373737	ENSG00000150630	VEGFC
circ_013802	12_+_105156726_105160148	novel	2	3	0	0	0	0	0	32.5919	39.9287	0	0	0	0	0	36.2603	0.001	-15.1461	0.0243837	0.624075	ENSG00000136051	WASHC4
circ_013803	10_-_103622470_103661114	hsa_circ_0005620	8	13	1	4	3	0	4	130.367	173.024	12.6296	40.1873	56.9573	0	62.4035	151.696	34.4355	-2.13921	0.0378371	0.767446	ENSG00000107957	SH3PXD2A
circ_013814	11_+_65502637_65505019	novel	16	14	0	2	1	0	2	260.735	186.334	0	20.0936	18.9858	0	31.2017	223.534	14.0562	-3.99121	0.000191153	0.0384581	ENSG00000251562	-
circ_013817	19_+_41252351_41256611	hsa_circ_0003271	13	5	5	0	0	0	0	211.847	66.5478	63.1481	0	0	0	0	139.197	12.6296	-3.46225	0.019514	0.59367	ENSG00000167601	AXL
circ_013831	2_+_189728660_189755320	hsa_circ_0005503	6	2	0	0	1	0	0	97.7756	26.6191	0	0	18.9858	0	0	62.1974	3.79716	-4.03386	0.020143	0.604137	ENSG00000151687	ANKAR
circ_013858	2_+_218673625_218685228	novel	1	5	0	0	0	0	0	16.2959	66.5478	0	0	0	0	0	41.4219	0.001	-15.3381	0.0279502	0.659183	ENSG00000163482	STK36
circ_013877	5_+_40852174_40854096	hsa_circ_0005895	4	6	0	0	1	0	0	65.1837	79.8573	0	0	18.9858	0	0	72.5205	3.79716	-4.2554	0.00602604	0.346033	ENSG00000132357	CARD6
circ_013881	14_-_30935163_30956242	hsa_circ_0031446	0	0	0	19	5	5	7	0	0	0	190.89	94.9289	36.9058	109.206	0.001	86.3861	16.3985	0.0314817	0.701654	ENSG00000196792	STRN3
circ_013911	10_-_27037186_27048979	hsa_circ_0018009	0	0	7	4	1	5	7	0	0	88.4073	40.1873	18.9858	36.9058	109.206	0.001	58.7384	15.842	0.0301732	0.692603	ENSG00000107890	ANKRD26
circ_013920	11_-_85996826_86031611	hsa_circ_0023923	74	80	25	45	9	46	30	1205.9	1064.76	315.74	452.107	170.872	339.534	468.026	1135.33	349.256	-1.70076	0.0157338	0.515047	ENSG00000073921	PICALM
circ_013925	3_-_15414021_15415942	hsa_circ_0008277	8	1	0	1	0	1	1	130.367	13.3096	0	10.0468	0	7.38116	15.6009	71.8385	6.60577	-3.44296	0.0363088	0.748884	ENSG00000206562	METTL6
circ_013970	18_+_8113486_8143779	hsa_circ_0002872	9	4	0	0	0	0	0	146.663	53.2382	0	0	0	0	0	99.9508	0.001	-16.6089	0.000358204	0.0617124	ENSG00000173482	PTPRM
circ_013990	12_+_2188503_2190312	novel	4	3	0	0	0	0	0	65.1837	39.9287	0	0	0	0	0	52.5562	0.001	-15.6816	0.00693175	0.356103	ENSG00000151067	CACNA1C
circ_014044	16_+_16121975_16125911	hsa_circ_001880	7	7	0	1	1	0	0	114.072	93.1669	0	10.0468	18.9858	0	0	103.619	5.80652	-4.15747	0.00171072	0.170325	ENSG00000103222	ABCC1
circ_014052	6_+_57318437_57326045	novel	6	4	0	0	0	0	0	97.7756	53.2382	0	0	0	0	0	75.5069	0.001	-16.2043	0.00154983	0.163407	ENSG00000146143	PRIM2
circ_014056	15_+_98891325_98899621	hsa_circ_0037026	5	5	0	0	0	4	0	81.4797	66.5478	0	0	0	29.5247	0	74.0137	5.90493	-3.6478	0.0214951	0.616513	ENSG00000140443	IGF1R
circ_014065	1_+_40406736_40409835	hsa_circ_0003276	0	9	0	0	0	0	0	0	119.786	0	0	0	0	0	59.893	0.001	-15.8701	0.0212998	0.61496	ENSG00000084070	SMAP2
circ_014067	2_-_54982515_54987698	hsa_circ_001289	216	348	41	14	6	67	21	3519.92	4631.72	517.814	140.655	113.915	494.538	327.618	4075.82	318.908	-3.67588	5.5236e-06	0.00304494	ENSG00000115310	RTN4
circ_014071	10_-_382647_390863	novel	3	6	1	2	1	0	0	48.8878	79.8573	12.6296	20.0936	18.9858	0	0	64.3726	10.3418	-2.63796	0.0473644	0.833655	ENSG00000151240	DIP2C
circ_014167	17_-_46066537_46067667	hsa_circ_0044185	9	10	6	0	2	1	0	146.663	133.096	75.7777	0	37.9716	7.38116	0	139.879	24.2261	-2.52955	0.0369331	0.756867	ENSG00000120071	KANSL1
circ_014199	10_-_101790896_101810314	novel	9	1	0	0	0	0	0	146.663	13.3096	0	0	0	0	0	79.9865	0.001	-16.2875	0.00328276	0.251878	ENSG00000198408	OGA
circ_014209	11_+_102186018_102206074	hsa_circ_0002320	3	6	0	0	0	2	1	48.8878	79.8573	0	0	0	14.7623	15.6009	64.3726	6.07264	-3.40605	0.0179963	0.562395	ENSG00000137693	YAP1
circ_014255	2_+_189791790_189877378	novel	1	5	0	0	0	0	0	16.2959	66.5478	0	0	0	0	0	41.4219	0.001	-15.3381	0.0279482	0.659183	ENSG00000064933	PMS1
circ_014257	16_+_30728966_30729572	hsa_circ_0006127	59	68	26	7	19	22	26	961.46	905.05	328.37	70.3277	360.73	162.386	405.623	933.255	265.487	-1.81363	0.0231337	0.624075	ENSG00000080603	SRCAP
circ_014293	5_-_115539665_115542901	novel	4	8	0	1	2	0	1	65.1837	106.476	0	10.0468	37.9716	0	15.6009	85.8301	12.7238	-2.75395	0.033039	0.710893	ENSG00000145780	FEM1C
circ_014313	1_+_44129353_44130756	novel	10	9	0	0	0	6	0	162.959	119.786	0	0	0	44.287	0	141.373	8.8574	-3.99648	0.00299281	0.239103	ENSG00000171872	KLF17
circ_014338	17_+_6080371_6095223	novel	0	0	14	23	11	19	7	0	0	176.815	231.077	208.844	140.242	109.206	0.001	173.237	17.4024	0.000363832	0.0622876	ENSG00000179314	WSCD1
circ_014361	8_-_61525977_61556022	hsa_circ_0084601	12	19	0	0	0	0	2	195.551	252.882	0	0	0	0	31.2017	224.216	6.24035	-5.16712	4.38077e-05	0.013879	ENSG00000198363	ASPH
circ_014363	2_-_207088458_207124404	novel	3	4	0	0	0	0	0	48.8878	53.2382	0	0	0	0	0	51.063	0.001	-15.64	0.00673068	0.356103	ENSG00000118263	KLF7
circ_014370	14_+_61995876_61996542	novel	3	4	0	0	0	0	0	48.8878	53.2382	0	0	0	0	0	51.063	0.001	-15.64	0.00672925	0.356103	ENSG00000139973	SYT16
circ_014391	6_-_138941335_138947913	hsa_circ_0005210	3	7	0	0	0	3	0	48.8878	93.1669	0	0	0	22.1435	0	71.0273	4.4287	-4.00342	0.0202182	0.605733	ENSG00000135597	REPS1
circ_014392	1_+_40406736_40417096	hsa_circ_0011898	12	6	0	1	2	1	1	195.551	79.8573	0	10.0468	37.9716	7.38116	15.6009	137.704	14.2001	-3.2776	0.00331226	0.252897	ENSG00000084070	SMAP2
circ_014403	15_-_29761139_29762438	novel	5	4	1	3	0	2	0	81.4797	53.2382	12.6296	30.1405	0	14.7623	0	67.3589	11.5065	-2.54942	0.0491842	0.845549	ENSG00000104067	TJP1
circ_014411	19_+_49719457_49719935	hsa_circ_0008479	4	9	1	0	0	0	2	65.1837	119.786	12.6296	0	0	0	31.2017	92.4849	8.76627	-3.39918	0.0104764	0.440858	NA	-
circ_014440	3_+_29696098_29698618	novel	7	0	0	0	0	0	0	114.072	0	0	0	0	0	0	57.0358	0.001	-15.7996	0.0274753	0.659183	ENSG00000144642	RBMS3
circ_014446	1_-_153665220_153668557	hsa_circ_001813	1	1	12	18	1	31	16	16.2959	13.3096	151.555	180.843	18.9858	228.816	249.614	14.8027	165.963	3.48692	0.0166532	0.534981	ENSG00000143621	ILF2
circ_014478	12_-_29751666_29768075	hsa_circ_0025768	5	12	0	0	3	2	0	81.4797	159.715	0	0	56.9573	14.7623	0	120.597	14.3439	-3.07168	0.0129379	0.484535	ENSG00000133687	TMTC1
circ_014483	7_+_32544694_32559464	hsa_circ_0079765	9	2	2	0	0	4	0	146.663	26.6191	25.2592	0	0	29.5247	0	86.6413	10.9568	-2.98323	0.0373866	0.76107	ENSG00000105778	AVL9
circ_014487	1_-_97515726_97549744	hsa_circ_0006323	20	22	0	0	0	0	0	325.919	292.81	0	0	0	0	0	309.364	0.001	-18.2389	5.39697e-08	9.0396e-05	ENSG00000188641	DPYD
circ_014508	6_-_128304668_128322310	hsa_circ_0007138	0	9	1	0	0	0	0	0	119.786	12.6296	0	0	0	0	59.893	2.52592	-4.56751	0.0493986	0.845549	ENSG00000152894	PTPRK
circ_014534	18_+_9775278_9815222	hsa_circ_0008821	3	5	0	0	0	0	0	48.8878	66.5478	0	0	0	0	0	57.7178	0.001	-15.8167	0.00405871	0.273497	ENSG00000168461	RAB31
circ_014586	22_+_45738731_45740538	hsa_circ_0006223	9	2	0	0	0	2	0	146.663	26.6191	0	0	0	14.7623	0	86.6413	2.95247	-4.87506	0.00527914	0.320504	ENSG00000130638	ATXN10
circ_014588	9_-_123557570_123652123	hsa_circ_0088446	0	0	5	8	8	9	1	0	0	63.1481	80.3745	151.886	66.4305	15.6009	0.001	75.488	16.204	0.0174489	0.551913	ENSG00000119522	DENND1A
circ_014611	14_+_61726706_61744813	novel	5	3	0	0	0	0	1	81.4797	39.9287	0	0	0	0	15.6009	60.7042	3.12017	-4.2821	0.0154153	0.509464	ENSG00000100644	HIF1A
circ_014616	4_+_127982939_127989821	novel	3	5	2	0	0	0	0	48.8878	66.5478	25.2592	0	0	0	0	57.7178	5.05184	-3.51413	0.0416431	0.803226	ENSG00000164074	ABHD18
circ_014626	10_-_15248639_15284105	novel	0	0	2	4	3	2	12	0	0	25.2592	40.1873	56.9573	14.7623	187.21	0.001	64.8753	15.9854	0.0425609	0.813527	ENSG00000148468	FAM171A1
circ_014647	11_+_12924912_12930326	hsa_circ_0021312	2	3	0	0	0	0	0	32.5919	39.9287	0	0	0	0	0	36.2603	0.001	-15.1461	0.0243789	0.624075	ENSG00000187079	TEAD1
circ_014659	20_-_36829054_36839441	hsa_circ_0060219	2	1	4	12	32	21	9	32.5919	13.3096	50.5184	120.562	607.545	155.004	140.408	22.9507	214.807	3.22643	0.0426895	0.814291	ENSG00000149639	SOGA1
circ_014713	6_+_42573734_42594304	hsa_circ_0076347	5	5	1	1	0	2	1	81.4797	66.5478	12.6296	10.0468	0	14.7623	15.6009	74.0137	10.6079	-2.80265	0.0242483	0.624075	ENSG00000024048	UBR2
circ_014742	17_-_4051971_4064829	hsa_circ_0005856	8	6	2	4	1	2	0	130.367	79.8573	25.2592	40.1873	18.9858	14.7623	0	105.112	19.8389	-2.40553	0.0318087	0.701654	ENSG00000074755	ZZEF1
circ_014745	1_+_239492709_239494651	novel	1	13	1	0	0	1	0	16.2959	173.024	12.6296	0	0	7.38116	0	94.6601	4.00215	-4.56391	0.00724944	0.365295	ENSG00000133019	CHRM3
circ_014768	9_+_6420912_6421142	hsa_circ_0086296	1	9	0	0	0	1	0	16.2959	119.786	0	0	0	7.38116	0	68.041	1.47623	-5.52641	0.0116271	0.469208	ENSG00000147854	UHRF2
circ_014779	5_-_145764931_145776430	novel	5	1	0	0	0	0	0	81.4797	13.3096	0	0	0	0	0	47.3946	0.001	-15.5324	0.021255	0.61496	ENSG00000186314	PRELID2
circ_014818	20_+_3910577_3912634	novel	2	8	1	0	0	2	0	32.5919	106.476	12.6296	0	0	14.7623	0	69.5341	5.47839	-3.6659	0.0152945	0.507296	ENSG00000125779	PANK2
circ_014862	1_+_204112915_204114605	hsa_circ_0004777	2	0	17	31	16	18	17	32.5919	0	214.703	311.451	303.772	132.861	265.215	16.2959	245.601	3.91373	0.00416369	0.276647	ENSG00000143842	SOX13
circ_014877	2_-_187484124_187503770	hsa_circ_0003353	14	20	0	2	0	1	1	228.143	266.191	0	20.0936	0	7.38116	15.6009	247.167	8.61513	-4.84247	1.35632e-05	0.00541802	ENSG00000003436	TFPI
circ_014879	4_-_65481455_65495543	novel	3	2	0	0	0	0	0	48.8878	26.6191	0	0	0	0	0	37.7535	0.001	-15.2043	0.0244521	0.624075	ENSG00000145242	EPHA5
circ_014885	11_-_113833420_113841768	novel	3	5	0	1	0	0	1	48.8878	66.5478	0	10.0468	0	0	15.6009	57.7178	5.12954	-3.49212	0.0260836	0.647697	ENSG00000048028	USP28
circ_014895	8_-_140846260_140921132	hsa_circ_0005259	3	7	0	1	0	4	1	48.8878	93.1669	0	10.0468	0	29.5247	15.6009	71.0273	11.0345	-2.68636	0.0380804	0.76951	ENSG00000169398	PTK2
circ_014899	7_+_36399079_36407956	novel	1	4	0	0	0	0	0	16.2959	53.2382	0	0	0	0	0	34.7671	0.001	-15.0854	0.0457735	0.82252	ENSG00000011426	ANLN
circ_014903	3_-_49044390_49057890	hsa_circ_0065554	0	0	0	7	6	13	2	0	0	0	70.3277	113.915	95.9551	31.2017	0.001	62.2799	15.9265	0.0471974	0.831313	ENSG00000198218	QRICH1
circ_014906	6_-_89781399_89803554	hsa_circ_0004941	0	0	1	14	5	5	1	0	0	12.6296	140.655	94.9289	36.9058	15.6009	0.001	60.1441	15.8761	0.0491566	0.845549	ENSG00000112159	MDN1
circ_014958	3_+_42087104_42091560	novel	2	8	0	0	0	1	0	32.5919	106.476	0	0	0	7.38116	0	69.5341	1.47623	-5.55773	0.00762721	0.372086	ENSG00000182606	TRAK1
circ_014959	12_+_116985206_116988869	hsa_circ_0006150	12	24	9	7	6	6	5	195.551	319.429	113.667	70.3277	113.915	44.287	78.0043	257.49	84.04	-1.61537	0.0408065	0.794875	ENSG00000174989	FBXW8
circ_014966	3_-_71000972_71053773	hsa_circ_0066527	7	3	0	0	0	0	0	114.072	39.9287	0	0	0	0	0	77.0001	0.001	-16.2326	0.001416	0.155511	ENSG00000114861	FOXP1
circ_014998	6_+_147239170_147278204	hsa_circ_0078160	8	4	1	0	0	3	0	130.367	53.2382	12.6296	0	0	22.1435	0	91.8028	6.95462	-3.7225	0.0104731	0.440858	ENSG00000164506	STXBP5
circ_015023	11_+_14867506_14869630	novel	0	0	6	1	7	4	6	0	0	75.7777	10.0468	132.9	29.5247	93.6052	0.001	68.371	16.0611	0.0310654	0.701654	ENSG00000152270	PDE3B
circ_015030	16_-_20860048_20862643	novel	8	6	4	0	1	1	0	130.367	79.8573	50.5184	0	18.9858	7.38116	0	105.112	15.3771	-2.77308	0.0267871	0.657959	ENSG00000188215	DCUN1D3
circ_015037	19_+_34208929_34215661	hsa_circ_0050461	5	1	0	0	0	0	0	81.4797	13.3096	0	0	0	0	0	47.3946	0.001	-15.5324	0.0212545	0.61496	ENSG00000257103	LSM14A
circ_015052	3_-_86968590_86969123	hsa_circ_0003806	17	11	0	0	0	0	0	277.031	146.405	0	0	0	0	0	211.718	0.001	-17.6918	1.38621e-06	0.00125518	ENSG00000206538	VGLL3
circ_015082	5_-_65451475_65452918	hsa_circ_0008674	11	21	0	2	0	12	1	179.255	279.501	0	20.0936	0	88.574	15.6009	229.378	24.8537	-3.20619	0.00751931	0.371008	ENSG00000049192	ADAMTS6
circ_015093	3_-_27344272_27356904	novel	7	5	1	1	0	0	2	114.072	66.5478	12.6296	10.0468	0	0	31.2017	90.3097	10.7756	-3.06711	0.0138394	0.489149	ENSG00000163491	NEK10
circ_015103	2_+_98609756_98618307	novel	6	1	0	0	0	0	0	97.7756	13.3096	0	0	0	0	0	55.5426	0.001	-15.7613	0.0133359	0.489149	ENSG00000115446	UNC50
circ_015136	7_+_155763809_155774647	hsa_circ_0005006	6	13	0	0	0	4	0	97.7756	173.024	0	0	0	29.5247	0	135.4	5.90493	-4.51916	0.000910004	0.115587	ENSG00000184863	RBM33
circ_015153	4_+_30920153_30950215	novel	8	8	0	0	0	0	0	130.367	106.476	0	0	0	0	0	118.422	0.001	-16.8536	6.33245e-05	0.0181561	ENSG00000169851	PCDH7
circ_015170	4_+_158851321_158870469	novel	2	5	0	0	0	0	1	32.5919	66.5478	0	0	0	0	15.6009	49.5698	3.12017	-3.98976	0.025899	0.644855	ENSG00000052795	FNIP2
circ_015173	4_-_176727778_176740765	hsa_circ_0004160	11	13	0	0	0	0	0	179.255	173.024	0	0	0	0	0	176.14	0.001	-17.4264	3.0189e-06	0.00201944	ENSG00000150630	VEGFC
circ_015183	9_+_134690912_134701333	hsa_circ_0007482	15	11	0	0	0	0	0	244.439	146.405	0	0	0	0	0	195.422	0.001	-17.5762	1.89691e-06	0.00150635	ENSG00000130635	COL5A1
circ_015206	9_+_18622243_18639411	novel	5	2	0	0	1	0	0	81.4797	26.6191	0	0	18.9858	0	0	54.0494	3.79716	-3.83129	0.0291675	0.676172	ENSG00000178031	ADAMTSL1
circ_015212	2_+_9350808_9368519	hsa_circ_0008768	9	12	2	0	1	4	1	146.663	159.715	25.2592	0	18.9858	29.5247	15.6009	153.189	17.8741	-3.09937	0.00312861	0.247088	ENSG00000151693	ASAP2
circ_015233	4_+_147946617_147966839	hsa_circ_0006473	38	29	1	0	6	2	0	619.245	385.977	12.6296	0	113.915	14.7623	0	502.611	28.2613	-4.15254	0.000518275	0.080254	ENSG00000071205	ARHGAP10
circ_015258	3_-_170097172_170178938	novel	3	6	0	2	1	2	0	48.8878	79.8573	0	20.0936	18.9858	14.7623	0	64.3726	10.7683	-2.57965	0.0468559	0.830005	ENSG00000173889	PHC3
circ_015262	5_-_33637577_33684055	novel	1	5	0	0	0	0	0	16.2959	66.5478	0	0	0	0	0	41.4219	0.001	-15.3381	0.0279374	0.659183	ENSG00000151388	ADAMTS12
circ_015265	4_+_143415477_143466225	hsa_circ_0071040	0	0	2	9	4	14	11	0	0	25.2592	90.4214	75.9431	103.336	171.61	0.001	93.3139	16.5098	0.00828909	0.389756	ENSG00000109458	GAB1
circ_015287	3_-_136464881_136477412	novel	4	6	0	0	0	1	0	65.1837	79.8573	0	0	0	7.38116	0	72.5205	1.47623	-5.6184	0.00503051	0.313079	ENSG00000118007	STAG1
circ_015288	20_+_35801491_35899648	hsa_circ_0060145	0	0	12	13	2	4	1	0	0	151.555	130.609	37.9716	29.5247	15.6009	0.001	73.0522	16.1566	0.0290608	0.674814	ENSG00000025293	PHF20
circ_015308	14_-_81276901_81278739	hsa_circ_0032830	6	12	4	0	0	3	0	97.7756	159.715	50.5184	0	0	22.1435	0	128.745	14.5324	-3.14717	0.0142658	0.497118	ENSG00000140022	STON2
circ_015310	12_-_89350588_89351025	novel	1	8	0	2	0	1	1	16.2959	106.476	0	20.0936	0	7.38116	15.6009	61.3862	8.61513	-2.83297	0.0441698	0.82252	ENSG00000139318	DUSP6
circ_015328	22_-_38499400_38501280	hsa_circ_001798	1	6	1	0	0	0	0	16.2959	79.8573	12.6296	0	0	0	0	48.0766	2.52592	-4.25045	0.0470921	0.831313	ENSG00000100201	DDX17
circ_015334	11_-_122292284_122295005	novel	5	2	0	0	0	0	0	81.4797	26.6191	0	0	0	0	0	54.0494	0.001	-15.722	0.00878441	0.395969	ENSG00000255248	-
circ_015356	19_-_13452876_13506225	hsa_circ_0006966	3	3	0	0	0	0	0	48.8878	39.9287	0	0	0	0	0	44.4082	0.001	-15.4385	0.0124905	0.47697	ENSG00000141837	CACNA1A
circ_015384	7_+_23185070_23185298	hsa_circ_0005096	0	0	1	10	7	19	2	0	0	12.6296	100.468	132.9	140.242	31.2017	0.001	83.4884	16.3493	0.0191069	0.58516	ENSG00000136243	NUP42
circ_015400	8_+_96879798_96880005	hsa_circ_0003917	8	4	0	2	0	0	0	130.367	53.2382	0	20.0936	0	0	0	91.8028	4.01873	-4.51373	0.00692812	0.356103	ENSG00000104324	CPQ
circ_015403	9_-_109080839_109108570	hsa_circ_0005821	14	9	1	0	2	3	2	228.143	119.786	12.6296	0	37.9716	22.1435	31.2017	173.965	20.7893	-3.06488	0.00349092	0.261468	ENSG00000106771	TMEM245
circ_015414	8_+_60741259_60743097	hsa_circ_0084582	0	1	5	18	9	14	27	0	13.3096	63.1481	180.843	170.872	103.336	421.223	6.65478	187.885	4.81931	0.00533163	0.321661	ENSG00000171316	CHD7
circ_015415	11_-_46808031_46821268	novel	0	0	4	5	3	14	3	0	0	50.5184	50.2341	56.9573	103.336	46.8026	0.001	61.5698	15.9099	0.0181182	0.565211	ENSG00000175216	CKAP5
circ_015419	1_-_236576219_236595673	novel	0	7	0	0	0	0	0	0	93.1669	0	0	0	0	0	46.5834	0.001	-15.5075	0.0448194	0.82252	ENSG00000119285	HEATR1
circ_015439	14_-_99458279_99465813	hsa_circ_001983	79	111	453	385	165	566	222	1287.38	1477.36	5721.21	3868.02	3132.65	4177.74	3463.39	1382.37	4072.6	1.55881	0.0463345	0.825702	ENSG00000183576	SETD3
circ_015445	8_+_25243674_25278665	novel	4	1	0	0	0	0	0	65.1837	13.3096	0	0	0	0	0	39.2466	0.001	-15.2603	0.0320958	0.701654	ENSG00000147459	DOCK5
circ_015473	1_+_117402186_117420649	hsa_circ_002173	2	5	9	70	118	98	27	32.5919	66.5478	113.667	703.277	2240.32	723.354	421.223	49.5698	840.369	4.08349	0.00636539	0.356103	ENSG00000198162	MAN1A2
circ_015494	12_+_2486104_2493386	hsa_circ_0025017	0	7	0	0	0	0	0	0	93.1669	0	0	0	0	0	46.5834	0.001	-15.5075	0.044794	0.82252	ENSG00000151067	CACNA1C
circ_015539	8_+_39007276_39026810	novel	3	4	0	0	0	0	0	48.8878	53.2382	0	0	0	0	0	51.063	0.001	-15.64	0.0067278	0.356103	ENSG00000168615	ADAM9
circ_015548	5_+_168488602_168495436	hsa_circ_0074874	11	8	3	2	0	2	2	179.255	106.476	37.8888	20.0936	0	14.7623	31.2017	142.866	20.7893	-2.78075	0.00737664	0.369677	ENSG00000113643	RARS1
circ_015572	7_-_152145165_152149152	hsa_circ_0082969	9	8	0	0	1	1	0	146.663	106.476	0	0	18.9858	7.38116	0	126.57	5.27339	-4.58506	0.000585355	0.0862788	ENSG00000055609	KMT2C
circ_015584	5_+_134679602_134682482	novel	0	8	0	0	0	0	0	0	106.476	0	0	0	0	0	53.2382	0.001	-15.7002	0.0303164	0.694168	ENSG00000113615	SEC24A
circ_015588	9_+_131506114_131506453	hsa_circ_000994	1	0	5	19	12	11	31	16.2959	0	63.1481	190.89	227.829	81.1928	483.627	8.14797	209.337	4.68325	0.00567043	0.336116	ENSG00000130714	POMT1
circ_015589	2_+_230442937_230450255	hsa_circ_0003922	16	14	0	5	4	1	2	260.735	186.334	0	50.2341	75.9431	7.38116	31.2017	223.534	32.952	-2.76206	0.00963143	0.418065	ENSG00000067066	SP100
circ_015592	3_-_197090912_197119530	hsa_circ_0008583	57	76	13	22	32	20	15	928.868	1011.53	164.185	221.03	607.545	147.623	234.013	970.197	274.879	-1.81948	0.0201247	0.604137	ENSG00000075711	DLG1
circ_015596	1_+_186893011_186911389	novel	12	37	0	1	7	0	0	195.551	492.453	0	10.0468	132.9	0	0	344.002	28.5895	-3.58886	0.00892594	0.400042	ENSG00000116711	PLA2G4A
circ_015624	2_+_120127688_120175000	hsa_circ_0006834	1	0	10	13	9	7	6	16.2959	0	126.296	130.609	170.872	51.6681	93.6052	8.14797	114.61	3.81415	0.011996	0.47697	ENSG00000115109	EPB41L5
circ_015626	1_+_108882476_108904254	novel	2	6	1	0	0	2	0	32.5919	79.8573	12.6296	0	0	14.7623	0	56.2246	5.47839	-3.35938	0.0299547	0.689758	ENSG00000121957	GPSM2
circ_015714	2_-_43498833_43508780	novel	3	4	0	0	0	0	0	48.8878	53.2382	0	0	0	0	0	51.063	0.001	-15.64	0.00672242	0.356103	ENSG00000115970	THADA
circ_015723	16_+_533946_536142	hsa_circ_0008883	3	3	0	0	0	0	0	48.8878	39.9287	0	0	0	0	0	44.4082	0.001	-15.4385	0.012484	0.47697	ENSG00000103326	CAPN15
circ_015725	11_+_11880177_11892106	novel	3	8	0	0	0	4	0	48.8878	106.476	0	0	0	29.5247	0	77.6821	5.90493	-3.71759	0.0174881	0.551913	ENSG00000170242	USP47
circ_015751	2_+_32491425_32500109	novel	3	2	0	0	0	0	0	48.8878	26.6191	0	0	0	0	0	37.7535	0.001	-15.2043	0.0244696	0.624075	ENSG00000115760	BIRC6
circ_015757	4_+_51848205_51914078	novel	3	2	0	0	0	0	0	48.8878	26.6191	0	0	0	0	0	37.7535	0.001	-15.2043	0.0244872	0.624075	ENSG00000109184	DCUN1D4
circ_015769	2_+_33309434_33347510	novel	4	3	0	0	0	0	0	65.1837	39.9287	0	0	0	0	0	52.5562	0.001	-15.6816	0.00692844	0.356103	ENSG00000049323	LTBP1
circ_015790	1_-_77711747_77715868	hsa_circ_0005374	7	11	3	5	1	5	2	114.072	146.405	37.8888	50.2341	18.9858	36.9058	31.2017	130.238	35.0433	-1.89395	0.0442033	0.82252	ENSG00000077254	USP33
circ_015803	10_-_33254028_33270856	hsa_circ_0002169	3	12	0	0	0	0	0	48.8878	159.715	0	0	0	0	0	104.301	0.001	-16.6704	0.000271854	0.0496687	ENSG00000099250	NRP1
circ_015818	8_+_141160632_141163429	novel	6	9	3	2	1	0	1	97.7756	119.786	37.8888	20.0936	18.9858	0	15.6009	108.781	18.5138	-2.55475	0.0156215	0.51198	ENSG00000105339	DENND3
circ_015826	11_-_74118228_74133557	novel	3	4	1	0	0	0	0	48.8878	53.2382	12.6296	0	0	0	0	51.063	2.52592	-4.3374	0.021634	0.619355	ENSG00000168014	C2CD3
circ_015846	1_+_224952670_225007544	hsa_circ_0016601	0	0	194	121	0	0	87	0	0	2450.14	1215.66	0	0	1357.28	0.001	1004.62	19.9382	0.0104563	0.440858	ENSG00000185842	DNAH14
circ_015849	18_-_39202111_39208789	novel	5	3	0	0	0	0	0	81.4797	39.9287	0	0	0	0	0	60.7042	0.001	-15.8895	0.00436544	0.285081	ENSG00000267374	-
circ_015907	9_-_109087173_109108570	hsa_circ_0087932	2	7	1	0	0	0	1	32.5919	93.1669	12.6296	0	0	0	15.6009	62.8794	5.6461	-3.47726	0.0214553	0.616014	ENSG00000106771	TMEM245
circ_015921	14_+_71587571_71589370	hsa_circ_0001979	16	25	13	11	0	10	2	260.735	332.739	164.185	110.515	0	73.8116	31.2017	296.737	75.9427	-1.9662	0.0461144	0.823219	ENSG00000197555	SIPA1L1
circ_015931	15_+_69421647_69426457	novel	0	7	0	0	0	0	0	0	93.1669	0	0	0	0	0	46.5834	0.001	-15.5075	0.0447835	0.82252	ENSG00000137807	KIF23
circ_015938	19_+_13817216_13819492	hsa_circ_0049694	4	2	0	0	0	0	0	65.1837	26.6191	0	0	0	0	0	45.9014	0.001	-15.4863	0.0147796	0.497118	ENSG00000132003	ZSWIM4
circ_015956	12_-_111932586_111943369	hsa_circ_0028319	3	10	1	1	0	2	2	48.8878	133.096	12.6296	10.0468	0	14.7623	31.2017	90.9917	13.7281	-2.7286	0.0192768	0.587101	ENSG00000198270	TMEM116
circ_015980	2_-_15275484_15277101	hsa_circ_0052712	6	4	0	0	1	1	0	97.7756	53.2382	0	0	18.9858	7.38116	0	75.5069	5.27339	-3.83981	0.0124602	0.47697	ENSG00000151779	NBAS
circ_015989	X_+_150462772_150471490	novel	5	3	0	1	0	2	0	81.4797	39.9287	0	10.0468	0	14.7623	0	60.7042	4.96183	-3.61285	0.0277018	0.659183	ENSG00000013619	MAMLD1
circ_015993	12_-_116236821_116237705	hsa_circ_0008151	2	7	0	2	0	1	0	32.5919	93.1669	0	20.0936	0	7.38116	0	62.8794	5.49496	-3.51641	0.0233249	0.624075	ENSG00000123066	MED13L
circ_016001	19_-_19640085_19640571	hsa_circ_000273	12	8	3	1	1	1	0	195.551	106.476	37.8888	10.0468	18.9858	7.38116	0	151.014	14.8605	-3.34512	0.00320134	0.250009	ENSG00000089639	GMIP
circ_016002	10_-_97256318_97266125	novel	4	5	2	0	0	1	0	65.1837	66.5478	25.2592	0	0	7.38116	0	65.8658	6.52808	-3.3348	0.0198529	0.601987	ENSG00000213390	ARHGAP19
circ_016006	11_+_19939661_19949080	novel	4	2	0	0	0	0	0	65.1837	26.6191	0	0	0	0	0	45.9014	0.001	-15.4863	0.0147771	0.497118	ENSG00000166833	NAV2
circ_016008	12_+_20616230_20635056	hsa_circ_0025570	4	5	0	0	0	0	0	65.1837	66.5478	0	0	0	0	0	65.8658	0.001	-16.0072	0.00234	0.210099	ENSG00000172572	PDE3A
circ_016018	9_+_76515528_76565815	novel	2	6	0	0	0	0	0	32.5919	79.8573	0	0	0	0	0	56.2246	0.001	-15.7789	0.00520384	0.319036	ENSG00000187210	GCNT1
circ_016076	7_-_80789306_80828745	hsa_circ_0003634	4	1	0	0	0	0	0	65.1837	13.3096	0	0	0	0	0	39.2466	0.001	-15.2603	0.032099	0.701654	ENSG00000075223	SEMA3C
circ_016089	4_-_161455004_161500134	hsa_circ_0071361	67	77	0	0	0	0	0	1091.83	1024.84	0	0	0	0	0	1058.33	0.001	-20.0134	1.48891e-12	1.36796e-08	ENSG00000168843	FSTL5
circ_016100	2_-_196912882_196923125	hsa_circ_0004191	1	6	48	35	3	33	54	16.2959	79.8573	606.221	351.639	56.9573	243.578	842.447	48.0766	420.169	3.12756	0.0305896	0.69566	ENSG00000197121	PGAP1
circ_016124	2_-_206132945_206142069	novel	2	3	0	0	0	0	0	32.5919	39.9287	0	0	0	0	0	36.2603	0.001	-15.1461	0.0243771	0.624075	ENSG00000023228	NDUFS1
circ_016126	1_+_240329076_240334229	hsa_circ_0003688	3	2	0	0	0	0	0	48.8878	26.6191	0	0	0	0	0	37.7535	0.001	-15.2043	0.0245048	0.624075	ENSG00000155816	FMN2
circ_016129	12_+_100591736_100631001	novel	2	7	0	0	1	0	0	32.5919	93.1669	0	0	18.9858	0	0	62.8794	3.79716	-4.0496	0.0125076	0.47697	ENSG00000139354	GAS2L3
circ_016136	3_+_175096790_175101467	novel	1	5	0	0	0	0	0	16.2959	66.5478	0	0	0	0	0	41.4219	0.001	-15.3381	0.0279295	0.659183	ENSG00000177694	NAALADL2
circ_016164	8_+_33044367_33045010	novel	1	4	0	0	0	0	0	16.2959	53.2382	0	0	0	0	0	34.7671	0.001	-15.0854	0.0457751	0.82252	ENSG00000247134	-
circ_016187	15_+_51869217_51902036	hsa_circ_0035292	23	24	7	12	6	4	5	374.806	319.429	88.4073	120.562	113.915	29.5247	78.0043	347.118	86.0826	-2.01163	0.0126856	0.480329	ENSG00000138594	TMOD3
circ_016232	11_+_108248933_108268609	hsa_circ_0024207	1	7	0	1	0	0	0	16.2959	93.1669	0	10.0468	0	0	0	54.7314	2.00936	-4.76756	0.0312518	0.701654	ENSG00000149311	ATM
circ_016236	3_+_151116338_151127984	hsa_circ_0067735	0	0	35	28	1	206	38	0	0	442.036	281.311	18.9858	1520.52	592.833	0.001	571.137	19.1235	0.000798441	0.106316	ENSG00000144893	MED12L
circ_016248	18_+_8076455_8143779	hsa_circ_0007144	17	15	2	0	1	0	0	277.031	199.643	25.2592	0	18.9858	0	0	238.337	8.849	-4.75135	4.33176e-05	0.013879	ENSG00000173482	PTPRM
circ_016264	3_-_105824123_105853664	novel	9	8	0	0	0	2	1	146.663	106.476	0	0	0	14.7623	15.6009	126.57	6.07264	-4.38147	0.000551044	0.083914	ENSG00000114423	CBLB
circ_016272	3_+_128806372_128807671	hsa_circ_0008923	16	35	9	4	2	16	9	260.735	465.834	113.667	40.1873	37.9716	118.099	140.408	363.285	90.0664	-2.01204	0.0167583	0.537105	ENSG00000075785	RAB7A
circ_016294	15_+_90217439_90219891	hsa_circ_0036763	0	0	3	3	3	4	5	0	0	37.8888	30.1405	56.9573	29.5247	78.0043	0.001	46.5031	15.505	0.0450937	0.82252	ENSG00000185033	SEMA4B
circ_016308	1_+_117402186_117466427	hsa_circ_001022	0	0	0	6	11	24	2	0	0	0	60.2809	208.844	177.148	31.2017	0.001	95.4948	16.5431	0.0316603	0.701654	ENSG00000198162	MAN1A2
circ_016355	7_-_23342064_23351586	novel	4	6	17	21	19	44	23	65.1837	79.8573	214.703	210.983	360.73	324.771	358.82	72.5205	294.002	2.01936	0.0343882	0.728483	ENSG00000136231	IGF2BP3
circ_016376	2_+_189791790_189852777	novel	4	3	0	0	0	0	0	65.1837	39.9287	0	0	0	0	0	52.5562	0.001	-15.6816	0.00692692	0.356103	ENSG00000064933	PMS1
circ_016394	2_-_164692221_164730115	hsa_circ_0056892	4	2	0	0	0	0	1	65.1837	26.6191	0	0	0	0	15.6009	45.9014	3.12017	-3.87884	0.041116	0.797137	ENSG00000082438	COBLL1
circ_016401	3_+_61621970_61623555	hsa_circ_0006226	12	19	1	0	0	0	1	195.551	252.882	12.6296	0	0	0	15.6009	224.216	5.6461	-5.31149	1.32494e-05	0.00537048	ENSG00000144724	PTPRG
circ_016480	1_-_93894614_93901669	hsa_circ_0003513	20	32	1	2	0	9	4	325.919	425.906	12.6296	20.0936	0	66.4305	62.4035	375.912	32.3114	-3.54028	0.000315636	0.0562481	ENSG00000023909	GCLM
circ_016510	11_+_108227595_108229323	hsa_circ_0024193	14	17	8	0	1	2	3	228.143	226.262	101.037	0	18.9858	14.7623	46.8026	227.203	36.3175	-2.64524	0.0124775	0.47697	ENSG00000149311	ATM
circ_016519	11_-_61404364_61429290	novel	4	1	0	0	0	0	0	65.1837	13.3096	0	0	0	0	0	39.2466	0.001	-15.2603	0.032102	0.701654	ENSG00000149532	CPSF7
circ_016531	16_-_72950469_72950965	hsa_circ_0040434	3	7	0	0	0	0	0	48.8878	93.1669	0	0	0	0	0	71.0273	0.001	-16.1161	0.00168588	0.16919	ENSG00000140836	ZFHX3
circ_016542	14_+_92126122_92143294	novel	0	1	16	15	5	16	3	0	13.3096	202.074	150.702	94.9289	118.099	46.8026	6.65478	122.521	4.2025	0.0105475	0.442496	ENSG00000165934	CPSF2
circ_016566	11_-_28077007_28088721	novel	10	0	0	0	0	0	0	162.959	0	0	0	0	0	0	81.4797	0.001	-16.3142	0.00955703	0.416146	ENSG00000121621	KIF18A
circ_016576	6_+_37458612_37463008	hsa_circ_0008880	2	3	0	0	0	0	0	32.5919	39.9287	0	0	0	0	0	36.2603	0.001	-15.1461	0.0243754	0.624075	ENSG00000137200	CMTR1
circ_016592	7_+_43492075_43501322	hsa_circ_0005017	1	5	0	0	0	0	0	16.2959	66.5478	0	0	0	0	0	41.4219	0.001	-15.3381	0.027931	0.659183	ENSG00000002746	HECW1
circ_016603	10_-_33254028_33263873	hsa_circ_0018163	3	2	0	0	0	0	0	48.8878	26.6191	0	0	0	0	0	37.7535	0.001	-15.2043	0.0245224	0.624075	ENSG00000099250	NRP1
circ_016646	3_-_146102755_146110448	novel	11	17	0	0	2	1	0	179.255	226.262	0	0	37.9716	7.38116	0	202.759	9.07054	-4.48243	0.000169302	0.0343123	ENSG00000152952	PLOD2
circ_016649	3_-_27383153_27424152	hsa_circ_0064618	10	9	0	1	1	0	6	162.959	119.786	0	10.0468	18.9858	0	93.6052	141.373	24.5276	-2.52703	0.0361265	0.748884	ENSG00000033867	SLC4A7
circ_016655	9_-_112268049_112297916	hsa_circ_0003500	53	43	18	9	1	28	11	863.685	572.311	227.333	90.4214	18.9858	206.673	171.61	717.998	143.004	-2.32792	0.00684775	0.356103	ENSG00000119314	PTBP3
circ_016672	3_+_131029613_131080588	novel	2	3	0	0	0	0	0	32.5919	39.9287	0	0	0	0	0	36.2603	0.001	-15.1461	0.0243814	0.624075	ENSG00000114670	NEK11
circ_016673	19_+_32356616_32360618	novel	3	5	0	0	0	1	0	48.8878	66.5478	0	0	0	7.38116	0	57.7178	1.47623	-5.28902	0.0127427	0.481271	ENSG00000168813	ZNF507
circ_016676	4_+_55403236_55424643	novel	6	1	1	0	0	0	0	97.7756	13.3096	12.6296	0	0	0	0	55.5426	2.52592	-4.45871	0.0363038	0.748884	ENSG00000134851	TMEM165
circ_016715	2_-_61492035_61494091	novel	5	3	0	0	0	2	0	81.4797	39.9287	0	0	0	14.7623	0	60.7042	2.95247	-4.3618	0.0158152	0.516486	ENSG00000082898	XPO1
circ_016734	9_+_6420912_6465846	novel	4	7	1	0	1	1	0	65.1837	93.1669	12.6296	0	18.9858	7.38116	0	79.1753	7.79931	-3.34363	0.0129383	0.484535	ENSG00000147854	UHRF2
circ_016738	3_-_47729025_47772936	hsa_circ_0005435	1	2	86	69	2	28	9	16.2959	26.6191	1086.15	693.23	37.9716	206.673	140.408	21.4575	432.886	4.33443	0.00991537	0.426744	ENSG00000173473	SMARCC1
circ_016764	20_+_31770343_31778984	novel	2	4	0	0	0	0	0	32.5919	53.2382	0	0	0	0	0	42.915	0.001	-15.3892	0.0138748	0.489149	ENSG00000088325	TPX2
circ_016771	1_+_115659641_115664268	hsa_circ_0002623	6	5	0	1	0	0	1	97.7756	66.5478	0	10.0468	0	0	15.6009	82.1617	5.12954	-4.00157	0.0073911	0.36973	ENSG00000173218	VANGL1
circ_016803	9_-_100303632_100310379	hsa_circ_0087761	3	4	0	0	0	1	0	48.8878	53.2382	0	0	0	7.38116	0	51.063	1.47623	-5.11229	0.0201038	0.604137	ENSG00000136891	TEX10
circ_016826	2_+_200412311_200419496	hsa_circ_0057701	4	7	0	0	0	1	0	65.1837	93.1669	0	0	0	7.38116	0	79.1753	1.47623	-5.74506	0.00335445	0.255411	ENSG00000196141	SPATS2L
circ_016862	10_+_27167102_27171083	novel	0	0	2	9	3	1	8	0	0	25.2592	90.4214	56.9573	7.38116	124.807	0.001	60.9652	15.8957	0.045055	0.82252	ENSG00000120539	MASTL
circ_016868	11_+_33286413_33287511	hsa_circ_000016	1619	1937	360	380	106	1665	283	26383.1	25780.6	4546.66	3817.79	2012.49	12289.6	4415.05	26081.9	5416.33	-2.26766	0.00408765	0.274131	ENSG00000110422	HIPK3
circ_016877	1_+_64666057_64675983	hsa_circ_0007009	4	3	0	0	0	2	1	65.1837	39.9287	0	0	0	14.7623	15.6009	52.5562	6.07264	-3.11347	0.0411539	0.797137	ENSG00000158966	CACHD1
circ_016891	13_+_77719532_77746855	novel	0	0	6	4	11	32	5	0	0	75.7777	40.1873	208.844	236.197	78.0043	0.001	127.802	16.9636	0.00434608	0.285081	ENSG00000139737	SLAIN1
circ_016925	2_+_190655977_190673152	hsa_circ_0008961	2	9	0	0	2	1	0	32.5919	119.786	0	0	37.9716	7.38116	0	76.1889	9.07054	-3.07032	0.0304103	0.694671	ENSG00000138386	NAB1
circ_016972	3_+_11358418_11426926	hsa_circ_0008210	61	96	21	22	6	32	7	994.052	1277.72	265.222	221.03	113.915	236.197	109.206	1135.88	189.114	-2.58649	0.00037447	0.063713	ENSG00000197548	ATG7
circ_016976	2_-_75687827_75706651	novel	0	0	10	13	0	7	3	0	0	126.296	130.609	0	51.6681	46.8026	0.001	71.0751	16.1171	0.034438	0.728483	ENSG00000005436	GCFC2
circ_016982	7_-_73470345_73478569	novel	0	0	11	5	3	6	9	0	0	138.926	50.2341	56.9573	44.287	140.408	0.001	86.1624	16.3948	0.00984281	0.425231	ENSG00000009954	BAZ1B
circ_017020	7_+_92327783_92371607	hsa_circ_0007187	9	13	2	0	1	8	1	146.663	173.024	25.2592	0	18.9858	59.0493	15.6009	159.844	23.779	-2.7489	0.00895549	0.400715	ENSG00000001629	ANKIB1
circ_017023	14_-_70584817_70597777	novel	7	10	2	2	0	0	3	114.072	133.096	25.2592	20.0936	0	0	46.8026	123.584	18.4311	-2.74527	0.0147652	0.497118	ENSG00000133997	MED6
circ_017028	4_+_86693587_86701801	hsa_circ_0007263	0	0	20	45	7	17	12	0	0	252.592	452.107	132.9	125.48	187.21	0.001	230.058	17.8116	0.00033226	0.0587057	ENSG00000163629	PTPN13
circ_017045	4_+_144652605_144659838	novel	2	4	0	0	0	0	0	32.5919	53.2382	0	0	0	0	0	42.915	0.001	-15.3892	0.0138862	0.489149	ENSG00000164161	HHIP
circ_017047	3_+_61622463_61623555	hsa_circ_0002134	113	125	24	54	4	19	18	1841.44	1663.69	303.111	542.528	75.9431	140.242	280.816	1752.57	268.528	-2.70633	0.00100035	0.123644	ENSG00000144724	PTPRG
circ_017050	7_+_145289374_145312738	novel	4	2	0	0	0	0	0	65.1837	26.6191	0	0	0	0	0	45.9014	0.001	-15.4863	0.0147735	0.497118	NA	-
circ_017056	20_+_35847350_35871829	novel	6	1	0	0	0	1	0	97.7756	13.3096	0	0	0	7.38116	0	55.5426	1.47623	-5.2336	0.0351528	0.737941	ENSG00000025293	PHF20
circ_017061	9_-_110941421_110973558	hsa_circ_0003611	61	74	15	26	30	7	7	994.052	984.907	189.444	261.217	569.573	51.6681	109.206	989.479	236.222	-2.06653	0.0192217	0.587101	ENSG00000198121	LPAR1
circ_017066	1_-_247157000_247159813	hsa_circ_0005667	6	11	75	45	22	38	93	97.7756	146.405	947.221	452.107	417.687	280.484	1450.88	122.09	709.676	2.53921	0.023989	0.624075	ENSG00000196418	ZNF124
circ_017067	4_+_153292982_153296036	hsa_circ_0006811	1	1	4	4	42	15	2	16.2959	13.3096	50.5184	40.1873	797.403	110.717	31.2017	14.8027	206.006	3.79875	0.0497503	0.845549	ENSG00000109654	TRIM2
circ_017132	7_+_24623666_24649764	hsa_circ_0079620	0	0	6	4	1	8	6	0	0	75.7777	40.1873	18.9858	59.0493	93.6052	0.001	57.521	15.8118	0.0284777	0.666298	ENSG00000105926	MPP6
circ_017166	2_+_230759959_230793331	hsa_circ_0003898	32	20	2	0	1	12	2	521.47	266.191	25.2592	0	18.9858	88.574	31.2017	393.83	32.8041	-3.58563	0.000489478	0.0779855	ENSG00000135932	CAB39
circ_017183	18_+_62539681_62576652	novel	0	3	5	16	33	6	10	0	39.9287	63.1481	160.749	626.531	44.287	156.009	19.9643	210.145	3.39589	0.0489717	0.845549	ENSG00000141664	ZCCHC2
circ_017209	8_-_141253989_141254629	hsa_circ_000482	0	0	110	71	39	104	72	0	0	1389.26	713.324	740.445	767.641	1123.26	0.001	946.786	19.8527	1.30922e-07	0.000189927	ENSG00000022567	SLC45A4
circ_017253	4_+_154142116_154207053	hsa_circ_0004521	6	2	0	0	0	0	0	97.7756	26.6191	0	0	0	0	0	62.1974	0.001	-15.9246	0.00578865	0.337884	ENSG00000280241	-
circ_017259	11_+_20062307_20078104	novel	1	10	0	0	0	0	0	16.2959	133.096	0	0	0	0	0	74.6957	0.001	-16.1887	0.0027893	0.230001	ENSG00000166833	NAV2
circ_017315	9_+_20923660_20933132	hsa_circ_0005646	0	0	13	6	3	4	6	0	0	164.185	60.2809	56.9573	29.5247	93.6052	0.001	80.9106	16.304	0.0132693	0.489149	ENSG00000188352	FOCAD
circ_017348	3_-_132713126_132716909	novel	6	19	2	0	0	9	0	97.7756	252.882	25.2592	0	0	66.4305	0	175.329	18.3379	-3.25716	0.0107862	0.449206	ENSG00000113971	NPHP3
circ_017379	16_+_29833733_29834066	hsa_circ_000014	9	7	0	0	0	0	0	146.663	93.1669	0	0	0	0	0	119.915	0.001	-16.8717	6.85145e-05	0.0186977	ENSG00000013364	MVP
circ_017391	5_-_33881119_33881480	hsa_circ_0006624	1	11	0	0	0	0	0	16.2959	146.405	0	0	0	0	0	81.3505	0.001	-16.3119	0.00200373	0.191766	ENSG00000151388	ADAMTS12
circ_017414	2_-_196139620_196146055	novel	2	6	1	0	0	2	0	32.5919	79.8573	12.6296	0	0	14.7623	0	56.2246	5.47839	-3.35938	0.0299494	0.689758	ENSG00000081320	STK17B
circ_017454	10_-_50343492_50344345	hsa_circ_0018400	8	10	1	0	0	0	0	130.367	133.096	12.6296	0	0	0	0	131.732	2.52592	-5.70465	0.000138676	0.0297101	ENSG00000198964	SGMS1
circ_017461	1_-_21861757_21862115	hsa_circ_0010735	1	5	0	0	0	0	0	16.2959	66.5478	0	0	0	0	0	41.4219	0.001	-15.3381	0.0279228	0.659183	ENSG00000142798	HSPG2
circ_017482	1_-_43363942_43365623	novel	5	1	0	0	0	0	0	81.4797	13.3096	0	0	0	0	0	47.3946	0.001	-15.5324	0.0212566	0.61496	ENSG00000066322	ELOVL1
circ_017483	9_-_89037993_89046994	hsa_circ_0003708	0	1	9	12	8	15	4	0	13.3096	113.667	120.562	151.886	110.717	62.4035	6.65478	111.847	4.07099	0.0100909	0.431217	ENSG00000148082	SHC3
circ_017485	11_+_92352096_92355404	hsa_circ_000548	0	0	0	94	0	2473	0	0	0	0	944.401	0	18253.6	0	0.001	3839.6	21.8725	0.0345686	0.730125	ENSG00000165323	FAT3
circ_017492	10_+_5709530_5714207	hsa_circ_0003755	12	7	3	2	0	1	3	195.551	93.1669	37.8888	20.0936	0	7.38116	46.8026	144.359	22.4332	-2.68595	0.0154876	0.510629	ENSG00000108021	TASOR2
circ_017496	8_-_98706467_98722969	hsa_circ_0005934	8	16	4	2	0	7	2	130.367	212.953	50.5184	20.0936	0	51.6681	31.2017	171.66	30.6964	-2.48341	0.0142833	0.497118	ENSG00000104375	STK3
circ_017500	7_-_66427949_66439304	novel	1	8	1	1	0	1	0	16.2959	106.476	12.6296	10.0468	0	7.38116	0	61.3862	6.01152	-3.35211	0.0316746	0.701654	ENSG00000179406	-
circ_017502	1_+_15630325_15643650	hsa_circ_0010051	7	3	1	0	0	4	1	114.072	39.9287	12.6296	0	0	29.5247	15.6009	77.0001	11.551	-2.73684	0.0475408	0.836226	ENSG00000197312	DDI2
circ_017510	4_-_176711499_176729746	hsa_circ_0004496	47	39	0	0	0	0	0	765.909	519.073	0	0	0	0	0	642.491	0.001	-19.2933	1.56025e-10	7.16754e-07	ENSG00000150630	VEGFC
circ_017532	7_+_139398599_139409654	novel	0	0	2	10	5	4	7	0	0	25.2592	100.468	94.9289	29.5247	109.206	0.001	71.8774	16.1333	0.0198033	0.601142	ENSG00000146963	LUC7L2
circ_017539	20_+_44479968_44490111	novel	3	2	0	0	0	0	0	48.8878	26.6191	0	0	0	0	0	37.7535	0.001	-15.2043	0.02454	0.624075	ENSG00000124120	TTPAL
circ_017586	5_+_38876201_38886190	novel	0	8	0	0	0	0	0	0	106.476	0	0	0	0	0	53.2382	0.001	-15.7002	0.0303155	0.694168	ENSG00000145623	OSMR
circ_017588	19_-_44548898_44549176	novel	1	7	0	0	0	0	0	16.2959	93.1669	0	0	0	0	0	54.7314	0.001	-15.7401	0.0114396	0.464583	ENSG00000230666	-
circ_017593	1_+_65913245_65937709	novel	8	8	0	0	0	0	0	130.367	106.476	0	0	0	0	0	118.422	0.001	-16.8536	6.32835e-05	0.0181561	ENSG00000184588	PDE4B
circ_017618	18_-_13681605_13682105	hsa_circ_0003979	71	77	13	16	2	27	41	1157.01	1024.84	164.185	160.749	37.9716	199.291	639.636	1090.92	240.367	-2.18224	0.0164157	0.528581	ENSG00000177150	FAM210A
circ_017641	6_+_156829227_156901525	hsa_circ_0008519	0	0	1	9	16	5	1	0	0	12.6296	90.4214	303.772	36.9058	15.6009	0.001	91.866	16.4872	0.0361906	0.748884	ENSG00000049618	ARID1B
circ_017643	19_-_15268905_15273133	hsa_circ_0005546	4	9	0	1	0	5	0	65.1837	119.786	0	10.0468	0	36.9058	0	92.4849	9.39053	-3.29994	0.0228914	0.624075	ENSG00000141867	BRD4
circ_017663	9_+_111914605_111926496	novel	2	7	1	0	0	4	0	32.5919	93.1669	12.6296	0	0	29.5247	0	62.8794	8.43085	-2.89884	0.0468176	0.830005	ENSG00000148154	UGCG
circ_017668	2_+_33280039_33347510	hsa_circ_0053930	5	7	0	0	0	0	0	81.4797	93.1669	0	0	0	0	0	87.3233	0.001	-16.4141	0.000509223	0.0792978	ENSG00000049323	LTBP1
circ_017675	11_-_8452822_8464822	novel	0	0	3	43	0	5	9	0	0	37.8888	432.013	0	36.9058	140.408	0.001	129.443	16.982	0.0296915	0.685416	ENSG00000130413	STK33
circ_017689	11_+_11880177_11897693	novel	5	3	0	0	0	3	0	81.4797	39.9287	0	0	0	22.1435	0	60.7042	4.4287	-3.77684	0.0424821	0.813229	ENSG00000170242	USP47
circ_017699	11_-_66365936_66369532	hsa_circ_0022983	0	0	3	2	6	9	6	0	0	37.8888	20.0936	113.915	66.4305	93.6052	0.001	66.3866	16.0186	0.023634	0.624075	ENSG00000174669	SLC29A2
circ_017711	14_+_61720382_61727655	hsa_circ_0004623	16	16	1	0	0	0	3	260.735	212.953	12.6296	0	0	0	46.8026	236.844	11.8864	-4.31655	0.000443021	0.072815	ENSG00000100644	HIF1A
circ_017786	3_-_105670233_105685466	novel	10	11	1	3	0	5	2	162.959	146.405	12.6296	30.1405	0	36.9058	31.2017	154.682	22.1755	-2.80227	0.00652477	0.356103	ENSG00000114423	CBLB
circ_017799	5_+_108867767_108897848	novel	9	1	0	2	0	3	0	146.663	13.3096	0	20.0936	0	22.1435	0	79.9865	8.44743	-3.24317	0.0353741	0.73921	ENSG00000151422	FER
circ_017831	12_-_66145841_66153448	novel	3	4	0	0	0	0	0	48.8878	53.2382	0	0	0	0	0	51.063	0.001	-15.64	0.00671405	0.356103	ENSG00000155957	TMBIM4
circ_017832	8_+_141185139_141190417	hsa_circ_0007116	3	9	0	0	0	0	0	48.8878	119.786	0	0	0	0	0	84.3369	0.001	-16.3639	0.000772699	0.104983	ENSG00000105339	DENND3
circ_017834	7_-_149018992_149021147	hsa_circ_001536	1	1	5	26	18	9	12	16.2959	13.3096	63.1481	261.217	341.744	66.4305	187.21	14.8027	183.95	3.63538	0.0122194	0.47697	ENSG00000155660	PDIA4
circ_017876	X_-_155506898_155545277	novel	0	1	13	13	0	14	7	0	13.3096	164.185	130.609	0	103.336	109.206	6.65478	101.467	3.93048	0.0469577	0.831274	ENSG00000185973	TMLHE
circ_017924	11_+_103253285_103259977	hsa_circ_0024136	2	7	0	2	0	0	1	32.5919	93.1669	0	20.0936	0	0	15.6009	62.8794	7.1389	-3.13881	0.0429194	0.816417	ENSG00000187240	DYNC2H1
circ_017926	1_+_202422620_202449171	hsa_circ_0015985	3	3	0	1	0	1	0	48.8878	39.9287	0	10.0468	0	7.38116	0	44.4082	3.4856	-3.67135	0.0262319	0.649624	ENSG00000077157	PPP1R12B
circ_017941	4_+_48369849_48394653	novel	7	4	1	3	0	4	0	114.072	53.2382	12.6296	30.1405	0	29.5247	0	83.6549	14.4589	-2.53249	0.0484059	0.845549	ENSG00000109171	SLAIN2
circ_017951	4_-_65404374_65420565	novel	4	12	0	0	0	1	0	65.1837	159.715	0	0	0	7.38116	0	112.449	1.47623	-6.25121	0.000597865	0.0871902	ENSG00000145242	EPHA5
circ_017952	5_+_32850154_32889992	novel	4	1	0	0	0	0	0	65.1837	13.3096	0	0	0	0	0	39.2466	0.001	-15.2603	0.0321036	0.701654	ENSG00000250697	-
circ_017958	2_-_61490642_61533903	novel	6	2	1	0	0	1	0	97.7756	26.6191	12.6296	0	0	7.38116	0	62.1974	4.00215	-3.958	0.0329427	0.70993	ENSG00000082898	XPO1
circ_017971	7_-_128310780_128315020	novel	0	0	1	3	8	4	13	0	0	12.6296	30.1405	151.886	29.5247	202.811	0.001	85.3984	16.3819	0.0313835	0.701654	ENSG00000106344	RBM28
circ_017972	19_-_51860904_51877377	novel	0	1	8	9	10	6	2	0	13.3096	101.037	90.4214	189.858	44.287	31.2017	6.65478	91.361	3.77912	0.0373696	0.76107	ENSG00000161551	ZNF577
circ_018002	6_-_136694140_136698682	hsa_circ_0006856	15	9	1	2	0	11	1	244.439	119.786	12.6296	20.0936	0	81.1928	15.6009	182.112	25.9034	-2.81362	0.010971	0.455263	ENSG00000197442	MAP3K5
circ_018024	4_+_17623601_17631973	novel	2	6	1	0	0	0	0	32.5919	79.8573	12.6296	0	0	0	0	56.2246	2.52592	-4.47632	0.0166992	0.535832	ENSG00000118579	MED28
circ_018036	2_+_113939959_113942359	hsa_circ_0008712	4	9	4	0	0	0	0	65.1837	119.786	50.5184	0	0	0	0	92.4849	10.1037	-3.19434	0.0385828	0.774448	ENSG00000115091	ACTR3
circ_018040	19_-_14408847_14413224	novel	5	6	0	0	1	0	0	81.4797	79.8573	0	0	18.9858	0	0	80.6685	3.79716	-4.40901	0.00366802	0.268887	ENSG00000123136	DDX39A
circ_018041	12_-_56603359_56605327	hsa_circ_0004843	12	9	0	0	0	2	0	195.551	119.786	0	0	0	14.7623	0	157.669	2.95247	-5.73883	5.78285e-05	0.0173253	ENSG00000076108	BAZ2A
circ_018064	4_-_87195324_87218187	novel	4	3	1	0	0	1	0	65.1837	39.9287	12.6296	0	0	7.38116	0	52.5562	4.00215	-3.71501	0.0402164	0.787599	ENSG00000145332	KLHL8
circ_018102	1_-_108981733_108986680	novel	4	7	1	0	0	1	0	65.1837	93.1669	12.6296	0	0	7.38116	0	79.1753	4.00215	-4.3062	0.00258402	0.220506	ENSG00000085433	WDR47
circ_018103	14_+_73903960_73909430	hsa_circ_0032530	3	2	0	0	0	0	0	48.8878	26.6191	0	0	0	0	0	37.7535	0.001	-15.2043	0.0245576	0.624075	ENSG00000119725	ZNF410
circ_018111	11_-_9203660_9207632	hsa_circ_0004099	13	17	4	6	0	8	4	211.847	226.262	50.5184	60.2809	0	59.0493	62.4035	219.055	46.4504	-2.23753	0.0155848	0.51198	ENSG00000184014	DENND5A
circ_018143	15_+_38299373_38339895	hsa_circ_0003140	0	0	26	17	0	6	2	0	0	328.37	170.796	0	44.287	31.2017	0.001	114.931	16.8104	0.0288819	0.67179	ENSG00000166068	SPRED1
circ_018184	4_-_176711499_176731524	hsa_circ_0005333	9	14	0	0	0	0	0	146.663	186.334	0	0	0	0	0	166.499	0.001	-17.3452	5.48525e-06	0.00304494	ENSG00000150630	VEGFC
circ_018193	10_-_101797980_101810314	hsa_circ_0019609	7	15	5	1	0	4	1	114.072	199.643	63.1481	10.0468	0	29.5247	15.6009	156.857	23.6641	-2.72868	0.0111732	0.458286	ENSG00000198408	OGA
circ_018195	2_+_48346201_48346751	hsa_circ_000305	1	3	17	12	11	51	23	16.2959	39.9287	214.703	120.562	208.844	376.439	358.82	28.1123	255.874	3.18616	0.0114168	0.464583	ENSG00000170802	FOXN2
circ_018201	12_+_116928023_116949706	hsa_circ_0028605	7	3	2	0	0	0	1	114.072	39.9287	25.2592	0	0	0	15.6009	77.0001	8.17202	-3.2361	0.0229384	0.624075	ENSG00000174989	FBXW8
circ_018202	11_+_119284969_119285566	novel	0	2	5	13	47	6	5	0	26.6191	63.1481	130.609	892.332	44.287	78.0043	13.3096	241.676	4.18254	0.0369782	0.75723	ENSG00000110395	CBL
circ_018208	11_-_85981129_85983973	hsa_circ_0003695	3	6	0	1	0	4	0	48.8878	79.8573	0	10.0468	0	29.5247	0	64.3726	7.91429	-3.02391	0.0421416	0.810006	ENSG00000073921	PICALM
circ_018244	21_+_15833348_15842540	hsa_circ_0005238	0	5	13	21	10	16	20	0	66.5478	164.185	210.983	189.858	118.099	312.017	33.2739	199.028	2.58051	0.0387102	0.774448	ENSG00000155313	USP25
circ_018247	11_+_86250296_86257596	hsa_circ_0023948	2	9	0	0	0	0	1	32.5919	119.786	0	0	0	0	15.6009	76.1889	3.12017	-4.60988	0.0060784	0.34705	ENSG00000074266	EED
circ_018255	2_-_223998115_224001922	hsa_circ_001588	32	57	2	6	7	7	4	521.47	758.645	25.2592	60.2809	132.9	51.6681	62.4035	640.057	66.5024	-3.26672	8.33161e-05	0.0208428	ENSG00000135919	SERPINE2
circ_018263	12_+_123586747_123590449	hsa_circ_001749	0	0	4	26	8	0	17	0	0	50.5184	261.217	151.886	0	265.215	0.001	145.767	17.1533	0.0140972	0.494353	ENSG00000086598	TMED2
circ_018283	1_+_59339958_59346398	hsa_circ_001070	7	7	1	1	0	5	1	114.072	93.1669	12.6296	10.0468	0	36.9058	15.6009	103.619	15.0366	-2.78474	0.0146904	0.497118	ENSG00000172456	FGGY
circ_018289	7_-_8218305_8236005	hsa_circ_0079422	0	0	0	15	2	49	2	0	0	0	150.702	37.9716	361.677	31.2017	0.001	116.311	16.8276	0.0327776	0.707478	ENSG00000003147	ICA1
circ_018292	5_+_96985080_97028612	novel	5	5	1	0	0	2	0	81.4797	66.5478	12.6296	0	0	14.7623	0	74.0137	5.47839	-3.75597	0.0106445	0.445888	ENSG00000113441	LNPEP
circ_018303	20_-_41512846_41533570	hsa_circ_0004359	0	3	16	29	9	11	13	0	39.9287	202.074	291.358	170.872	81.1928	202.811	19.9643	189.662	3.24793	0.0150304	0.501554	ENSG00000124177	CHD6
circ_018322	15_-_56666395_56678821	novel	2	4	0	0	0	0	0	32.5919	53.2382	0	0	0	0	0	42.915	0.001	-15.3892	0.0138976	0.489149	ENSG00000137871	ZNF280D
circ_018333	3_+_11358418_11364734	hsa_circ_0007975	7	16	1	1	0	0	0	114.072	212.953	12.6296	10.0468	0	0	0	163.512	4.53529	-5.17206	0.00011339	0.0258295	ENSG00000197548	ATG7
circ_018336	1_-_5952700_5969259	novel	2	6	0	0	0	2	0	32.5919	79.8573	0	0	0	14.7623	0	56.2246	2.95247	-4.25121	0.0182396	0.565962	ENSG00000131697	NPHP4
circ_018374	1_+_193075820_193077050	novel	0	0	7	7	0	8	7	0	0	88.4073	70.3277	0	59.0493	109.206	0.001	65.3981	15.997	0.035152	0.737941	ENSG00000116747	RO60
circ_018403	6_+_26385015_26388294	hsa_circ_001435	0	0	2	6	6	4	3	0	0	25.2592	60.2809	113.915	29.5247	46.8026	0.001	55.1564	15.7512	0.035821	0.746285	ENSG00000124508	BTN2A2
circ_018405	2_+_118103197_118108377	novel	6	1	0	0	0	1	0	97.7756	13.3096	0	0	0	7.38116	0	55.5426	1.47623	-5.2336	0.0351347	0.737941	ENSG00000125629	INSIG2
circ_018426	3_+_123271522_123272563	novel	2	5	0	0	0	0	0	32.5919	66.5478	0	0	0	0	0	49.5698	0.001	-15.5972	0.00833286	0.389756	ENSG00000121542	SEC22A
circ_018448	13_+_77719532_77753358	hsa_circ_000839	0	0	48	58	72	171	15	0	0	606.221	582.715	1366.98	1262.18	234.013	0.001	810.421	19.6283	8.1292e-06	0.00373442	ENSG00000139737	SLAIN1
circ_018452	2_-_196253920_196308085	hsa_circ_0057577	3	2	0	0	0	0	0	48.8878	26.6191	0	0	0	0	0	37.7535	0.001	-15.2043	0.0245751	0.624075	ENSG00000138411	HECW2
circ_018476	3_-_15735410_15737233	hsa_circ_0007728	2	4	0	1	0	0	0	32.5919	53.2382	0	10.0468	0	0	0	42.915	2.00936	-4.41667	0.0367728	0.754705	ENSG00000206560	ANKRD28
circ_018498	3_-_105670233_105681818	hsa_circ_0066714	22	24	0	0	0	0	0	358.511	319.429	0	0	0	0	0	338.97	0.001	-18.3708	2.44261e-08	4.80898e-05	ENSG00000114423	CBLB
circ_018530	5_+_113534305_113539181	novel	8	7	2	0	0	0	0	130.367	93.1669	25.2592	0	0	0	0	111.767	5.05184	-4.46754	0.00212998	0.199689	ENSG00000047188	YTHDC2
circ_018545	1_-_20747544_20780540	novel	10	0	0	0	0	0	0	162.959	0	0	0	0	0	0	81.4797	0.001	-16.3142	0.00955156	0.416146	ENSG00000127483	HP1BP3
circ_018559	8_+_39118086_39151548	novel	4	6	0	0	0	1	0	65.1837	79.8573	0	0	0	7.38116	0	72.5205	1.47623	-5.6184	0.00502939	0.313079	ENSG00000197140	ADAM32
circ_018578	4_+_32146053_32158081	novel	10	12	0	0	0	0	0	162.959	159.715	0	0	0	0	0	161.337	0.001	-17.2997	5.34411e-06	0.00304494	ENSG00000251129	-
circ_018609	7_-_137608966_137690002	novel	2	3	0	0	0	0	0	32.5919	39.9287	0	0	0	0	0	36.2603	0.001	-15.1461	0.0243828	0.624075	ENSG00000157680	DGKI
circ_018617	7_+_16698048_16704669	hsa_circ_0079501	6	4	1	0	0	0	1	97.7756	53.2382	12.6296	0	0	0	15.6009	75.5069	5.6461	-3.74128	0.0116515	0.469208	ENSG00000136261	BZW2
circ_018635	16_+_16124789_16125911	hsa_circ_001257	13	12	0	0	0	0	0	211.847	159.715	0	0	0	0	0	185.781	0.001	-17.5032	2.53145e-06	0.00178909	ENSG00000103222	ABCC1
circ_018640	1_-_21748138_21751615	hsa_circ_0002166	14	6	3	2	1	0	2	228.143	79.8573	37.8888	20.0936	18.9858	0	31.2017	154	21.634	-2.83156	0.00752435	0.371008	ENSG00000090686	USP48
circ_018642	2_-_61142151_61142612	novel	6	7	0	0	0	1	2	97.7756	93.1669	0	0	0	7.38116	31.2017	95.4712	7.71658	-3.62903	0.00760098	0.372086	ENSG00000212978	-
circ_018676	1_+_150951365_150962719	hsa_circ_0006352	7	2	1	1	0	0	0	114.072	26.6191	12.6296	10.0468	0	0	0	70.3453	4.53529	-3.95519	0.0173543	0.551078	ENSG00000143379	SETDB1
circ_018698	9_+_72171937_72202742	novel	1	4	0	0	0	0	0	16.2959	53.2382	0	0	0	0	0	34.7671	0.001	-15.0854	0.0457619	0.82252	ENSG00000119125	GDA
circ_018700	3_+_30671638_30674246	hsa_circ_0064656	6	13	0	0	0	0	0	97.7756	173.024	0	0	0	0	0	135.4	0.001	-17.0469	2.37935e-05	0.00874428	ENSG00000163513	TGFBR2
circ_018701	10_+_68651846_68652594	hsa_circ_0008783	0	0	2	8	1	5	7	0	0	25.2592	80.3745	18.9858	36.9058	109.206	0.001	54.1463	15.7246	0.0410043	0.796477	ENSG00000138336	TET1
circ_018739	5_+_139278327_139279149	novel	2	3	0	0	0	0	0	32.5919	39.9287	0	0	0	0	0	36.2603	0.001	-15.1461	0.0243958	0.624075	ENSG00000280987	MATR3
circ_018751	5_+_68226290_68227009	hsa_circ_0006411	14	17	1	1	4	6	0	228.143	226.262	12.6296	10.0468	75.9431	44.287	0	227.203	28.5813	-2.99084	0.0046137	0.295052	ENSG00000145675	PIK3R1
circ_018763	12_-_110536924_110546078	novel	6	6	0	0	0	1	0	97.7756	79.8573	0	0	0	7.38116	0	88.8165	1.47623	-5.91084	0.00199527	0.191622	ENSG00000196850	PPTC7
circ_018785	2_-_113722822_113735858	novel	2	3	0	0	0	0	0	32.5919	39.9287	0	0	0	0	0	36.2603	0.001	-15.1461	0.024391	0.624075	ENSG00000115084	SLC35F5
circ_018810	7_+_43311763_43320742	hsa_circ_0079953	2	9	0	0	0	0	0	32.5919	119.786	0	0	0	0	0	76.1889	0.001	-16.2173	0.00160603	0.165341	ENSG00000002746	HECW1
circ_018817	10_+_67887417_67891554	novel	4	12	4	1	0	2	3	65.1837	159.715	50.5184	10.0468	0	14.7623	46.8026	112.449	24.426	-2.20278	0.0471504	0.831313	ENSG00000096717	SIRT1
circ_018830	2_+_173358712_173367831	novel	0	0	12	3	5	8	14	0	0	151.555	30.1405	94.9289	59.0493	218.412	0.001	110.817	16.7578	0.00713513	0.362852	ENSG00000144354	CDCA7
circ_018837	11_+_20043981_20045670	novel	4	6	0	0	0	2	0	65.1837	79.8573	0	0	0	14.7623	0	72.5205	2.95247	-4.6184	0.00587583	0.340243	ENSG00000166833	NAV2
circ_018849	4_+_147864846_147881932	hsa_circ_0008243	5	2	0	0	0	0	0	81.4797	26.6191	0	0	0	0	0	54.0494	0.001	-15.722	0.00878391	0.395969	ENSG00000071205	ARHGAP10
circ_018865	1_-_31281374_31292006	novel	4	3	0	0	0	1	0	65.1837	39.9287	0	0	0	7.38116	0	52.5562	1.47623	-5.15387	0.0212872	0.61496	ENSG00000060688	SNRNP40
circ_018894	2_+_172568741_172596023	hsa_circ_0057105	9	9	2	0	0	7	2	146.663	119.786	25.2592	0	0	51.6681	31.2017	133.225	21.6258	-2.62303	0.0190919	0.58516	ENSG00000152256	PDK1
circ_018906	2_-_215414837_215419385	hsa_circ_0002341	4	12	0	0	0	0	0	65.1837	159.715	0	0	0	0	0	112.449	0.001	-16.7789	0.000139277	0.0297101	ENSG00000115414	FN1
circ_018945	16_+_16052724_16056295	hsa_circ_0038111	17	25	0	0	0	0	0	277.031	332.739	0	0	0	0	0	304.885	0.001	-18.2179	5.57534e-08	9.0396e-05	ENSG00000103222	ABCC1
circ_018960	7_+_129205203_129206587	hsa_circ_000011	0	0	95	53	92	154	41	0	0	1199.81	532.481	1746.69	1136.7	639.636	0.001	1051.06	20.0034	4.99384e-07	0.000550581	ENSG00000128602	SMO
circ_018970	11_+_66643450_66644140	hsa_circ_0005244	6	9	0	1	0	2	0	97.7756	119.786	0	10.0468	0	14.7623	0	108.781	4.96183	-4.45441	0.00111562	0.135462	ENSG00000173933	RBM4
circ_018977	1_+_108882580_108929975	novel	4	12	0	0	0	0	0	65.1837	159.715	0	0	0	0	0	112.449	0.001	-16.7789	0.000139169	0.0297101	ENSG00000121957	GPSM2
circ_019014	11_-_111752159_111755450	hsa_circ_0024272	3	9	0	0	0	0	0	48.8878	119.786	0	0	0	0	0	84.3369	0.001	-16.3639	0.000773196	0.104983	ENSG00000137713	PPP2R1B
circ_019023	19_+_1030025_1030278	novel	3	3	0	0	0	0	0	48.8878	39.9287	0	0	0	0	0	44.4082	0.001	-15.4385	0.0124859	0.47697	ENSG00000064666	CNN2
circ_019035	5_+_128131067_128141981	hsa_circ_0073762	9	10	0	2	0	7	2	146.663	133.096	0	20.0936	0	51.6681	31.2017	139.879	20.5927	-2.76398	0.0158515	0.517058	ENSG00000064651	SLC12A2
circ_019036	3_-_146102755_146124229	hsa_circ_0067682	12	10	0	0	0	8	0	195.551	133.096	0	0	0	59.0493	0	164.323	11.8099	-3.79847	0.00881373	0.396302	ENSG00000152952	PLOD2
circ_019039	5_-_41762111_41807438	novel	2	8	1	0	1	3	0	32.5919	106.476	12.6296	0	18.9858	22.1435	0	69.5341	10.7518	-2.69315	0.041116	0.797137	ENSG00000083720	OXCT1
circ_019049	21_-_31164962_31203012	hsa_circ_0061405	0	0	7	11	37	0	9	0	0	88.4073	110.515	702.474	0	140.408	0.001	208.361	17.6687	0.0134397	0.489149	ENSG00000156299	TIAM1
circ_019061	1_+_40189055_40202614	hsa_circ_0006373	26	34	13	5	3	34	1	423.694	452.525	164.185	50.2341	56.9573	250.96	15.6009	438.11	107.587	-2.02578	0.0329877	0.710345	ENSG00000117000	RLF
circ_019080	17_+_66732688_66742760	hsa_circ_0007580	25	47	19	22	9	5	7	407.398	625.549	239.963	221.03	170.872	36.9058	109.206	516.474	155.595	-1.7309	0.0361358	0.748884	ENSG00000154229	PRKCA
circ_019091	9_+_79704783_79709699	hsa_circ_0087302	3	3	0	0	0	2	0	48.8878	39.9287	0	0	0	14.7623	0	44.4082	2.95247	-3.91084	0.0372863	0.76107	ENSG00000106829	TLE4
circ_019127	16_-_17455122_17457748	novel	17	11	0	4	0	0	0	277.031	146.405	0	40.1873	0	0	0	211.718	8.03745	-4.71926	0.00042255	0.0701611	ENSG00000103489	XYLT1
circ_019158	10_-_126503957_126513939	novel	0	0	0	17	93	6	0	0	0	0	170.796	1765.68	44.287	0	0.001	396.152	18.5957	0.0387463	0.774448	ENSG00000154493	C10orf90
circ_019164	1_+_77873001_77875111	hsa_circ_0005020	6	19	1	0	0	0	0	97.7756	252.882	12.6296	0	0	0	0	175.329	2.52592	-6.11711	3.64586e-05	0.0124063	ENSG00000180488	MIGA1
circ_019167	5_+_10414433_10417404	hsa_circ_0071866	4	3	0	0	0	0	0	65.1837	39.9287	0	0	0	0	0	52.5562	0.001	-15.6816	0.00693052	0.356103	ENSG00000145495	MARCHF6
circ_019180	5_-_33588599_33596060	hsa_circ_0072126	3	2	0	0	0	0	0	48.8878	26.6191	0	0	0	0	0	37.7535	0.001	-15.2043	0.0245927	0.624075	ENSG00000151388	ADAMTS12
circ_019186	2_+_232787154_232796225	novel	0	7	24	33	14	39	23	0	93.1669	303.111	331.545	265.801	287.865	358.82	46.5834	309.428	2.73172	0.0191503	0.585839	ENSG00000204120	GIGYF2
circ_019198	18_+_9208657_9221999	hsa_circ_0003652	31	18	3	1	2	3	10	505.174	239.572	37.8888	10.0468	37.9716	22.1435	156.009	372.373	52.8119	-2.81781	0.00462687	0.29521	ENSG00000101745	ANKRD12
circ_019227	9_+_18826284_18829977	novel	2	3	0	0	0	0	0	32.5919	39.9287	0	0	0	0	0	36.2603	0.001	-15.1461	0.0243805	0.624075	ENSG00000178031	ADAMTSL1
circ_019231	12_-_71659371_71660427	novel	1	4	0	0	0	0	0	16.2959	53.2382	0	0	0	0	0	34.7671	0.001	-15.0854	0.0457502	0.82252	ENSG00000133858	ZFC3H1
circ_019247	3_-_71041328_71053773	hsa_circ_0008234	16	15	0	1	0	0	0	260.735	199.643	0	10.0468	0	0	0	230.189	2.00936	-6.83994	3.33058e-06	0.00208638	ENSG00000114861	FOXP1
circ_019250	7_+_77765495_77778814	novel	0	0	4	2	5	21	7	0	0	50.5184	20.0936	94.9289	155.004	109.206	0.001	85.9503	16.3912	0.0127956	0.482283	ENSG00000187257	RSBN1L
circ_019251	3_+_36443364_36443802	novel	4	2	0	0	0	0	0	65.1837	26.6191	0	0	0	0	0	45.9014	0.001	-15.4863	0.0147693	0.497118	ENSG00000144681	STAC
circ_019273	14_+_54681935_54702580	hsa_circ_0003301	5	5	1	0	0	1	0	81.4797	66.5478	12.6296	0	0	7.38116	0	74.0137	4.00215	-4.20894	0.00397528	0.273497	ENSG00000020577	SAMD4A
circ_019282	8_-_79917978_79919148	novel	8	10	5	3	1	3	3	130.367	133.096	63.1481	30.1405	18.9858	22.1435	46.8026	131.732	36.2441	-1.86178	0.0494549	0.845549	ENSG00000147586	MRPS28
circ_019296	7_-_105459168_105495253	hsa_circ_0081840	0	1	12	11	3	9	5	0	13.3096	151.555	110.515	56.9573	66.4305	78.0043	6.65478	92.6925	3.79999	0.0214488	0.616014	ENSG00000091127	PUS7
circ_019346	8_+_41598292_41599304	hsa_circ_0007461	11	13	3	0	1	6	5	179.255	173.024	37.8888	0	18.9858	44.287	78.0043	176.14	35.8332	-2.29735	0.0235042	0.624075	ENSG00000158669	GPAT4
circ_019356	5_+_73832338_73840760	hsa_circ_0006969	3	5	0	0	0	3	0	48.8878	66.5478	0	0	0	22.1435	0	57.7178	4.4287	-3.70406	0.0412075	0.797614	ENSG00000214944	ARHGEF28
circ_019379	10_-_7276892_7285954	hsa_circ_000524	0	1	63	70	37	53	38	0	13.3096	795.666	703.277	702.474	391.202	592.833	6.65478	637.09	6.58096	3.84426e-06	0.00235465	ENSG00000198879	SFMBT2
circ_019398	21_-_18312945_18332173	novel	2	4	0	0	0	0	0	32.5919	53.2382	0	0	0	0	0	42.915	0.001	-15.3892	0.0138992	0.489149	ENSG00000154646	TMPRSS15
circ_019412	2_-_207976651_207977586	hsa_circ_000023	33	34	6	12	7	18	6	537.766	452.525	75.7777	120.562	132.9	132.861	93.6052	495.145	111.141	-2.15546	0.00312261	0.247088	ENSG00000178385	PLEKHM3
circ_019424	18_+_46215811_46216595	hsa_circ_0007699	3	4	0	0	0	1	0	48.8878	53.2382	0	0	0	7.38116	0	51.063	1.47623	-5.11229	0.0201191	0.604137	ENSG00000152242	C18orf25
circ_019458	12_+_50780140_50809589	novel	1	0	5	7	9	8	5	16.2959	0	63.1481	70.3277	170.872	59.0493	78.0043	8.14797	88.2803	3.43758	0.028926	0.672249	ENSG00000123268	ATF1
circ_019463	3_+_148994142_149009402	hsa_circ_0067689	4	3	0	0	0	0	0	65.1837	39.9287	0	0	0	0	0	52.5562	0.001	-15.6816	0.00693269	0.356103	ENSG00000163754	GYG1
circ_019471	3_-_197085580_197116083	hsa_circ_0068688	14	11	0	1	0	12	5	228.143	146.405	0	10.0468	0	88.574	78.0043	187.274	35.325	-2.40639	0.0483832	0.845549	ENSG00000075711	DLG1
circ_019473	17_+_36554820_36567776	hsa_circ_0003930	9	20	0	1	0	9	2	146.663	266.191	0	10.0468	0	66.4305	31.2017	206.427	21.5358	-3.26082	0.00434529	0.285081	ENSG00000278311	GGNBP2
circ_019477	9_-_13216774_13250372	novel	0	0	3	4	2	11	6	0	0	37.8888	40.1873	37.9716	81.1928	93.6052	0.001	58.1691	15.828	0.0229529	0.624075	ENSG00000107186	MPDZ
circ_019480	1_+_219193130_219218712	novel	28	14	9	3	0	1	4	456.286	186.334	113.667	30.1405	0	7.38116	62.4035	321.31	42.7183	-2.91104	0.00713219	0.362852	ENSG00000143353	LYPLAL1
circ_019483	1_+_36287477_36288753	hsa_circ_0004157	4	5	0	0	1	0	0	65.1837	66.5478	0	0	18.9858	0	0	65.8658	3.79716	-4.11654	0.00931349	0.409492	ENSG00000054118	THRAP3
circ_019529	9_+_72195500_72202742	novel	4	2	0	0	0	0	0	65.1837	26.6191	0	0	0	0	0	45.9014	0.001	-15.4863	0.014763	0.497118	ENSG00000119125	GDA
circ_019532	20_-_49372341_49374992	novel	8	12	0	1	0	0	0	130.367	159.715	0	10.0468	0	0	0	145.041	2.00936	-6.17358	7.13488e-05	0.0190931	ENSG00000158445	KCNB1
circ_019548	16_+_29833733_29835798	hsa_circ_0003864	6	2	0	1	0	0	0	97.7756	26.6191	0	10.0468	0	0	0	62.1974	2.00936	-4.95204	0.0182385	0.565962	ENSG00000013364	MVP
circ_019554	6_+_158069533_158093104	novel	2	3	0	0	0	0	0	32.5919	39.9287	0	0	0	0	0	36.2603	0.001	-15.1461	0.0243869	0.624075	ENSG00000078269	SYNJ2
circ_019563	1_-_77565442_77584655	novel	4	13	1	3	1	2	2	65.1837	173.024	12.6296	30.1405	18.9858	14.7623	31.2017	119.104	21.544	-2.46686	0.0160184	0.51882	ENSG00000036549	ZZZ3
circ_019577	9_-_69718337_69750950	novel	1	5	0	0	0	0	0	16.2959	66.5478	0	0	0	0	0	41.4219	0.001	-15.3381	0.027917	0.659183	ENSG00000188647	PTAR1
circ_019593	1_-_62537891_62539892	hsa_circ_0004533	2	8	0	0	0	1	0	32.5919	106.476	0	0	0	7.38116	0	69.5341	1.47623	-5.55773	0.00762474	0.372086	ENSG00000116641	DOCK7
circ_019613	6_-_29888583_29943383	novel	0	0	160	119	453	1	123	0	0	2020.74	1195.57	8600.56	7.38116	1918.91	0.001	2748.63	21.3903	0.000489043	0.0779855	ENSG00000206503	HLA-A
circ_019615	4_+_6994184_7014557	hsa_circ_0008246	0	0	4	9	0	18	8	0	0	50.5184	90.4214	0	132.861	124.807	0.001	79.7215	16.2827	0.025871	0.644855	ENSG00000132405	TBC1D14
circ_019618	14_-_52019061_52020178	novel	0	7	0	0	0	0	0	0	93.1669	0	0	0	0	0	46.5834	0.001	-15.5075	0.0447745	0.82252	ENSG00000087303	NID2
circ_019619	3_-_43576692_43577261	hsa_circ_0065006	5	4	0	0	0	0	1	81.4797	53.2382	0	0	0	0	15.6009	67.3589	3.12017	-4.43217	0.00913212	0.405785	ENSG00000160746	ANO10
circ_019621	8_+_96834973_96880005	hsa_circ_0004762	7	8	0	0	0	0	0	114.072	106.476	0	0	0	0	0	110.274	0.001	-16.7507	9.3346e-05	0.022373	ENSG00000104324	CPQ
circ_019632	7_-_15365514_15394179	novel	3	2	0	0	0	0	0	48.8878	26.6191	0	0	0	0	0	37.7535	0.001	-15.2043	0.0245817	0.624075	ENSG00000187546	AGMO
circ_019642	5_+_108883396_108959347	hsa_circ_0006425	4	6	1	0	0	2	0	65.1837	79.8573	12.6296	0	0	14.7623	0	72.5205	5.47839	-3.72657	0.0107889	0.449206	ENSG00000151422	FER
circ_019696	9_-_92256680_92285839	hsa_circ_0087493	17	17	5	13	0	6	5	277.031	226.262	63.1481	130.609	0	44.287	78.0043	251.647	63.2096	-1.99318	0.0357809	0.746183	ENSG00000196305	IARS1
circ_019725	X_-_103676697_103685260	hsa_circ_0003450	1	4	0	0	0	0	0	16.2959	53.2382	0	0	0	0	0	34.7671	0.001	-15.0854	0.0457552	0.82252	ENSG00000123562	MORF4L2
circ_019733	2_-_174459878_174481987	novel	0	0	3	9	7	7	8	0	0	37.8888	90.4214	132.9	51.6681	124.807	0.001	87.5371	16.4176	0.00879196	0.395969	ENSG00000163328	GPR155
circ_019756	16_+_70565065_70567536	hsa_circ_0009163	0	0	1	7	13	3	2	0	0	12.6296	70.3277	246.815	22.1435	31.2017	0.001	76.6235	16.2255	0.0425271	0.813445	ENSG00000189091	SF3B3
circ_019768	1_+_219193082_219218712	hsa_circ_0004314	71	79	39	31	12	8	15	1157.01	1051.45	492.555	311.451	227.829	59.0493	234.013	1104.23	264.98	-2.05909	0.0118046	0.472923	ENSG00000143353	LYPLAL1
circ_019810	X_+_13666317_13680598	hsa_circ_0007717	0	0	8	20	10	7	7	0	0	101.037	200.936	189.858	51.6681	109.206	0.001	130.541	16.9941	0.00234773	0.210099	ENSG00000176896	TCEANC
circ_019811	7_-_122113118_122133741	hsa_circ_0006919	10	11	7	74	101	243	85	162.959	146.405	88.4073	743.465	1917.56	1793.62	1326.07	154.682	1173.83	2.92384	0.0265432	0.654393	ENSG00000008311	AASS
circ_019840	17_+_32284659_32305441	hsa_circ_0043010	0	0	12	7	0	14	10	0	0	151.555	70.3277	0	103.336	156.009	0.001	96.2456	16.5544	0.0181274	0.565211	ENSG00000141314	RHBDL3
circ_019846	20_+_25417104_25425327	hsa_circ_0059675	4	9	4	0	0	0	0	65.1837	119.786	50.5184	0	0	0	0	92.4849	10.1037	-3.19434	0.0385702	0.774448	ENSG00000101003	GINS1
circ_019877	15_+_63126859_63129650	novel	6	5	2	0	0	1	0	97.7756	66.5478	25.2592	0	0	7.38116	0	82.1617	6.52808	-3.65374	0.00911145	0.405717	ENSG00000103642	LACTB
circ_019934	10_-_93347617_93349969	hsa_circ_0019198	8	3	0	0	0	0	0	130.367	39.9287	0	0	0	0	0	85.1481	0.001	-16.3777	0.000972261	0.120714	ENSG00000138119	MYOF
circ_019960	9_+_6420912_6434173	hsa_circ_0002359	109	146	36	21	3	57	22	1776.26	1943.19	454.666	210.983	56.9573	420.726	343.219	1859.73	297.31	-2.64505	0.00122004	0.143709	ENSG00000147854	UHRF2
circ_019962	5_-_37125244_37167213	novel	2	5	0	0	0	0	0	32.5919	66.5478	0	0	0	0	0	49.5698	0.001	-15.5972	0.00834045	0.389756	ENSG00000197603	CPLANE1
circ_020020	2_-_224535528_224557856	hsa_circ_0008309	36	50	16	7	7	40	14	586.654	665.478	202.074	70.3277	132.9	295.247	218.412	626.066	183.792	-1.76824	0.0208423	0.613757	ENSG00000036257	CUL3
circ_020021	1_-_235612124_235612506	novel	0	0	16	8	0	7	7	0	0	202.074	80.3745	0	51.6681	109.206	0.001	88.6645	16.4361	0.0258173	0.644567	ENSG00000168243	GNG4
circ_020041	2_+_48498493_48511468	hsa_circ_0006911	0	0	3	5	4	12	5	0	0	37.8888	50.2341	75.9431	88.574	78.0043	0.001	66.1289	16.013	0.0139074	0.489149	ENSG00000162869	PPP1R21
circ_020046	4_-_186617005_186621775	novel	1	7	0	0	1	0	0	16.2959	93.1669	0	0	18.9858	0	0	54.7314	3.79716	-3.84938	0.0352191	0.738001	ENSG00000083857	FAT1
circ_020052	10_+_92893349_92909631	hsa_circ_0019171	0	1	10	2	3	12	7	0	13.3096	126.296	20.0936	56.9573	88.574	109.206	6.65478	80.2254	3.5916	0.0459717	0.822535	ENSG00000138190	EXOC6
circ_020053	14_+_61720382_61721823	hsa_circ_0006393	36	35	6	1	0	5	9	586.654	465.834	75.7777	10.0468	0	36.9058	140.408	526.244	52.6276	-3.32184	0.00145591	0.159244	ENSG00000100644	HIF1A
circ_020062	4_-_185188951_185191212	novel	0	0	6	9	2	2	4	0	0	75.7777	90.4214	37.9716	14.7623	62.4035	0.001	56.2673	15.78	0.0320231	0.701654	ENSG00000164323	CFAP97
circ_020067	12_+_81134816_81152096	novel	2	5	0	0	0	0	0	32.5919	66.5478	0	0	0	0	0	49.5698	0.001	-15.5972	0.00834804	0.389756	ENSG00000111058	ACSS3
circ_020077	2_+_152575136_152581049	novel	8	21	5	0	0	15	2	130.367	279.501	63.1481	0	0	110.717	31.2017	204.934	41.0134	-2.32099	0.0452961	0.82252	ENSG00000157827	FMNL2
circ_020088	10_-_32022140_32023036	novel	0	7	0	0	0	0	0	0	93.1669	0	0	0	0	0	46.5834	0.001	-15.5075	0.0447584	0.82252	ENSG00000170759	KIF5B
circ_020099	12_-_71619315_71620315	novel	4	2	1	0	0	0	0	65.1837	26.6191	12.6296	0	0	0	0	45.9014	2.52592	-4.18366	0.0393868	0.780285	ENSG00000133858	ZFC3H1
circ_020108	7_+_7572436_7574196	hsa_circ_0079413	13	6	1	3	0	3	6	211.847	79.8573	12.6296	30.1405	0	22.1435	93.6052	145.852	31.7038	-2.20178	0.0490903	0.845549	ENSG00000164654	MIOS
circ_020111	19_-_1738955_1740328	novel	10	15	0	0	0	0	0	162.959	199.643	0	0	0	0	0	181.301	0.001	-17.468	2.45272e-06	0.00177906	NA	-
circ_020117	6_+_75702645_75703072	hsa_circ_000436	52	47	26	11	2	44	15	847.389	625.549	328.37	110.515	37.9716	324.771	234.013	736.469	207.128	-1.8301	0.0314398	0.701654	ENSG00000112701	SENP6
circ_020128	3_-_43549720_43580472	hsa_circ_0006967	6	8	0	1	0	0	1	97.7756	106.476	0	10.0468	0	0	15.6009	102.126	5.12954	-4.31538	0.00161634	0.165617	ENSG00000160746	ANO10
circ_020145	1_-_1256992_1257310	hsa_circ_0008063	9	13	3	1	2	4	0	146.663	173.024	37.8888	10.0468	37.9716	29.5247	0	159.844	23.0864	-2.79155	0.0075029	0.371008	ENSG00000160087	UBE2J2
circ_020153	2_+_189791790_189855128	novel	7	1	0	0	0	0	0	114.072	13.3096	0	0	0	0	0	63.6905	0.001	-15.9588	0.00670004	0.356103	ENSG00000064933	PMS1
circ_020182	22_+_32268288_32273507	novel	1	0	69	23	3	16	17	16.2959	0	871.443	231.077	56.9573	118.099	265.215	8.14797	308.558	5.24296	0.00411432	0.27525	ENSG00000242082	-
circ_020213	5_-_134197196_134206131	novel	4	3	0	1	0	0	0	65.1837	39.9287	0	10.0468	0	0	0	52.5562	2.00936	-4.70905	0.0218249	0.621447	ENSG00000113575	PPP2CA
circ_020233	14_+_60114700_60134048	novel	11	9	3	8	0	2	3	179.255	119.786	37.8888	80.3745	0	14.7623	46.8026	149.521	35.9657	-2.05565	0.0497823	0.845549	ENSG00000126773	PCNX4
circ_020251	14_+_61726706_61737109	hsa_circ_0032137	2	7	0	1	0	0	0	32.5919	93.1669	0	10.0468	0	0	0	62.8794	2.00936	-4.96778	0.0110087	0.455263	ENSG00000100644	HIF1A
circ_020278	19_+_58392976_58393487	hsa_circ_0005598	21	25	9	2	3	15	5	342.215	332.739	113.667	20.0936	56.9573	110.717	78.0043	337.477	75.8879	-2.15285	0.00965394	0.418383	ENSG00000083845	RPS5
circ_020328	6_+_163455279_163535125	novel	0	0	2	9	3	54	3	0	0	25.2592	90.4214	56.9573	398.583	46.8026	0.001	123.605	16.9154	0.0132689	0.489149	ENSG00000112531	QKI
circ_020338	7_+_129203384_129206587	novel	0	0	8	2	10	15	2	0	0	101.037	20.0936	189.858	110.717	31.2017	0.001	90.5815	16.4669	0.0148982	0.498435	ENSG00000128602	SMO
circ_020361	7_-_65979399_65980409	hsa_circ_0007622	1	0	1	9	11	16	4	16.2959	0	12.6296	90.4214	208.844	118.099	62.4035	8.14797	98.4793	3.59531	0.0413504	0.798876	ENSG00000169919	GUSB
circ_020364	1_-_243512324_243573048	hsa_circ_0002240	2	5	1	0	0	0	1	32.5919	66.5478	12.6296	0	0	0	15.6009	49.5698	5.6461	-3.13414	0.0440695	0.82252	ENSG00000117020	AKT3
circ_020409	18_+_8244058_8253414	hsa_circ_0046813	3	5	0	0	0	0	0	48.8878	66.5478	0	0	0	0	0	57.7178	0.001	-15.8167	0.00405897	0.273497	ENSG00000173482	PTPRM
circ_020412	4_+_147633765_147634581	novel	6	4	0	0	0	4	1	97.7756	53.2382	0	0	0	29.5247	15.6009	75.5069	9.0251	-3.06459	0.0493725	0.845549	ENSG00000164168	TMEM184C
circ_020424	13_-_19730239_19782791	hsa_circ_0029614	1	0	4	50	10	25	24	16.2959	0	50.5184	502.341	189.858	184.529	374.421	8.14797	260.333	4.99778	0.00271755	0.226296	ENSG00000121390	PSPC1
circ_020425	4_+_86764593_86767976	hsa_circ_0007948	3	2	41	72	11	39	47	48.8878	26.6191	517.814	723.371	208.844	287.865	733.241	37.7535	494.227	3.71049	0.0020481	0.194662	ENSG00000163629	PTPN13
circ_020432	9_-_83679775_83683066	hsa_circ_000768	14	12	6	1	0	6	4	228.143	159.715	75.7777	10.0468	0	44.287	62.4035	193.929	38.503	-2.33249	0.0235668	0.624075	ENSG00000135018	UBQLN1
circ_020453	13_+_60460380_60510755	novel	12	4	0	0	0	0	0	195.551	53.2382	0	0	0	0	0	124.395	0.001	-16.9246	0.000101861	0.0235931	ENSG00000083544	TDRD3
circ_020462	14_+_66965191_67058786	hsa_circ_0032254	1	0	11	11	2	12	7	16.2959	0	138.926	110.515	37.9716	88.574	109.206	8.14797	97.0385	3.57404	0.0192711	0.587101	ENSG00000171723	GPHN
circ_020485	5_-_158777413_158840110	hsa_circ_0074818	6	19	0	0	0	0	0	97.7756	252.882	0	0	0	0	0	175.329	0.001	-17.4197	6.12539e-06	0.00318555	ENSG00000164330	EBF1
circ_020488	2_+_33300451_33301644	hsa_circ_0002247	5	4	0	0	0	0	0	81.4797	53.2382	0	0	0	0	0	67.3589	0.001	-16.0396	0.00247364	0.213786	ENSG00000049323	LTBP1
circ_020498	12_+_73339776_73342990	novel	4	5	0	0	0	0	0	65.1837	66.5478	0	0	0	0	0	65.8658	0.001	-16.0072	0.00234235	0.210099	NA	-
circ_020500	9_-_132013164_132014467	hsa_circ_0006825	1	5	0	0	0	0	0	16.2959	66.5478	0	0	0	0	0	41.4219	0.001	-15.3381	0.0279163	0.659183	ENSG00000160563	MED27
circ_020562	17_+_64519321_64522895	hsa_circ_0045306	6	16	5	2	1	6	2	97.7756	212.953	63.1481	20.0936	18.9858	44.287	31.2017	155.364	35.5432	-2.12801	0.0256563	0.642884	ENSG00000258890	CEP95
circ_020616	4_+_147965024_148023413	novel	2	5	0	0	0	0	0	32.5919	66.5478	0	0	0	0	0	49.5698	0.001	-15.5972	0.00835563	0.389756	ENSG00000071205	ARHGAP10
circ_020623	4_+_182323946_182324252	hsa_circ_0002840	0	0	4	30	0	5	16	0	0	50.5184	301.405	0	36.9058	249.614	0.001	127.689	16.9623	0.0242583	0.624075	ENSG00000218336	TENM3
circ_020638	2_-_43577022_43590954	novel	2	4	0	0	0	1	0	32.5919	53.2382	0	0	0	7.38116	0	42.915	1.47623	-4.86149	0.0362419	0.748884	ENSG00000115970	THADA
circ_020642	17_+_67945409_67975958	hsa_circ_001730	30	48	86	431	135	341	189	488.878	638.859	1086.15	4330.18	2563.08	2516.98	2948.56	563.868	2688.99	2.25363	0.0159795	0.518168	ENSG00000171634	BPTF
circ_020656	5_-_65260600_65291470	hsa_circ_0004418	5	2	0	0	0	2	0	81.4797	26.6191	0	0	0	14.7623	0	54.0494	2.95247	-4.19429	0.0286901	0.669657	ENSG00000049192	ADAMTS6
circ_020687	21_-_18372193_18398329	novel	2	3	0	0	0	0	0	32.5919	39.9287	0	0	0	0	0	36.2603	0.001	-15.1461	0.0244029	0.624075	ENSG00000154646	TMPRSS15
circ_020708	2_+_73424430_73432291	novel	2	4	0	0	0	0	0	32.5919	53.2382	0	0	0	0	0	42.915	0.001	-15.3892	0.0139016	0.489149	ENSG00000116127	ALMS1
circ_020726	6_-_77271340_77273307	novel	10	11	0	0	0	0	0	162.959	146.405	0	0	0	0	0	154.682	0.001	-17.2389	9.16958e-06	0.00402854	NA	-
circ_020753	16_-_17134473_17141369	novel	3	5	0	0	0	0	0	48.8878	66.5478	0	0	0	0	0	57.7178	0.001	-15.8167	0.00405962	0.273497	ENSG00000103489	XYLT1
circ_020757	12_+_65828001_65838569	hsa_circ_0027446	4	2	0	0	0	0	0	65.1837	26.6191	0	0	0	0	0	45.9014	0.001	-15.4863	0.0147606	0.497118	ENSG00000149948	HMGA2
circ_020775	1_+_233346442_233362293	novel	0	2	6	22	15	6	7	0	26.6191	75.7777	221.03	284.787	44.287	109.206	13.3096	147.017	3.46545	0.0298358	0.688171	ENSG00000143674	MAP3K21
circ_020789	4_+_1348090_1355245	novel	0	0	2	5	8	1	5	0	0	25.2592	50.2341	151.886	7.38116	78.0043	0.001	62.553	15.9328	0.0491304	0.845549	ENSG00000163945	UVSSA
circ_020795	1_+_239484175_239492807	novel	7	25	1	0	0	1	0	114.072	332.739	12.6296	0	0	7.38116	0	223.405	4.00215	-5.80274	7.34057e-06	0.00348842	ENSG00000133019	CHRM3
circ_020842	12_+_2566422_2567794	novel	3	4	0	0	0	0	0	48.8878	53.2382	0	0	0	0	0	51.063	0.001	-15.64	0.00671048	0.356103	ENSG00000151067	CACNA1C
circ_020847	5_-_151664087_151669784	hsa_circ_0004104	5	4	1	1	1	0	0	81.4797	53.2382	12.6296	10.0468	18.9858	0	0	67.3589	8.33244	-3.01506	0.0268223	0.657959	ENSG00000113140	SPARC
circ_020866	19_+_13025096_13025552	novel	2	5	0	0	0	0	0	32.5919	66.5478	0	0	0	0	0	49.5698	0.001	-15.5972	0.00836322	0.389756	ENSG00000008441	NFIX
circ_020871	10_-_73526647_73539593	hsa_circ_0018819	0	0	3	3	9	2	9	0	0	37.8888	30.1405	170.872	14.7623	140.408	0.001	78.8143	16.2662	0.0288119	0.671296	ENSG00000166348	USP54
circ_020877	11_-_85996826_86003451	hsa_circ_0023919	44	43	12	6	5	17	10	717.021	572.311	151.555	60.2809	94.9289	125.48	156.009	644.666	117.651	-2.45404	0.000928939	0.116915	ENSG00000073921	PICALM
circ_020888	14_-_52028722_52054321	novel	7	2	0	0	0	0	0	114.072	26.6191	0	0	0	0	0	70.3453	0.001	-16.1022	0.00287775	0.231992	ENSG00000087303	NID2
circ_020898	5_+_73840480_73840760	hsa_circ_0005777	12	14	0	0	0	9	0	195.551	186.334	0	0	0	66.4305	0	190.942	13.2861	-3.84515	0.00594983	0.343086	ENSG00000214944	ARHGEF28
circ_020905	14_-_34593045_34609742	novel	1	0	6	15	2	6	8	16.2959	0	75.7777	150.702	37.9716	44.287	124.807	8.14797	86.7091	3.41167	0.034981	0.736545	ENSG00000129515	SNX6
circ_020906	15_+_90441506_90443478	hsa_circ_000861	9	7	2	4	0	4	1	146.663	93.1669	25.2592	40.1873	0	29.5247	15.6009	119.915	22.1144	-2.43896	0.0257032	0.642884	ENSG00000140575	IQGAP1
circ_020916	13_-_95034605_95062859	hsa_circ_0008463	7	2	1	1	0	0	2	114.072	26.6191	12.6296	10.0468	0	0	31.2017	70.3453	10.7756	-2.70668	0.0485047	0.845549	ENSG00000125257	ABCC4
circ_020937	6_-_111311069_111331784	hsa_circ_0002116	1	1	6	8	3	22	5	16.2959	13.3096	75.7777	80.3745	56.9573	162.386	78.0043	14.8027	90.6999	2.61524	0.0484041	0.845549	ENSG00000009413	REV3L
circ_020946	11_-_85996826_86001158	hsa_circ_0002513	14	19	0	0	0	0	3	228.143	252.882	0	0	0	0	46.8026	240.512	9.36052	-4.68338	0.000389084	0.0653923	ENSG00000073921	PICALM
circ_020948	11_+_119296918_119297481	novel	2	5	0	0	0	0	0	32.5919	66.5478	0	0	0	0	0	49.5698	0.001	-15.5972	0.00837081	0.389756	ENSG00000110395	CBL
circ_020989	1_-_56511976_56524554	hsa_circ_0002861	28	12	0	0	0	0	0	456.286	159.715	0	0	0	0	0	308	0.001	-18.2326	1.85603e-07	0.000243609	ENSG00000162407	PLPP3
circ_020993	16_+_16106738_16111582	hsa_circ_0008255	8	6	0	0	0	0	1	130.367	79.8573	0	0	0	0	15.6009	105.112	3.12017	-5.07416	0.000787958	0.10543	ENSG00000103222	ABCC1
circ_021001	15_+_94298201_94315637	novel	9	8	0	0	0	0	0	146.663	106.476	0	0	0	0	0	126.57	0.001	-16.9496	4.1582e-05	0.0134838	ENSG00000140563	MCTP2
circ_021043	8_-_115551913_115553335	novel	7	1	0	0	0	0	0	114.072	13.3096	0	0	0	0	0	63.6905	0.001	-15.9588	0.00670122	0.356103	ENSG00000104447	TRPS1
circ_021059	1_-_233198939_233252788	hsa_circ_0006881	12	26	1	0	0	9	1	195.551	346.048	12.6296	0	0	66.4305	15.6009	270.8	18.9322	-3.83831	0.000747311	0.104983	ENSG00000135749	PCNX2
circ_021069	7_-_7573769_7574096	novel	3	5	0	0	0	0	0	48.8878	66.5478	0	0	0	0	0	57.7178	0.001	-15.8167	0.00405666	0.273497	ENSG00000164654	MIOS
circ_021070	3_+_152299405_152300367	hsa_circ_000029	15	11	0	0	0	0	0	244.439	146.405	0	0	0	0	0	195.422	0.001	-17.5762	1.8977e-06	0.00150635	ENSG00000152601	MBNL1
circ_021092	4_-_102304317_102324998	novel	3	3	0	1	0	0	0	48.8878	39.9287	0	10.0468	0	0	0	44.4082	2.00936	-4.46602	0.0347733	0.733326	ENSG00000138821	SLC39A8
circ_021126	9_+_122280443_122286166	hsa_circ_0088363	1	4	0	0	0	0	0	16.2959	53.2382	0	0	0	0	0	34.7671	0.001	-15.0854	0.0457624	0.82252	ENSG00000148187	MRRF
circ_021185	10_-_73571421_73576361	hsa_circ_0007221	2	3	12	22	18	26	15	32.5919	39.9287	151.555	221.03	341.744	191.91	234.013	36.2603	228.051	2.65289	0.0174224	0.551913	ENSG00000166348	USP54
circ_021214	9_+_2028987_2039900	hsa_circ_0086203	9	7	0	0	0	0	0	146.663	93.1669	0	0	0	0	0	119.915	0.001	-16.8717	6.84483e-05	0.0186977	ENSG00000080503	SMARCA2
circ_021234	2_-_215430715_215434824	novel	2	3	0	0	0	0	0	32.5919	39.9287	0	0	0	0	0	36.2603	0.001	-15.1461	0.0244189	0.624075	ENSG00000115414	FN1
circ_021266	11_+_20054080_20062359	hsa_circ_0021492	3	4	0	0	0	0	0	48.8878	53.2382	0	0	0	0	0	51.063	0.001	-15.64	0.00670383	0.356103	ENSG00000166833	NAV2
circ_021287	2_-_165112885_165131417	novel	1	4	0	0	0	0	0	16.2959	53.2382	0	0	0	0	0	34.7671	0.001	-15.0854	0.0457602	0.82252	ENSG00000153253	SCN3A
circ_021298	4_+_159238809_159241368	hsa_circ_0007121	22	6	0	0	0	1	1	358.511	79.8573	0	0	0	7.38116	15.6009	219.184	4.59641	-5.57549	6.45539e-05	0.0181561	ENSG00000109756	RAPGEF2
circ_021307	3_-_132681914_132692818	novel	20	15	0	0	0	2	0	325.919	199.643	0	0	0	14.7623	0	262.781	2.95247	-6.4758	2.01833e-06	0.00154531	ENSG00000113971	NPHP3
circ_021344	16_-_8920359_8930397	hsa_circ_0008638	11	20	5	0	6	6	4	179.255	266.191	63.1481	0	113.915	44.287	62.4035	222.723	56.7506	-1.97254	0.0449222	0.82252	ENSG00000187555	USP7
circ_021359	2_+_241030284_241030571	hsa_circ_0004526	5	4	0	0	0	0	0	81.4797	53.2382	0	0	0	0	0	67.3589	0.001	-16.0396	0.00247271	0.213786	ENSG00000162804	SNED1
circ_021395	4_-_65601641_65643427	novel	2	3	0	0	0	0	0	32.5919	39.9287	0	0	0	0	0	36.2603	0.001	-15.1461	0.0244148	0.624075	ENSG00000145242	EPHA5
circ_021406	1_+_212863725_212895354	novel	1	0	15	35	5	15	21	16.2959	0	189.444	351.639	94.9289	110.717	327.618	8.14797	214.869	4.72088	0.00221367	0.206134	ENSG00000162769	FLVCR1
circ_021417	6_+_157896827_157910025	hsa_circ_0003004	13	6	3	0	0	3	1	211.847	79.8573	37.8888	0	0	22.1435	15.6009	145.852	15.1266	-3.26934	0.00578963	0.337884	ENSG00000130340	SNX9
circ_021436	17_-_52773226_52805437	novel	4	6	0	0	0	0	0	65.1837	79.8573	0	0	0	0	0	72.5205	0.001	-16.1461	0.0013947	0.155511	NA	-
circ_021457	2_+_108791675_108816105	hsa_circ_0056000	1	0	12	18	1	8	13	16.2959	0	151.555	180.843	18.9858	59.0493	202.811	8.14797	122.649	3.91195	0.0216841	0.619355	ENSG00000163006	CCDC138
circ_021491	3_-_15685226_15690220	hsa_circ_0002658	8	21	5	1	0	0	1	130.367	279.501	63.1481	10.0468	0	0	15.6009	204.934	17.7591	-3.52853	0.00279543	0.230001	ENSG00000206560	ANKRD28
circ_021496	1_+_170719726_170730348	hsa_circ_0007745	6	4	0	0	0	0	0	97.7756	53.2382	0	0	0	0	0	75.5069	0.001	-16.2043	0.00154906	0.163407	ENSG00000116132	PRRX1
circ_021512	8_+_117528651_117530827	hsa_circ_0004116	8	4	0	1	0	0	0	130.367	53.2382	0	10.0468	0	0	0	91.8028	2.00936	-5.51373	0.00197792	0.19062	ENSG00000164758	MED30
circ_021513	1_-_70300764_70315566	hsa_circ_0003566	5	5	2	0	0	2	0	81.4797	66.5478	25.2592	0	0	14.7623	0	74.0137	8.00431	-3.20894	0.0247052	0.624075	ENSG00000118454	ANKRD13C
circ_021514	15_-_101176832_101178980	novel	6	8	0	0	0	3	1	97.7756	106.476	0	0	0	22.1435	15.6009	102.126	7.54887	-3.75795	0.00437504	0.285081	ENSG00000131873	CHSY1
circ_021516	18_+_6824762_6851126	novel	2	3	0	0	0	0	0	32.5919	39.9287	0	0	0	0	0	36.2603	0.001	-15.1461	0.024427	0.624075	ENSG00000088756	ARHGAP28
circ_021524	22_+_47686200_47686938	novel	10	14	0	0	0	0	0	162.959	186.334	0	0	0	0	0	174.647	0.001	-17.4141	3.07718e-06	0.00201944	ENSG00000224271	-
circ_021543	16_-_696773_697419	novel	7	11	0	0	0	0	0	114.072	146.405	0	0	0	0	0	130.238	0.001	-16.9908	2.85568e-05	0.0102222	ENSG00000127585	FBXL16
circ_021567	20_+_3854558_3857809	hsa_circ_0059334	1	4	0	0	0	0	0	16.2959	53.2382	0	0	0	0	0	34.7671	0.001	-15.0854	0.0457467	0.82252	ENSG00000088888	MAVS
circ_021574	1_-_112576986_112598086	novel	3	8	2	0	0	1	0	48.8878	106.476	25.2592	0	0	7.38116	0	77.6821	6.52808	-3.57285	0.010498	0.441094	ENSG00000007341	ST7L
circ_021606	14_+_33215182_33215587	novel	0	0	15	8	9	41	4	0	0	189.444	80.3745	170.872	302.628	62.4035	0.001	161.144	17.298	0.00150545	0.161502	ENSG00000151322	NPAS3
circ_021614	4_-_169463243_169537911	hsa_circ_0071427	0	0	4	4	2	2	8	0	0	50.5184	40.1873	37.9716	14.7623	124.807	0.001	53.6493	15.7113	0.0490213	0.845549	ENSG00000137601	NEK1
circ_021617	4_+_94824382_94875900	novel	4	2	0	0	0	0	0	65.1837	26.6191	0	0	0	0	0	45.9014	0.001	-15.4863	0.01476	0.497118	ENSG00000138696	BMPR1B
circ_021620	1_-_204468870_204469886	hsa_circ_000079	0	0	5	5	14	14	0	0	0	63.1481	50.2341	265.801	103.336	0	0.001	96.5039	16.5583	0.0285007	0.666298	ENSG00000133056	PIK3C2B
circ_021631	1_-_233208518_233252788	novel	8	3	1	0	0	0	0	130.367	39.9287	12.6296	0	0	0	0	85.1481	2.52592	-5.07509	0.00357803	0.265111	ENSG00000135749	PCNX2
circ_021641	2_-_77518318_77522069	novel	4	6	1	0	0	0	0	65.1837	79.8573	12.6296	0	0	0	0	72.5205	2.52592	-4.84351	0.00534973	0.321661	ENSG00000176204	LRRTM4
circ_021644	1_-_97549560_97573970	novel	8	15	0	0	0	0	0	130.367	199.643	0	0	0	0	0	165.005	0.001	-17.3322	6.10304e-06	0.00318555	ENSG00000188641	DPYD
circ_021650	15_-_51495024_51500231	novel	2	3	0	0	0	0	0	32.5919	39.9287	0	0	0	0	0	36.2603	0.001	-15.1461	0.0244391	0.624075	ENSG00000104093	DMXL2
circ_021698	17_-_76287192_76304941	hsa_circ_0006799	0	0	2	0	14	8	26	0	0	25.2592	0	265.801	59.0493	405.623	0.001	151.146	17.2056	0.0253912	0.638555	ENSG00000129646	QRICH2
circ_021728	1_+_212872678_212889257	hsa_circ_0016414	0	1	20	25	0	11	8	0	13.3096	252.592	251.17	0	81.1928	124.807	6.65478	141.952	4.41487	0.0323131	0.702286	ENSG00000162769	FLVCR1
circ_021745	11_+_20080064_20083179	hsa_circ_0004819	5	4	0	0	0	0	0	81.4797	53.2382	0	0	0	0	0	67.3589	0.001	-16.0396	0.00247302	0.213786	ENSG00000166833	NAV2
circ_021766	5_-_145817894_145826200	hsa_circ_0006528	25	27	0	0	11	1	5	407.398	359.358	0	0	208.844	7.38116	78.0043	383.378	58.8458	-2.70376	0.0386115	0.774448	ENSG00000186314	PRELID2
circ_021767	5_+_14290716_14336727	hsa_circ_0005683	45	55	13	0	2	18	0	733.317	732.025	164.185	0	37.9716	132.861	0	732.671	67.0035	-3.45086	0.00325033	0.250949	ENSG00000038382	TRIO
circ_021774	15_-_34927035_34938813	novel	1	4	0	0	0	0	0	16.2959	53.2382	0	0	0	0	0	34.7671	0.001	-15.0854	0.045752	0.82252	ENSG00000021776	AQR
circ_021782	MT_-_14067_14412	novel	1	2	1	27	40	7	15	16.2959	26.6191	12.6296	271.264	759.431	51.6681	234.013	21.4575	265.801	3.63079	0.0393302	0.780285	ENSG00000198695	MT-ND6
circ_021821	3_-_197104903_197119530	hsa_circ_0008500	135	204	56	38	35	31	27	2199.95	2715.15	707.258	381.779	664.502	228.816	421.223	2457.55	480.716	-2.35396	0.00101607	0.124627	ENSG00000075711	DLG1
circ_021826	1_-_173992755_173993135	hsa_circ_0004927	10	5	2	0	0	3	1	162.959	66.5478	25.2592	0	0	22.1435	15.6009	114.754	12.6007	-3.18696	0.00931565	0.409492	ENSG00000135870	RC3H1
circ_021831	8_-_89587891_89596512	hsa_circ_0002915	7	4	0	0	0	0	0	114.072	53.2382	0	0	0	0	0	83.6549	0.001	-16.3522	0.000746038	0.104983	ENSG00000251136	-
circ_021843	12_-_111933886_111943369	hsa_circ_0004206	39	63	6	8	3	36	6	635.541	838.502	75.7777	80.3745	56.9573	265.722	93.6052	737.022	114.487	-2.68652	0.00107757	0.131421	ENSG00000198270	TMEM116
circ_021864	6_+_4891713_4892379	hsa_circ_0008285	5	7	2	69	368	285	107	81.4797	93.1669	25.2592	693.23	6986.77	2103.63	1669.29	87.3233	2295.64	4.71638	0.0126452	0.480082	ENSG00000153046	CDYL
circ_021866	1_-_214464630_214464957	hsa_circ_0007615	7	7	2	0	1	0	0	114.072	93.1669	25.2592	0	18.9858	0	0	103.619	8.849	-3.54963	0.00460435	0.295052	ENSG00000152104	PTPN14
circ_021875	5_-_14741827_14751239	hsa_circ_0071973	1	7	0	0	0	1	0	16.2959	93.1669	0	0	0	7.38116	0	54.7314	1.47623	-5.21238	0.0305767	0.69566	ENSG00000154122	ANKH
circ_021919	5_-_145703975_145704295	novel	6	3	0	0	0	0	0	97.7756	39.9287	0	0	0	0	0	68.8521	0.001	-16.0712	0.00288257	0.231992	ENSG00000186314	PRELID2
circ_021938	11_+_65430769_65435145	novel	4	4	1	0	0	0	0	65.1837	53.2382	12.6296	0	0	0	0	59.211	2.52592	-4.55098	0.0136623	0.489149	ENSG00000245532	-
circ_021992	20_+_18527496_18542402	hsa_circ_0059539	4	4	1	1	0	0	0	65.1837	53.2382	12.6296	10.0468	0	0	0	59.211	4.53529	-3.7066	0.0247358	0.624075	ENSG00000101310	SEC23B
circ_021999	6_+_52665274_52667493	novel	4	2	0	1	0	0	0	65.1837	26.6191	0	10.0468	0	0	0	45.9014	2.00936	-4.51373	0.0394559	0.780598	ENSG00000216775	-
circ_022013	2_-_215414837_215425285	novel	4	3	0	0	0	0	0	65.1837	39.9287	0	0	0	0	0	52.5562	0.001	-15.6816	0.00692952	0.356103	ENSG00000115414	FN1
circ_022026	11_+_103234034_103307831	novel	2	3	0	0	0	0	0	32.5919	39.9287	0	0	0	0	0	36.2603	0.001	-15.1461	0.0244304	0.624075	ENSG00000187240	DYNC2H1
circ_022028	12_+_100591736_100618587	novel	10	4	3	1	0	1	2	162.959	53.2382	37.8888	10.0468	0	7.38116	31.2017	108.099	17.3037	-2.6432	0.0314589	0.701654	ENSG00000139354	GAS2L3
circ_022035	8_+_68017846_68030658	hsa_circ_0084708	3	2	0	0	0	0	0	48.8878	26.6191	0	0	0	0	0	37.7535	0.001	-15.2043	0.0245707	0.624075	ENSG00000046889	PREX2
circ_022036	9_-_16727797_16738485	hsa_circ_0008732	53	70	0	2	4	0	0	863.685	931.669	0	20.0936	75.9431	0	0	897.677	19.2074	-5.54647	2.13858e-06	0.00159313	ENSG00000173068	BNC2
circ_022041	3_-_81577925_81586190	novel	6	2	0	0	0	0	0	97.7756	26.6191	0	0	0	0	0	62.1974	0.001	-15.9246	0.00578771	0.337884	ENSG00000114480	GBE1
circ_022054	5_+_168488602_168497348	hsa_circ_001945	32	28	10	25	5	9	11	521.47	372.668	126.296	251.17	94.9289	66.4305	171.61	447.069	142.087	-1.65372	0.0362062	0.748884	ENSG00000113643	RARS1
circ_022060	4_+_168890922_168916027	hsa_circ_0071410	7	5	0	1	0	7	0	114.072	66.5478	0	10.0468	0	51.6681	0	90.3097	12.343	-2.87119	0.0446136	0.82252	ENSG00000129116	PALLD
circ_022077	2_-_155698967_155704210	novel	6	4	0	0	0	0	0	97.7756	53.2382	0	0	0	0	0	75.5069	0.001	-16.2043	0.00154822	0.163407	NA	-
circ_022081	15_+_59030804_59052431	novel	4	2	0	0	0	1	0	65.1837	26.6191	0	0	0	7.38116	0	45.9014	1.47623	-4.95855	0.0386351	0.774448	ENSG00000157450	RNF111
circ_022098	1_-_246186743_246193963	hsa_circ_0008650	0	1	1	8	34	8	15	0	13.3096	12.6296	80.3745	645.517	59.0493	234.013	6.65478	206.317	4.95433	0.0243996	0.624075	ENSG00000185420	SMYD3
circ_022107	16_-_72957427_72960194	hsa_circ_0007963	16	13	0	0	1	13	0	260.735	173.024	0	0	18.9858	95.9551	0	216.88	22.9882	-3.23793	0.0152419	0.506769	ENSG00000140836	ZFHX3
circ_022111	X_+_140783175_140784659	CDR1as	128	126	6292	11179	42	3116	3608	2085.88	1677	79465.5	112313	797.403	22999.7	56287.9	1881.44	54372.8	4.85297	0.00486487	0.306843	ENSG00000203930	-
circ_022114	3_-_55470452_55487398	novel	4	1	0	0	0	0	0	65.1837	13.3096	0	0	0	0	0	39.2466	0.001	-15.2603	0.032103	0.701654	ENSG00000114251	WNT5A
circ_022136	22_+_32478981_32479275	hsa_circ_0008832	24	45	2	6	17	10	3	391.102	598.93	25.2592	60.2809	322.758	73.8116	46.8026	495.016	105.783	-2.22637	0.0217469	0.620508	ENSG00000100225	FBXO7
circ_022152	1_-_54040756_54043525	hsa_circ_0012634	6	2	0	0	0	2	0	97.7756	26.6191	0	0	0	14.7623	0	62.1974	2.95247	-4.39686	0.0196554	0.597311	ENSG00000116209	TMEM59
circ_022153	10_+_94030683_94032252	hsa_circ_0019223	53	66	24	4	3	23	0	863.685	878.431	303.111	40.1873	56.9573	169.767	0	871.058	114.004	-2.93368	0.00584501	0.339886	ENSG00000138193	PLCE1
circ_022162	2_+_33134793_33222151	novel	9	18	0	1	0	0	0	146.663	239.572	0	10.0468	0	0	0	193.118	2.00936	-6.5866	1.11886e-05	0.0046726	ENSG00000049323	LTBP1
circ_022191	4_-_2949934_2951245	hsa_circ_0006737	0	0	2	7	3	6	5	0	0	25.2592	70.3277	56.9573	44.287	78.0043	0.001	54.9671	15.7463	0.0280339	0.6593	ENSG00000087269	NOP14
circ_022199	11_+_19452186_19454141	novel	1	4	0	0	0	0	0	16.2959	53.2382	0	0	0	0	0	34.7671	0.001	-15.0854	0.0457573	0.82252	ENSG00000166833	NAV2
circ_022211	1_-_46055795_46080750	hsa_circ_0012300	3	5	40	53	33	99	39	48.8878	66.5478	505.184	532.481	626.531	730.735	608.434	57.7178	600.673	3.37949	0.000465728	0.0755109	ENSG00000117461	PIK3R3
circ_022213	8_-_56167287_56179513	novel	3	4	0	0	0	0	0	48.8878	53.2382	0	0	0	0	0	51.063	0.001	-15.64	0.00670605	0.356103	ENSG00000181690	PLAG1
circ_022223	22_+_45700282_45740538	hsa_circ_000678	46	58	13	14	5	18	4	749.613	771.954	164.185	140.655	94.9289	132.861	62.4035	760.784	119.007	-2.67644	0.000270391	0.0496687	ENSG00000130638	ATXN10
circ_022237	11_-_74843350_74851203	novel	3	2	0	0	0	0	0	48.8878	26.6191	0	0	0	0	0	37.7535	0.001	-15.2043	0.0245625	0.624075	ENSG00000166435	XRRA1
circ_022303	2_-_215996306_216039360	novel	2	4	0	0	0	0	0	32.5919	53.2382	0	0	0	0	0	42.915	0.001	-15.3892	0.0139086	0.489149	ENSG00000115425	PECR
circ_022330	7_-_6432789_6436533	novel	1	4	0	0	0	0	0	16.2959	53.2382	0	0	0	0	0	34.7671	0.001	-15.0854	0.0457459	0.82252	ENSG00000164535	DAGLB
circ_022347	12_-_84872602_84884040	novel	1	10	2	1	0	0	0	16.2959	133.096	25.2592	10.0468	0	0	0	74.6957	7.06121	-3.40304	0.0333001	0.714837	ENSG00000072041	SLC6A15
circ_022350	1_+_150440923_150446401	novel	0	1	10	17	1	7	4	0	13.3096	126.296	170.796	18.9858	51.6681	62.4035	6.65478	86.0299	3.69238	0.0452859	0.82252	ENSG00000163125	RPRD2
circ_022361	1_+_4769853_4774558	novel	6	7	0	0	0	0	0	97.7756	93.1669	0	0	0	0	0	95.4712	0.001	-16.5428	0.00031631	0.0562481	ENSG00000196581	AJAP1
circ_022473	10_+_12081472_12094271	hsa_circ_0004630	6	6	44	57	22	43	26	97.7756	79.8573	555.703	572.669	417.687	317.39	405.623	88.8165	453.814	2.3532	0.011657	0.469208	ENSG00000181192	DHTKD1
circ_022492	2_+_33186856_33222151	hsa_circ_0005910	4	10	0	0	0	0	0	65.1837	133.096	0	0	0	0	0	99.1396	0.001	-16.5972	0.000277869	0.0501194	ENSG00000049323	LTBP1
circ_022501	22_-_31462932_31463967	novel	3	2	0	0	0	0	0	48.8878	26.6191	0	0	0	0	0	37.7535	0.001	-15.2043	0.0245542	0.624075	ENSG00000184708	EIF4ENIF1
circ_022507	20_+_18297985_18306393	hsa_circ_0006099	1	2	7	11	16	12	5	16.2959	26.6191	88.4073	110.515	303.772	88.574	78.0043	21.4575	133.855	2.64111	0.0459395	0.822535	ENSG00000125846	ZNF133
circ_022512	1_-_109340724_109345881	novel	0	0	5	3	5	12	5	0	0	63.1481	30.1405	94.9289	88.574	78.0043	0.001	70.9591	16.1147	0.0134423	0.489149	ENSG00000134243	SORT1
circ_022515	22_-_28629552_28646308	novel	7	6	0	1	0	4	3	114.072	79.8573	0	10.0468	0	29.5247	46.8026	96.9644	17.2748	-2.48879	0.0431597	0.817603	ENSG00000100154	TTC28
circ_022540	11_+_93790574_93797719	novel	2	6	0	0	0	2	0	32.5919	79.8573	0	0	0	14.7623	0	56.2246	2.95247	-4.25121	0.0182256	0.565962	ENSG00000042429	MED17
circ_022572	12_+_122584278_122588816	novel	5	4	0	2	1	0	1	81.4797	53.2382	0	20.0936	18.9858	0	15.6009	67.3589	10.9361	-2.62278	0.0467649	0.830005	ENSG00000184445	KNTC1
circ_022613	19_+_3381712_3382243	hsa_circ_0048466	5	17	1	0	0	0	1	81.4797	226.262	12.6296	0	0	0	15.6009	153.871	5.6461	-4.76832	0.000224813	0.0433322	ENSG00000141905	NFIC
circ_022638	1_-_31915895_31919658	hsa_circ_0007364	72	105	25	13	4	27	14	1173.31	1397.5	315.74	130.609	75.9431	199.291	218.412	1285.41	187.999	-2.77343	0.000258801	0.0481981	ENSG00000184007	PTP4A2
circ_022651	15_-_96279459_96290783	novel	2	4	0	0	0	0	0	32.5919	53.2382	0	0	0	0	0	42.915	0.001	-15.3892	0.0139133	0.489149	ENSG00000247809	-
circ_022665	3_+_100283607_100290701	hsa_circ_0066639	5	4	0	0	0	0	0	81.4797	53.2382	0	0	0	0	0	67.3589	0.001	-16.0396	0.00247201	0.213786	ENSG00000036054	TBC1D23
circ_022702	1_-_37864312_37868614	hsa_circ_0011725	5	2	0	0	0	1	1	81.4797	26.6191	0	0	0	7.38116	15.6009	54.0494	4.59641	-3.5557	0.0488718	0.845549	ENSG00000204084	INPP5B
circ_022733	10_-_7243558_7285954	hsa_circ_0017636	5	4	44	35	12	97	39	81.4797	53.2382	555.703	351.639	227.829	715.973	608.434	67.3589	491.916	2.86847	0.00747551	0.370589	ENSG00000198879	SFMBT2
circ_022754	10_+_32451592_32481782	novel	11	12	2	6	0	9	0	179.255	159.715	25.2592	60.2809	0	66.4305	0	169.485	30.3941	-2.47929	0.0282584	0.662948	ENSG00000216937	CCDC7
circ_022777	4_+_154164978_154207053	novel	4	2	0	0	0	0	0	65.1837	26.6191	0	0	0	0	0	45.9014	0.001	-15.4863	0.0147598	0.497118	ENSG00000280241	-
circ_022834	11_+_65435067_65444063	novel	2	5	0	0	0	0	0	32.5919	66.5478	0	0	0	0	0	49.5698	0.001	-15.5972	0.00838245	0.389756	ENSG00000245532	-
circ_022840	3_+_44629074_44630946	novel	1	4	0	0	0	0	0	16.2959	53.2382	0	0	0	0	0	34.7671	0.001	-15.0854	0.0457505	0.82252	ENSG00000186448	ZNF197
circ_022851	9_+_18795397_18829977	novel	4	1	0	0	0	0	0	65.1837	13.3096	0	0	0	0	0	39.2466	0.001	-15.2603	0.0321223	0.701654	ENSG00000178031	ADAMTSL1
circ_022853	4_-_113531216_113548729	hsa_circ_0008026	1	8	0	0	0	0	0	16.2959	106.476	0	0	0	0	0	61.3862	0.001	-15.9056	0.00761449	0.372086	ENSG00000145349	CAMK2D
circ_022880	17_+_20204333_20232405	hsa_circ_0042426	0	0	1	2	10	18	7	0	0	12.6296	20.0936	189.858	132.861	109.206	0.001	92.9296	16.5039	0.0203814	0.606229	ENSG00000128487	SPECC1
circ_022898	11_+_66521270_66523882	hsa_circ_0022997	3	2	0	0	0	0	0	48.8878	26.6191	0	0	0	0	0	37.7535	0.001	-15.2043	0.0245601	0.624075	ENSG00000174483	BBS1
circ_022923	22_-_32302512_32305751	novel	5	6	0	0	0	0	0	81.4797	79.8573	0	0	0	0	0	80.6685	0.001	-16.2997	0.000838498	0.109017	NA	-
circ_022976	7_-_6412811_6416921	hsa_circ_0006093	6	3	0	0	0	0	0	97.7756	39.9287	0	0	0	0	0	68.8521	0.001	-16.0712	0.00288058	0.231992	ENSG00000164535	DAGLB
circ_022988	6_-_97151771_97186690	hsa_circ_0077399	6	1	0	0	0	0	0	97.7756	13.3096	0	0	0	0	0	55.5426	0.001	-15.7613	0.0133381	0.489149	ENSG00000146263	MMS22L
circ_022991	X_-_46620977_46653705	novel	2	4	0	0	0	0	0	32.5919	53.2382	0	0	0	0	0	42.915	0.001	-15.3892	0.013912	0.489149	ENSG00000065923	SLC9A7
circ_023043	5_+_14293012_14304592	hsa_circ_0003474	3	11	0	0	0	4	2	48.8878	146.405	0	0	0	29.5247	31.2017	97.6464	12.1453	-3.00717	0.0288081	0.671296	ENSG00000038382	TRIO
circ_023046	17_-_43067608_43074521	hsa_circ_0043954	8	14	8	3	0	3	2	130.367	186.334	101.037	30.1405	0	22.1435	31.2017	158.351	36.9045	-2.10125	0.0456956	0.82252	ENSG00000012048	BRCA1
circ_023061	8_-_103400415_103407784	novel	18	15	1	9	1	11	5	293.327	199.643	12.6296	90.4214	18.9858	81.1928	78.0043	246.485	56.2468	-2.13166	0.0213946	0.615553	ENSG00000164933	SLC25A32
circ_023082	17_+_28163543_28172618	hsa_circ_0003638	4	3	46	54	6	16	53	65.1837	39.9287	580.962	542.528	113.915	118.099	826.846	52.5562	436.47	3.05395	0.02044	0.606229	ENSG00000087095	NLK
circ_023107	1_+_77783238_77815231	hsa_circ_0005225	3	4	0	0	0	0	0	48.8878	53.2382	0	0	0	0	0	51.063	0.001	-15.64	0.00670219	0.356103	ENSG00000180488	MIGA1
circ_023130	8_+_17989859_18014840	novel	0	0	5	12	0	7	10	0	0	63.1481	120.562	0	51.6681	156.009	0.001	78.2773	16.2563	0.0300532	0.690872	ENSG00000078674	PCM1
circ_023177	1_-_41846383_41849089	novel	0	0	19	11	5	7	0	0	0	239.963	110.515	94.9289	51.6681	0	0.001	99.4149	16.6012	0.0238002	0.624075	ENSG00000127124	HIVEP3
circ_023195	12_+_8039819_8040165	hsa_circ_0025359	4	4	0	0	0	3	0	65.1837	53.2382	0	0	0	22.1435	0	59.211	4.4287	-3.74091	0.0401782	0.787599	ENSG00000065970	FOXJ2
circ_023205	11_-_11327086_11341004	novel	0	0	7	6	32	0	3	0	0	88.4073	60.2809	607.545	0	46.8026	0.001	160.607	17.2932	0.0268984	0.659022	ENSG00000110328	GALNT18
circ_023216	14_+_60796217_60818847	hsa_circ_0032116	33	29	14	12	1	25	6	537.766	385.977	176.815	120.562	18.9858	184.529	93.6052	461.871	118.899	-1.95775	0.0216778	0.619355	ENSG00000020426	MNAT1
circ_023225	5_+_43700119_43704400	novel	4	8	0	0	1	3	0	65.1837	106.476	0	0	18.9858	22.1435	0	85.8301	8.22585	-3.38325	0.013078	0.489102	ENSG00000112992	NNT
circ_023229	2_-_215425094_215434824	hsa_circ_0058156	7	1	0	0	0	0	0	114.072	13.3096	0	0	0	0	0	63.6905	0.001	-15.9588	0.00669952	0.356103	ENSG00000115414	FN1
circ_023241	3_+_111913319_111945357	hsa_circ_0005488	7	4	0	0	0	1	0	114.072	53.2382	0	0	0	7.38116	0	83.6549	1.47623	-5.82446	0.00265945	0.222129	ENSG00000144824	PHLDB2
circ_023242	2_-_199308760_199381820	hsa_circ_0006011	1	3	23	12	7	17	26	16.2959	39.9287	290.481	120.562	132.9	125.48	405.623	28.1123	215.009	2.93512	0.0282612	0.662948	ENSG00000119042	SATB2
circ_023278	2_-_214752447_214797117	hsa_circ_0002999	4	8	1	0	0	3	2	65.1837	106.476	12.6296	0	0	22.1435	31.2017	85.8301	13.195	-2.7015	0.0292406	0.676707	ENSG00000138376	BARD1
circ_023309	3_-_53874211_53876080	hsa_circ_0002554	5	3	0	0	0	4	0	81.4797	39.9287	0	0	0	29.5247	0	60.7042	5.90493	-3.3618	0.0492569	0.845549	ENSG00000113812	ACTR8
circ_023327	8_-_116724909_116726172	hsa_circ_0003491	4	3	0	1	0	1	0	65.1837	39.9287	0	10.0468	0	7.38116	0	52.5562	3.4856	-3.91438	0.0167825	0.537256	ENSG00000147677	EIF3H
circ_023329	5_+_129104956_129107062	hsa_circ_0007067	32	28	2	1	10	29	7	521.47	372.668	25.2592	10.0468	189.858	214.054	109.206	447.069	109.685	-2.02713	0.0394788	0.780598	ENSG00000066583	ISOC1
circ_023349	19_-_10499395_10500080	hsa_circ_0049271	4	5	1	0	0	0	0	65.1837	66.5478	12.6296	0	0	0	0	65.8658	2.52592	-4.70465	0.00819959	0.389756	ENSG00000079999	KEAP1
circ_023393	17_-_1436620_1437155	hsa_circ_0004445	5	7	0	1	0	1	0	81.4797	93.1669	0	10.0468	0	7.38116	0	87.3233	3.4856	-4.64689	0.00157777	0.165341	ENSG00000167193	CRK
circ_023405	1_+_35816882_35835993	hsa_circ_0011597	2	3	0	0	0	0	0	32.5919	39.9287	0	0	0	0	0	36.2603	0.001	-15.1461	0.0244397	0.624075	ENSG00000134698	AGO4
circ_023416	11_+_20043981_20055957	novel	4	11	0	0	0	0	0	65.1837	146.405	0	0	0	0	0	105.794	0.001	-16.6909	0.000195433	0.0385474	ENSG00000166833	NAV2
circ_023463	6_-_111387765_111472140	hsa_circ_0077657	2	0	8	16	4	27	34	32.5919	0	101.037	160.749	75.9431	199.291	530.429	16.2959	213.49	3.71158	0.0239125	0.624075	ENSG00000009413	REV3L
circ_023468	1_+_117402186_117442325	hsa_circ_002057	2	4	7	35	71	167	29	32.5919	53.2382	88.4073	351.639	1347.99	1232.65	452.425	42.915	694.623	4.01668	0.00670739	0.356103	ENSG00000198162	MAN1A2
circ_023477	1_-_97679095_97740479	novel	3	5	0	0	0	0	0	48.8878	66.5478	0	0	0	0	0	57.7178	0.001	-15.8167	0.00405813	0.273497	ENSG00000188641	DPYD
circ_023498	1_+_77873004_77875111	novel	6	11	0	0	0	0	0	97.7756	146.405	0	0	0	0	0	122.09	0.001	-16.8976	4.64034e-05	0.014371	ENSG00000180488	MIGA1
circ_023505	11_-_58804403_58844524	novel	2	3	0	0	0	0	0	32.5919	39.9287	0	0	0	0	0	36.2603	0.001	-15.1461	0.0244348	0.624075	ENSG00000156689	GLYATL2
circ_023535	2_+_202755538_202759353	novel	0	2	10	4	7	8	18	0	26.6191	126.296	40.1873	132.9	59.0493	280.816	13.3096	127.85	3.26392	0.0431111	0.817428	ENSG00000138439	FAM117B
circ_023555	3_-_105670233_105693588	hsa_circ_0066715	7	14	0	1	2	5	0	114.072	186.334	0	10.0468	37.9716	36.9058	0	150.203	16.9848	-3.14459	0.00769988	0.373648	ENSG00000114423	CBLB
circ_023562	14_+_61037059_61052135	novel	8	15	8	0	0	0	2	130.367	199.643	101.037	0	0	0	31.2017	165.005	26.4477	-2.6413	0.0437245	0.822086	ENSG00000139974	SLC38A6
circ_023592	9_-_3879427_3898835	hsa_circ_0086247	6	1	0	0	0	0	0	97.7756	13.3096	0	0	0	0	0	55.5426	0.001	-15.7613	0.0133356	0.489149	ENSG00000107249	GLIS3
circ_023611	3_-_105693494_105720250	novel	4	8	0	0	0	0	0	65.1837	106.476	0	0	0	0	0	85.8301	0.001	-16.3892	0.000575402	0.0857418	ENSG00000114423	CBLB
circ_023623	8_-_140830472_140890769	hsa_circ_0007786	17	26	8	10	0	3	5	277.031	346.048	101.037	100.468	0	22.1435	78.0043	311.54	60.3306	-2.36845	0.0150979	0.502588	ENSG00000169398	PTK2
circ_023637	2_+_189791790_189818180	hsa_circ_001407	202	224	69	33	18	79	11	3291.78	2981.34	871.443	331.545	341.744	583.112	171.61	3136.56	459.891	-2.76982	0.0003424	0.0601118	ENSG00000064933	PMS1
circ_023642	3_+_155910692_155925366	hsa_circ_0008184	22	18	12	11	4	14	6	358.511	239.572	151.555	110.515	75.9431	103.336	93.6052	299.041	106.991	-1.48286	0.0492209	0.845549	ENSG00000163655	GMPS
circ_023660	5_-_65291329_65300131	hsa_circ_0002529	1	4	0	0	0	0	0	16.2959	53.2382	0	0	0	0	0	34.7671	0.001	-15.0854	0.0457561	0.82252	ENSG00000049192	ADAMTS6
circ_023681	3_+_141368621_141386937	hsa_circ_0003815	14	7	0	0	1	0	0	228.143	93.1669	0	0	18.9858	0	0	160.655	3.79716	-5.4029	8.3937e-05	0.0208428	ENSG00000177311	ZBTB38
circ_023728	1_-_112581992_112611003	novel	4	1	0	0	0	0	0	65.1837	13.3096	0	0	0	0	0	39.2466	0.001	-15.2603	0.0321254	0.701654	ENSG00000007341	ST7L
circ_023793	5_+_143037196_143057747	hsa_circ_0074368	0	0	4	5	5	18	4	0	0	50.5184	50.2341	94.9289	132.861	62.4035	0.001	78.1892	16.2547	0.00925689	0.409492	ENSG00000145819	ARHGAP26
circ_023804	12_+_77940319_78007445	hsa_circ_0005450	5	6	0	1	0	0	3	81.4797	79.8573	0	10.0468	0	0	46.8026	80.6685	11.3699	-2.82679	0.0417622	0.804959	ENSG00000067798	NAV3
circ_023817	15_-_71978171_71994585	novel	1	4	0	0	0	0	0	16.2959	53.2382	0	0	0	0	0	34.7671	0.001	-15.0854	0.0457745	0.82252	ENSG00000066933	MYO9A
circ_023819	20_-_13559008_13587370	hsa_circ_0004580	0	0	0	4	9	11	3	0	0	0	40.1873	170.872	81.1928	46.8026	0.001	67.8109	16.0492	0.0470727	0.831313	ENSG00000089123	TASP1
circ_023855	11_+_19939661_19984247	novel	3	3	0	0	0	0	0	48.8878	39.9287	0	0	0	0	0	44.4082	0.001	-15.4385	0.0124928	0.47697	ENSG00000166833	NAV2
circ_023869	3_+_149846011_149872154	hsa_circ_0067716	28	66	29	5	5	4	6	456.286	878.431	366.259	50.2341	94.9289	29.5247	93.6052	667.358	126.91	-2.39465	0.0122725	0.47697	ENSG00000082996	RNF13
circ_023888	6_-_121279121_121321794	novel	5	5	2	2	0	3	0	81.4797	66.5478	25.2592	20.0936	0	22.1435	0	74.0137	13.4993	-2.45491	0.0494534	0.845549	ENSG00000146350	TBC1D32
circ_023893	5_-_74834426_74841679	hsa_circ_0004405	0	0	10	41	2	26	22	0	0	126.296	411.92	37.9716	191.91	343.219	0.001	222.263	17.7619	0.0012131	0.143505	ENSG00000198780	FAM169A
circ_023913	19_+_53521856_53576853	novel	18	26	3	1	1	7	0	293.327	346.048	37.8888	10.0468	18.9858	51.6681	0	319.688	23.7179	-3.75261	0.000160585	0.0330313	ENSG00000130844	ZNF331
circ_023920	5_+_61472681_61494410	hsa_circ_0006381	40	62	17	6	10	20	3	651.837	825.192	214.703	60.2809	189.858	147.623	46.8026	738.515	131.854	-2.48569	0.00224613	0.207805	ENSG00000130449	ZSWIM6
circ_023943	14_+_71587571_71650509	hsa_circ_0032463	4	3	0	2	0	1	0	65.1837	39.9287	0	20.0936	0	7.38116	0	52.5562	5.49496	-3.25768	0.0446028	0.82252	ENSG00000197555	SIPA1L1
circ_023975	2_-_63484604_63492940	hsa_circ_0005762	0	9	0	0	0	0	0	0	119.786	0	0	0	0	0	59.893	0.001	-15.8701	0.0212903	0.61496	ENSG00000143951	WDPCP
circ_023986	4_+_61934840_61998265	novel	2	1	11	8	5	11	49	32.5919	13.3096	138.926	80.3745	94.9289	81.1928	764.443	22.9507	231.973	3.33735	0.0493564	0.845549	ENSG00000150471	ADGRL3
circ_023998	4_-_176727778_176731524	novel	2	3	0	0	0	0	0	32.5919	39.9287	0	0	0	0	0	36.2603	0.001	-15.1461	0.0244291	0.624075	ENSG00000150630	VEGFC
circ_024007	1_+_239824202_239827378	novel	7	2	0	0	0	0	0	114.072	26.6191	0	0	0	0	0	70.3453	0.001	-16.1022	0.00287682	0.231992	ENSG00000133019	CHRM3
circ_024008	11_-_95175498_95178828	novel	0	1	1	11	3	28	6	0	13.3096	12.6296	110.515	56.9573	206.673	93.6052	6.65478	96.0759	3.85171	0.0413886	0.798876	ENSG00000149212	SESN3
circ_024010	11_+_35196746_35198246	hsa_circ_0006564	5	1	0	0	0	0	0	81.4797	13.3096	0	0	0	0	0	47.3946	0.001	-15.5324	0.0212506	0.61496	ENSG00000026508	CD44
circ_024046	13_+_111217679_111244294	hsa_circ_0009141	0	0	15	25	2	44	7	0	0	189.444	251.17	37.9716	324.771	109.206	0.001	182.513	17.4776	0.00148691	0.161353	ENSG00000102606	ARHGEF7
circ_024063	3_-_43574809_43580472	hsa_circ_0003636	13	6	3	1	0	4	0	211.847	79.8573	37.8888	10.0468	0	29.5247	0	145.852	15.4921	-3.23491	0.00647117	0.356103	ENSG00000160746	ANO10
circ_024069	2_-_182942070_182957596	novel	2	3	0	1	0	1	0	32.5919	39.9287	0	10.0468	0	7.38116	0	36.2603	3.4856	-3.37891	0.0466668	0.829856	ENSG00000061676	NCKAP1
circ_024081	19_-_18539371_18539720	hsa_circ_000271	19	22	4	2	8	1	5	309.623	292.81	50.5184	20.0936	151.886	7.38116	78.0043	301.216	61.5768	-2.29034	0.0212776	0.61496	ENSG00000105701	FKBP8
circ_024082	1_-_94201720_94231643	hsa_circ_0013225	4	13	0	1	0	0	0	65.1837	173.024	0	10.0468	0	0	0	119.104	2.00936	-5.88934	0.000443816	0.072815	ENSG00000137962	ARHGAP29
circ_024086	12_-_24878530_24894475	novel	5	6	0	0	0	0	0	81.4797	79.8573	0	0	0	0	0	80.6685	0.001	-16.2997	0.000837661	0.109017	ENSG00000060982	BCAT1
circ_024112	20_-_57170641_57183919	novel	0	0	6	2	1	5	8	0	0	75.7777	20.0936	18.9858	36.9058	124.807	0.001	55.314	15.7554	0.0461062	0.823219	ENSG00000101144	BMP7
circ_024115	11_+_65435053_65444063	novel	17	13	0	0	3	0	0	277.031	173.024	0	0	56.9573	0	0	225.028	11.3915	-4.30408	0.00093699	0.117392	ENSG00000245532	-
circ_024137	11_-_18546880_18566482	hsa_circ_0021467	3	4	0	0	0	0	0	48.8878	53.2382	0	0	0	0	0	51.063	0.001	-15.64	0.00669834	0.356103	ENSG00000151116	UEVLD
circ_024194	1_-_117896833_117920424	hsa_circ_0002233	8	1	0	0	0	2	0	130.367	13.3096	0	0	0	14.7623	0	71.8385	2.95247	-4.60477	0.0149008	0.498435	ENSG00000196505	GDAP2
circ_024256	4_+_86772778_86775652	hsa_circ_0007324	0	6	47	44	6	26	19	0	79.8573	593.592	442.06	113.915	191.91	296.416	39.9287	327.579	3.03634	0.0262945	0.650589	ENSG00000163629	PTPN13
circ_024269	18_+_7754373_7774271	hsa_circ_0004188	2	8	0	0	0	0	0	32.5919	106.476	0	0	0	0	0	69.5341	0.001	-16.0854	0.00234538	0.210099	ENSG00000173482	PTPRM
circ_024276	10_-_49493117_49506012	hsa_circ_0006243	8	5	1	0	1	0	0	130.367	66.5478	12.6296	0	18.9858	0	0	98.4576	6.32308	-3.9608	0.00288695	0.231992	ENSG00000225830	ERCC6
circ_024290	20_+_35801491_35871829	hsa_circ_0060144	2	3	24	73	2	28	20	32.5919	39.9287	303.111	733.418	37.9716	206.673	312.017	36.2603	318.638	3.13546	0.0291684	0.676172	ENSG00000025293	PHF20
circ_024304	17_-_16158760_16171995	novel	4	7	0	0	0	2	0	65.1837	93.1669	0	0	0	14.7623	0	79.1753	2.95247	-4.74506	0.0038504	0.271971	ENSG00000141027	NCOR1
circ_024311	3_-_138570318_138571356	hsa_circ_0002468	52	43	0	0	1	45	0	847.389	572.311	0	0	18.9858	332.152	0	709.85	70.2276	-3.3374	0.0266558	0.656582	ENSG00000114107	CEP70
circ_024316	3_-_15735410_15751820	hsa_circ_0064516	4	1	0	0	0	0	0	65.1837	13.3096	0	0	0	0	0	39.2466	0.001	-15.2603	0.0321272	0.701654	ENSG00000206560	ANKRD28
circ_024326	6_-_38577600_38600008	novel	2	12	0	2	0	1	0	32.5919	159.715	0	20.0936	0	7.38116	0	96.1533	5.49496	-4.12915	0.00516834	0.319036	ENSG00000183826	BTBD9
circ_024332	1_-_21747067_21753119	novel	2	4	0	0	0	0	1	32.5919	53.2382	0	0	0	0	15.6009	42.915	3.12017	-3.78179	0.0396882	0.78161	ENSG00000090686	USP48
circ_024350	3_-_121449315_121487509	novel	1	1	10	22	2	15	5	16.2959	13.3096	126.296	221.03	37.9716	110.717	78.0043	14.8027	114.804	2.95524	0.0336768	0.720835	ENSG00000051341	POLQ
circ_024372	14_+_30670256_30675065	hsa_circ_0009140	8	16	4	3	2	10	4	130.367	212.953	50.5184	30.1405	37.9716	73.8116	62.4035	171.66	50.9691	-1.75186	0.0493001	0.845549	ENSG00000092108	SCFD1
circ_024412	2_+_109347674_109371681	novel	7	4	1	0	0	0	1	114.072	53.2382	12.6296	0	0	0	15.6009	83.6549	5.6461	-3.88912	0.00609218	0.34705	ENSG00000172985	SH3RF3
circ_024459	11_-_68759569_68761687	hsa_circ_0023249	17	8	9	4	2	0	1	277.031	106.476	113.667	40.1873	37.9716	0	15.6009	191.754	41.4852	-2.20858	0.0438497	0.82252	ENSG00000110090	CPT1A
circ_024464	15_-_50300789_50304133	hsa_circ_0007983	0	0	10	6	0	19	7	0	0	126.296	60.2809	0	140.242	109.206	0.001	87.205	16.4121	0.0209027	0.614877	ENSG00000104064	GABPB1
circ_024495	12_-_49048659_49055361	novel	2	9	0	0	0	0	0	32.5919	119.786	0	0	0	0	0	76.1889	0.001	-16.2173	0.00160403	0.165341	ENSG00000167548	KMT2D
circ_024502	11_+_34090179_34092056	hsa_circ_0004851	0	4	10	24	5	43	14	0	53.2382	126.296	241.124	94.9289	317.39	218.412	26.6191	199.63	2.9068	0.0260505	0.647457	ENSG00000135387	CAPRIN1
circ_024526	5_-_65451475_65473952	hsa_circ_0072688	111	135	2	34	2	49	3	1808.85	1796.79	25.2592	341.592	37.9716	361.677	46.8026	1802.82	162.66	-3.47032	0.000764645	0.104983	ENSG00000049192	ADAMTS6
circ_024563	3_+_23954537_23956125	hsa_circ_0064576	2	5	1	0	0	0	0	32.5919	66.5478	12.6296	0	0	0	0	49.5698	2.52592	-4.29458	0.0247326	0.624075	ENSG00000174738	NR1D2
circ_024661	3_+_30644747_30650460	hsa_circ_0005224	2	4	0	1	0	1	0	32.5919	53.2382	0	10.0468	0	7.38116	0	42.915	3.4856	-3.62201	0.0273776	0.659183	ENSG00000163513	TGFBR2
circ_024668	13_-_19772242_19835689	novel	1	6	0	0	0	0	0	16.2959	79.8573	0	0	0	0	0	48.0766	0.001	-15.553	0.017718	0.556012	ENSG00000132950	ZMYM5
circ_024671	5_+_33448541_33453412	novel	0	9	0	0	0	1	0	0	119.786	0	0	0	7.38116	0	59.893	1.47623	-5.3424	0.048522	0.845549	ENSG00000113407	TARS1
circ_024682	16_-_84990304_84996007	hsa_circ_0040723	4	2	0	0	0	0	0	65.1837	26.6191	0	0	0	0	0	45.9014	0.001	-15.4863	0.014772	0.497118	ENSG00000153786	ZDHHC7
circ_024725	1_+_107324282_107324922	hsa_circ_0002286	102	102	0	0	0	0	0	1662.19	1357.57	0	0	0	0	0	1509.88	0.001	-20.526	7.30361e-14	1.00655e-09	ENSG00000162631	NTNG1
circ_024738	7_+_33349068_33436800	novel	2	8	0	0	0	0	0	32.5919	106.476	0	0	0	0	0	69.5341	0.001	-16.0854	0.00234567	0.210099	ENSG00000122507	BBS9
circ_024752	1_-_51823664_51834170	hsa_circ_0007430	14	15	7	3	0	0	1	228.143	199.643	88.4073	30.1405	0	0	15.6009	213.893	26.8297	-2.99499	0.00799742	0.384029	ENSG00000078618	NRDC
circ_024770	1_+_100906852_100921841	hsa_circ_001351	16	24	10	5	4	17	3	260.735	319.429	126.296	50.2341	75.9431	125.48	46.8026	290.082	84.9511	-1.77176	0.0282024	0.662695	ENSG00000162695	SLC30A7
circ_024823	2_+_33280039_33301644	novel	3	3	0	0	0	0	0	48.8878	39.9287	0	0	0	0	0	44.4082	0.001	-15.4385	0.0124871	0.47697	ENSG00000049323	LTBP1
circ_024831	12_+_88148288_88176319	hsa_circ_0027689	11	12	3	0	0	8	3	179.255	159.715	37.8888	0	0	59.0493	46.8026	169.485	28.7481	-2.55962	0.0188527	0.580005	ENSG00000139324	TMTC3
circ_024885	14_+_96531475_96532649	novel	1	7	0	0	0	0	0	16.2959	93.1669	0	0	0	0	0	54.7314	0.001	-15.7401	0.011438	0.464583	ENSG00000090060	PAPOLA
circ_024910	5_+_69123199_69128132	hsa_circ_0072756	2	6	2	0	0	0	0	32.5919	79.8573	25.2592	0	0	0	0	56.2246	5.05184	-3.47632	0.0471056	0.831313	ENSG00000145740	SLC30A5
circ_024930	7_+_3619080_3642105	novel	0	0	45	15	0	52	23	0	0	568.333	150.702	0	383.82	358.82	0.001	292.335	18.1573	0.00363367	0.267794	ENSG00000146555	SDK1
circ_024988	2_+_238444342_238446655	hsa_circ_0004461	5	7	0	0	1	0	0	81.4797	93.1669	0	0	18.9858	0	0	87.3233	3.79716	-4.52338	0.00245761	0.213786	ENSG00000065802	ASB1
circ_024999	5_+_108897659_108959347	hsa_circ_0003772	11	7	0	0	0	0	1	179.255	93.1669	0	0	0	0	15.6009	136.211	3.12017	-5.44807	0.000138216	0.0297101	ENSG00000151422	FER
circ_025006	12_-_112203636_112219489	novel	4	1	0	0	0	0	0	65.1837	13.3096	0	0	0	0	0	39.2466	0.001	-15.2603	0.0321405	0.701654	ENSG00000173064	HECTD4
circ_025044	22_-_31738387_31738911	novel	8	11	1	0	3	1	2	130.367	146.405	12.6296	0	56.9573	7.38116	31.2017	138.386	21.634	-2.67733	0.0137855	0.489149	ENSG00000183530	PRR14L
circ_025049	21_-_45525817_45538008	hsa_circ_0062022	0	0	14	5	135	5	3	0	0	176.815	50.2341	2563.08	36.9058	46.8026	0.001	574.767	19.1326	0.00822524	0.389756	ENSG00000173638	SLC19A1
circ_025051	1_-_113704081_113706722	novel	3	2	0	1	0	1	0	48.8878	26.6191	0	10.0468	0	7.38116	0	37.7535	3.4856	-3.43713	0.0489106	0.845549	ENSG00000116793	PHTF1
circ_025060	12_+_14423909_14466590	novel	4	2	0	0	0	2	0	65.1837	26.6191	0	0	0	14.7623	0	45.9014	2.95247	-3.95855	0.0422622	0.811194	ENSG00000171681	ATF7IP
circ_025068	20_-_37996375_38006397	novel	6	1	0	0	0	0	0	97.7756	13.3096	0	0	0	0	0	55.5426	0.001	-15.7613	0.0133296	0.489149	ENSG00000101407	TTI1
circ_025069	X_+_21516485_21563452	novel	0	0	16	9	1	7	2	0	0	202.074	90.4214	18.9858	51.6681	31.2017	0.001	78.8702	16.2672	0.0221101	0.624075	ENSG00000149970	CNKSR2
circ_025072	13_+_42159266_42160136	hsa_circ_0030130	0	0	5	2	2	4	6	0	0	63.1481	20.0936	37.9716	29.5247	93.6052	0.001	48.8686	15.5766	0.046832	0.830005	ENSG00000102780	DGKH
circ_025078	21_-_32694228_32695282	hsa_circ_0002369	13	8	2	0	0	7	2	211.847	106.476	25.2592	0	0	51.6681	31.2017	159.162	21.6258	-2.87967	0.00992428	0.426744	ENSG00000159082	SYNJ1
circ_025090	15_-_75490208_75527261	novel	0	3	24	37	3	26	7	0	39.9287	303.111	371.732	56.9573	191.91	109.206	19.9643	206.583	3.37123	0.0218059	0.621447	ENSG00000169410	PTPN9
circ_025112	1_+_224952670_224968874	hsa_circ_0016599	0	0	59	54	0	0	52	0	0	745.147	542.528	0	0	811.245	0.001	419.784	18.6793	0.0159164	0.51734	ENSG00000185842	DNAH14
circ_025121	20_+_49066192_49072697	hsa_circ_0060735	7	11	3	1	1	5	1	114.072	146.405	37.8888	10.0468	18.9858	36.9058	15.6009	130.238	23.8856	-2.44694	0.0123434	0.47697	ENSG00000124207	CSE1L
circ_025131	8_-_70637815_70641050	novel	0	0	6	14	0	2	10	0	0	75.7777	140.655	0	14.7623	156.009	0.001	77.4408	16.2408	0.0443949	0.82252	ENSG00000147592	LACTB2
circ_025164	2_+_33293160_33315269	hsa_circ_0053931	7	1	0	0	0	0	0	114.072	13.3096	0	0	0	0	0	63.6905	0.001	-15.9588	0.00669709	0.356103	ENSG00000049323	LTBP1
circ_025186	11_-_674536_686997	novel	0	7	0	0	0	0	0	0	93.1669	0	0	0	0	0	46.5834	0.001	-15.5075	0.0447422	0.82252	ENSG00000177030	DEAF1
circ_025196	3_+_30623199_30650460	novel	3	5	0	0	0	1	0	48.8878	66.5478	0	0	0	7.38116	0	57.7178	1.47623	-5.28902	0.0127463	0.481271	ENSG00000163513	TGFBR2
circ_025199	1_-_227016080_227035607	novel	3	5	1	0	0	2	1	48.8878	66.5478	12.6296	0	0	14.7623	15.6009	57.7178	8.59856	-2.74685	0.0385057	0.774448	ENSG00000143776	CDC42BPA
circ_025200	20_-_41238688_41269083	novel	11	15	2	2	2	0	1	179.255	199.643	25.2592	20.0936	37.9716	0	15.6009	189.449	19.7851	-3.25933	0.00147119	0.160279	ENSG00000174306	ZHX3
circ_025222	7_+_121015665_121064313	hsa_circ_0006228	3	2	0	0	0	0	0	48.8878	26.6191	0	0	0	0	0	37.7535	0.001	-15.2043	0.0245589	0.624075	ENSG00000106034	CPED1
circ_025230	7_-_105462621_105495253	hsa_circ_0081845	0	0	11	0	2	4	11	0	0	138.926	0	37.9716	29.5247	171.61	0.001	75.6063	16.2062	0.04714	0.831313	ENSG00000091127	PUS7
circ_025273	11_+_65503854_65505019	novel	4	6	0	0	0	0	0	65.1837	79.8573	0	0	0	0	0	72.5205	0.001	-16.1461	0.0013944	0.155511	ENSG00000251562	-
circ_025294	12_+_69251129_69262562	hsa_circ_001472	23	17	52	114	67	142	53	374.806	226.262	656.74	1145.34	1272.05	1048.13	826.846	300.534	989.819	1.71963	0.0454035	0.82252	ENSG00000111605	CPSF6
circ_025295	20_-_37003702_37007559	novel	10	0	0	0	0	0	0	162.959	0	0	0	0	0	0	81.4797	0.001	-16.3142	0.00954637	0.416146	ENSG00000080839	RBL1
circ_025303	10_-_67992199_68014186	hsa_circ_0005190	7	6	0	1	0	5	0	114.072	79.8573	0	10.0468	0	36.9058	0	96.9644	9.39053	-3.36818	0.0164744	0.529854	ENSG00000148634	HERC4
circ_025341	1_-_20744744_20780540	novel	47	48	14	13	5	61	14	765.909	638.859	176.815	130.609	94.9289	450.251	218.412	702.384	214.203	-1.71328	0.0321493	0.701654	ENSG00000127483	HP1BP3
circ_025395	18_+_9931810_9937066	hsa_circ_0006990	62	64	16	12	11	98	16	1010.35	851.811	202.074	120.562	208.844	723.354	249.614	931.08	300.889	-1.62967	0.0488235	0.845549	ENSG00000101558	VAPA
circ_025439	7_+_92294889_92319512	hsa_circ_001193	6	7	35	52	29	23	29	97.7756	93.1669	442.036	522.435	550.588	169.767	452.425	95.4712	427.45	2.16262	0.0308986	0.700376	ENSG00000001629	ANKIB1
circ_025440	9_+_21859303_21864433	novel	0	0	4	5	6	9	1	0	0	50.5184	50.2341	113.915	66.4305	15.6009	0.001	59.3397	15.8567	0.0284936	0.666298	ENSG00000099810	MTAP
circ_025463	14_-_52859573_52881469	novel	6	1	0	0	0	0	0	97.7756	13.3096	0	0	0	0	0	55.5426	0.001	-15.7613	0.0133238	0.489149	ENSG00000073712	FERMT2
circ_025464	3_-_18415111_18420991	hsa_circ_0064557	5	5	0	0	2	0	0	81.4797	66.5478	0	0	37.9716	0	0	74.0137	7.59431	-3.2848	0.0413377	0.798876	ENSG00000131374	TBC1D5
circ_025474	12_-_95682707_95683711	hsa_circ_0006419	4	8	0	0	0	0	0	65.1837	106.476	0	0	0	0	0	85.8301	0.001	-16.3892	0.000574354	0.0857418	ENSG00000074527	NTN4
circ_025535	7_-_105457762_105468463	novel	0	0	14	6	1	5	8	0	0	176.815	60.2809	18.9858	36.9058	124.807	0.001	83.5588	16.3505	0.0179703	0.562221	ENSG00000091127	PUS7
circ_025538	1_+_201857096_201858994	novel	0	0	5	15	3	6	2	0	0	63.1481	150.702	56.9573	44.287	31.2017	0.001	69.2593	16.0797	0.0187816	0.579914	ENSG00000198700	IPO9
circ_025547	1_-_45634096_45660377	novel	1	0	4	8	10	6	4	16.2959	0	50.5184	80.3745	189.858	44.287	62.4035	8.14797	85.4882	3.39121	0.0433207	0.819244	ENSG00000159592	GPBP1L1
circ_025548	10_+_92893349_92899644	hsa_circ_0019170	0	0	6	1	1	23	4	0	0	75.7777	10.0468	18.9858	169.767	62.4035	0.001	67.3961	16.0404	0.0362781	0.748884	ENSG00000138190	EXOC6
circ_025552	17_-_61919400_61925099	hsa_circ_0007064	17	9	1	1	2	8	5	277.031	119.786	12.6296	10.0468	37.9716	59.0493	78.0043	198.408	39.5403	-2.32708	0.0185461	0.574366	ENSG00000108506	INTS2
circ_025579	9_+_116187154_116188216	hsa_circ_0005456	2	4	0	0	0	0	0	32.5919	53.2382	0	0	0	0	0	42.915	0.001	-15.3892	0.0139063	0.489149	ENSG00000182752	PAPPA
circ_025581	2_+_241403828_241434321	novel	5	2	0	0	0	0	1	81.4797	26.6191	0	0	0	0	15.6009	54.0494	3.12017	-4.11458	0.0277831	0.659183	ENSG00000006607	FARP2
circ_025608	12_+_81109560_81152096	novel	4	17	0	0	0	0	0	65.1837	226.262	0	0	0	0	0	145.723	0.001	-17.1529	3.06963e-05	0.0107099	ENSG00000111058	ACSS3
circ_025626	9_-_110873914_110875722	novel	2	3	0	0	0	0	0	32.5919	39.9287	0	0	0	0	0	36.2603	0.001	-15.1461	0.0244236	0.624075	ENSG00000198121	LPAR1
circ_025627	5_-_65470778_65473952	hsa_circ_0072690	3	2	0	0	0	0	0	48.8878	26.6191	0	0	0	0	0	37.7535	0.001	-15.2043	0.0245513	0.624075	ENSG00000049192	ADAMTS6
circ_025672	16_+_69150537_69150904	hsa_circ_0040021	1	7	0	0	0	0	0	16.2959	93.1669	0	0	0	0	0	54.7314	0.001	-15.7401	0.0114355	0.464583	ENSG00000141076	UTP4
circ_025685	8_+_22196680_22197420	hsa_circ_0002075	1	11	1	0	0	1	0	16.2959	146.405	12.6296	0	0	7.38116	0	81.3505	4.00215	-4.3453	0.0122421	0.47697	ENSG00000168487	BMP1
circ_025712	10_-_77011967_77027891	hsa_circ_0005967	6	12	0	0	0	0	0	97.7756	159.715	0	0	0	0	0	128.745	0.001	-16.9742	3.22687e-05	0.0111178	ENSG00000156113	KCNMA1
circ_025730	6_+_133982568_133984671	hsa_circ_0077893	6	4	0	0	0	0	1	97.7756	53.2382	0	0	0	0	15.6009	75.5069	3.12017	-4.59691	0.00615392	0.349178	ENSG00000028839	TBPL1
circ_025746	21_-_17594054_17609152	novel	6	9	0	1	0	0	1	97.7756	119.786	0	10.0468	0	0	15.6009	108.781	5.12954	-4.40645	0.00112915	0.135907	ENSG00000154640	BTG3
circ_025753	8_-_47783742_47798397	hsa_circ_0084266	1	11	1	0	0	2	0	16.2959	146.405	12.6296	0	0	14.7623	0	81.3505	5.47839	-3.89233	0.0122334	0.47697	ENSG00000253729	PRKDC
circ_025760	6_-_84185187_84186623	hsa_circ_0077223	0	0	15	5	7	6	11	0	0	189.444	50.2341	132.9	44.287	171.61	0.001	117.695	16.8447	0.00469894	0.298426	ENSG00000135315	CEP162
circ_025765	1_+_219193082_219211752	novel	8	8	1	4	1	3	3	130.367	106.476	12.6296	40.1873	18.9858	22.1435	46.8026	118.422	28.1498	-2.07274	0.037069	0.758525	ENSG00000143353	LYPLAL1
circ_025774	2_+_190900564_190927482	novel	3	12	1	0	0	0	1	48.8878	159.715	12.6296	0	0	0	15.6009	104.301	5.6461	-4.20736	0.00258053	0.220506	ENSG00000115419	GLS
circ_025799	5_+_103275897_103276397	novel	4	2	0	0	0	1	0	65.1837	26.6191	0	0	0	7.38116	0	45.9014	1.47623	-4.95855	0.0386325	0.774448	ENSG00000181751	MACIR
circ_025857	2_-_160351446_160353537	hsa_circ_002085	4	5	0	0	1	0	0	65.1837	66.5478	0	0	18.9858	0	0	65.8658	3.79716	-4.11654	0.00930761	0.409492	ENSG00000153250	RBMS1
circ_025869	11_+_86823034_86823593	novel	12	5	0	0	0	0	0	195.551	66.5478	0	0	0	0	0	131.049	0.001	-16.9998	5.54441e-05	0.0168782	ENSG00000150687	PRSS23
circ_025878	7_-_73469517_73470483	hsa_circ_0003866	1	0	11	6	9	26	8	16.2959	0	138.926	60.2809	170.872	191.91	124.807	8.14797	137.359	4.07537	0.00622656	0.352408	ENSG00000009954	BAZ1B
circ_025879	17_+_14074323_14077056	hsa_circ_0007743	7	7	3	2	0	0	0	114.072	93.1669	37.8888	20.0936	0	0	0	103.619	11.5965	-3.15953	0.0107574	0.449206	ENSG00000006695	COX10
circ_025881	3_-_81642781_81705613	hsa_circ_0066588	3	3	0	0	0	0	0	48.8878	39.9287	0	0	0	0	0	44.4082	0.001	-15.4385	0.0124825	0.47697	ENSG00000114480	GBE1
circ_025887	9_-_14639896_14680162	hsa_circ_0008952	1	4	24	38	4	41	15	16.2959	53.2382	303.111	381.779	75.9431	302.628	234.013	34.7671	259.495	2.89991	0.0225691	0.624075	ENSG00000175893	ZDHHC21
circ_025907	18_+_7754373_7755920	hsa_circ_0008584	4	5	0	0	0	0	0	65.1837	66.5478	0	0	0	0	0	65.8658	0.001	-16.0072	0.00234222	0.210099	ENSG00000173482	PTPRM
circ_025924	19_-_10491577_10492262	hsa_circ_0006149	15	20	1	0	0	1	0	244.439	266.191	12.6296	0	0	7.38116	0	255.315	4.00215	-5.99536	1.05454e-06	0.00103808	ENSG00000079999	KEAP1
circ_025950	7_-_73700378_73700931	hsa_circ_0009012	2	5	0	0	0	0	0	32.5919	66.5478	0	0	0	0	0	49.5698	0.001	-15.5972	0.0083941	0.389756	ENSG00000106089	STX1A
circ_025957	15_-_50591911_50592626	novel	5	5	1	0	1	0	0	81.4797	66.5478	12.6296	0	18.9858	0	0	74.0137	6.32308	-3.54909	0.0111165	0.457319	ENSG00000092439	TRPM7
circ_025981	17_+_20204333_20205912	hsa_circ_000013	6	7	59	257	243	1182	319	97.7756	93.1669	745.147	2582.03	4613.54	8724.53	4976.68	95.4712	4328.39	5.50262	7.75246e-05	0.0204341	ENSG00000128487	SPECC1
circ_025984	3_-_52576541_52579199	hsa_circ_0066078	2	6	2	0	0	0	0	32.5919	79.8573	25.2592	0	0	0	0	56.2246	5.05184	-3.47632	0.0471116	0.831313	ENSG00000163939	PBRM1
circ_026017	22_-_42636479_42636846	novel	1	5	0	0	0	0	0	16.2959	66.5478	0	0	0	0	0	41.4219	0.001	-15.3381	0.0279151	0.659183	ENSG00000100243	CYB5R3
circ_026025	10_-_26759062_26770345	novel	0	0	5	7	15	5	8	0	0	63.1481	70.3277	284.787	36.9058	124.807	0.001	115.995	16.8237	0.00766297	0.372512	ENSG00000136754	ABI1
circ_026032	5_-_131698917_131719417	novel	3	4	0	0	0	0	0	48.8878	53.2382	0	0	0	0	0	51.063	0.001	-15.64	0.00669365	0.356103	ENSG00000217128	FNIP1
circ_026037	3_-_125313308_125331238	hsa_circ_001768	3	1	7	79	19	104	28	48.8878	13.3096	88.4073	793.699	360.73	767.641	436.824	31.0987	489.46	3.97627	0.00448434	0.291514	ENSG00000163848	ZNF148
circ_026119	1_+_64137369_64142650	novel	2	4	0	0	1	0	0	32.5919	53.2382	0	0	18.9858	0	0	42.915	3.79716	-3.49849	0.0405122	0.790387	ENSG00000185483	ROR1
circ_026122	19_-_19645874_19646347	hsa_circ_0050256	4	3	0	1	1	0	0	65.1837	39.9287	0	10.0468	18.9858	0	0	52.5562	5.80652	-3.17812	0.0428612	0.816417	ENSG00000105726	ATP13A1
circ_026136	9_-_111570091_111586165	hsa_circ_0008043	6	2	0	0	0	0	0	97.7756	26.6191	0	0	0	0	0	62.1974	0.001	-15.9246	0.00578609	0.337884	ENSG00000106853	PTGR1
circ_026145	17_+_78392476_78398351	novel	2	4	0	0	0	0	0	32.5919	53.2382	0	0	0	0	0	42.915	0.001	-15.3892	0.0139062	0.489149	ENSG00000087157	PGS1
circ_026148	12_-_23845983_23896024	novel	1	2	4	41	6	61	2	16.2959	26.6191	50.5184	411.92	113.915	450.251	31.2017	21.4575	211.561	3.30152	0.0376456	0.76521	ENSG00000134532	SOX5
circ_026155	15_-_62007308_62013992	hsa_circ_001567	2	0	32	218	7	27	32	32.5919	0	404.148	2190.21	132.9	199.291	499.228	16.2959	685.155	5.39385	0.00457767	0.294113	ENSG00000129003	VPS13C
circ_026186	20_+_8399099_8406374	novel	4	2	0	0	0	0	0	65.1837	26.6191	0	0	0	0	0	45.9014	0.001	-15.4863	0.0147841	0.497118	ENSG00000182621	PLCB1
circ_026213	20_-_41267463_41269083	hsa_circ_0006192	14	26	3	2	4	3	1	228.143	346.048	37.8888	20.0936	75.9431	22.1435	15.6009	287.096	34.334	-3.06382	0.000768343	0.104983	ENSG00000174306	ZHX3
circ_026229	14_+_61721509_61732524	novel	10	7	3	4	0	1	0	162.959	93.1669	37.8888	40.1873	0	7.38116	0	128.063	17.0915	-2.90551	0.0190265	0.583994	ENSG00000100644	HIF1A
circ_026237	7_+_17309936_17330886	novel	1	5	0	0	0	0	0	16.2959	66.5478	0	0	0	0	0	41.4219	0.001	-15.3381	0.0279199	0.659183	ENSG00000106546	AHR
circ_026249	1_+_213996469_214011715	novel	0	0	39	15	6	163	33	0	0	492.555	150.702	113.915	1203.13	514.829	0.001	495.026	18.9171	0.00022795	0.0436318	ENSG00000117707	PROX1
circ_026272	18_-_31853849_31867476	novel	4	2	0	1	0	1	0	65.1837	26.6191	0	10.0468	0	7.38116	0	45.9014	3.4856	-3.71906	0.03042	0.694671	ENSG00000153339	TRAPPC8
circ_026309	5_+_69115237_69118628	novel	0	7	0	0	0	0	0	0	93.1669	0	0	0	0	0	46.5834	0.001	-15.5075	0.0447256	0.82252	ENSG00000145740	SLC30A5
circ_026317	12_-_124419957_124430787	hsa_circ_0029308	3	1	8	21	41	26	4	48.8878	13.3096	101.037	210.983	778.417	191.91	62.4035	31.0987	268.95	3.11241	0.0435926	0.82089	ENSG00000196498	NCOR2
circ_026338	MT_-_8927_9088	novel	0	0	1	28	29	4	12	0	0	12.6296	281.311	550.588	29.5247	187.21	0.001	212.253	17.6954	0.00797313	0.383531	ENSG00000198899	MT-ATP6
circ_026347	16_+_16106738_16122174	hsa_circ_0004569	2	3	0	0	0	0	0	32.5919	39.9287	0	0	0	0	0	36.2603	0.001	-15.1461	0.0244279	0.624075	ENSG00000103222	ABCC1
circ_026355	7_-_139740042_139743589	novel	2	4	0	0	1	0	0	32.5919	53.2382	0	0	18.9858	0	0	42.915	3.79716	-3.49849	0.0405187	0.790387	ENSG00000064393	HIPK2
circ_026370	10_-_16752539_16764510	hsa_circ_0017856	3	3	0	0	1	0	0	48.8878	39.9287	0	0	18.9858	0	0	44.4082	3.79716	-3.54784	0.0383297	0.772986	ENSG00000148484	RSU1
circ_026391	1_+_168038371_168045227	hsa_circ_001029	1	0	15	29	4	5	6	16.2959	0	189.444	291.358	75.9431	36.9058	93.6052	8.14797	137.451	4.07634	0.0158775	0.517295	ENSG00000143164	DCAF6
circ_026402	3_-_132686260_132716909	novel	7	7	0	0	2	5	2	114.072	93.1669	0	0	37.9716	36.9058	31.2017	103.619	21.2158	-2.28808	0.0429038	0.816417	ENSG00000113971	NPHP3
circ_026409	11_+_1000432_1003804	hsa_circ_0020749	2	4	0	0	0	2	0	32.5919	53.2382	0	0	0	14.7623	0	42.915	2.95247	-3.86149	0.0390883	0.779168	ENSG00000183020	AP2A2
circ_026414	12_+_109488572_109507735	hsa_circ_0028135	0	0	3	10	3	2	6	0	0	37.8888	100.468	56.9573	14.7623	93.6052	0.001	60.7364	15.8903	0.0315569	0.701654	ENSG00000151148	UBE3B
circ_026420	11_+_65502321_65505019	novel	8	12	0	0	1	0	0	130.367	159.715	0	0	18.9858	0	0	145.041	3.79716	-5.2554	8.86571e-05	0.0218184	ENSG00000251562	-
circ_026424	20_+_47634048_47640051	novel	3	7	0	0	2	1	0	48.8878	93.1669	0	0	37.9716	7.38116	0	71.0273	9.07054	-2.96911	0.0345646	0.730125	ENSG00000124151	NCOA3
circ_026429	12_-_124466173_124495368	hsa_circ_0029318	0	0	9	7	5	0	2	0	0	113.667	70.3277	94.9289	0	31.2017	0.001	62.025	15.9206	0.0472011	0.831313	ENSG00000196498	NCOR2
circ_026445	1_+_203707009_203708104	hsa_circ_0007167	55	85	6	13	4	19	3	896.276	1131.31	75.7777	130.609	75.9431	140.242	46.8026	1013.79	93.8748	-3.43288	6.73257e-06	0.00332185	ENSG00000058668	ATP2B4
circ_026446	1_+_78250184_78251877	novel	1	5	0	0	0	0	0	16.2959	66.5478	0	0	0	0	0	41.4219	0.001	-15.3381	0.0279192	0.659183	ENSG00000237413	-
circ_026451	9_-_111578796_111586165	hsa_circ_0003731	5	6	0	0	0	0	0	81.4797	79.8573	0	0	0	0	0	80.6685	0.001	-16.2997	0.000837452	0.109017	ENSG00000106853	PTGR1
circ_026499	12_+_70507895_70522630	novel	6	6	0	0	0	0	0	97.7756	79.8573	0	0	0	0	0	88.8165	0.001	-16.4385	0.000507748	0.0792978	ENSG00000258168	-
circ_026500	18_+_42027443_42049605	hsa_circ_0007765	8	18	4	5	0	3	4	130.367	239.572	50.5184	50.2341	0	22.1435	62.4035	184.97	37.0599	-2.31936	0.0188544	0.580005	ENSG00000078142	PIK3C3
circ_026514	14_+_102830334_102897401	hsa_circ_0033421	0	0	6	12	5	14	5	0	0	75.7777	120.562	94.9289	103.336	78.0043	0.001	94.5218	16.5284	0.00343464	0.259367	ENSG00000131323	TRAF3
circ_026527	3_+_23589734_23595250	hsa_circ_0004555	5	5	1	0	0	0	0	81.4797	66.5478	12.6296	0	0	0	0	74.0137	2.52592	-4.87291	0.00530866	0.321588	ENSG00000182247	UBE2E2
circ_026529	11_-_85983866_86031611	novel	1	5	0	0	0	0	0	16.2959	66.5478	0	0	0	0	0	41.4219	0.001	-15.3381	0.0279206	0.659183	ENSG00000073921	PICALM
circ_026547	8_-_140846260_140879637	hsa_circ_0085769	14	4	2	4	2	3	2	228.143	53.2382	25.2592	40.1873	37.9716	22.1435	31.2017	140.691	31.3527	-2.16587	0.0314529	0.701654	ENSG00000169398	PTK2
circ_026548	6_-_138447001_138496371	novel	1	6	4	30	35	34	27	16.2959	79.8573	50.5184	301.405	664.502	250.96	421.223	48.0766	337.722	2.81243	0.0450711	0.82252	ENSG00000135540	NHSL1
circ_026551	20_+_35869438_35871829	novel	6	5	0	0	1	1	0	97.7756	66.5478	0	0	18.9858	7.38116	0	82.1617	5.27339	-3.96166	0.007893	0.382148	ENSG00000025293	PHF20
circ_026553	1_+_176555407_176557241	novel	4	5	0	0	0	0	1	65.1837	66.5478	0	0	0	0	15.6009	65.8658	3.12017	-4.39983	0.00873	0.395969	ENSG00000116183	PAPPA2
circ_026557	17_-_81855142_81855586	hsa_circ_0046263	3	10	3	0	0	0	1	48.8878	133.096	37.8888	0	0	0	15.6009	90.9917	10.6979	-3.0884	0.0242313	0.624075	ENSG00000185624	P4HB
circ_026565	17_+_78079395_78093763	hsa_circ_0045861	2	0	14	26	8	7	25	32.5919	0	176.815	261.217	151.886	51.6681	390.022	16.2959	206.322	3.66231	0.0203043	0.606229	ENSG00000078687	TNRC6C
circ_026595	12_+_1772842_1784073	hsa_circ_0025005	4	1	0	0	0	0	0	65.1837	13.3096	0	0	0	0	0	39.2466	0.001	-15.2603	0.0321361	0.701654	ENSG00000006831	ADIPOR2
circ_026606	4_+_85972036_85977691	novel	3	6	0	0	0	0	0	48.8878	79.8573	0	0	0	0	0	64.3726	0.001	-15.9742	0.00264862	0.221954	ENSG00000138639	ARHGAP24
circ_026616	22_+_20933779_20934244	hsa_circ_000346	159	249	42	54	112	119	47	2591.05	3314.08	530.444	542.528	2126.41	878.358	733.241	2952.57	962.196	-1.61757	0.0358703	0.746748	ENSG00000099942	CRKL
circ_026618	17_-_64551584_64557722	novel	5	1	0	0	0	0	0	81.4797	13.3096	0	0	0	0	0	47.3946	0.001	-15.5324	0.021259	0.61496	ENSG00000108854	SMURF2
circ_026622	17_-_9940126_9946983	hsa_circ_0042079	0	0	9	12	6	0	3	0	0	113.667	120.562	113.915	0	46.8026	0.001	78.9891	16.2694	0.0296414	0.684833	ENSG00000007237	GAS7
circ_026657	5_-_40728345_40730343	hsa_circ_0006141	4	7	1	0	0	0	0	65.1837	93.1669	12.6296	0	0	0	0	79.1753	2.52592	-4.97017	0.00353059	0.263362	ENSG00000113638	TTC33
circ_026676	14_+_61720379_61721823	hsa_circ_0005205	6	7	0	3	0	3	2	97.7756	93.1669	0	30.1405	0	22.1435	31.2017	95.4712	16.6971	-2.51547	0.0232985	0.624075	ENSG00000100644	HIF1A
circ_026696	3_+_155893518_155898041	novel	13	4	3	0	0	4	1	211.847	53.2382	37.8888	0	0	29.5247	15.6009	132.543	16.6029	-2.99695	0.0112538	0.460906	ENSG00000163655	GMPS
circ_026706	17_+_60623521_60648082	hsa_circ_0044968	0	2	7	12	3	19	9	0	26.6191	88.4073	120.562	56.9573	140.242	140.408	13.3096	109.315	3.03796	0.0307657	0.697937	ENSG00000170836	PPM1D
circ_026719	11_+_34086064_34092056	hsa_circ_001353	0	0	2	13	3	20	5	0	0	25.2592	130.609	56.9573	147.623	78.0043	0.001	87.6906	16.4201	0.00944652	0.41395	ENSG00000135387	CAPRIN1
circ_026757	13_+_97275632_97276409	hsa_circ_0030638	3	7	0	0	0	0	0	48.8878	93.1669	0	0	0	0	0	71.0273	0.001	-16.1161	0.0016868	0.16919	ENSG00000139793	MBNL2
circ_026787	7_+_92294889_92362273	hsa_circ_0081011	0	1	7	10	4	7	7	0	13.3096	88.4073	100.468	75.9431	51.6681	109.206	6.65478	85.1386	3.67735	0.0243529	0.624075	ENSG00000001629	ANKIB1
circ_026790	10_+_68644698_68652594	novel	0	0	2	20	0	11	7	0	0	25.2592	200.936	0	81.1928	109.206	0.001	83.3189	16.3464	0.0335281	0.718613	ENSG00000138336	TET1
circ_026823	3_-_194433772_194450276	novel	3	15	2	1	0	2	4	48.8878	199.643	25.2592	10.0468	0	14.7623	62.4035	124.266	22.4944	-2.46579	0.0378691	0.767446	ENSG00000133657	ATP13A3
circ_026831	16_-_17355099_17358050	novel	2	8	0	0	0	0	0	32.5919	106.476	0	0	0	0	0	69.5341	0.001	-16.0854	0.0023471	0.210099	ENSG00000103489	XYLT1
circ_026835	6_+_109727109_109743772	novel	3	6	0	2	0	3	0	48.8878	79.8573	0	20.0936	0	22.1435	0	64.3726	8.44743	-2.92986	0.0373736	0.76107	ENSG00000112367	FIG4
circ_026847	5_+_14297072_14336727	hsa_circ_0005631	7	3	0	0	0	0	0	114.072	39.9287	0	0	0	0	0	77.0001	0.001	-16.2326	0.00141549	0.155511	ENSG00000038382	TRIO
circ_026870	22_-_35171435_35183394	novel	2	5	0	0	0	0	0	32.5919	66.5478	0	0	0	0	0	49.5698	0.001	-15.5972	0.00840575	0.389756	ENSG00000233080	-
circ_026877	1_+_203703652_203722689	hsa_circ_0002815	3	3	0	0	0	2	0	48.8878	39.9287	0	0	0	14.7623	0	44.4082	2.95247	-3.91084	0.0373041	0.76107	ENSG00000058668	ATP2B4
circ_026909	11_-_68799218_68807638	novel	3	3	0	0	0	2	0	48.8878	39.9287	0	0	0	14.7623	0	44.4082	2.95247	-3.91084	0.0372894	0.76107	ENSG00000110090	CPT1A
circ_026932	8_-_119742534_119797846	novel	4	1	0	0	0	0	0	65.1837	13.3096	0	0	0	0	0	39.2466	0.001	-15.2603	0.0321448	0.701654	ENSG00000064313	TAF2
circ_026944	6_-_138447001_138473433	hsa_circ_0078012	0	0	5	5	2	3	4	0	0	63.1481	50.2341	37.9716	22.1435	62.4035	0.001	47.1801	15.5259	0.0432653	0.81904	ENSG00000135540	NHSL1
circ_027010	1_+_65913245_65937700	hsa_circ_0005822	70	65	0	0	0	0	0	1140.72	865.121	0	0	0	0	0	1002.92	0.001	-19.9358	2.96467e-12	2.04288e-08	ENSG00000184588	PDE4B
circ_027017	14_+_32090502_32117287	hsa_circ_0031584	5	19	105	126	64	120	49	81.4797	252.882	1326.11	1265.9	1215.09	885.74	764.443	167.181	1091.46	2.70677	0.0047971	0.303263	ENSG00000100852	ARHGAP5
circ_027100	7_+_155737530_155745602	hsa_circ_0083107	0	0	5	7	43	15	9	0	0	63.1481	70.3277	816.389	110.717	140.408	0.001	240.198	17.8739	0.00378747	0.271971	ENSG00000184863	RBM33
circ_027105	18_-_31873430_31901025	hsa_circ_0047367	3	4	0	0	0	1	0	48.8878	53.2382	0	0	0	7.38116	0	51.063	1.47623	-5.11229	0.0201166	0.604137	ENSG00000153339	TRAPPC8
circ_027172	3_-_9390290_9390497	hsa_circ_0004211	4	7	0	0	0	0	2	65.1837	93.1669	0	0	0	0	31.2017	79.1753	6.24035	-3.66535	0.0144537	0.497118	ENSG00000206573	-
circ_027175	12_+_7191247_7210366	novel	2	5	0	0	0	0	1	32.5919	66.5478	0	0	0	0	15.6009	49.5698	3.12017	-3.98976	0.0258955	0.644855	ENSG00000139197	PEX5
circ_027193	18_-_13666479_13671973	novel	6	8	1	4	0	1	0	97.7756	106.476	12.6296	40.1873	0	7.38116	0	102.126	12.0396	-3.08449	0.0149664	0.500022	ENSG00000177150	FAM210A
circ_027198	11_-_103061838_103066567	novel	5	4	1	0	0	0	0	81.4797	53.2382	12.6296	0	0	0	0	67.3589	2.52592	-4.73699	0.00863298	0.394612	ENSG00000137692	DCUN1D5
circ_027201	14_+_75622079_75624752	hsa_circ_0032689	4	2	0	0	0	0	0	65.1837	26.6191	0	0	0	0	0	45.9014	0.001	-15.4863	0.0147963	0.497118	ENSG00000119686	FLVCR2
circ_027208	4_+_150102478_150102812	hsa_circ_0005480	30	69	8	7	0	57	5	488.878	918.359	101.037	70.3277	0	420.726	78.0043	703.619	134.019	-2.39236	0.0269353	0.659183	ENSG00000170390	DCLK2
circ_027236	1_-_155370504_155395553	hsa_circ_0014577	1	0	9	17	4	2	6	16.2959	0	113.667	170.796	75.9431	14.7623	93.6052	8.14797	93.7546	3.52438	0.0399574	0.784994	ENSG00000116539	ASH1L
circ_027243	22_-_36341370_36349255	hsa_circ_0004470	24	22	3	8	5	0	0	391.102	292.81	37.8888	80.3745	94.9289	0	0	341.956	42.6385	-3.00358	0.00561702	0.333668	ENSG00000100345	MYH9
circ_027263	14_+_61720382_61741188	novel	3	3	0	0	0	0	0	48.8878	39.9287	0	0	0	0	0	44.4082	0.001	-15.4385	0.012481	0.47697	ENSG00000100644	HIF1A
circ_027269	8_-_123349285_123356477	novel	4	2	0	0	0	0	0	65.1837	26.6191	0	0	0	0	0	45.9014	0.001	-15.4863	0.0148084	0.497118	ENSG00000156802	ATAD2
circ_027277	9_+_122285169_122286166	hsa_circ_0008000	6	2	2	0	0	0	0	97.7756	26.6191	25.2592	0	0	0	0	62.1974	5.05184	-3.62197	0.0495601	0.845549	ENSG00000148187	MRRF
circ_027283	10_+_68959806_68960249	hsa_circ_0008865	0	2	2	23	10	11	40	0	26.6191	25.2592	231.077	189.858	81.1928	624.035	13.3096	230.284	4.11288	0.0230746	0.624075	ENSG00000165732	DDX21
circ_027309	4_+_109530289_109531522	hsa_circ_0007184	5	1	0	0	0	0	0	81.4797	13.3096	0	0	0	0	0	47.3946	0.001	-15.5324	0.0212674	0.61496	ENSG00000138802	SEC24B
circ_027332	18_+_62539681_62575550	hsa_circ_0047885	0	0	1	16	3	4	3	0	0	12.6296	160.749	56.9573	29.5247	46.8026	0.001	61.3327	15.9044	0.0401357	0.787599	ENSG00000141664	ZCCHC2
circ_027333	19_+_57778751_57780146	novel	13	18	4	4	0	10	2	211.847	239.572	50.5184	40.1873	0	73.8116	31.2017	225.71	39.1438	-2.52761	0.00746213	0.370589	ENSG00000083828	ZNF586
circ_027337	8_+_39136657_39165196	hsa_circ_0084052	2	3	0	0	0	0	0	32.5919	39.9287	0	0	0	0	0	36.2603	0.001	-15.1461	0.0244297	0.624075	ENSG00000197140	ADAM32
circ_027413	1_-_46077515_46080750	hsa_circ_0003161	0	0	5	7	2	10	11	0	0	63.1481	70.3277	37.9716	73.8116	171.61	0.001	83.3737	16.3473	0.0103605	0.439332	ENSG00000117461	PIK3R3
circ_027424	2_+_32630523_32650233	hsa_circ_0053860	1	4	0	0	0	0	0	16.2959	53.2382	0	0	0	0	0	34.7671	0.001	-15.0854	0.0457724	0.82252	ENSG00000018699	TTC27
circ_027428	5_+_14304461_14316743	hsa_circ_0071903	9	6	0	0	0	2	0	146.663	79.8573	0	0	0	14.7623	0	113.26	2.95247	-5.26158	0.000578601	0.0857418	ENSG00000038382	TRIO
circ_027434	12_+_20637100_20654205	hsa_circ_0025575	5	2	0	0	0	0	0	81.4797	26.6191	0	0	0	0	0	54.0494	0.001	-15.722	0.00877846	0.395969	ENSG00000172572	PDE3A
circ_027443	15_+_89245607_89260843	novel	0	0	8	10	0	7	3	0	0	101.037	100.468	0	51.6681	46.8026	0.001	59.9952	15.8726	0.0445909	0.82252	ENSG00000140525	FANCI
circ_027483	6_-_79015082_79060818	hsa_circ_0077144	3	6	1	0	0	1	0	48.8878	79.8573	12.6296	0	0	7.38116	0	64.3726	4.00215	-4.0076	0.006815	0.356103	ENSG00000146247	PHIP
circ_027493	14_-_31139892_31144941	novel	1	4	0	0	0	0	0	16.2959	53.2382	0	0	0	0	0	34.7671	0.001	-15.0854	0.0457682	0.82252	ENSG00000092148	HECTD1
circ_027550	9_+_76500916_76516776	hsa_circ_0003654	6	17	0	0	1	0	0	97.7756	226.262	0	0	18.9858	0	0	162.019	3.79716	-5.4151	6.07101e-05	0.017993	ENSG00000187210	GCNT1
