# Supplementary material for: Circular RNA encoded MET variant promotes glioblastoma tumorigenesis
Source: Nat Commun. 2023 Jul 25;14:4467. doi: 10.1038/s41467-023-40212-1 (PMC10368723; doi:10.1038/s41467-023-40212-1)
Supplement: Supplementary file 7 — Supplementary Data 4 [file 41467_2023_40212_MOESM7_ESM.xlsx]

## Sheet: Sheet1
id	chr	strand	genomic_start	genomic_end	chr_strand_genomic_start_genomic_end	source_gene	spliced_length	annot_type	circbase_ID	DF2_118_rpm	DF2_251_rpm	Input_118_rpm	Input_251_rpm	DF2_118_count	DF2_251_count	Input_118_count	Input_251_count
circ_000034	15	+	89113725	89155534	15_+_89113725_89155534	ENSG00000140526	644	annot_exons	hsa_circ_0036683	2994.01	0	150.716	192.271	5	0	2	3
circ_000049	10	-	70151309	70152216	10_-_70151309_70152216	ENSG00000079332	908	one_exon	novel	0	14161.2	0	0	0	26	0	0
circ_000057	11	-	85996826	86031611	11_-_85996826_86031611	ENSG00000073921	1254	annot_exons	hsa_circ_0023923	1197.6	0	979.653	256.361	2	0	13	4
circ_000072	16	-	89305206	89317075	16_-_89305206_89317075	ENSG00000167522	555	annot_exons	hsa_circ_0003846	2994.01	0	75.358	64.0902	5	0	1	1
circ_000102	7	+	98191614	98194572	7_+_98191614_98194572	ENSG00000164715	2959	one_exon	hsa_circ_0081207	0	11437.9	602.864	128.18	0	21	8	2
circ_000103	19	-	29701689	29701994	19_-_29701689_29701994	ENSG00000131943	306	one_exon	novel	0	7625.27	0	0	0	14	0	0
circ_000110	20	+	49088009	49089746	20_+_49088009_49089746	ENSG00000124207	458	annot_exons	hsa_circ_0002536	10778.4	0	0	0	18	0	0	0
circ_000116	10	+	79310924	79313987	10_+_79310924_79313987	ENSG00000108175	1607	annot_exons	novel	8383.23	0	0	0	14	0	0	0
circ_000144	12	+	50640724	50706665	12_+_50640724_50706665	ENSG00000066084	2362	annot_exons	novel	3592.81	0	0	0	6	0	0	0
circ_000165	2	+	213310059	213375119	2_+_213310059_213375119	ENSG00000144451	2558	annot_exons	hsa_circ_0058040	3592.81	0	0	0	6	0	0	0
circ_000200	16	-	2459824	2460079	16_-_2459824_2460079	ENSG00000260874	256	exon_intron	novel	7784.43	0	0	0	13	0	0	0
circ_000257	7	+	39987599	39988258	7_+_39987599_39988258	ENSG00000065883	660	one_exon	hsa_circ_0079929	10778.4	15250.5	0	0	18	28	0	0
circ_000263	4	+	85972036	85995657	4_+_85972036_85995657	ENSG00000138639	1876	annot_exons	novel	8982.04	0	150.716	0	15	0	2	0
circ_000312	11	-	77698487	77702495	11_-_77698487_77702495	ENSG00000048649	1982	annot_exons	hsa_circ_001227	0	2723.31	0	0	0	5	0	0
circ_000314	22	-	27853525	27897892	22_-_27853525_27897892	ENSG00000180957	804	annot_exons	novel	0	8714.6	0	0	0	16	0	0
circ_000316	11	+	32927157	32935435	11_+_32927157_32935435	ENSG00000060749	3968	annot_exons	hsa_circ_0021570	1796.41	0	1130.37	961.354	3	0	15	15
circ_000345	5	+	154460215	154460382	5_+_154460215_154460382	ENSG00000164576	168	one_exon	novel	0	9259.26	0	0	0	17	0	0
circ_000392	5	+	83519349	83522309	5_+_83519349_83522309	ENSG00000038427	2961	one_exon	hsa_circ_0073236	5389.22	0	150.716	0	9	0	2	0
circ_000400	3	-	68988295	69004482	3_-_68988295_69004482	ENSG00000163378	568	annot_exons	novel	6586.83	0	0	0	11	0	0	0
circ_000401	22	-	46239727	46239898	22_-_46239727_46239898	ENSG00000186951	172	antisense	novel	9580.84	0	0	0	16	0	0	0
circ_000431	20	+	49855438	49864844	20_+_49855438_49864844	ENSG00000197818	389	annot_exons	hsa_circ_0060816	3592.81	0	0	0	6	0	0	0
circ_000444	19	+	5641740	5645399	19_+_5641740_5645399	ENSG00000160633	270	annot_exons	novel	7185.63	0	0	0	12	0	0	0
circ_000461	7	+	70762870	70771644	7_+_70762870_70771644	ENSG00000158321	1409	annot_exons	hsa_circ_0080420	0	6535.95	75.358	128.18	0	12	1	2
circ_000474	7	+	157201721	157231327	7_+_157201721_157231327	ENSG00000009335	1150	annot_exons	hsa_circ_001833	7784.43	0	0	128.18	13	0	0	2
circ_000490	9	-	120487294	120518645	9_-_120487294_120518645	ENSG00000136861	664	annot_exons	novel	0	7625.27	0	0	0	14	0	0
circ_000525	10	+	43154897	43176032	10_+_43154897_43176032	ENSG00000169826	1589	annot_exons	novel	2395.21	0	376.79	64.0902	4	0	5	1
circ_000552	6	-	158119029	158128270	6_-_158119029_158128270	ENSG00000122335	456	annot_exons	novel	5988.02	0	0	0	10	0	0	0
circ_000553	4	-	40944865	41014398	4_-_40944865_41014398	ENSG00000163697	1025	annot_exons	novel	12574.9	0	0	0	21	0	0	0
circ_000574	15	-	70678099	70679676	15_-_70678099_70679676	ENSG00000137831	177	annot_exons	novel	7185.63	0	0	0	12	0	0	0
circ_000626	19	-	3465589	3465755	19_-_3465589_3465755	ENSG00000141905	167	antisense	novel	0	7080.61	0	0	0	13	0	0
circ_000634	2	-	37316237	37317179	2_-_37316237_37317179	ENSG00000115825	943	one_exon	hsa_circ_000302	26347.3	0	2110.02	1602.26	44	0	28	25
circ_000661	X	-	130805353	130839731	X_-_130805353_130839731	ENSG00000165675	34379	intronic	novel	10778.4	0	0	0	18	0	0	0
circ_000696	10	+	84438512	84477664	10_+_84438512_84477664	ENSG00000107771	661	annot_exons	hsa_circ_0018998	0	7080.61	376.79	256.361	0	13	5	4
circ_000699	4	-	152411303	152412529	4_-_152411303_152412529	ENSG00000109670	626	annot_exons	hsa_circ_001988	0	3267.97	678.222	320.451	0	6	9	5
circ_000700	10	+	113726305	113730523	10_+_113726305_113730523	ENSG00000165806	1343	annot_exons	novel	0	1089.32	0	0	0	2	0	0
circ_000706	4	-	54048955	54049305	4_-_54048955_54049305	ENSG00000109220	211	annot_exons	novel	0	6535.95	0	0	0	12	0	0
circ_000729	22	+	41876303	41876914	22_+_41876303_41876914	ENSG00000198911	612	intronic	novel	7185.63	0	0	0	12	0	0	0
circ_000742	2	-	43571707	43575027	2_-_43571707_43575027	ENSG00000115970	1027	annot_exons	novel	0	17973.9	0	0	0	33	0	0
circ_000793	21	+	29321221	29329693	21_+_29321221_29329693	ENSG00000156273	1836	annot_exons	hsa_circ_000666	14970.1	0	4898.27	1089.53	25	0	65	17
circ_000801	14	+	91499318	91499989	14_+_91499318_91499989	ENSG00000100796	672	antisense	novel	1197.6	0	0	0	2	0	0	0
circ_000818	1	+	35358925	35361789	1_+_35358925_35361789	ENSG00000146463	755	annot_exons	hsa_circ_0011536	14371.3	0	75.358	0	24	0	1	0
circ_000827	7	+	6655162	6656165	7_+_6655162_6656165	ENSG00000205903	1004	one_exon	novel	0	6535.95	0	0	0	12	0	0
circ_000828	9	-	14639896	14662326	9_-_14639896_14662326	ENSG00000175893	368	annot_exons	novel	0	10348.6	0	0	0	19	0	0
circ_000838	1	-	205616478	205623891	1_-_205616478_205623891	ENSG00000158711	2071	annot_exons	hsa_circ_001035	13173.7	0	527.506	128.18	22	0	7	2
circ_000882	1	+	15872816	15876678	1_+_15872816_15876678	ENSG00000065526	1692	annot_exons	hsa_circ_0002237	0	10348.6	301.432	320.451	0	19	4	5
circ_000883	17	+	5338037	5354490	17_+_5338037_5354490	ENSG00000029725	549	annot_exons	novel	0	10893.2	0	0	0	20	0	0
circ_000904	12	-	45850381	45850863	12_-_45850381_45850863	ENSG00000189079	483	antisense	novel	7784.43	0	0	0	13	0	0	0
circ_000915	9	-	92256680	92269983	9_-_92256680_92269983	ENSG00000196305	932	annot_exons	hsa_circ_0006702	5389.22	0	1657.87	192.271	9	0	22	3
circ_000918	18	+	73495521	73581005	18_+_73495521_73581005	NA	85485	intergenic	novel	2395.21	0	0	0	4	0	0	0
circ_000939	4	-	176711499	176729746	4_-_176711499_176729746	ENSG00000150630	557	annot_exons	hsa_circ_0004496	4790.42	0	1808.59	64.0902	8	0	24	1
circ_000948	12	+	14423909	14425473	12_+_14423909_14425473	ENSG00000171681	1565	one_exon	novel	0	544.662	1356.44	961.354	0	1	18	15
circ_001034	1	+	4711900	4712699	1_+_4711900_4712699	ENSG00000196581	800	one_exon	hsa_circ_0009438	18562.9	0	6179.35	64.0902	31	0	82	1
circ_001050	14	-	52470037	52470680	14_-_52470037_52470680	ENSG00000087301	306	annot_exons	novel	2994.01	0	0	0	5	0	0	0
circ_001056	6	+	158282263	158314268	6_+_158282263_158314268	ENSG00000130338	2454	annot_exons	novel	7784.43	0	376.79	769.083	13	0	5	12
circ_001060	9	-	110171627	110171860	9_-_110171627_110171860	ENSG00000157654	234	antisense	novel	19161.7	0	0	0	32	0	0	0
circ_001081	2	+	226864604	226867318	2_+_226864604_226867318	ENSG00000144468	656	annot_exons	hsa_circ_0058493	1197.6	0	0	64.0902	2	0	0	1
circ_001121	7	-	127373342	127377329	7_-_127373342_127377329	ENSG00000048405	1837	annot_exons	hsa_circ_0082096	598.802	7080.61	678.222	833.173	1	13	9	13
circ_001129	1	+	117106318	117106894	1_+_117106318_117106894	ENSG00000116830	577	one_exon	novel	0	11982.6	0	0	0	22	0	0
circ_001134	16	+	68121987	68123121	16_+_68121987_68123121	ENSG00000072736	1135	one_exon	hsa_circ_0005615	0	14161.2	1582.52	3845.41	0	26	21	60
circ_001193	10	-	67966683	68025676	10_-_67966683_68025676	ENSG00000148634	3954	annot_exons	hsa_circ_0004292	6586.83	0	0	0	11	0	0	0
circ_001215	19	-	55166474	55166753	19_-_55166474_55166753	ENSG00000167646	280	exon_intron	novel	5389.22	0	0	0	9	0	0	0
circ_001233	1	-	36180403	36180557	1_-_36180403_36180557	ENSG00000116871	155	antisense	novel	0	2723.31	0	0	0	5	0	0
circ_001238	4	-	73090667	73092300	4_-_73090667_73092300	ENSG00000132466	1634	one_exon	hsa_circ_0007883	0	15250.5	150.716	1922.71	0	28	2	30
circ_001260	5	+	95755396	95763620	5_+_95755396_95763620	ENSG00000164292	479	annot_exons	hsa_circ_0007444	4191.62	0	1055.01	3845.41	7	0	14	60
circ_001264	10	+	89751346	89762835	10_+_89751346_89762835	ENSG00000138182	893	annot_exons	hsa_circ_0019079	3592.81	0	226.074	128.18	6	0	3	2
circ_001268	6	-	17624561	17649300	6_-_17624561_17649300	ENSG00000124789	2779	annot_exons	hsa_circ_0075705	0	15250.5	0	64.0902	0	28	0	1
circ_001269	20	-	49264716	49271750	20_-_49264716_49271750	ENSG00000124201	2090	annot_exons	novel	0	13616.6	0	64.0902	0	25	0	1
circ_001283	9	+	127092834	127093635	9_+_127092834_127093635	ENSG00000136828	802	intronic	novel	5389.22	0	0	0	9	0	0	0
circ_001287	15	+	90217439	90221765	15_+_90217439_90221765	ENSG00000185033	803	annot_exons	hsa_circ_001909	0	2723.31	75.358	512.722	0	5	1	8
circ_001305	2	-	215384020	215431902	2_-_215384020_215431902	ENSG00000115414	4593	annot_exons	novel	11377.2	0	0	0	19	0	0	0
circ_001348	15	-	47771007	47771856	15_-_47771007_47771856	ENSG00000137872	850	antisense	novel	10179.6	0	0	0	17	0	0	0
circ_001349	2	-	219224770	219228044	2_-_219224770_219228044	ENSG00000198925	623	annot_exons	novel	1796.41	0	0	0	3	0	0	0
circ_001356	X	-	47224993	47225863	X_-_47224993_47225863	ENSG00000102225	871	antisense	novel	0	11437.9	0	0	0	21	0	0
circ_001368	15	-	42872611	42878684	15_-_42872611_42878684	ENSG00000128881	284	annot_exons	hsa_circ_0034880	0	1089.32	75.358	64.0902	0	2	1	1
circ_001379	5	-	10650212	10654081	5_-_10650212_10654081	ENSG00000164236	3870	antisense	novel	11976	0	0	0	20	0	0	0
circ_001383	6	+	7129332	7131360	6_+_7129332_7131360	ENSG00000124782	2029	intronic	novel	9580.84	0	0	0	16	0	0	0
circ_001391	20	+	62894093	62911575	20_+_62894093_62911575	ENSG00000101191	17483	antisense	novel	2395.21	0	0	0	4	0	0	0
circ_001393	5	+	56864734	56883679	5_+_56864734_56883679	ENSG00000095015	2985	annot_exons	hsa_circ_0072528	10778.4	0	0	0	18	0	0	0
circ_001402	15	-	72032494	72046634	15_-_72032494_72046634	ENSG00000066933	1006	annot_exons	hsa_circ_0002506	10778.4	0	226.074	64.0902	18	0	3	1
circ_001424	1	+	44757556	44758140	1_+_44757556_44758140	ENSG00000142945	247	annot_exons	hsa_circ_0002563	0	11982.6	301.432	384.541	0	22	4	6
circ_001447	14	+	60266538	60268435	14_+_60266538_60268435	ENSG00000100614	897	exon_intron	novel	17964.1	0	0	0	30	0	0	0
circ_001502	12	+	1952886	1953286	12_+_1952886_1953286	ENSG00000151065	401	antisense	novel	0	4357.3	0	0	0	8	0	0
circ_001537	2	+	73075409	73088302	2_+_73075409_73088302	ENSG00000135631	12894	antisense	novel	0	8714.6	0	0	0	16	0	0
circ_001586	16	-	17258988	17259498	16_-_17258988_17259498	ENSG00000103489	511	one_exon	hsa_circ_0003559	4191.62	0	527.506	0	7	0	7	0
circ_001615	8	-	100259107	100288267	8_-_100259107_100288267	ENSG00000034677	2059	annot_exons	novel	0	17429.2	226.074	320.451	0	32	3	5
circ_001618	17	-	11977248	11978744	17_-_11977248_11978744	ENSG00000154957	1497	exon_intron	novel	0	13616.6	0	0	0	25	0	0
circ_001622	7	+	18593908	18648683	7_+_18593908_18648683	ENSG00000048052	925	annot_exons	novel	0	4357.3	0	0	0	8	0	0
circ_001677	2	-	215367863	215397223	2_-_215367863_215397223	ENSG00000115414	3547	annot_exons	novel	4790.42	0	0	0	8	0	0	0
circ_001707	5	+	136147832	136154163	5_+_136147832_136154163	ENSG00000113658	731	annot_exons	hsa_circ_0007930	2994.01	0	0	128.18	5	0	0	2
circ_001709	6	+	28304675	28305036	6_+_28304675_28305036	NA	362	intergenic	novel	2994.01	0	0	0	5	0	0	0
circ_001728	9	-	4117768	4118881	9_-_4117768_4118881	ENSG00000107249	1114	one_exon	hsa_circ_0006370	0	10893.2	904.295	4101.78	0	20	12	64
circ_001737	19	+	53069012	53069347	19_+_53069012_53069347	ENSG00000170949	336	antisense	novel	3592.81	0	0	0	6	0	0	0
circ_001779	2	+	132645101	132674225	2_+_132645101_132674225	ENSG00000230065	23034	exon_intron	novel	11976	0	0	0	20	0	0	0
circ_001785	21	+	29321221	29372563	21_+_29321221_29372563	ENSG00000156273	32001	exon_intron	novel	9580.84	0	0	0	16	0	0	0
circ_001790	19	+	2429149	2429904	19_+_2429149_2429904	ENSG00000176619	756	antisense	novel	5988.02	0	0	0	10	0	0	0
circ_001800	4	+	86686710	86701801	4_+_86686710_86701801	ENSG00000163629	1585	annot_exons	hsa_circ_0070358	2395.21	0	0	0	4	0	0	0
circ_001813	20	+	50892824	50893089	20_+_50892824_50893089	ENSG00000101126	266	antisense	novel	1796.41	0	0	0	3	0	0	0
circ_001833	8	-	121614701	121641343	8_-_121614701_121641343	ENSG00000170961	1558	annot_exons	novel	13173.7	0	0	0	22	0	0	0
circ_001854	13	-	21167988	21168399	13_-_21167988_21168399	ENSG00000165480	412	one_exon	hsa_circ_000158	598.802	0	150.716	512.722	1	0	2	8
circ_001917	2	-	210104104	210154611	2_-_210104104_210154611	ENSG00000144445	1457	annot_exons	hsa_circ_0002617	14970.1	0	75.358	128.18	25	0	1	2
circ_001934	2	-	210098086	210154611	2_-_210098086_210154611	ENSG00000144445	1663	annot_exons	hsa_circ_0058010	8383.23	0	0	0	14	0	0	0
circ_001959	1	-	47280241	47282459	1_-_47280241_47282459	ENSG00000123473	1084	annot_exons	hsa_circ_001061	0	3812.64	753.58	2499.52	0	7	10	39
circ_001979	6	-	163570758	163571178	6_-_163570758_163571178	ENSG00000112531	421	antisense	novel	7784.43	0	0	0	13	0	0	0
circ_001995	7	+	116699071	116700284	7_+_116699071_116700284	ENSG00000105976	1214	one_exon	hsa_circ_0082002	2395.21	3267.97	452.148	1025.44	4	6	6	16
circ_001998	14	-	54760253	54760417	14_-_54760253_54760417	ENSG00000020577	165	antisense	novel	0	7625.27	0	0	0	14	0	0
circ_002028	2	-	74024645	74025695	2_-_74024645_74025695	ENSG00000187605	1051	antisense	novel	13173.7	0	0	0	22	0	0	0
circ_002031	12	-	121641163	121641471	12_-_121641163_121641471	ENSG00000276045	309	antisense	novel	1197.6	0	0	0	2	0	0	0
circ_002045	4	+	98494835	98495060	4_+_98494835_98495060	ENSG00000168785	226	antisense	novel	10179.6	0	0	0	17	0	0	0
circ_002057	7	+	27787464	27792230	7_+_27787464_27792230	ENSG00000106052	365	annot_exons	novel	1197.6	0	0	0	2	0	0	0
circ_002096	4	-	41013583	41014398	4_-_41013583_41014398	ENSG00000163697	816	one_exon	hsa_circ_0005991	10778.4	0	75.358	384.541	18	0	1	6
circ_002132	1	-	6531968	6533441	1_-_6531968_6533441	ENSG00000162408	572	annot_exons	hsa_circ_0009527	0	10348.6	0	0	0	19	0	0
circ_002143	22	-	49886852	49887231	22_-_49886852_49887231	ENSG00000100426	380	antisense	novel	5389.22	0	0	0	9	0	0	0
circ_002152	9	-	110972073	110973558	9_-_110972073_110973558	ENSG00000198121	226	annot_exons	hsa_circ_0087960	1796.41	0	5350.41	0	3	0	71	0
circ_002153	4	-	47885498	47885999	4_-_47885498_47885999	ENSG00000170448	281	annot_exons	hsa_circ_0069655	0	7625.27	0	0	0	14	0	0
circ_002196	2	+	36396614	36396787	2_+_36396614_36396787	ENSG00000150938	174	one_exon	hsa_circ_0002017	0	17973.9	0	256.361	0	33	0	4
circ_002199	11	-	117285575	117286069	11_-_117285575_117286069	ENSG00000186318	495	one_exon	novel	0	13616.6	0	0	0	25	0	0
circ_002200	17	+	67945409	67975958	17_+_67945409_67975958	ENSG00000171634	2702	annot_exons	hsa_circ_001730	0	28322.4	376.79	640.902	0	52	5	10
circ_002213	7	+	75533889	75536983	7_+_75533889_75536983	ENSG00000127946	3095	antisense	novel	5988.02	0	0	0	10	0	0	0
circ_002247	19	+	14163783	14164454	19_+_14163783_14164454	ENSG00000267169	672	intronic	novel	4790.42	0	0	0	8	0	0	0
circ_002338	12	+	111692697	111734068	12_+_111692697_111734068	ENSG00000111271	1837	annot_exons	hsa_circ_0028286	0	14161.2	0	0	0	26	0	0
circ_002357	4	-	65601641	65602304	4_-_65601641_65602304	ENSG00000145242	664	one_exon	novel	1796.41	0	75.358	320.451	3	0	1	5
circ_002359	7	+	98190728	98194572	7_+_98190728_98194572	ENSG00000164715	3109	annot_exons	hsa_circ_002138	0	10348.6	527.506	1153.62	0	19	7	18
circ_002397	3	-	49123132	49123373	3_-_49123132_49123373	ENSG00000172037	242	one_exon	hsa_circ_0004159	8982.04	0	0	0	15	0	0	0
circ_002475	11	+	73918950	73919405	11_+_73918950_73919405	ENSG00000175575	456	exon_intron	novel	5389.22	0	0	0	9	0	0	0
circ_002478	13	-	75286654	75362178	13_-_75286654_75362178	ENSG00000136111	3395	annot_exons	novel	2395.21	0	0	0	4	0	0	0
circ_002482	7	-	259852	260609	7_-_259852_260609	ENSG00000177706	758	antisense	novel	6586.83	0	0	0	11	0	0	0
circ_002483	6	+	20781145	20846178	6_+_20781145_20846178	ENSG00000145996	225	annot_exons	hsa_circ_0008086	5389.22	0	0	128.18	9	0	0	2
circ_002491	1	-	153811731	153819735	1_-_153811731_153819735	ENSG00000143614	1313	annot_exons	novel	0	14161.2	0	0	0	26	0	0
circ_002495	16	-	69370483	69372355	16_-_69370483_69372355	ENSG00000132604	234	annot_exons	novel	6586.83	0	0	0	11	0	0	0
circ_002507	15	-	41055247	41056706	15_-_41055247_41056706	ENSG00000128908	203	annot_exons	hsa_circ_0005632	1197.6	0	0	0	2	0	0	0
circ_002546	3	-	197104903	197119530	3_-_197104903_197119530	ENSG00000075711	381	annot_exons	hsa_circ_0008500	0	13071.9	2336.1	4678.59	0	24	31	73
circ_002558	6	+	4891713	4892379	6_+_4891713_4892379	ENSG00000153046	667	one_exon	hsa_circ_0008285	0	2723.31	602.864	576.812	0	5	8	9
circ_002575	2	+	43223575	43223817	2_+_43223575_43223817	ENSG00000152518	243	antisense	novel	0	1089.32	0	0	0	2	0	0
circ_002585	21	+	15762891	15766141	21_+_15762891_15766141	ENSG00000155313	223	annot_exons	hsa_circ_001637	0	4357.3	452.148	128.18	0	8	6	2
circ_002660	5	+	119097979	119105258	5_+_119097979_119105258	ENSG00000172869	705	annot_exons	hsa_circ_0073652	0	3267.97	0	0	0	6	0	0
circ_002691	12	+	50427762	50435624	12_+_50427762_50435624	ENSG00000161813	536	annot_exons	novel	14371.3	0	0	256.361	24	0	0	4
circ_002703	8	-	115603873	115623758	8_-_115603873_115623758	ENSG00000104447	2227	annot_exons	hsa_circ_0085363	2994.01	0	75.358	192.271	5	0	1	3
circ_002708	10	+	100937402	100938736	10_+_100937402_100938736	ENSG00000119906	218	annot_exons	hsa_circ_0019540	0	5991.29	0	0	0	11	0	0
circ_002729	16	+	48258618	48262872	16_+_48258618_48262872	ENSG00000102910	384	annot_exons	novel	2395.21	0	75.358	0	4	0	1	0
circ_002740	4	-	15625252	15644708	4_-_15625252_15644708	ENSG00000118564	1870	annot_exons	hsa_circ_0069227	2395.21	0	678.222	256.361	4	0	9	4
circ_002757	7	+	24623666	24668660	7_+_24623666_24668660	ENSG00000105926	1329	annot_exons	hsa_circ_001604	0	2178.65	2034.66	1602.26	0	4	27	25
circ_002762	8	+	76704043	76782218	8_+_76704043_76782218	ENSG00000091656	3635	annot_exons	novel	4790.42	0	0	0	8	0	0	0
circ_002771	21	+	29317918	29319021	21_+_29317918_29319021	ENSG00000156273	1104	intronic	novel	8383.23	0	0	0	14	0	0	0
circ_002773	5	+	40761701	40761864	5_+_40761701_40761864	ENSG00000132356	164	antisense	novel	8383.23	0	0	0	14	0	0	0
circ_002806	18	-	316571	320064	18_-_316571_320064	ENSG00000158270	3494	exon_intron	novel	2395.21	0	0	0	4	0	0	0
circ_002821	18	+	12999421	13019206	18_+_12999421_13019206	ENSG00000101639	1229	annot_exons	hsa_circ_001089	0	1633.99	1130.37	576.812	0	3	15	9
circ_002827	5	-	16779545	16783469	5_-_16779545_16783469	ENSG00000145555	463	annot_exons	novel	2395.21	0	527.506	0	4	0	7	0
circ_002862	17	-	81557641	81557820	17_-_81557641_81557820	ENSG00000182446	180	one_exon	novel	0	5446.62	0	0	0	10	0	0
circ_002883	1	-	85169044	85190752	1_-_85169044_85190752	ENSG00000097096	2108	annot_exons	novel	10179.6	0	0	0	17	0	0	0
circ_002891	11	+	32927157	32966437	11_+_32927157_32966437	ENSG00000060749	4898	annot_exons	novel	1796.41	0	0	0	3	0	0	0
circ_002896	2	-	210153495	210154611	2_-_210153495_210154611	ENSG00000144445	1117	one_exon	hsa_circ_0008459	11377.2	0	527.506	1025.44	19	0	7	16
circ_002903	4	+	186707040	186707369	4_+_186707040_186707369	ENSG00000083857	330	antisense	novel	8982.04	0	0	0	15	0	0	0
circ_002916	X	-	131749306	131784039	X_-_131749306_131784039	ENSG00000213468	824	annot_exons	hsa_circ_0091537	0	13616.6	0	0	0	25	0	0
circ_002933	3	-	98881540	98881767	3_-_98881540_98881767	ENSG00000057019	228	one_exon	hsa_circ_0004968	0	14161.2	75.358	320.451	0	26	1	5
circ_002943	3	+	174280498	174280818	3_+_174280498_174280818	ENSG00000169760	321	one_exon	novel	0	12527.2	0	0	0	23	0	0
circ_002948	1	+	147252623	147259918	1_+_147252623_147259918	ENSG00000131778	457	annot_exons	hsa_circ_0004220	0	7625.27	226.074	192.271	0	14	3	3
circ_002978	7	-	27603138	27632445	7_-_27603138_27632445	ENSG00000106049	26465	exon_intron	novel	2395.21	0	75.358	0	4	0	1	0
circ_002987	5	-	108348399	108367953	5_-_108348399_108367953	ENSG00000145743	513	annot_exons	hsa_circ_001307	9580.84	0	226.074	512.722	16	0	3	8
circ_003004	4	-	82984161	82984502	4_-_82984161_82984502	ENSG00000189308	342	one_exon	novel	7784.43	0	0	0	13	0	0	0
circ_003008	19	-	17101834	17102212	19_-_17101834_17102212	ENSG00000099331	379	antisense	novel	0	9259.26	0	0	0	17	0	0
circ_003014	18	+	9931810	9950568	18_+_9931810_9950568	ENSG00000101558	647	annot_exons	hsa_circ_0046909	2994.01	0	753.58	384.541	5	0	10	6
circ_003064	1	+	117402186	117405645	1_+_117402186_117405645	ENSG00000198162	353	annot_exons	hsa_circ_002089	0	14161.2	0	0	0	26	0	0
circ_003096	7	-	143390758	143390924	7_-_143390758_143390924	ENSG00000146904	167	intronic	novel	1796.41	29956.4	0	0	3	55	0	0
circ_003136	6	+	28920159	28923413	6_+_28920159_28923413	ENSG00000204713	3255	antisense	novel	2994.01	0	0	0	5	0	0	0
circ_003147	18	-	9859699	9861583	18_-_9859699_9861583	ENSG00000168461	1885	antisense	novel	0	9803.92	0	0	0	18	0	0
circ_003153	7	-	99493040	99494631	7_-_99493040_99494631	ENSG00000160908	1592	exon_intron	hsa_circ_002103	8982.04	0	1130.37	640.902	15	0	15	10
circ_003163	4	-	186706563	186709845	4_-_186706563_186709845	ENSG00000083857	3283	one_exon	hsa_circ_000713	13772.5	12527.2	2260.74	3845.41	23	23	30	60
circ_003192	19	+	13135200	13136405	19_+_13135200_13136405	ENSG00000160877	1128	annot_exons	novel	0	5991.29	75.358	0	0	11	1	0
circ_003218	1	-	13782745	13786729	1_-_13782745_13786729	ENSG00000116731	3985	antisense	novel	0	3812.64	0	0	0	7	0	0
circ_003226	14	-	50150008	50150230	14_-_50150008_50150230	ENSG00000100485	223	one_exon	hsa_circ_0007695	0	4357.3	0	0	0	8	0	0
circ_003250	2	-	214767482	214781509	2_-_214767482_214781509	ENSG00000138376	2737	annot_exons	hsa_circ_001117	0	4357.3	1055.01	1986.8	0	8	14	31
circ_003269	1	-	1256992	1257310	1_-_1256992_1257310	ENSG00000160087	242	annot_exons	hsa_circ_0008063	2395.21	0	226.074	128.18	4	0	3	2
circ_003276	21	+	29326059	29329693	21_+_29326059_29329693	ENSG00000156273	1542	annot_exons	hsa_circ_0061395	13173.7	0	1507.16	769.083	22	0	20	12
circ_003340	1	+	36004341	36009594	1_+_36004341_36009594	ENSG00000126070	631	annot_exons	hsa_circ_0011635	3592.81	0	0	0	6	0	0	0
circ_003343	20	-	36773983	36774304	20_-_36773983_36774304	NA	322	intergenic	novel	2395.21	0	0	0	4	0	0	0
circ_003354	14	-	85621722	85621942	14_-_85621722_85621942	ENSG00000185070	221	antisense	novel	2395.21	0	0	0	4	0	0	0
circ_003357	14	+	36688478	36692758	14_+_36688478_36692758	ENSG00000183032	4281	antisense	novel	4790.42	0	0	0	8	0	0	0
circ_003361	3	+	52101164	52102260	3_+_52101164_52102260	ENSG00000164087	1097	antisense	novel	5389.22	0	0	0	9	0	0	0
circ_003385	10	+	27158549	27165539	10_+_27158549_27165539	ENSG00000120539	625	annot_exons	hsa_circ_0018032	0	10893.2	75.358	0	0	20	1	0
circ_003410	7	-	80789306	80810701	7_-_80789306_80810701	ENSG00000075223	1282	annot_exons	hsa_circ_0004365	0	544.662	1582.52	2307.25	0	1	21	36
circ_003453	1	-	19193433	19197265	1_-_19193433_19197265	ENSG00000127481	250	annot_exons	novel	0	7625.27	0	0	0	14	0	0
circ_003459	X	+	155898112	155900587	X_+_155898112_155900587	ENSG00000124333	229	annot_exons	hsa_circ_0092177	0	6535.95	0	0	0	12	0	0
circ_003465	5	+	34793273	34796027	5_+_34793273_34796027	ENSG00000039560	2755	exon_intron	novel	0	9259.26	0	64.0902	0	17	0	1
circ_003470	10	-	116089741	116096764	10_-_116089741_116096764	ENSG00000151892	427	annot_exons	hsa_circ_0005239	0	2178.65	0	64.0902	0	4	0	1
circ_003471	3	-	180976471	180976707	3_-_180976471_180976707	ENSG00000114416	237	antisense	novel	1796.41	0	0	0	3	0	0	0
circ_003473	19	-	36018898	36019306	19_-_36018898_36019306	ENSG00000105270	265	annot_exons	hsa_circ_0050673	0	9803.92	0	0	0	18	0	0
circ_003493	22	-	37805949	37806372	22_-_37805949_37806372	ENSG00000189060	424	antisense	novel	0	2723.31	0	0	0	5	0	0
circ_003498	1	+	107324282	107324922	1_+_107324282_107324922	ENSG00000162631	641	one_exon	hsa_circ_0002286	1796.41	0	602.864	961.354	3	0	8	15
circ_003531	6	-	138496219	138496371	6_-_138496219_138496371	ENSG00000135540	153	one_exon	hsa_circ_0078014	4790.42	0	0	0	8	0	0	0
circ_003557	3	+	47293559	47298633	3_+_47293559_47298633	ENSG00000114648	5075	exon_intron	novel	7185.63	0	0	0	12	0	0	0
circ_003583	6	-	149632759	149638560	6_-_149632759_149638560	ENSG00000186625	333	annot_exons	hsa_circ_0078218	0	1633.99	150.716	64.0902	0	3	2	1
circ_003585	11	-	119334928	119335137	11_-_119334928_119335137	ENSG00000173456	210	antisense	novel	2994.01	0	0	0	5	0	0	0
circ_003593	4	-	102722871	102726683	4_-_102722871_102726683	ENSG00000109323	372	annot_exons	hsa_circ_0006007	0	1089.32	0	0	0	2	0	0
circ_003662	2	-	61522611	61533903	2_-_61522611_61533903	ENSG00000082898	1553	annot_exons	hsa_circ_002020	5389.22	0	1582.52	1025.44	9	0	21	16
circ_003664	15	+	43523892	43524834	15_+_43523892_43524834	ENSG00000166963	943	one_exon	novel	5988.02	0	0	0	10	0	0	0
circ_003674	19	+	49595988	49596573	19_+_49595988_49596573	ENSG00000126464	586	one_exon	novel	0	13071.9	0	0	0	24	0	0
circ_003695	20	-	63932835	63933206	20_-_63932835_63933206	ENSG00000101152	372	antisense	novel	0	5991.29	0	0	0	11	0	0
circ_003702	17	-	82587154	82601495	17_-_82587154_82601495	ENSG00000262147	13561	exon_intron	novel	5988.02	0	0	0	10	0	0	0
circ_003716	14	-	63598756	63599973	14_-_63598756_63599973	ENSG00000140006	1218	one_exon	hsa_circ_0003051	8383.23	0	602.864	448.632	14	0	8	7
circ_003721	X	-	154354151	154354956	X_-_154354151_154354956	ENSG00000196924	472	annot_exons	novel	8383.23	0	0	0	14	0	0	0
circ_003736	6	-	33678732	33680019	6_-_33678732_33680019	ENSG00000096433	1288	antisense	novel	0	5446.62	0	0	0	10	0	0
circ_003737	4	+	3316070	3318051	4_+_3316070_3318051	ENSG00000159788	1982	one_exon	hsa_circ_0002429	0	12527.2	150.716	64.0902	0	23	2	1
circ_003774	7	+	37948840	38013581	7_+_37948840_38013581	ENSG00000086289	63591	exon_intron	novel	9580.84	0	0	0	16	0	0	0
circ_003787	11	-	85974708	85983973	11_-_85974708_85983973	ENSG00000073921	560	annot_exons	hsa_circ_0006629	0	1633.99	376.79	64.0902	0	3	5	1
circ_003788	20	-	35724570	35725155	20_-_35724570_35725155	ENSG00000131051	271	annot_exons	hsa_circ_0007632	0	5991.29	226.074	128.18	0	11	3	2
circ_003838	15	-	90067969	90068148	15_-_90067969_90068148	ENSG00000140548	180	antisense	novel	0	4357.3	0	0	0	8	0	0
circ_003859	11	-	128484823	128490576	11_-_128484823_128490576	ENSG00000134954	648	annot_exons	hsa_circ_0004296	0	14705.9	0	0	0	27	0	0
circ_003862	5	+	43615848	43677806	5_+_43615848_43677806	ENSG00000112992	6562	annot_exons	novel	0	9803.92	0	0	0	18	0	0
circ_003863	12	+	104348865	104350061	12_+_104348865_104350061	ENSG00000198431	1197	one_exon	novel	8982.04	0	0	0	15	0	0	0
circ_003902	2	-	8943187	8958642	2_-_8943187_8958642	ENSG00000143797	224	annot_exons	hsa_circ_0007334	0	544.662	0	640.902	0	1	0	10
circ_003913	14	-	34862044	34862322	14_-_34862044_34862322	ENSG00000198604	279	one_exon	hsa_circ_0006137	25149.7	0	301.432	0	42	0	4	0
circ_003919	15	+	98713917	98715226	15_+_98713917_98715226	ENSG00000140443	1310	intronic	novel	0	10348.6	0	0	0	19	0	0
circ_003925	17	+	20204333	20205912	17_+_20204333_20205912	ENSG00000128487	1580	one_exon	hsa_circ_000013	0	10893.2	226.074	8267.64	0	20	3	129
circ_003926	7	-	137947450	137948054	7_-_137947450_137948054	ENSG00000182158	605	intronic	novel	0	15250.5	0	0	0	28	0	0
circ_003932	11	-	20000007	20000948	11_-_20000007_20000948	ENSG00000166833	942	antisense	novel	4790.42	0	0	0	8	0	0	0
circ_003941	3	-	47686049	47693300	3_-_47686049_47693300	ENSG00000173473	220	annot_exons	hsa_circ_0065284	5389.22	0	0	0	9	0	0	0
circ_003950	8	-	122379414	122382247	8_-_122379414_122382247	NA	2834	intergenic	novel	8982.04	0	0	0	15	0	0	0
circ_003958	19	+	9811538	9811693	19_+_9811538_9811693	ENSG00000127452	156	antisense	novel	2994.01	0	0	0	5	0	0	0
circ_003960	12	-	108623467	108624312	12_-_108623467_108624312	ENSG00000110876	846	one_exon	novel	19161.7	0	0	0	32	0	0	0
circ_003994	16	+	68121987	68126610	16_+_68121987_68126610	ENSG00000072736	1298	annot_exons	hsa_circ_002176	0	3267.97	1959.31	2948.15	0	6	26	46
circ_004017	5	-	131521390	131548190	5_-_131521390_131548190	ENSG00000158987	495	annot_exons	hsa_circ_0003544	0	11982.6	0	0	0	22	0	0
circ_004047	1	-	90937485	90941309	1_-_90937485_90941309	ENSG00000122482	3644	annot_exons	novel	1796.41	0	226.074	512.722	3	0	3	8
circ_004048	3	+	31576396	31580096	3_+_31576396_31580096	ENSG00000163527	397	annot_exons	hsa_circ_002001	7784.43	0	1281.09	3012.24	13	0	17	47
circ_004083	1	+	228085770	228091530	1_+_228085770_228091530	ENSG00000143761	3551	exon_intron	novel	0	5446.62	0	0	0	10	0	0
circ_004099	6	-	104833042	104843298	6_-_104833042_104843298	ENSG00000085382	208	annot_exons	hsa_circ_0077519	0	16339.9	0	0	0	30	0	0
circ_004101	17	-	3623339	3624231	17_-_3623339_3624231	ENSG00000197417	337	annot_exons	hsa_circ_0041452	0	5446.62	0	0	0	10	0	0
circ_004106	X	+	153953674	153955426	X_+_153953674_153955426	ENSG00000172534	1753	antisense	novel	0	8169.93	0	0	0	15	0	0
circ_004113	19	+	46918488	46937408	19_+_46918488_46937408	ENSG00000160007	4014	annot_exons	hsa_circ_001101	2994.01	0	979.653	512.722	5	0	13	8
circ_004133	17	-	14303170	14303245	17_-_14303170_14303245	ENSG00000125430	76	antisense	novel	0	4357.3	0	0	0	8	0	0
circ_004169	6	+	161048616	161049979	6_+_161048616_161049979	ENSG00000085511	1364	one_exon	hsa_circ_0078619	0	10893.2	602.864	4486.32	0	20	8	70
circ_004170	5	+	56864734	56865977	5_+_56864734_56865977	ENSG00000095015	467	annot_exons	hsa_circ_000407	0	7625.27	75.358	576.812	0	14	1	9
circ_004183	1	-	160213168	160213671	1_-_160213168_160213671	ENSG00000162734	504	antisense	novel	0	2723.31	0	0	0	5	0	0
circ_004193	7	+	74400370	74401567	7_+_74400370_74401567	ENSG00000106665	249	annot_exons	novel	7784.43	0	0	0	13	0	0	0
circ_004194	2	-	15415546	15478289	2_-_15415546_15478289	ENSG00000151779	1854	annot_exons	novel	1197.6	0	150.716	64.0902	2	0	2	1
circ_004226	10	+	79201584	79216274	10_+_79201584_79216274	ENSG00000108175	329	annot_exons	hsa_circ_0003605	1796.41	0	376.79	0	3	0	5	0
circ_004255	9	-	124266176	124267447	9_-_124266176_124267447	ENSG00000119408	1272	antisense	novel	10179.6	0	0	0	17	0	0	0
circ_004276	7	+	133680492	133680704	7_+_133680492_133680704	ENSG00000131558	213	intronic	novel	0	5991.29	0	0	0	11	0	0
circ_004289	11	+	62531795	62532178	11_+_62531795_62532178	ENSG00000124942	384	antisense	novel	7185.63	0	0	0	12	0	0	0
circ_004290	12	-	69491345	69491737	12_-_69491345_69491737	ENSG00000166225	393	antisense	novel	0	4357.3	0	0	0	8	0	0
circ_004293	4	+	105233897	105237351	4_+_105233897_105237351	ENSG00000168769	3455	one_exon	hsa_circ_0070562	0	15250.5	150.716	512.722	0	28	2	8
circ_004311	11	+	95166722	95168558	11_+_95166722_95168558	ENSG00000245552	1837	intronic	novel	10179.6	0	0	0	17	0	0	0
circ_004324	7	-	50674436	50674658	7_-_50674436_50674658	ENSG00000106070	223	one_exon	novel	7784.43	0	0	0	13	0	0	0
circ_004330	1	-	20744744	20780540	1_-_20744744_20780540	ENSG00000127483	4726	annot_exons	novel	0	3267.97	828.937	256.361	0	6	11	4
circ_004336	2	-	209733134	209733319	2_-_209733134_209733319	ENSG00000078018	186	antisense	novel	0	7625.27	0	0	0	14	0	0
circ_004345	1	-	247156406	247159813	1_-_247156406_247159813	ENSG00000196418	1186	annot_exons	novel	0	5446.62	527.506	1409.99	0	10	7	22
circ_004348	20	+	3115391	3121615	20_+_3115391_3121615	ENSG00000235958	6225	exon_intron	novel	1796.41	0	0	0	3	0	0	0
circ_004351	7	-	84005339	84005550	7_-_84005339_84005550	ENSG00000075213	212	one_exon	novel	10778.4	0	0	0	18	0	0	0
circ_004358	5	+	14270825	14280436	5_+_14270825_14280436	ENSG00000038382	190	annot_exons	hsa_circ_0003037	0	7625.27	0	64.0902	0	14	0	1
circ_004378	9	+	122280443	122291840	9_+_122280443_122291840	ENSG00000148187	662	annot_exons	hsa_circ_0003250	8982.04	0	150.716	192.271	15	0	2	3
circ_004393	7	+	155665175	155680908	7_+_155665175_155680908	ENSG00000184863	524	annot_exons	hsa_circ_000976	2994.01	0	150.716	384.541	5	0	2	6
circ_004407	4	+	38089932	38103157	4_+_38089932_38103157	ENSG00000065882	507	annot_exons	hsa_circ_001958	0	11437.9	376.79	576.812	0	21	5	9
circ_004408	8	-	140864312	140890769	8_-_140864312_140890769	ENSG00000169398	791	annot_exons	hsa_circ_0002483	0	7625.27	452.148	512.722	0	14	6	8
circ_004418	12	-	123937136	123937291	12_-_123937136_123937291	ENSG00000119242	156	one_exon	novel	3592.81	0	0	0	6	0	0	0
circ_004430	1	-	100899559	100899782	1_-_100899559_100899782	ENSG00000162695	224	antisense	novel	1796.41	0	0	0	3	0	0	0
circ_004432	4	-	10097711	10103986	4_-_10097711_10103986	ENSG00000071127	422	annot_exons	hsa_circ_0003550	0	3267.97	150.716	64.0902	0	6	2	1
