# Supplementary material for: Circular RNA encoded MET variant promotes glioblastoma tumorigenesis
Source: Nat Commun. 2023 Jul 25;14:4467. doi: 10.1038/s41467-023-40212-1 (PMC10368723; doi:10.1038/s41467-023-40212-1)
Supplement: Supplementary file 8 — Supplementary Data 5 [file 41467_2023_40212_MOESM8_ESM.xlsx]

## Sheet: EV-vs-OE
Pathway	Candidate genes with pathway annotation (894)	All genes with pathway annotation (8321)	Pvalue	Qvalue	Pathway ID
Pathways in cancer	109 (12.19%)	551 (6.62%)	0	0	ko05200
Toxoplasmosis	35 (3.91%)	113 (1.36%)	0	0	ko05145
Cell adhesion molecules (CAMs)	42 (4.7%)	153 (1.84%)	0	0	ko04514
Focal adhesion	55 (6.15%)	205 (2.46%)	0	0	ko04510
ECM-receptor interaction	35 (3.91%)	91 (1.09%)	0	0	ko04512
Human papillomavirus infection	75 (8.39%)	346 (4.16%)	0	0	ko05165
Jak-STAT signaling pathway	42 (4.7%)	171 (2.06%)	0	8e-06	ko04630
Small cell lung cancer	28 (3.13%)	94 (1.13%)	0	1.2e-05	ko05222
Proteoglycans in cancer	46 (5.15%)	212 (2.55%)	2e-06	6.9e-05	ko05205
TNF signaling pathway	30 (3.36%)	114 (1.37%)	2e-06	6.9e-05	ko04668
Arrhythmogenic right ventricular cardiomyopathy (ARVC)	23 (2.57%)	79 (0.95%)	5e-06	0.000155	ko05412
Basal cell carcinoma	20 (2.24%)	64 (0.77%)	7e-06	0.000178	ko05217
Axon guidance	40 (4.47%)	187 (2.25%)	1.3e-05	0.000331	ko04360
MAPK signaling pathway	57 (6.38%)	304 (3.65%)	1.6e-05	0.000363	ko04010
Hippo signaling pathway	35 (3.91%)	159 (1.91%)	2.4e-05	0.00052	ko04390
Inflammatiory bowel disease (IBD)	20 (2.24%)	70 (0.84%)	2.9e-05	0.000588	ko05321
Hypertrophic cardiomyopathy (HCM)	24 (2.68%)	93 (1.12%)	3.1e-05	0.000595	ko05410
Complement and coagulation cascades	23 (2.57%)	91 (1.09%)	6.5e-05	0.001163	ko04610
Cytokine-cytokine receptor interaction	54 (6.04%)	301 (3.62%)	9.2e-05	0.001472	ko04060
Breast cancer	33 (3.69%)	156 (1.87%)	9.4e-05	0.001472	ko05224
MicroRNAs in cancer	36 (4.03%)	176 (2.12%)	9.6e-05	0.001472	ko05206
Rap1 signaling pathway	43 (4.81%)	226 (2.72%)	0.000123	0.001798	ko04015
Cushing syndrome	33 (3.69%)	162 (1.95%)	0.000201	0.002743	ko04934
HTLV-I infection	43 (4.81%)	231 (2.78%)	0.000204	0.002743	ko05166
Graft-versus-host disease	12 (1.34%)	36 (0.43%)	0.000238	0.003059	ko05332
Th17 cell differentiation	25 (2.8%)	113 (1.36%)	0.000315	0.003905	ko04659
Antigen processing and presentation	19 (2.13%)	77 (0.93%)	0.000384	0.004574	ko04612
Prostate cancer	23 (2.57%)	103 (1.24%)	0.00047	0.005218	ko05215
AGE-RAGE signaling pathway in diabetic complications	23 (2.57%)	103 (1.24%)	0.00047	0.005218	ko04933
Gastric cancer	30 (3.36%)	153 (1.84%)	0.000753	0.008018	ko05226
Wnt signaling pathway	32 (3.58%)	167 (2.01%)	0.000772	0.008018	ko04310
Hematopoietic cell lineage	33 (3.69%)	177 (2.13%)	0.001054	0.010608	ko04640
PI3K-Akt signaling pathway	69 (7.72%)	448 (5.38%)	0.001133	0.01074	ko04151
Signaling pathways regulating pluripotency of stem cells	29 (3.24%)	150 (1.8%)	0.001156	0.01074	ko04550
Regulation of actin cytoskeleton	39 (4.36%)	221 (2.66%)	0.001167	0.01074	ko04810
Type I diabetes mellitus	13 (1.45%)	48 (0.58%)	0.001248	0.01116	ko04940
Ras signaling pathway	42 (4.7%)	249 (2.99%)	0.001914	0.016657	ko04014
Toll-like receptor signaling pathway	22 (2.46%)	108 (1.3%)	0.002214	0.018762	ko04620
Melanoma	17 (1.9%)	76 (0.91%)	0.002435	0.019601	ko05218
Melanogenesis	21 (2.35%)	102 (1.23%)	0.00241	0.019601	ko04916
Osteoclast differentiation	25 (2.8%)	133 (1.6%)	0.003639	0.028577	ko04380
Glioma	17 (1.9%)	79 (0.95%)	0.003743	0.028694	ko05214
Th1 and Th2 cell differentiation	20 (2.24%)	101 (1.21%)	0.004823	0.035172	ko04658
C-type lectin receptor signaling pathway	21 (2.35%)	108 (1.3%)	0.004908	0.035172	ko04625
Hepatocellular carcinoma	30 (3.36%)	172 (2.07%)	0.004915	0.035172	ko05225
Non-small cell lung cancer	15 (1.68%)	70 (0.84%)	0.006527	0.04569	ko05223
Pertussis	16 (1.79%)	78 (0.94%)	0.007839	0.053708	ko05133
EGFR tyrosine kinase inhibitor resistance	17 (1.9%)	85 (1.02%)	0.008097	0.054319	ko01521
Epstein-Barr virus infection	44 (4.92%)	286 (3.44%)	0.008666	0.055809	ko05169
p53 signaling pathway	15 (1.68%)	72 (0.87%)	0.008535	0.055809	ko04115
Oxytocin signaling pathway	27 (3.02%)	158 (1.9%)	0.009687	0.061164	ko04921
Chagas disease (American trypanosomiasis)	20 (2.24%)	109 (1.31%)	0.011389	0.070526	ko05142
Bladder cancer	10 (1.12%)	42 (0.5%)	0.011697	0.071065	ko05219
FoxO signaling pathway	24 (2.68%)	139 (1.67%)	0.012563	0.074912	ko04068
Type II diabetes mellitus	11 (1.23%)	50 (0.6%)	0.01525	0.088622	ko04930
Influenza A	29 (3.24%)	179 (2.15%)	0.015412	0.088622	ko05164
Apoptosis	24 (2.68%)	142 (1.71%)	0.016126	0.089526	ko04210
Fluid shear stress and atherosclerosis	24 (2.68%)	142 (1.71%)	0.016126	0.089526	ko05418
Mucin type O-glycan biosynthesis	8 (0.89%)	32 (0.38%)	0.017336	0.094613	ko00512
Adrenergic signaling in cardiomyocytes	25 (2.8%)	152 (1.83%)	0.019637	0.105387	ko04261
Tuberculosis	39 (4.36%)	261 (3.14%)	0.020176	0.106505	ko05152
Apoptosis - multiple species	8 (0.89%)	33 (0.4%)	0.020793	0.10799	ko04215
Kaposi sarcoma-associated herpesvirus infection	30 (3.36%)	192 (2.31%)	0.022224	0.113588	ko05167
Alanine, aspartate and glutamate metabolism	9 (1.01%)	40 (0.48%)	0.023447	0.117969	ko00250
Inflammatory mediator regulation of TRP channels	18 (2.01%)	103 (1.24%)	0.025175	0.124715	ko04750
Hippo signaling pathway - multiple species	7 (0.78%)	29 (0.35%)	0.030477	0.14826	ko04392
Cellular senescence	26 (2.91%)	166 (1.99%)	0.030849	0.14826	ko04218
Insulin resistance	19 (2.13%)	114 (1.37%)	0.034121	0.161575	ko04931
NOD-like receptor signaling pathway	28 (3.13%)	184 (2.21%)	0.035962	0.167823	ko04621
Gap junction	16 (1.79%)	93 (1.12%)	0.038094	0.17523	ko04540
Human cytomegalovirus infection	34 (3.8%)	233 (2.8%)	0.038776	0.175857	ko05163
Chronic myeloid leukemia	14 (1.57%)	79 (0.95%)	0.040414	0.180739	ko05220
Colorectal cancer	16 (1.79%)	94 (1.13%)	0.041523	0.183156	ko05210
Apelin signaling pathway	22 (2.46%)	140 (1.68%)	0.043025	0.187217	ko04371
Pancreatic cancer	14 (1.57%)	81 (0.97%)	0.048548	0.207601	ko05212
TGF-beta signaling pathway	16 (1.79%)	96 (1.15%)	0.049035	0.207601	ko04350
beta-Alanine metabolism	7 (0.78%)	32 (0.38%)	0.049644	0.207601	ko00410

## Sheet: SCR-KD
Pathway ID	Pathway	Candidate genes with pathway annotation (339)	All genes with pathway annotation (8321)	Pvalue	Qvalue
ko04610	Complement and coagulation cascades	15 (4.42%)	91 (1.09%)	3e-06	0.000955
ko05135	Yersinia infection	17 (5.01%)	128 (1.54%)	1.6e-05	0.001814
ko04630	Jak-STAT signaling pathway	20 (5.9%)	171 (2.06%)	1.9e-05	0.001814
ko04510	Focal adhesion	22 (6.49%)	205 (2.46%)	2.9e-05	0.002051
ko04360	Axon guidance	20 (5.9%)	187 (2.25%)	7.1e-05	0.003974
ko04620	Toll-like receptor signaling pathway	14 (4.13%)	108 (1.3%)	0.000115	0.005374
ko04060	Cytokine-cytokine receptor interaction	25 (7.37%)	301 (3.62%)	0.00054	0.021678
ko05206	MicroRNAs in cancer	17 (5.01%)	176 (2.12%)	0.000808	0.028376
ko04512	ECM-receptor interaction	11 (3.24%)	91 (1.09%)	0.001113	0.034762
ko04216	Ferroptosis	7 (2.06%)	43 (0.52%)	0.00159	0.04468
ko01521	EGFR tyrosine kinase inhibitor resistance	10 (2.95%)	85 (1.02%)	0.002277	0.058155
ko04621	NOD-like receptor signaling pathway	16 (4.72%)	184 (2.21%)	0.003373	0.078986
ko04810	Regulation of actin cytoskeleton	18 (5.31%)	221 (2.66%)	0.003913	0.079606
ko04917	Prolactin signaling pathway	9 (2.65%)	78 (0.94%)	0.004249	0.079606
ko05133	Pertussis	9 (2.65%)	78 (0.94%)	0.004249	0.079606
ko05214	Glioma	9 (2.65%)	79 (0.95%)	0.004629	0.081291
ko04657	IL-17 signaling pathway	10 (2.95%)	96 (1.15%)	0.005535	0.090891
ko05205	Proteoglycans in cancer	17 (5.01%)	212 (2.55%)	0.005822	0.090891
ko04380	Osteoclast differentiation	12 (3.54%)	133 (1.6%)	0.007899	0.105593
ko04926	Relaxin signaling pathway	12 (3.54%)	134 (1.61%)	0.008368	0.105593
ko04151	PI3K-Akt signaling pathway	29 (8.55%)	448 (5.38%)	0.008773	0.105593
ko04750	Inflammatory mediator regulation of TRP channels	10 (2.95%)	103 (1.24%)	0.009019	0.105593
ko04933	AGE-RAGE signaling pathway in diabetic complications	10 (2.95%)	103 (1.24%)	0.009019	0.105593
ko05215	Prostate cancer	10 (2.95%)	103 (1.24%)	0.009019	0.105593
ko01522	Endocrine resistance	10 (2.95%)	104 (1.25%)	0.009629	0.10823
ko05142	Chagas disease (American trypanosomiasis)	10 (2.95%)	109 (1.31%)	0.013167	0.1413
ko04370	VEGF signaling pathway	7 (2.06%)	63 (0.76%)	0.013656	0.1413
ko05210	Colorectal cancer	9 (2.65%)	94 (1.13%)	0.01408	0.1413
ko03320	PPAR signaling pathway	8 (2.36%)	80 (0.96%)	0.015789	0.152994
ko04668	TNF signaling pathway	10 (2.95%)	114 (1.37%)	0.017602	0.164875
ko05161	Hepatitis B	13 (3.83%)	167 (2.01%)	0.018681	0.169332
ko05132	Salmonella infection	16 (4.72%)	224 (2.69%)	0.020519	0.180183
ko04270	Vascular smooth muscle contraction	11 (3.24%)	135 (1.62%)	0.021669	0.182665
ko04015	Rap1 signaling pathway	16 (4.72%)	226 (2.72%)	0.022102	0.182665
ko04010	MAPK signaling pathway	20 (5.9%)	304 (3.65%)	0.023268	0.184534
ko05144	Malaria	6 (1.77%)	55 (0.66%)	0.023641	0.184534
ko04012	ErbB signaling pathway	8 (2.36%)	88 (1.06%)	0.026523	0.194057
ko04115	p53 signaling pathway	7 (2.06%)	72 (0.87%)	0.026711	0.194057
ko05219	Bladder cancer	5 (1.47%)	42 (0.5%)	0.026933	0.194057
ko04915	Estrogen signaling pathway	11 (3.24%)	141 (1.69%)	0.028761	0.201308
ko04935	Growth hormone synthesis, secretion and action	10 (2.95%)	124 (1.49%)	0.029638	0.201308
ko05418	Fluid shear stress and atherosclerosis	11 (3.24%)	142 (1.71%)	0.030089	0.201308
ko05218	Melanoma	7 (2.06%)	76 (0.91%)	0.034588	0.22322
ko00380	Tryptophan metabolism	5 (1.47%)	45 (0.54%)	0.035069	0.22322
ko05100	Bacterial invasion of epithelial cells	7 (2.06%)	77 (0.93%)	0.036774	0.22322
ko04978	Mineral absorption	6 (1.77%)	61 (0.73%)	0.037037	0.22322
ko04912	GnRH signaling pathway	8 (2.36%)	94 (1.13%)	0.037336	0.22322
ko04218	Cellular senescence	12 (3.54%)	166 (1.99%)	0.038348	0.224496
ko04711	Circadian rhythm - fly	1 (0.29%)	1 (0.01%)	0.04074	0.227486
ko04721	Synaptic vesicle cycle	7 (2.06%)	79 (0.95%)	0.041415	0.227486
ko05162	Measles	11 (3.24%)	150 (1.8%)	0.042318	0.227486
ko05165	Human papillomavirus infection	21 (6.19%)	346 (4.16%)	0.043547	0.227486
ko00052	Galactose metabolism	4 (1.18%)	33 (0.4%)	0.043676	0.227486
ko04974	Protein digestion and absorption	8 (2.36%)	97 (1.17%)	0.043716	0.227486
ko05212	Pancreatic cancer	7 (2.06%)	81 (0.97%)	0.046422	0.237175
ko00565	Ether lipid metabolism	5 (1.47%)	49 (0.59%)	0.048055	0.241133

## Sheet: combined
type	Pathway ID	Pathway	EV_vs_OV	NC_vs_SH	EV-vs-OV_Pvalue	NC-vs-SH_Pvalue	EV-vs-OV_-log10	NC-vs-SH__-log10
1	ko04630	Jak-STAT signaling pathway	42	20	0	1.9e-05	6	4.72125
1	ko04010	MAPK signaling pathway	57	20	1.6e-05	0.023268	4.79588	1.63324
1	ko04151	PI3K-Akt signaling pathway	69	29	0.001133	0.008773	2.94577	2.05685
1	ko01521	EGFR tyrosine kinase inhibitor resistance	17	10	0.008097	0.002277	2.09168	2.64264
1	ko04510	Focal adhesion	55	22	0	2.9e-05	6	4.5376
1	ko04060	Cytokine-cytokine receptor interaction	54	25	9.2e-05	0.00054	4.03621	3.26761
1	ko04015	Rap1 signaling pathway	43	16	0.000123	0.022102	3.91009	1.65557
2	ko05215	Prostate cancer	23	10	0.00047	0.009019	3.3279	2.04484
2	ko05214	Glioma	17	9	0.003743	0.004629	2.42678	2.33451
2	ko05219	Bladder cancer	10	5	0.011697	0.026933	1.93193	1.56972
2	ko05210	Colorectal cancer	16	9	0.041523	0.01408	1.38171	1.8514
2	ko05212	Pancreatic cancer	14	7	0.048548	0.046422	1.31383	1.33328
2	ko05218	Melanoma	17	7	0.002435	0.034588	2.6135	1.46107
