# Supplementary material for: Circular RNA encoded MET variant promotes glioblastoma tumorigenesis
Source: Nat Commun. 2023 Jul 25;14:4467. doi: 10.1038/s41467-023-40212-1 (PMC10368723; doi:10.1038/s41467-023-40212-1)
Supplement: Supplementary file 9 — Supplementary Data 6 [file 41467_2023_40212_MOESM9_ESM.xlsx]

## Sheet: sheet1
prot_hit_num	prot_acc	prot_desc	prot_score	prot_mass	prot_matches	prot_matches_sig	prot_sequences	prot_sequences_sig	prot_cover	prot_pi	emPAI		Uniprot No.		SYMBOL
1	sp|P35579|MYH9_HUMAN	Myosin-9 OS=Homo sapiens OX=9606 GN=MYH9 PE=1 SV=4	6173	227646	216	216	112	112	52.8	5.5	10.88	P35579|MYH9_HUMAN	P35579	MYH9 PE=1 SV=4	MYH9
2	sp|P35580|MYH10_HUMAN	Myosin-10 OS=Homo sapiens OX=9606 GN=MYH10 PE=1 SV=3	3651	229827	130	130	83	83	42	5.44	3.98	P35580|MYH10_HUMAN	P35580	MYH10 PE=1 SV=3	MYH10
3	sp|P04264|K2C1_HUMAN	Keratin, type II cytoskeletal 1 OS=Homo sapiens OX=9606 GN=KRT1 PE=1 SV=6	2653	66170	70	70	32	32	53.4	8.15	7.44	P04264|K2C1_HUMAN	P04264	KRT1 PE=1 SV=6	KRT1
4	sp|Q7Z406|MYH14_HUMAN	Myosin-14 OS=Homo sapiens OX=9606 GN=MYH14 PE=1 SV=2	2046	228701	65	65	51	51	29.8	5.52	1.34	Q7Z406|MYH14_HUMAN	Q7Z406	MYH14 PE=1 SV=2	MYH14
5	sp|P13645|K1C10_HUMAN	Keratin, type I cytoskeletal 10 OS=Homo sapiens OX=9606 GN=KRT10 PE=1 SV=6	1398	59020	49	49	25	25	42	5.13	5.32	P13645|K1C10_HUMAN	P13645	KRT10 PE=1 SV=6	KRT10
6	sp|P35527|K1C9_HUMAN	Keratin, type I cytoskeletal 9 OS=Homo sapiens OX=9606 GN=KRT9 PE=1 SV=3	1106	62255	32	32	16	16	36.9	5.14	2.27	P35527|K1C9_HUMAN	P35527	KRT9 PE=1 SV=3	KRT9
7	sp|P35908|K22E_HUMAN	Keratin, type II cytoskeletal 2 epidermal OS=Homo sapiens OX=9606 GN=KRT2 PE=1 SV=2	1023	65678	46	46	29	29	47.1	8.07	4.79	P35908|K22E_HUMAN	P35908	KRT2 PE=1 SV=2	KRT2
8	sp|P21333|FLNA_HUMAN	Filamin-A OS=Homo sapiens OX=9606 GN=FLNA PE=1 SV=4	727	283301	26	26	23	23	13.6	5.7	0.35	P21333|FLNA_HUMAN	P21333	FLNA PE=1 SV=4	FLNA
9	sp|P49327|FAS_HUMAN	Fatty acid synthase OS=Homo sapiens OX=9606 GN=FASN PE=1 SV=3	503	275877	19	19	19	19	10.5	6.01	0.25	P49327|FAS_HUMAN	P49327	FASN PE=1 SV=3	FASN
10	sp|P02533|K1C14_HUMAN	Keratin, type I cytoskeletal 14 OS=Homo sapiens OX=9606 GN=KRT14 PE=1 SV=4	462	51872	18	18	14	14	35.6	5.09	1.52	P02533|K1C14_HUMAN	P02533	KRT14 PE=1 SV=4	KRT14
11	sp|P02768|ALBU_HUMAN	Albumin OS=Homo sapiens OX=9606 GN=ALB PE=1 SV=2	410	71317	15	15	5	5	7.6	5.92	0.37	P02768|ALBU_HUMAN	P02768	ALB PE=1 SV=2	ALB
12	sp|P04259|K2C6B_HUMAN	Keratin, type II cytoskeletal 6B OS=Homo sapiens OX=9606 GN=KRT6B PE=1 SV=5	407	60315	17	17	11	11	20.6	8.09	1	P04259|K2C6B_HUMAN	P04259	KRT6B PE=1 SV=5	KRT6B
13	sp|O14744|ANM5_HUMAN	Protein arginine N-methyltransferase 5 OS=Homo sapiens OX=9606 GN=PRMT5 PE=1 SV=4	363	73322	12	12	4	4	10.5	5.88	0.36	O14744|ANM5_HUMAN	O14744	PRMT5 PE=1 SV=4	PRMT5
14	sp|P13647|K2C5_HUMAN	Keratin, type II cytoskeletal 5 OS=Homo sapiens OX=9606 GN=KRT5 PE=1 SV=3	361	62568	22	22	17	17	26.4	7.59	1.78	P13647|K2C5_HUMAN	P13647	KRT5 PE=1 SV=3	KRT5
15	sp|P02538|K2C6A_HUMAN	Keratin, type II cytoskeletal 6A OS=Homo sapiens OX=9606 GN=KRT6A PE=1 SV=3	353	60293	16	16	12	12	22.2	8.09	1.1	P02538|K2C6A_HUMAN	P02538	KRT6A PE=1 SV=3	KRT6A
16	sp|Q00610|CLH1_HUMAN	Clathrin heavy chain 1 OS=Homo sapiens OX=9606 GN=CLTC PE=1 SV=5	334	193260	15	15	14	14	10.3	5.48	0.29	Q00610|CLH1_HUMAN	Q00610	CLTC PE=1 SV=5	CLTC
17	sp|Q16659|MK06_HUMAN	Mitogen-activated protein kinase 6 OS=Homo sapiens OX=9606 GN=MAPK6 PE=1 SV=1	321	83256	11	11	8	8	23	4.91	0.53	Q16659|MK06_HUMAN	Q16659	MAPK6 PE=1 SV=1	MAPK6
18	sp|P08779|K1C16_HUMAN	Keratin, type I cytoskeletal 16 OS=Homo sapiens OX=9606 GN=KRT16 PE=1 SV=4	299	51578	14	14	10	10	25.6	4.99	0.98	P08779|K1C16_HUMAN	P08779	KRT16 PE=1 SV=4	KRT16
19	sp|P27694|RFA1_HUMAN	Replication protein A 70 kDa DNA-binding subunit OS=Homo sapiens OX=9606 GN=RPA1 PE=1 SV=2	289	68723	7	7	6	6	17.2	6.92	0.39	P27694|RFA1_HUMAN	P27694	RPA1 PE=1 SV=2	RPA1
20	sp|Q9BQA1|MEP50_HUMAN	Methylosome protein 50 OS=Homo sapiens OX=9606 GN=WDR77 PE=1 SV=1	259	37442	8	8	3	3	18.7	5.03	0.4	Q9BQA1|MEP50_HUMAN	Q9BQA1	WDR77 PE=1 SV=1	WDR77
21	sp|O75369|FLNB_HUMAN	Filamin-B OS=Homo sapiens OX=9606 GN=FLNB PE=1 SV=2	254	280157	8	8	8	8	4.2	5.47	0.1	O75369|FLNB_HUMAN	O75369	FLNB PE=1 SV=2	FLNB
22	sp|P05141|ADT2_HUMAN	ADP/ATP translocase 2 OS=Homo sapiens OX=9606 GN=SLC25A5 PE=1 SV=7	236	33059	8	8	4	4	20.8	9.71	0.61	P05141|ADT2_HUMAN	P05141	SLC25A5 PE=1 SV=7	SLC25A5
23	sp|P78527|PRKDC_HUMAN	DNA-dependent protein kinase catalytic subunit OS=Homo sapiens OX=9606 GN=PRKDC PE=1 SV=3	224	473749	7	7	7	7	2.1	6.75	0.05	P78527|PRKDC_HUMAN	P78527	PRKDC PE=1 SV=3	PRKDC
24	sp|Q04695|K1C17_HUMAN	Keratin, type I cytoskeletal 17 OS=Homo sapiens OX=9606 GN=KRT17 PE=1 SV=2	209	48361	10	10	7	7	15.5	4.97	0.69	Q04695|K1C17_HUMAN	Q04695	KRT17 PE=1 SV=2	KRT17
25	sp|P12235|ADT1_HUMAN	ADP/ATP translocase 1 OS=Homo sapiens OX=9606 GN=SLC25A4 PE=1 SV=4	205	33271	8	8	4	4	20.1	9.78	0.61	P12235|ADT1_HUMAN	P12235	SLC25A4 PE=1 SV=4	SLC25A4
26	sp|Q9UQ35|SRRM2_HUMAN	Serine/arginine repetitive matrix protein 2 OS=Homo sapiens OX=9606 GN=SRRM2 PE=1 SV=2	198	300179	7	7	7	7	3.5	12.05	0.08	Q9UQ35|SRRM2_HUMAN	Q9UQ35	SRRM2 PE=1 SV=2	SRRM2
27	sp|P10809|CH60_HUMAN	60 kDa heat shock protein, mitochondrial OS=Homo sapiens OX=9606 GN=HSPD1 PE=1 SV=2	190	61187	4	4	2	2	5.6	5.7	0.17	P10809|CH60_HUMAN	P10809	HSPD1 PE=1 SV=2	HSPD1
28	sp|Q00839|HNRPU_HUMAN	Heterogeneous nuclear ribonucleoprotein U OS=Homo sapiens OX=9606 GN=HNRNPU PE=1 SV=6	188	91269	5	5	4	4	7.9	5.76	0.15	Q00839|HNRPU_HUMAN	Q00839	HNRNPU PE=1 SV=6	HNRNPU
29	sp|P60709|ACTB_HUMAN	Actin, cytoplasmic 1 OS=Homo sapiens OX=9606 GN=ACTB PE=1 SV=1	175	42052	9	9	6	6	17.3	5.29	0.7	P60709|ACTB_HUMAN	P60709	ACTB PE=1 SV=1	ACTB
30	sp|P10412|H14_HUMAN	Histone H1.4 OS=Homo sapiens OX=9606 GN=H1-4 PE=1 SV=2	169	21852	5	5	4	4	14.2	11.03	1.04	P10412|H14_HUMAN	P10412	H1-4 PE=1 SV=2	H1-4
31	sp|P15927|RFA2_HUMAN	Replication protein A 32 kDa subunit OS=Homo sapiens OX=9606 GN=RPA2 PE=1 SV=1	161	29342	3	3	1	1	5.9	5.75	0.11	P15927|RFA2_HUMAN	P15927	RPA2 PE=1 SV=1	RPA2
32	sp|Q6PKH6|DR4L2_HUMAN	Dehydrogenase/reductase SDR family member 4-like 2 OS=Homo sapiens OX=9606 GN=DHRS4L2 PE=2 SV=1	159	24798	5	5	3	3	31.3	10.13	0.46	Q6PKH6|DR4L2_HUMAN	Q6PKH6	DHRS4L2 PE=2 SV=1	DHRS4L2
33	sp|P08581|MET_HUMAN	Hepatocyte growth factor receptor OS=Homo sapiens OX=9606 GN=MET PE=1 SV=4	159	157779	5	5	5	5	4.7	7.02	0.11	P08581|MET_HUMAN	P08581	MET PE=1 SV=4	MET
34	sp|P26373|RL13_HUMAN	60S ribosomal protein L13 OS=Homo sapiens OX=9606 GN=RPL13 PE=1 SV=4	159	24304	7	7	6	6	29.4	11.65	1.46	P26373|RL13_HUMAN	P26373	RPL13 PE=1 SV=4	RPL13
35	sp|Q96EV2|RBM33_HUMAN	RNA-binding protein 33 OS=Homo sapiens OX=9606 GN=RBM33 PE=1 SV=3	151	130191	7	7	5	5	6.1	6.45	0.19	Q96EV2|RBM33_HUMAN	Q96EV2	RBM33 PE=1 SV=3	RBM33
36	sp|P08670|VIME_HUMAN	Vimentin OS=Homo sapiens OX=9606 GN=VIM PE=1 SV=4	151	53676	5	5	4	4	12	5.06	0.35	P08670|VIME_HUMAN	P08670	VIM PE=1 SV=4	VIM
37	sp|P05023|AT1A1_HUMAN	Sodium/potassium-transporting ATPase subunit alpha-1 OS=Homo sapiens OX=9606 GN=ATP1A1 PE=1 SV=1	147	114135	4	4	4	4	6.2	5.33	0.12	P05023|AT1A1_HUMAN	P05023	ATP1A1 PE=1 SV=1	ATP1A1
38	sp|Q9BQE3|TBA1C_HUMAN	Tubulin alpha-1C chain OS=Homo sapiens OX=9606 GN=TUBA1C PE=1 SV=1	136	50548	4	4	4	4	15.6	4.96	0.29	Q9BQE3|TBA1C_HUMAN	Q9BQE3	TUBA1C PE=1 SV=1	TUBA1C
39	sp|Q5VTE0|EF1A3_HUMAN	Putative elongation factor 1-alpha-like 3 OS=Homo sapiens OX=9606 GN=EEF1A1P5 PE=5 SV=1	130	50495	2	2	2	2	8.7	9.15	0.13	Q5VTE0|EF1A3_HUMAN	Q5VTE0	EEF1A1P5 PE=5 SV=1	EEF1A1P5
40	sp|Q13813|SPTN1_HUMAN	Spectrin alpha chain, non-erythrocytic 1 OS=Homo sapiens OX=9606 GN=SPTAN1 PE=1 SV=3	128	285163	7	7	7	7	3.5	5.22	0.08	Q13813|SPTN1_HUMAN	Q13813	SPTAN1 PE=1 SV=3	SPTAN1
41	sp|P04406|G3P_HUMAN	Glyceraldehyde-3-phosphate dehydrogenase OS=Homo sapiens OX=9606 GN=GAPDH PE=1 SV=3	125	36201	2	2	2	2	10.4	8.57	0.19	P04406|G3P_HUMAN	P04406	GAPDH PE=1 SV=3	GAPDH
42	sp|P81605|DCD_HUMAN	Dermcidin OS=Homo sapiens OX=9606 GN=DCD PE=1 SV=2	123	11391	3	3	2	2	12.7	6.08	1.2	P81605|DCD_HUMAN	P81605	DCD PE=1 SV=2	DCD
43	sp|P46782|RS5_HUMAN	40S ribosomal protein S5 OS=Homo sapiens OX=9606 GN=RPS5 PE=1 SV=4	122	23033	2	2	2	2	23.5	9.73	0.31	P46782|RS5_HUMAN	P46782	RPS5 PE=1 SV=4	RPS5
44	sp|P42766|RL35_HUMAN	60S ribosomal protein L35 OS=Homo sapiens OX=9606 GN=RPL35 PE=1 SV=2	120	14543	3	3	2	2	22	11.04	0.88	P42766|RL35_HUMAN	P42766	RPL35 PE=1 SV=2	RPL35
45	sp|O95678|K2C75_HUMAN	Keratin, type II cytoskeletal 75 OS=Homo sapiens OX=9606 GN=KRT75 PE=1 SV=2	114	59809	8	8	5	5	7.3	7.6	0.38	O95678|K2C75_HUMAN	O95678	KRT75 PE=1 SV=2	KRT75
46	sp|P27816|MAP4_HUMAN	Microtubule-associated protein 4 OS=Homo sapiens OX=9606 GN=MAP4 PE=1 SV=3	104	121443	3	3	3	3	3.7	5.32	0.08	P27816|MAP4_HUMAN	P27816	MAP4 PE=1 SV=3	MAP4
47	sp|Q01082|SPTB2_HUMAN	Spectrin beta chain, non-erythrocytic 1 OS=Homo sapiens OX=9606 GN=SPTBN1 PE=1 SV=2	103	275237	4	4	4	4	2.4	5.39	0.05	Q01082|SPTB2_HUMAN	Q01082	SPTBN1 PE=1 SV=2	SPTBN1
48	sp|Q3SY84|K2C71_HUMAN	Keratin, type II cytoskeletal 71 OS=Homo sapiens OX=9606 GN=KRT71 PE=1 SV=3	103	57769	8	8	3	3	4	6.28	0.25	Q3SY84|K2C71_HUMAN	Q3SY84	KRT71 PE=1 SV=3	KRT71
49	sp|Q02413|DSG1_HUMAN	Desmoglein-1 OS=Homo sapiens OX=9606 GN=DSG1 PE=1 SV=2	102	114702	5	5	5	5	7.2	4.9	0.15	Q02413|DSG1_HUMAN	Q02413	DSG1 PE=1 SV=2	DSG1
50	sp|Q14204|DYHC1_HUMAN	Cytoplasmic dynein 1 heavy chain 1 OS=Homo sapiens OX=9606 GN=DYNC1H1 PE=1 SV=5	96	534809	6	6	6	6	1.3	6.01	0.04	Q14204|DYHC1_HUMAN	Q14204	DYNC1H1 PE=1 SV=5	DYNC1H1
51	sp|P61978|HNRPK_HUMAN	Heterogeneous nuclear ribonucleoprotein K OS=Homo sapiens OX=9606 GN=HNRNPK PE=1 SV=1	96	51230	2	2	2	2	3.7	5.39	0.13	P61978|HNRPK_HUMAN	P61978	HNRNPK PE=1 SV=1	HNRNPK
52	sp|P00966|ASSY_HUMAN	Argininosuccinate synthase OS=Homo sapiens OX=9606 GN=ASS1 PE=1 SV=2	94	46786	2	2	1	1	6.1	8.08	0.15	P00966|ASSY_HUMAN	P00966	ASS1 PE=1 SV=2	ASS1
53	sp|Q07020|RL18_HUMAN	60S ribosomal protein L18 OS=Homo sapiens OX=9606 GN=RPL18 PE=1 SV=2	93	21735	2	2	2	2	13.8	11.73	0.33	Q07020|RL18_HUMAN	Q07020	RPL18 PE=1 SV=2	RPL18
54	sp|P06576|ATPB_HUMAN	ATP synthase subunit beta, mitochondrial OS=Homo sapiens OX=9606 GN=ATP5F1B PE=1 SV=3	91	56525	2	2	2	2	7	5.26	0.12	P06576|ATPB_HUMAN	P06576	ATP5F1B PE=1 SV=3	ATP5F1B
55	sp|Q7Z3Y8|K1C27_HUMAN	Keratin, type I cytoskeletal 27 OS=Homo sapiens OX=9606 GN=KRT27 PE=1 SV=2	89	50419	4	4	3	3	5.9	4.98	0.21	Q7Z3Y8|K1C27_HUMAN	Q7Z3Y8	KRT27 PE=1 SV=2	KRT27
56	sp|Q9UJS0|CMC2_HUMAN	Calcium-binding mitochondrial carrier protein Aralar2 OS=Homo sapiens OX=9606 GN=SLC25A13 PE=1 SV=2	87	74528	3	3	2	2	5.5	8.79	0.14	Q9UJS0|CMC2_HUMAN	Q9UJS0	SLC25A13 PE=1 SV=2	SLC25A13
57	sp|P62269|RS18_HUMAN	40S ribosomal protein S18 OS=Homo sapiens OX=9606 GN=RPS18 PE=1 SV=3	85	17708	3	3	3	3	13.8	10.99	0.69	P62269|RS18_HUMAN	P62269	RPS18 PE=1 SV=3	RPS18
58	sp|Q92614|MY18A_HUMAN	Unconventional myosin-XVIIIa OS=Homo sapiens OX=9606 GN=MYO18A PE=1 SV=3	84	234168	4	4	4	4	2.2	5.95	0.06	Q92614|MY18A_HUMAN	Q92614	MYO18A PE=1 SV=3	MYO18A
59	sp|Q32P51|RA1L2_HUMAN	Heterogeneous nuclear ribonucleoprotein A1-like 2 OS=Homo sapiens OX=9606 GN=HNRNPA1L2 PE=2 SV=2	79	34375	1	1	1	1	5	9.08	0.1	Q32P51|RA1L2_HUMAN	Q32P51	HNRNPA1L2 PE=2 SV=2	HNRNPA1L2
60	sp|P46940|IQGA1_HUMAN	Ras GTPase-activating-like protein IQGAP1 OS=Homo sapiens OX=9606 GN=IQGAP1 PE=1 SV=1	79	189761	3	3	3	3	2.1	6.08	0.05	P46940|IQGA1_HUMAN	P46940	IQGAP1 PE=1 SV=1	IQGAP1
61	sp|P06733|ENOA_HUMAN	Alpha-enolase OS=Homo sapiens OX=9606 GN=ENO1 PE=1 SV=2	78	47481	4	4	3	3	13.4	7.01	0.22	P06733|ENOA_HUMAN	P06733	ENO1 PE=1 SV=2	ENO1
62	sp|P07814|SYEP_HUMAN	Bifunctional glutamate/proline--tRNA ligase OS=Homo sapiens OX=9606 GN=EPRS1 PE=1 SV=5	76	172080	4	4	4	4	4.2	7.02	0.08	P07814|SYEP_HUMAN	P07814	EPRS1 PE=1 SV=5	EPRS1
63	sp|P12814|ACTN1_HUMAN	Alpha-actinin-1 OS=Homo sapiens OX=9606 GN=ACTN1 PE=1 SV=2	75	103563	1	1	1	1	1.3	5.25	0.03	P12814|ACTN1_HUMAN	P12814	ACTN1 PE=1 SV=2	ACTN1
64	sp|P36957|ODO2_HUMAN	Dihydrolipoyllysine-residue succinyltransferase component of 2-oxoglutarate dehydrogenase complex, mitochondrial OS=Homo sapiens OX=9606 GN=DLST PE=1 SV=4	73	49067	2	2	1	1	1.8	9.11	0.07	P36957|ODO2_HUMAN	P36957	DLST PE=1 SV=4	DLST
65	sp|P15880|RS2_HUMAN	40S ribosomal protein S2 OS=Homo sapiens OX=9606 GN=RPS2 PE=1 SV=2	72	31590	2	2	2	2	6.5	10.25	0.22	P15880|RS2_HUMAN	P15880	RPS2 PE=1 SV=2	RPS2
66	sp|Q08211|DHX9_HUMAN	ATP-dependent RNA helicase A OS=Homo sapiens OX=9606 GN=DHX9 PE=1 SV=4	72	142181	3	3	3	3	3.4	6.41	0.07	Q08211|DHX9_HUMAN	Q08211	DHX9 PE=1 SV=4	DHX9
67	sp|Q15149|PLEC_HUMAN	Plectin OS=Homo sapiens OX=9606 GN=PLEC PE=1 SV=3	70	533462	4	4	4	4	1	5.74	0.02	Q15149|PLEC_HUMAN	Q15149	PLEC PE=1 SV=3	PLEC
68	sp|P62899|RL31_HUMAN	60S ribosomal protein L31 OS=Homo sapiens OX=9606 GN=RPL31 PE=1 SV=1	70	14454	1	1	1	1	7.2	10.54	0.24	P62899|RL31_HUMAN	P62899	RPL31 PE=1 SV=1	RPL31
69	sp|P0DMV8|HS71A_HUMAN	Heat shock 70 kDa protein 1A OS=Homo sapiens OX=9606 GN=HSPA1A PE=1 SV=1	68	70294	1	1	1	1	2.5	5.48	0.05	P0DMV8|HS71A_HUMAN	P0DMV8	HSPA1A PE=1 SV=1	HSPA1A
70	sp|Q86YZ3|HORN_HUMAN	Hornerin OS=Homo sapiens OX=9606 GN=HRNR PE=1 SV=2	68	283140	3	3	3	3	2.4	10.05	0.03	Q86YZ3|HORN_HUMAN	Q86YZ3	HRNR PE=1 SV=2	HRNR
71	sp|P53621|COPA_HUMAN	Coatomer subunit alpha OS=Homo sapiens OX=9606 GN=COPA PE=1 SV=2	67	139797	4	4	4	4	3.8	7.7	0.1	P53621|COPA_HUMAN	P53621	COPA PE=1 SV=2	COPA
72	sp|P62979|RS27A_HUMAN	Ubiquitin-40S ribosomal protein S27a OS=Homo sapiens OX=9606 GN=RPS27A PE=1 SV=2	66	18296	2	2	2	2	11.5	9.68	0.4	P62979|RS27A_HUMAN	P62979	RPS27A PE=1 SV=2	RPS27A
73	sp|Q14315|FLNC_HUMAN	Filamin-C OS=Homo sapiens OX=9606 GN=FLNC PE=1 SV=3	62	293407	2	2	2	2	0.9	5.65	0.02	Q14315|FLNC_HUMAN	Q14315	FLNC PE=1 SV=3	FLNC
74	sp|P05062|ALDOB_HUMAN	Fructose-bisphosphate aldolase B OS=Homo sapiens OX=9606 GN=ALDOB PE=1 SV=2	60	39961	1	1	1	1	7.4	8	0.08	P05062|ALDOB_HUMAN	P05062	ALDOB PE=1 SV=2	ALDOB
75	sp|P25705|ATPA_HUMAN	ATP synthase subunit alpha, mitochondrial OS=Homo sapiens OX=9606 GN=ATP5F1A PE=1 SV=1	58	59828	2	2	2	2	5.1	9.16	0.11	P25705|ATPA_HUMAN	P25705	ATP5F1A PE=1 SV=1	ATP5F1A
76	sp|A0A075B6P5|KV228_HUMAN	Immunoglobulin kappa variable 2-28 OS=Homo sapiens OX=9606 GN=IGKV2-28 PE=3 SV=1	57	13062	2	2	2	2	13.3	5.61	0.59	A0A075B6P5|KV228_HUMAN	A0A075	IGKV2-28 PE=3 SV=1	IGKV2-28
77	sp|P49790|NU153_HUMAN	Nuclear pore complex protein Nup153 OS=Homo sapiens OX=9606 GN=NUP153 PE=1 SV=2	57	155440	3	3	3	3	2.6	8.97	0.06	P49790|NU153_HUMAN	P49790	NUP153 PE=1 SV=2	NUP153
78	sp|P35232|PHB_HUMAN	Prohibitin OS=Homo sapiens OX=9606 GN=PHB PE=1 SV=1	57	29843	1	1	1	1	8.8	5.57	0.11	P35232|PHB_HUMAN	P35232	PHB PE=1 SV=1	PHB
79	sp|Q5SW79|CE170_HUMAN	Centrosomal protein of 170 kDa OS=Homo sapiens OX=9606 GN=CEP170 PE=1 SV=1	57	175586	1	1	1	1	0.6	6.64	0.02	Q5SW79|CE170_HUMAN	Q5SW79	CEP170 PE=1 SV=1	CEP170
80	sp|P69905|HBA_HUMAN	Hemoglobin subunit alpha OS=Homo sapiens OX=9606 GN=HBA1 PE=1 SV=2	55	15305	1	1	1	1	8.5	8.72	0.22	P69905|HBA_HUMAN	P69905	HBA1 PE=1 SV=2	HBA1
81	sp|Q13428|TCOF_HUMAN	Treacle protein OS=Homo sapiens OX=9606 GN=TCOF1 PE=1 SV=3	55	152243	2	2	2	2	1.6	9.06	0.04	Q13428|TCOF_HUMAN	Q13428	TCOF1 PE=1 SV=3	TCOF1
82	sp|P12273|PIP_HUMAN	Prolactin-inducible protein OS=Homo sapiens OX=9606 GN=PIP PE=1 SV=1	55	16847	1	1	1	1	8.2	8.26	0.2	P12273|PIP_HUMAN	P12273	PIP PE=1 SV=1	PIP
83	sp|Q9NR30|DDX21_HUMAN	Nucleolar RNA helicase 2 OS=Homo sapiens OX=9606 GN=DDX21 PE=1 SV=5	54	87804	2	2	2	2	2.6	9.32	0.08	Q9NR30|DDX21_HUMAN	Q9NR30	DDX21 PE=1 SV=5	DDX21
84	sp|Q16836|HCDH_HUMAN	Hydroxyacyl-coenzyme A dehydrogenase, mitochondrial OS=Homo sapiens OX=9606 GN=HADH PE=1 SV=3	54	34329	1	1	1	1	11.8	8.88	0.1	Q16836|HCDH_HUMAN	Q16836	HADH PE=1 SV=3	HADH
85	sp|Q14152|EIF3A_HUMAN	Eukaryotic translation initiation factor 3 subunit A OS=Homo sapiens OX=9606 GN=EIF3A PE=1 SV=1	53	166867	2	2	2	2	1.8	6.38	0.04	Q14152|EIF3A_HUMAN	Q14152	EIF3A PE=1 SV=1	EIF3A
86	sp|Q9UBX3|DIC_HUMAN	Mitochondrial dicarboxylate carrier OS=Homo sapiens OX=9606 GN=SLC25A10 PE=1 SV=2	53	31718	2	2	2	2	11.5	9.62	0.22	Q9UBX3|DIC_HUMAN	Q9UBX3	SLC25A10 PE=1 SV=2	SLC25A10
87	sp|P47914|RL29_HUMAN	60S ribosomal protein L29 OS=Homo sapiens OX=9606 GN=RPL29 PE=1 SV=2	50	17798	2	2	2	2	10.1	11.66	0.42	P47914|RL29_HUMAN	P47914	RPL29 PE=1 SV=2	RPL29
88	sp|E9PRG8|CK098_HUMAN	Uncharacterized protein C11orf98 OS=Homo sapiens OX=9606 GN=C11orf98 PE=4 SV=2	48	14225	1	1	1	1	10.6	11.53	0.24	E9PRG8|CK098_HUMAN	E9PRG8	C11orf98 PE=4 SV=2	C11orf98
89	sp|O75153|CLU_HUMAN	Clustered mitochondria protein homolog OS=Homo sapiens OX=9606 GN=CLUH PE=1 SV=2	46	148003	1	1	1	1	0.9	5.75	0.02	O75153|CLU_HUMAN	O75153	CLUH PE=1 SV=2	CLUH
90	sp|Q92621|NU205_HUMAN	Nuclear pore complex protein Nup205 OS=Homo sapiens OX=9606 GN=NUP205 PE=1 SV=3	46	230171	1	1	1	1	0.7	5.81	0.01	Q92621|NU205_HUMAN	Q92621	NUP205 PE=1 SV=3	NUP205
91	sp|Q9BQG0|MBB1A_HUMAN	Myb-binding protein 1A OS=Homo sapiens OX=9606 GN=MYBBP1A PE=1 SV=2	46	149731	1	1	1	1	0.5	9.34	0.02	Q9BQG0|MBB1A_HUMAN	Q9BQG0	MYBBP1A PE=1 SV=2	MYBBP1A
92	sp|Q13045|FLII_HUMAN	Protein flightless-1 homolog OS=Homo sapiens OX=9606 GN=FLII PE=1 SV=2	46	146142	2	2	2	2	1.3	5.75	0.05	Q13045|FLII_HUMAN	Q13045	FLII PE=1 SV=2	FLII
93	sp|P05109|S10A8_HUMAN	Protein S100-A8 OS=Homo sapiens OX=9606 GN=S100A8 PE=1 SV=1	46	10885	1	1	1	1	11.8	6.51	0.32	P05109|S10A8_HUMAN	P05109	S100A8 PE=1 SV=1	S100A8
94	sp|P26599|PTBP1_HUMAN	Polypyrimidine tract-binding protein 1 OS=Homo sapiens OX=9606 GN=PTBP1 PE=1 SV=1	44	57357	1	1	1	1	3.4	9.22	0.06	P26599|PTBP1_HUMAN	P26599	PTBP1 PE=1 SV=1	PTBP1
95	sp|P61626|LYSC_HUMAN	Lysozyme C OS=Homo sapiens OX=9606 GN=LYZ PE=1 SV=1	44	16982	1	1	1	1	8.1	9.38	0.2	P61626|LYSC_HUMAN	P61626	LYZ PE=1 SV=1	LYZ
96	sp|O75533|SF3B1_HUMAN	Splicing factor 3B subunit 1 OS=Homo sapiens OX=9606 GN=SF3B1 PE=1 SV=3	44	146479	1	1	1	1	1.5	6.65	0.02	O75533|SF3B1_HUMAN	O75533	SF3B1 PE=1 SV=3	SF3B1
97	sp|P46776|RL27A_HUMAN	60S ribosomal protein L27a OS=Homo sapiens OX=9606 GN=RPL27A PE=1 SV=2	43	16665	1	1	1	1	7.4	11	0.2	P46776|RL27A_HUMAN	P46776	RPL27A PE=1 SV=2	RPL27A
98	sp|Q5TEC6|H3PS2_HUMAN	Histone HIST2H3PS2 OS=Homo sapiens OX=9606 GN=H3-2 PE=1 SV=1	43	15478	1	1	1	1	5.1	11.27	0.22	Q5TEC6|H3PS2_HUMAN	Q5TEC6	H3-2 PE=1 SV=1	H3-2
99	sp|P08238|HS90B_HUMAN	Heat shock protein HSP 90-beta OS=Homo sapiens OX=9606 GN=HSP90AB1 PE=1 SV=4	43	83554	2	2	2	2	2.9	4.97	0.08	P08238|HS90B_HUMAN	P08238	HSP90AB1 PE=1 SV=4	HSP90AB1
100	sp|Q9NVI7|ATD3A_HUMAN	ATPase family AAA domain-containing protein 3A OS=Homo sapiens OX=9606 GN=ATAD3A PE=1 SV=2	43	71610	1	1	1	1	4.3	9.08	0.05	Q9NVI7|ATD3A_HUMAN	Q9NVI7	ATAD3A PE=1 SV=2	ATAD3A
101	sp|A6NMY6|AXA2L_HUMAN	Putative annexin A2-like protein OS=Homo sapiens OX=9606 GN=ANXA2P2 PE=5 SV=2	42	38806	1	1	1	1	2.9	6.49	0.09	A6NMY6|AXA2L_HUMAN	A6NMY6	ANXA2P2 PE=5 SV=2	ANXA2P2
102	sp|P13804|ETFA_HUMAN	Electron transfer flavoprotein subunit alpha, mitochondrial OS=Homo sapiens OX=9606 GN=ETFA PE=1 SV=1	42	35400	1	1	1	1	5.7	8.62	0.09	P13804|ETFA_HUMAN	P13804	ETFA PE=1 SV=1	ETFA
103	sp|P49411|EFTU_HUMAN	Elongation factor Tu, mitochondrial OS=Homo sapiens OX=9606 GN=TUFM PE=1 SV=2	40	49852	1	1	1	1	4	7.26	0.07	P49411|EFTU_HUMAN	P49411	TUFM PE=1 SV=2	TUFM
104	sp|O75643|U520_HUMAN	U5 small nuclear ribonucleoprotein 200 kDa helicase OS=Homo sapiens OX=9606 GN=SNRNP200 PE=1 SV=2	39	246006	2	2	2	2	1.1	5.73	0.03	O75643|U520_HUMAN	O75643	SNRNP200 PE=1 SV=2	SNRNP200
105	sp|Q9H015|S22A4_HUMAN	Solute carrier family 22 member 4 OS=Homo sapiens OX=9606 GN=SLC22A4 PE=1 SV=3	38	62514	2	2	1	1	2	6.85	0.11	Q9H015|S22A4_HUMAN	Q9H015	SLC22A4 PE=1 SV=3	SLC22A4
106	sp|P40925|MDHC_HUMAN	Malate dehydrogenase, cytoplasmic OS=Homo sapiens OX=9606 GN=MDH1 PE=1 SV=4	37	36631	2	2	1	1	4.8	6.91	0.09	P40925|MDHC_HUMAN	P40925	MDH1 PE=1 SV=4	MDH1
107	sp|P35249|RFC4_HUMAN	Replication factor C subunit 4 OS=Homo sapiens OX=9606 GN=RFC4 PE=1 SV=2	37	40170	1	1	1	1	1.7	8.26	0.08	P35249|RFC4_HUMAN	P35249	RFC4 PE=1 SV=2	RFC4
108	sp|O76031|CLPX_HUMAN	ATP-dependent Clp protease ATP-binding subunit clpX-like, mitochondrial OS=Homo sapiens OX=9606 GN=CLPX PE=1 SV=2	36	69922	1	1	1	1	2.1	7.51	0.05	O76031|CLPX_HUMAN	O76031	CLPX PE=1 SV=2	CLPX
109	sp|P05783|K1C18_HUMAN	Keratin, type I cytoskeletal 18 OS=Homo sapiens OX=9606 GN=KRT18 PE=1 SV=2	36	48029	2	2	2	2	3.7	5.34	0.14	P05783|K1C18_HUMAN	P05783	KRT18 PE=1 SV=2	KRT18
110	sp|P07900|HS90A_HUMAN	Heat shock protein HSP 90-alpha OS=Homo sapiens OX=9606 GN=HSP90AA1 PE=1 SV=5	36	85006	3	3	3	3	3.8	4.94	0.12	P07900|HS90A_HUMAN	P07900	HSP90AA1 PE=1 SV=5	HSP90AA1
111	sp|P19338|NUCL_HUMAN	Nucleolin OS=Homo sapiens OX=9606 GN=NCL PE=1 SV=3	35	76625	1	1	1	1	2	4.6	0.04	P19338|NUCL_HUMAN	P19338	NCL PE=1 SV=3	NCL
112	sp|P62910|RL32_HUMAN	60S ribosomal protein L32 OS=Homo sapiens OX=9606 GN=RPL32 PE=1 SV=2	35	15964	2	2	2	2	17	11.32	0.47	P62910|RL32_HUMAN	P62910	RPL32 PE=1 SV=2	RPL32
113	sp|Q8WYL5|SSH1_HUMAN	Protein phosphatase Slingshot homolog 1 OS=Homo sapiens OX=9606 GN=SSH1 PE=1 SV=2	35	116465	1	1	1	1	1	5.87	0.03	Q8WYL5|SSH1_HUMAN	Q8WYL5	SSH1 PE=1 SV=2	SSH1
114	sp|P02788|TRFL_HUMAN	Lactotransferrin OS=Homo sapiens OX=9606 GN=LTF PE=1 SV=6	35	80014	1	1	1	1	1.4	8.5	0.04	P02788|TRFL_HUMAN	P02788	LTF PE=1 SV=6	LTF
115	sp|Q5VZ89|DEN4C_HUMAN	DENN domain-containing protein 4C OS=Homo sapiens OX=9606 GN=DENND4C PE=1 SV=3	35	214914	2	2	1	1	0.8	6.39	0.03	Q5VZ89|DEN4C_HUMAN	Q5VZ89	DENND4C PE=1 SV=3	DENND4C
116	sp|P27708|PYR1_HUMAN	CAD protein OS=Homo sapiens OX=9606 GN=CAD PE=1 SV=3	35	245167	1	1	1	1	0.5	6.02	0.01	P27708|PYR1_HUMAN	P27708	CAD PE=1 SV=3	CAD
117	sp|P11021|BIP_HUMAN	Endoplasmic reticulum chaperone BiP OS=Homo sapiens OX=9606 GN=HSPA5 PE=1 SV=2	33	72402	1	1	1	1	2.8	5.07	0.05	P11021|BIP_HUMAN	P11021	HSPA5 PE=1 SV=2	HSPA5
118	sp|Q9UM54|MYO6_HUMAN	Unconventional myosin-VI OS=Homo sapiens OX=9606 GN=MYO6 PE=1 SV=4	33	150965	2	2	2	2	2.3	8.74	0.04	Q9UM54|MYO6_HUMAN	Q9UM54	MYO6 PE=1 SV=4	MYO6
119	sp|A6NNA2|SRRM3_HUMAN	Serine/arginine repetitive matrix protein 3 OS=Homo sapiens OX=9606 GN=SRRM3 PE=2 SV=4	33	65609	1	1	1	1	2	11.68	0.05	A6NNA2|SRRM3_HUMAN	A6NNA2	SRRM3 PE=2 SV=4	SRRM3
120	sp|Q14202|ZMYM3_HUMAN	Zinc finger MYM-type protein 3 OS=Homo sapiens OX=9606 GN=ZMYM3 PE=1 SV=2	33	156101	2	2	1	1	0.6	6.01	0.02	Q14202|ZMYM3_HUMAN	Q14202	ZMYM3 PE=1 SV=2	ZMYM3
121	sp|P41252|SYIC_HUMAN	Isoleucine--tRNA ligase, cytoplasmic OS=Homo sapiens OX=9606 GN=IARS1 PE=1 SV=2	33	145718	1	1	1	1	0.8	5.82	0.02	P41252|SYIC_HUMAN	P41252	IARS1 PE=1 SV=2	IARS1
122	sp|Q06730|ZN33A_HUMAN	Zinc finger protein 33A OS=Homo sapiens OX=9606 GN=ZNF33A PE=1 SV=3	33	97174	1	1	1	1	1	8.42	0.03	Q06730|ZN33A_HUMAN	Q06730	ZNF33A PE=1 SV=3	ZNF33A
123	sp|Q15393|SF3B3_HUMAN	Splicing factor 3B subunit 3 OS=Homo sapiens OX=9606 GN=SF3B3 PE=1 SV=4	33	136575	1	1	1	1	1.2	5.13	0.02	Q15393|SF3B3_HUMAN	Q15393	SF3B3 PE=1 SV=4	SF3B3
124	sp|P23458|JAK1_HUMAN	Tyrosine-protein kinase JAK1 OS=Homo sapiens OX=9606 GN=JAK1 PE=1 SV=2	32	135016	2	2	2	2	2.1	7.48	0.05	P23458|JAK1_HUMAN	P23458	JAK1 PE=1 SV=2	JAK1
125	sp|P61313|RL15_HUMAN	60S ribosomal protein L15 OS=Homo sapiens OX=9606 GN=RPL15 PE=1 SV=2	32	24245	1	1	1	1	4.4	11.62	0.14	P61313|RL15_HUMAN	P61313	RPL15 PE=1 SV=2	RPL15
126	sp|Q6ZWC4|YS043_HUMAN	Putative uncharacterized protein LOC100128429 OS=Homo sapiens OX=9606 PE=5 SV=1	32	23372	1	1	1	1	5.1	9.32	0.14	Q6ZWC4|YS043_HUMAN	Q6ZWC4	#VALUE!	#VALUE!
127	sp|Q8ND56|LS14A_HUMAN	Protein LSM14 homolog A OS=Homo sapiens OX=9606 GN=LSM14A PE=1 SV=3	32	50727	1	1	1	1	4.1	9.55	0.06	Q8ND56|LS14A_HUMAN	Q8ND56	LSM14A PE=1 SV=3	LSM14A
128	sp|Q9P2H5|UBP35_HUMAN	Ubiquitin carboxyl-terminal hydrolase 35 OS=Homo sapiens OX=9606 GN=USP35 PE=1 SV=3	31	115044	1	1	1	1	1.4	5.42	0.03	Q9P2H5|UBP35_HUMAN	Q9P2H5	USP35 PE=1 SV=3	USP35
129	sp|Q96Q04|LMTK3_HUMAN	Serine/threonine-protein kinase LMTK3 OS=Homo sapiens OX=9606 GN=LMTK3 PE=1 SV=2	30	154592	1	1	1	1	0.8	4.77	0.02	Q96Q04|LMTK3_HUMAN	Q96Q04	LMTK3 PE=1 SV=2	LMTK3
130	sp|Q5JRX3|PREP_HUMAN	Presequence protease, mitochondrial OS=Homo sapiens OX=9606 GN=PITRM1 PE=1 SV=3	30	118364	1	1	1	1	0.7	6.45	0.03	Q5JRX3|PREP_HUMAN	Q5JRX3	PITRM1 PE=1 SV=3	PITRM1
131	sp|P09848|LPH_HUMAN	Lactase-phlorizin hydrolase OS=Homo sapiens OX=9606 GN=LCT PE=2 SV=3	30	219533	1	1	1	1	0.3	5.9	0.01	P09848|LPH_HUMAN	P09848	LCT PE=2 SV=3	LCT
132	sp|Q9H4I3|TRABD_HUMAN	TraB domain-containing protein OS=Homo sapiens OX=9606 GN=TRABD PE=1 SV=1	30	42636	1	1	1	1	4	8.16	0.08	Q9H4I3|TRABD_HUMAN	Q9H4I3	TRABD PE=1 SV=1	TRABD
133	sp|Q5T447|HECD3_HUMAN	E3 ubiquitin-protein ligase HECTD3 OS=Homo sapiens OX=9606 GN=HECTD3 PE=1 SV=1	29	98135	1	1	1	1	2	5.47	0.03	Q5T447|HECD3_HUMAN	Q5T447	HECTD3 PE=1 SV=1	HECTD3
134	sp|Q69YQ0|CYTSA_HUMAN	Cytospin-A OS=Homo sapiens OX=9606 GN=SPECC1L PE=1 SV=2	29	124925	2	2	2	2	2.6	5.52	0.05	Q69YQ0|CYTSA_HUMAN	Q69YQ0	SPECC1L PE=1 SV=2	SPECC1L
135	sp|O75746|CMC1_HUMAN	Calcium-binding mitochondrial carrier protein Aralar1 OS=Homo sapiens OX=9606 GN=SLC25A12 PE=1 SV=2	29	75114	2	2	2	2	5	8.58	0.09	O75746|CMC1_HUMAN	O75746	SLC25A12 PE=1 SV=2	SLC25A12
136	sp|Q6IQ26|DEN5A_HUMAN	DENN domain-containing protein 5A OS=Homo sapiens OX=9606 GN=DENND5A PE=1 SV=2	29	148541	2	2	1	1	0.4	6.21	0.02	Q6IQ26|DEN5A_HUMAN	Q6IQ26	DENND5A PE=1 SV=2	DENND5A
137	sp|Q14671|PUM1_HUMAN	Pumilio homolog 1 OS=Homo sapiens OX=9606 GN=PUM1 PE=1 SV=3	28	127079	1	1	1	1	0.7	6.35	0.03	Q14671|PUM1_HUMAN	Q14671	PUM1 PE=1 SV=3	PUM1
138	sp|Q6ZUM4|RHG27_HUMAN	Rho GTPase-activating protein 27 OS=Homo sapiens OX=9606 GN=ARHGAP27 PE=1 SV=3	28	99019	1	1	1	1	1	5.4	0.03	Q6ZUM4|RHG27_HUMAN	Q6ZUM4	ARHGAP27 PE=1 SV=3	ARHGAP27
139	sp|Q9H2G2|SLK_HUMAN	STE20-like serine/threonine-protein kinase OS=Homo sapiens OX=9606 GN=SLK PE=1 SV=1	28	143234	1	1	1	1	1	5.08	0.02	Q9H2G2|SLK_HUMAN	Q9H2G2	SLK PE=1 SV=1	SLK
140	sp|O75691|UTP20_HUMAN	Small subunit processome component 20 homolog OS=Homo sapiens OX=9606 GN=UTP20 PE=1 SV=3	28	320805	1	1	1	1	0.2	7.07	0.01	O75691|UTP20_HUMAN	O75691	UTP20 PE=1 SV=3	UTP20
141	sp|Q14498|RBM39_HUMAN	RNA-binding protein 39 OS=Homo sapiens OX=9606 GN=RBM39 PE=1 SV=2	28	59628	1	1	1	1	2.1	10.1	0.06	Q14498|RBM39_HUMAN	Q14498	RBM39 PE=1 SV=2	RBM39
142	sp|P62805|H4_HUMAN	Histone H4 OS=Homo sapiens OX=9606 GN=H4C1 PE=1 SV=2	28	11360	1	1	1	1	7.8	11.36	0.3	P62805|H4_HUMAN	P62805	H4C1 PE=1 SV=2	H4C1
143	sp|Q8NFZ5|TNIP2_HUMAN	TNFAIP3-interacting protein 2 OS=Homo sapiens OX=9606 GN=TNIP2 PE=1 SV=1	28	49240	1	1	1	1	1.9	6.03	0.07	Q8NFZ5|TNIP2_HUMAN	Q8NFZ5	TNIP2 PE=1 SV=1	TNIP2
144	sp|P11216|PYGB_HUMAN	Glycogen phosphorylase, brain form OS=Homo sapiens OX=9606 GN=PYGB PE=1 SV=5	28	97319	1	1	1	1	1.3	6.4	0.03	P11216|PYGB_HUMAN	P11216	PYGB PE=1 SV=5	PYGB
145	sp|Q9Y490|TLN1_HUMAN	Talin-1 OS=Homo sapiens OX=9606 GN=TLN1 PE=1 SV=3	28	271766	1	1	1	1	0.4	5.77	0.01	Q9Y490|TLN1_HUMAN	Q9Y490	TLN1 PE=1 SV=3	TLN1
146	sp|P35573|GDE_HUMAN	Glycogen debranching enzyme OS=Homo sapiens OX=9606 GN=AGL PE=1 SV=3	28	176819	1	1	1	1	0.8	6.31	0.02	P35573|GDE_HUMAN	P35573	AGL PE=1 SV=3	AGL
147	sp|Q8IXW0|LMTD2_HUMAN	Lamin tail domain-containing protein 2 OS=Homo sapiens OX=9606 GN=LMNTD2 PE=1 SV=2	27	71134	1	1	1	1	1.4	9.12	0.05	Q8IXW0|LMTD2_HUMAN	Q8IXW0	LMNTD2 PE=1 SV=2	LMNTD2
148	sp|P13639|EF2_HUMAN	Elongation factor 2 OS=Homo sapiens OX=9606 GN=EEF2 PE=1 SV=4	27	96246	1	1	1	1	1.2	6.41	0.03	P13639|EF2_HUMAN	P13639	EEF2 PE=1 SV=4	EEF2
149	sp|Q9HCD6|TANC2_HUMAN	Protein TANC2 OS=Homo sapiens OX=9606 GN=TANC2 PE=1 SV=3	27	220995	1	1	1	1	0.3	8.31	0.01	Q9HCD6|TANC2_HUMAN	Q9HCD6	TANC2 PE=1 SV=3	TANC2
150	sp|P14923|PLAK_HUMAN	Junction plakoglobin OS=Homo sapiens OX=9606 GN=JUP PE=1 SV=3	27	82434	1	1	1	1	2.4	5.75	0.04	P14923|PLAK_HUMAN	P14923	JUP PE=1 SV=3	JUP
151	sp|Q9H4Y5|GSTO2_HUMAN	Glutathione S-transferase omega-2 OS=Homo sapiens OX=9606 GN=GSTO2 PE=1 SV=1	27	28862	1	1	1	1	4.1	7.51	0.12	Q9H4Y5|GSTO2_HUMAN	Q9H4Y5	GSTO2 PE=1 SV=1	GSTO2
152	sp|O60841|IF2P_HUMAN	Eukaryotic translation initiation factor 5B OS=Homo sapiens OX=9606 GN=EIF5B PE=1 SV=4	27	139198	1	1	1	1	1.7	5.39	0.02	O60841|IF2P_HUMAN	O60841	EIF5B PE=1 SV=4	EIF5B
153	sp|P61254|RL26_HUMAN	60S ribosomal protein L26 OS=Homo sapiens OX=9606 GN=RPL26 PE=1 SV=1	27	17248	1	1	1	1	6.2	10.55	0.2	P61254|RL26_HUMAN	P61254	RPL26 PE=1 SV=1	RPL26
154	sp|Q9NZN5|ARHGC_HUMAN	Rho guanine nucleotide exchange factor 12 OS=Homo sapiens OX=9606 GN=ARHGEF12 PE=1 SV=1	26	174094	1	1	1	1	0.8	5.49	0.02	Q9NZN5|ARHGC_HUMAN	Q9NZN5	ARHGEF12 PE=1 SV=1	ARHGEF12
155	sp|Q08554|DSC1_HUMAN	Desmocollin-1 OS=Homo sapiens OX=9606 GN=DSC1 PE=1 SV=2	26	101406	1	1	1	1	1.7	5.25	0.03	Q08554|DSC1_HUMAN	Q08554	DSC1 PE=1 SV=2	DSC1
156	sp|Q3T8J9|GON4L_HUMAN	GON-4-like protein OS=Homo sapiens OX=9606 GN=GON4L PE=1 SV=1	26	250461	1	1	1	1	0.8	4.94	0.01	Q3T8J9|GON4L_HUMAN	Q3T8J9	GON4L PE=1 SV=1	GON4L
157	sp|O60231|DHX16_HUMAN	Pre-mRNA-splicing factor ATP-dependent RNA helicase DHX16 OS=Homo sapiens OX=9606 GN=DHX16 PE=1 SV=2	26	119874	1	1	1	1	1.2	6.39	0.03	O60231|DHX16_HUMAN	O60231	DHX16 PE=1 SV=2	DHX16
158	sp|Q6UWP8|SBSN_HUMAN	Suprabasin OS=Homo sapiens OX=9606 GN=SBSN PE=1 SV=2	26	60562	1	1	1	1	3.1	6.5	0.05	Q6UWP8|SBSN_HUMAN	Q6UWP8	SBSN PE=1 SV=2	SBSN
159	sp|Q96QT6|PHF12_HUMAN	PHD finger protein 12 OS=Homo sapiens OX=9606 GN=PHF12 PE=1 SV=2	26	111682	1	1	1	1	1.6	7.94	0.03	Q96QT6|PHF12_HUMAN	Q96QT6	PHF12 PE=1 SV=2	PHF12
160	sp|O43323|DHH_HUMAN	Desert hedgehog protein OS=Homo sapiens OX=9606 GN=DHH PE=1 SV=1	26	43892	1	1	1	1	4.8	9.4	0.08	O43323|DHH_HUMAN	O43323	DHH PE=1 SV=1	DHH
161	sp|A1A5D9|BICL2_HUMAN	BICD family-like cargo adapter 2 OS=Homo sapiens OX=9606 GN=BICDL2 PE=1 SV=2	26	56857	1	1	1	1	2.4	4.99	0.06	A1A5D9|BICL2_HUMAN	A1A5D9	BICDL2 PE=1 SV=2	BICDL2
162	sp|O75116|ROCK2_HUMAN	Rho-associated protein kinase 2 OS=Homo sapiens OX=9606 GN=ROCK2 PE=1 SV=4	25	161939	1	1	1	1	0.5	5.75	0.02	O75116|ROCK2_HUMAN	O75116	ROCK2 PE=1 SV=4	ROCK2
163	sp|P57740|NU107_HUMAN	Nuclear pore complex protein Nup107 OS=Homo sapiens OX=9606 GN=NUP107 PE=1 SV=1	25	107048	1	1	1	1	1.7	5.28	0.03	P57740|NU107_HUMAN	P57740	NUP107 PE=1 SV=1	NUP107
164	sp|Q16625|OCLN_HUMAN	Occludin OS=Homo sapiens OX=9606 GN=OCLN PE=1 SV=1	25	59505	1	1	1	1	1.7	5.77	0.06	Q16625|OCLN_HUMAN	Q16625	OCLN PE=1 SV=1	OCLN
165	sp|Q709F0|ACD11_HUMAN	Acyl-CoA dehydrogenase family member 11 OS=Homo sapiens OX=9606 GN=ACAD11 PE=1 SV=3	25	88007	1	1	1	1	0.9	8.23	0.04	Q709F0|ACD11_HUMAN	Q709F0	ACAD11 PE=1 SV=3	ACAD11
166	sp|Q14201|BTG3_HUMAN	Protein BTG3 OS=Homo sapiens OX=9606 GN=BTG3 PE=1 SV=3	25	29497	1	1	1	1	4.8	9.12	0.11	Q14201|BTG3_HUMAN	Q14201	BTG3 PE=1 SV=3	BTG3
167	sp|O75223|GGCT_HUMAN	Gamma-glutamylcyclotransferase OS=Homo sapiens OX=9606 GN=GGCT PE=1 SV=1	25	21222	1	1	1	1	5.9	5.07	0.16	O75223|GGCT_HUMAN	O75223	GGCT PE=1 SV=1	GGCT
168	sp|Q9NRS4|TMPS4_HUMAN	Transmembrane protease serine 4 OS=Homo sapiens OX=9606 GN=TMPRSS4 PE=1 SV=2	24	49127	1	1	1	1	2.3	5.2	0.07	Q9NRS4|TMPS4_HUMAN	Q9NRS4	TMPRSS4 PE=1 SV=2	TMPRSS4
169	sp|Q9ULR3|PPM1H_HUMAN	Protein phosphatase 1H OS=Homo sapiens OX=9606 GN=PPM1H PE=1 SV=2	24	56926	1	1	1	1	4.7	6.14	0.06	Q9ULR3|PPM1H_HUMAN	Q9ULR3	PPM1H PE=1 SV=2	PPM1H
170	sp|Q9ULD0|OGDHL_HUMAN	2-oxoglutarate dehydrogenase-like, mitochondrial OS=Homo sapiens OX=9606 GN=OGDHL PE=1 SV=3	24	115264	1	1	1	1	1.2	6.18	0.03	Q9ULD0|OGDHL_HUMAN	Q9ULD0	OGDHL PE=1 SV=3	OGDHL
171	sp|Q9H4I2|ZHX3_HUMAN	Zinc fingers and homeoboxes protein 3 OS=Homo sapiens OX=9606 GN=ZHX3 PE=1 SV=3	23	105447	1	1	1	1	0.7	5.73	0.03	Q9H4I2|ZHX3_HUMAN	Q9H4I2	ZHX3 PE=1 SV=3	ZHX3
172	sp|P20807|CAN3_HUMAN	Calpain-3 OS=Homo sapiens OX=9606 GN=CAPN3 PE=1 SV=2	23	95106	1	1	1	1	2.1	5.81	0.03	P20807|CAN3_HUMAN	P20807	CAPN3 PE=1 SV=2	CAPN3
173	sp|Q9UQL6|HDAC5_HUMAN	Histone deacetylase 5 OS=Homo sapiens OX=9606 GN=HDAC5 PE=1 SV=2	23	122700	1	1	1	1	1.1	5.83	0.03	Q9UQL6|HDAC5_HUMAN	Q9UQL6	HDAC5 PE=1 SV=2	HDAC5
174	sp|Q3MJ13|WDR72_HUMAN	WD repeat-containing protein 72 OS=Homo sapiens OX=9606 GN=WDR72 PE=2 SV=2	23	125683	1	1	1	1	2.1	6.22	0.03	Q3MJ13|WDR72_HUMAN	Q3MJ13	WDR72 PE=2 SV=2	WDR72
175	sp|Q8NC74|RB8NL_HUMAN	RBBP8 N-terminal-like protein OS=Homo sapiens OX=9606 GN=RBBP8NL PE=1 SV=3	23	71844	1	1	1	1	2.3	6.08	0.05	Q8NC74|RB8NL_HUMAN	Q8NC74	RBBP8NL PE=1 SV=3	RBBP8NL
176	sp|Q6ZR08|DYH12_HUMAN	Dynein heavy chain 12, axonemal OS=Homo sapiens OX=9606 GN=DNAH12 PE=2 SV=2	23	359792	1	1	1	1	0.3	5.85	0.01	Q6ZR08|DYH12_HUMAN	Q6ZR08	DNAH12 PE=2 SV=2	DNAH12
177	sp|Q9UJY4|GGA2_HUMAN	ADP-ribosylation factor-binding protein GGA2 OS=Homo sapiens OX=9606 GN=GGA2 PE=1 SV=3	22	67621	1	1	1	1	1.1	6.13	0.05	Q9UJY4|GGA2_HUMAN	Q9UJY4	GGA2 PE=1 SV=3	GGA2
178	sp|Q6ZSB9|ZBT49_HUMAN	Zinc finger and BTB domain-containing protein 49 OS=Homo sapiens OX=9606 GN=ZBTB49 PE=1 SV=3	22	86889	1	1	1	1	0.7	6.51	0.04	Q6ZSB9|ZBT49_HUMAN	Q6ZSB9	ZBTB49 PE=1 SV=3	ZBTB49
179	sp|Q96CB9|NSUN4_HUMAN	5-methylcytosine rRNA methyltransferase NSUN4 OS=Homo sapiens OX=9606 GN=NSUN4 PE=1 SV=2	22	43631	1	1	1	1	2.3	8.47	0.08	Q96CB9|NSUN4_HUMAN	Q96CB9	NSUN4 PE=1 SV=2	NSUN4
180	sp|Q6N021|TET2_HUMAN	Methylcytosine dioxygenase TET2 OS=Homo sapiens OX=9606 GN=TET2 PE=1 SV=3	22	226237	1	1	1	1	0.7	8.22	0.01	Q6N021|TET2_HUMAN	Q6N021	TET2 PE=1 SV=3	TET2
181	sp|P49916|DNLI3_HUMAN	DNA ligase 3 OS=Homo sapiens OX=9606 GN=LIG3 PE=1 SV=2	22	114317	1	1	1	1	2.6	9.17	0.03	P49916|DNLI3_HUMAN	P49916	LIG3 PE=1 SV=2	LIG3
182	sp|P19113|DCHS_HUMAN	Histidine decarboxylase OS=Homo sapiens OX=9606 GN=HDC PE=1 SV=2	22	75176	1	1	1	1	1.2	8.3	0.04	P19113|DCHS_HUMAN	P19113	HDC PE=1 SV=2	HDC
183	sp|Q6NXP0|EFC12_HUMAN	EF-hand calcium-binding domain-containing protein 12 OS=Homo sapiens OX=9606 GN=EFCAB12 PE=1 SV=1	21	67022	1	1	1	1	2.1	9.51	0.05	Q6NXP0|EFC12_HUMAN	Q6NXP0	EFCAB12 PE=1 SV=1	EFCAB12
184	sp|Q00325|MPCP_HUMAN	Phosphate carrier protein, mitochondrial OS=Homo sapiens OX=9606 GN=SLC25A3 PE=1 SV=2	21	40525	1	1	1	1	5.2	9.45	0.08	Q00325|MPCP_HUMAN	Q00325	SLC25A3 PE=1 SV=2	SLC25A3
185	sp|Q13075|BIRC1_HUMAN	Baculoviral IAP repeat-containing protein 1 OS=Homo sapiens OX=9606 GN=NAIP PE=1 SV=3	21	161874	1	1	1	1	1.4	5.68	0.02	Q13075|BIRC1_HUMAN	Q13075	NAIP PE=1 SV=3	NAIP
186	sp|A6NKG5|RTL1_HUMAN	Retrotransposon-like protein 1 OS=Homo sapiens OX=9606 GN=RTL1 PE=3 SV=3	21	155919	1	1	1	1	0.4	5.09	0.02	A6NKG5|RTL1_HUMAN	A6NKG5	RTL1 PE=3 SV=3	RTL1
187	sp|Q8TAF5|LQK1_HUMAN	Putative uncharacterized protein LQK1 OS=Homo sapiens OX=9606 GN=FLVCR1-DT PE=5 SV=1	21	10299	1	1	1	1	12.5	11.38	0.34	Q8TAF5|LQK1_HUMAN	Q8TAF5	FLVCR1-DT PE=5 SV=1	FLVCR1-DT
188	sp|A2IDD5|CCD78_HUMAN	Coiled-coil domain-containing protein 78 OS=Homo sapiens OX=9606 GN=CCDC78 PE=1 SV=1	20	48777	1	1	1	1	3	8.27	0.07	A2IDD5|CCD78_HUMAN	A2IDD5	CCDC78 PE=1 SV=1	CCDC78
189	sp|Q9BUG6|ZSA5A_HUMAN	Zinc finger and SCAN domain-containing protein 5A OS=Homo sapiens OX=9606 GN=ZSCAN5A PE=1 SV=1	20	56856	1	1	1	1	1.4	8.7	0.06	Q9BUG6|ZSA5A_HUMAN	Q9BUG6	ZSCAN5A PE=1 SV=1	ZSCAN5A
190	sp|Q13522|PPR1A_HUMAN	Protein phosphatase 1 regulatory subunit 1A OS=Homo sapiens OX=9606 GN=PPP1R1A PE=1 SV=2	19	19057	1	1	1	1	4.7	5.9	0.18	Q13522|PPR1A_HUMAN	Q13522	PPP1R1A PE=1 SV=2	PPP1R1A
191	sp|Q6P2Q9|PRP8_HUMAN	Pre-mRNA-processing-splicing factor 8 OS=Homo sapiens OX=9606 GN=PRPF8 PE=1 SV=2	19	274738	1	1	1	1	0.3	8.95	0.01	Q6P2Q9|PRP8_HUMAN	Q6P2Q9	PRPF8 PE=1 SV=2	PRPF8
192	sp|O60869|EDF1_HUMAN	Endothelial differentiation-related factor 1 OS=Homo sapiens OX=9606 GN=EDF1 PE=1 SV=1	17	16359	1	1	1	1	4.7	9.95	0.21	O60869|EDF1_HUMAN	O60869	EDF1 PE=1 SV=1	EDF1
193	sp|Q92616|GCN1_HUMAN	eIF-2-alpha kinase activator GCN1 OS=Homo sapiens OX=9606 GN=GCN1 PE=1 SV=6	17	294967	1	1	1	1	0.4	7.29	0.01	Q92616|GCN1_HUMAN	Q92616	GCN1 PE=1 SV=6	GCN1
194	sp|Q9P2R7|SUCB1_HUMAN	Succinate--CoA ligase [ADP-forming] subunit beta, mitochondrial OS=Homo sapiens OX=9606 GN=SUCLA2 PE=1 SV=3	16	50627	1	1	1	1	1.3	7.05	0.07	Q9P2R7|SUCB1_HUMAN	Q9P2R7	SUCLA2 PE=1 SV=3	SUCLA2
195	sp|Q7Z5Q5|DPOLN_HUMAN	DNA polymerase nu OS=Homo sapiens OX=9606 GN=POLN PE=1 SV=2	16	101327	1	1	1	1	0.9	8.57	0.03	Q7Z5Q5|DPOLN_HUMAN	Q7Z5Q5	POLN PE=1 SV=2	POLN
196	sp|Q9P212|PLCE1_HUMAN	1-phosphatidylinositol 4,5-bisphosphate phosphodiesterase epsilon-1 OS=Homo sapiens OX=9606 GN=PLCE1 PE=1 SV=3	14	261744	1	1	1	1	0.6	6.07	0.01	Q9P212|PLCE1_HUMAN	Q9P212	PLCE1 PE=1 SV=3	PLCE1
