# Supplementary material for: Circular RNA encoded MET variant promotes glioblastoma tumorigenesis
Source: Nat Commun. 2023 Jul 25;14:4467. doi: 10.1038/s41467-023-40212-1 (PMC10368723; doi:10.1038/s41467-023-40212-1)
Supplement: Supplementary file 10 — Supplementary Data 7 [file 41467_2023_40212_MOESM10_ESM.xlsx]

## Sheet: rectome
Reactome	Reactome_Name	out (137)	All (10624)	pvalue	qvalue	Genes
R-HSA-6809393	Keratin filaments bind cell-cell adhesion complexes	17	67	5.34051e-18	5.63081e-15	ENSG00000111057;ENSG00000128422;ENSG00000134760;ENSG00000134765;ENSG00000139648;ENSG00000167768;ENSG00000170454;ENSG00000171403;ENSG00000171446;ENSG00000172867;ENSG00000173801;ENSG00000185479;ENSG00000186081;ENSG00000186395;ENSG00000186832;ENSG00000186847;ENSG00000205420
R-HSA-6810357	Fillagrin and keratin intermediate filaments polymerise forming a network	17	68	7.04438e-18	5.63081e-15	ENSG00000111057;ENSG00000128422;ENSG00000134760;ENSG00000134765;ENSG00000139648;ENSG00000167768;ENSG00000170454;ENSG00000171403;ENSG00000171446;ENSG00000172867;ENSG00000173801;ENSG00000185479;ENSG00000186081;ENSG00000186395;ENSG00000186832;ENSG00000186847;ENSG00000205420
R-HSA-8942224	Filaggrin binds Keratin tonofilament:Desmosome	17	68	7.04438e-18	5.63081e-15	ENSG00000111057;ENSG00000128422;ENSG00000134760;ENSG00000134765;ENSG00000139648;ENSG00000167768;ENSG00000170454;ENSG00000171403;ENSG00000171446;ENSG00000172867;ENSG00000173801;ENSG00000185479;ENSG00000186081;ENSG00000186395;ENSG00000186832;ENSG00000186847;ENSG00000205420
R-HSA-6810937	Lamellar bodies bind the early cornified envelope	17	86	5.13776e-16	2.05339e-13	ENSG00000111057;ENSG00000128422;ENSG00000134760;ENSG00000134765;ENSG00000139648;ENSG00000167768;ENSG00000170454;ENSG00000171403;ENSG00000171446;ENSG00000172867;ENSG00000173801;ENSG00000185479;ENSG00000186081;ENSG00000186395;ENSG00000186832;ENSG00000186847;ENSG00000205420
R-HSA-6811539	Reinforcement of the Cornified Envelope	17	86	5.13776e-16	2.05339e-13	ENSG00000111057;ENSG00000128422;ENSG00000134760;ENSG00000134765;ENSG00000139648;ENSG00000167768;ENSG00000170454;ENSG00000171403;ENSG00000171446;ENSG00000172867;ENSG00000173801;ENSG00000185479;ENSG00000186081;ENSG00000186395;ENSG00000186832;ENSG00000186847;ENSG00000205420
R-HSA-6814734	CDSN binds the cornified envelope	17	86	5.13776e-16	2.05339e-13	ENSG00000111057;ENSG00000128422;ENSG00000134760;ENSG00000134765;ENSG00000139648;ENSG00000167768;ENSG00000170454;ENSG00000171403;ENSG00000171446;ENSG00000172867;ENSG00000173801;ENSG00000185479;ENSG00000186081;ENSG00000186395;ENSG00000186832;ENSG00000186847;ENSG00000205420
R-HSA-6805546	Keratin type I binds keratin type II	14	54	3.74514e-15	8.1644e-13	ENSG00000111057;ENSG00000128422;ENSG00000139648;ENSG00000167768;ENSG00000170454;ENSG00000171403;ENSG00000171446;ENSG00000172867;ENSG00000185479;ENSG00000186081;ENSG00000186395;ENSG00000186832;ENSG00000186847;ENSG00000205420
R-HSA-6805573	Keratin type I/type II heterodimers form tetramers	14	54	3.74514e-15	8.1644e-13	ENSG00000111057;ENSG00000128422;ENSG00000139648;ENSG00000167768;ENSG00000170454;ENSG00000171403;ENSG00000171446;ENSG00000172867;ENSG00000185479;ENSG00000186081;ENSG00000186395;ENSG00000186832;ENSG00000186847;ENSG00000205420
R-HSA-6806610	Keratin filament formation	14	54	3.74514e-15	8.1644e-13	ENSG00000111057;ENSG00000128422;ENSG00000139648;ENSG00000167768;ENSG00000170454;ENSG00000171403;ENSG00000171446;ENSG00000172867;ENSG00000185479;ENSG00000186081;ENSG00000186395;ENSG00000186832;ENSG00000186847;ENSG00000205420
R-HSA-6806613	Keratin tetramers bind to form unit length filaments	14	54	3.74514e-15	8.1644e-13	ENSG00000111057;ENSG00000128422;ENSG00000139648;ENSG00000167768;ENSG00000170454;ENSG00000171403;ENSG00000171446;ENSG00000172867;ENSG00000185479;ENSG00000186081;ENSG00000186395;ENSG00000186832;ENSG00000186847;ENSG00000205420
R-HSA-6806629	Formation of tonofilament bundles	14	54	3.74514e-15	8.1644e-13	ENSG00000111057;ENSG00000128422;ENSG00000139648;ENSG00000167768;ENSG00000170454;ENSG00000171403;ENSG00000171446;ENSG00000172867;ENSG00000185479;ENSG00000186081;ENSG00000186395;ENSG00000186832;ENSG00000186847;ENSG00000205420
R-HSA-6814764	Plasma membrane resorption	17	104	1.46024e-14	2.91804e-12	ENSG00000111057;ENSG00000128422;ENSG00000134760;ENSG00000134765;ENSG00000139648;ENSG00000167768;ENSG00000170454;ENSG00000171403;ENSG00000171446;ENSG00000172867;ENSG00000173801;ENSG00000185479;ENSG00000186081;ENSG00000186395;ENSG00000186832;ENSG00000186847;ENSG00000205420
R-HSA-6814298	Late envelope proteins bind cornified envelope:CDSN	17	105	1.72362e-14	3.17942e-12	ENSG00000111057;ENSG00000128422;ENSG00000134760;ENSG00000134765;ENSG00000139648;ENSG00000167768;ENSG00000170454;ENSG00000171403;ENSG00000171446;ENSG00000172867;ENSG00000173801;ENSG00000185479;ENSG00000186081;ENSG00000186395;ENSG00000186832;ENSG00000186847;ENSG00000205420
R-HSA-6814387	CASP14 cleaves filaggrin	17	106	2.03082e-14	3.4785e-12	ENSG00000111057;ENSG00000128422;ENSG00000134760;ENSG00000134765;ENSG00000139648;ENSG00000167768;ENSG00000170454;ENSG00000171403;ENSG00000171446;ENSG00000172867;ENSG00000173801;ENSG00000185479;ENSG00000186081;ENSG00000186395;ENSG00000186832;ENSG00000186847;ENSG00000205420
R-HSA-6809371	Formation of the cornified envelope	17	128	5.04431e-13	8.06417e-11	ENSG00000111057;ENSG00000128422;ENSG00000134760;ENSG00000134765;ENSG00000139648;ENSG00000167768;ENSG00000170454;ENSG00000171403;ENSG00000171446;ENSG00000172867;ENSG00000173801;ENSG00000185479;ENSG00000186081;ENSG00000186395;ENSG00000186832;ENSG00000186847;ENSG00000205420
R-HSA-168255	Influenza Life Cycle	17	145	4.00487e-12	6.00229e-10	ENSG00000063177;ENSG00000071082;ENSG00000080824;ENSG00000083845;ENSG00000111581;ENSG00000124789;ENSG00000136942;ENSG00000140988;ENSG00000141367;ENSG00000143947;ENSG00000144713;ENSG00000155561;ENSG00000161970;ENSG00000162244;ENSG00000166441;ENSG00000167526;ENSG00000174748
R-HSA-1266738	Developmental Biology	43	1080	5.52848e-12	7.79841e-10	ENSG00000063177;ENSG00000071082;ENSG00000075624;ENSG00000080824;ENSG00000083845;ENSG00000096384;ENSG00000100345;ENSG00000105357;ENSG00000105976;ENSG00000111057;ENSG00000115306;ENSG00000128422;ENSG00000133026;ENSG00000134318;ENSG00000134760;ENSG00000134765;ENSG00000136942;ENSG00000137076;ENSG00000139648;ENSG00000140988;ENSG00000141367;ENSG00000143947;ENSG00000144713;ENSG00000161970;ENSG00000162244…
R-HSA-168254	Influenza Infection	17	156	1.32367e-11	1.76343e-09	ENSG00000063177;ENSG00000071082;ENSG00000080824;ENSG00000083845;ENSG00000111581;ENSG00000124789;ENSG00000136942;ENSG00000140988;ENSG00000141367;ENSG00000143947;ENSG00000144713;ENSG00000155561;ENSG00000161970;ENSG00000162244;ENSG00000166441;ENSG00000167526;ENSG00000174748
R-HSA-168273	Influenza Viral RNA Transcription and Replication	16	136	1.69585e-11	2.14034e-09	ENSG00000063177;ENSG00000071082;ENSG00000080824;ENSG00000083845;ENSG00000111581;ENSG00000124789;ENSG00000136942;ENSG00000140988;ENSG00000143947;ENSG00000144713;ENSG00000155561;ENSG00000161970;ENSG00000162244;ENSG00000166441;ENSG00000167526;ENSG00000174748
R-HSA-72671	eIF5B:GTP is hydrolyzed and released	13	89	9.35698e-11	1.06848e-08	ENSG00000063177;ENSG00000071082;ENSG00000083845;ENSG00000136942;ENSG00000140988;ENSG00000143947;ENSG00000144713;ENSG00000158417;ENSG00000161970;ENSG00000162244;ENSG00000166441;ENSG00000167526;ENSG00000174748
R-HSA-72672	The 60S subunit joins the translation initiation complex	13	89	9.35698e-11	1.06848e-08	ENSG00000063177;ENSG00000071082;ENSG00000083845;ENSG00000136942;ENSG00000140988;ENSG00000143947;ENSG00000144713;ENSG00000158417;ENSG00000161970;ENSG00000162244;ENSG00000166441;ENSG00000167526;ENSG00000174748
R-HSA-156902	Peptide chain elongation	13	90	1.08178e-10	1.12787e-08	ENSG00000063177;ENSG00000071082;ENSG00000083845;ENSG00000136942;ENSG00000140988;ENSG00000143947;ENSG00000144713;ENSG00000161970;ENSG00000162244;ENSG00000166441;ENSG00000167526;ENSG00000167658;ENSG00000174748
R-HSA-156915	Translocation of ribosome by 3 bases in the 3' direction	13	90	1.08178e-10	1.12787e-08	ENSG00000063177;ENSG00000071082;ENSG00000083845;ENSG00000136942;ENSG00000140988;ENSG00000143947;ENSG00000144713;ENSG00000161970;ENSG00000162244;ENSG00000166441;ENSG00000167526;ENSG00000167658;ENSG00000174748
R-HSA-72706	GTP hydrolysis and joining of the 60S ribosomal subunit	14	113	1.66287e-10	1.66149e-08	ENSG00000063177;ENSG00000071082;ENSG00000083845;ENSG00000107581;ENSG00000136942;ENSG00000140988;ENSG00000143947;ENSG00000144713;ENSG00000158417;ENSG00000161970;ENSG00000162244;ENSG00000166441;ENSG00000167526;ENSG00000174748
R-HSA-156842	Eukaryotic Translation Elongation	13	94	1.89796e-10	1.82052e-08	ENSG00000063177;ENSG00000071082;ENSG00000083845;ENSG00000136942;ENSG00000140988;ENSG00000143947;ENSG00000144713;ENSG00000161970;ENSG00000162244;ENSG00000166441;ENSG00000167526;ENSG00000167658;ENSG00000174748
R-HSA-72613	Eukaryotic Translation Initiation	14	120	3.76041e-10	3.3398e-08	ENSG00000063177;ENSG00000071082;ENSG00000083845;ENSG00000107581;ENSG00000136942;ENSG00000140988;ENSG00000143947;ENSG00000144713;ENSG00000158417;ENSG00000161970;ENSG00000162244;ENSG00000166441;ENSG00000167526;ENSG00000174748
R-HSA-72737	Cap-dependent Translation Initiation	14	120	3.76041e-10	3.3398e-08	ENSG00000063177;ENSG00000071082;ENSG00000083845;ENSG00000107581;ENSG00000136942;ENSG00000140988;ENSG00000143947;ENSG00000144713;ENSG00000158417;ENSG00000161970;ENSG00000162244;ENSG00000166441;ENSG00000167526;ENSG00000174748
R-HSA-5663205	Infectious disease	23	377	4.30085e-10	3.68337e-08	ENSG00000005022;ENSG00000012223;ENSG00000063177;ENSG00000071082;ENSG00000080824;ENSG00000083845;ENSG00000096384;ENSG00000105976;ENSG00000111581;ENSG00000124789;ENSG00000136942;ENSG00000140988;ENSG00000141367;ENSG00000143947;ENSG00000144713;ENSG00000151729;ENSG00000155561;ENSG00000161970;ENSG00000162244;ENSG00000166441;ENSG00000167526;ENSG00000167658;ENSG00000174748
R-HSA-72689	Formation of a pool of free 40S subunits	13	102	5.39956e-10	4.46488e-08	ENSG00000063177;ENSG00000071082;ENSG00000083845;ENSG00000107581;ENSG00000136942;ENSG00000140988;ENSG00000143947;ENSG00000144713;ENSG00000161970;ENSG00000162244;ENSG00000166441;ENSG00000167526;ENSG00000174748
R-HSA-156912	Peptide transfer from P-site tRNA to the A-site tRNA	12	88	1.15875e-09	8.68335e-08	ENSG00000063177;ENSG00000071082;ENSG00000083845;ENSG00000136942;ENSG00000140988;ENSG00000143947;ENSG00000144713;ENSG00000161970;ENSG00000162244;ENSG00000166441;ENSG00000167526;ENSG00000174748
R-HSA-1799335	Synthesis of nascent polypeptide containing signal sequence	12	88	1.15875e-09	8.68335e-08	ENSG00000063177;ENSG00000071082;ENSG00000083845;ENSG00000136942;ENSG00000140988;ENSG00000143947;ENSG00000144713;ENSG00000161970;ENSG00000162244;ENSG00000166441;ENSG00000167526;ENSG00000174748
R-HSA-192704	Synthesis of PB1-F2	12	88	1.15875e-09	8.68335e-08	ENSG00000063177;ENSG00000071082;ENSG00000083845;ENSG00000136942;ENSG00000140988;ENSG00000143947;ENSG00000144713;ENSG00000161970;ENSG00000162244;ENSG00000166441;ENSG00000167526;ENSG00000174748
R-HSA-8953854	Metabolism of RNA	30	669	1.2465e-09	8.82429e-08	ENSG00000011304;ENSG00000063177;ENSG00000071082;ENSG00000083845;ENSG00000100462;ENSG00000111581;ENSG00000115053;ENSG00000115524;ENSG00000116455;ENSG00000117481;ENSG00000120800;ENSG00000124789;ENSG00000135829;ENSG00000136942;ENSG00000140988;ENSG00000143947;ENSG00000144028;ENSG00000144713;ENSG00000153187;ENSG00000155561;ENSG00000161970;ENSG00000162244;ENSG00000165119;ENSG00000165732;ENSG00000166441…
R-HSA-156907	Aminoacyl-tRNA binds to the ribosome at the A-site	12	89	1.32475e-09	8.82429e-08	ENSG00000063177;ENSG00000071082;ENSG00000083845;ENSG00000136942;ENSG00000140988;ENSG00000143947;ENSG00000144713;ENSG00000161970;ENSG00000162244;ENSG00000166441;ENSG00000167526;ENSG00000174748
R-HSA-156923	Hydrolysis of eEF1A:GTP	12	89	1.32475e-09	8.82429e-08	ENSG00000063177;ENSG00000071082;ENSG00000083845;ENSG00000136942;ENSG00000140988;ENSG00000143947;ENSG00000144713;ENSG00000161970;ENSG00000162244;ENSG00000166441;ENSG00000167526;ENSG00000174748
R-HSA-72673	Release of 40S and 60S subunits from the 80S ribosome	12	89	1.32475e-09	8.82429e-08	ENSG00000063177;ENSG00000071082;ENSG00000083845;ENSG00000136942;ENSG00000140988;ENSG00000143947;ENSG00000144713;ENSG00000161970;ENSG00000162244;ENSG00000166441;ENSG00000167526;ENSG00000174748
R-HSA-192823	Viral mRNA Translation	12	90	1.51191e-09	9.06391e-08	ENSG00000063177;ENSG00000071082;ENSG00000083845;ENSG00000136942;ENSG00000140988;ENSG00000143947;ENSG00000144713;ENSG00000161970;ENSG00000162244;ENSG00000166441;ENSG00000167526;ENSG00000174748
R-HSA-192841	Viral Protein Synthesis	12	90	1.51191e-09	9.06391e-08	ENSG00000063177;ENSG00000071082;ENSG00000083845;ENSG00000136942;ENSG00000140988;ENSG00000143947;ENSG00000144713;ENSG00000161970;ENSG00000162244;ENSG00000166441;ENSG00000167526;ENSG00000174748
R-HSA-2408529	Sec-tRNA(Sec):EEFSEC:GTP binds to 80S Ribosome	12	90	1.51191e-09	9.06391e-08	ENSG00000063177;ENSG00000071082;ENSG00000083845;ENSG00000136942;ENSG00000140988;ENSG00000143947;ENSG00000144713;ENSG00000161970;ENSG00000162244;ENSG00000166441;ENSG00000167526;ENSG00000174748
R-HSA-5333615	80S:Met-tRNAi:mRNA:SECISBP2:Sec-tRNA(Sec):EEFSEC:GTP is hydrolysed to 80S:Met-tRNAi:mRNA:SECISBP2:Sec and EEFSEC:GDP by EEFSEC	12	90	1.51191e-09	9.06391e-08	ENSG00000063177;ENSG00000071082;ENSG00000083845;ENSG00000136942;ENSG00000140988;ENSG00000143947;ENSG00000144713;ENSG00000161970;ENSG00000162244;ENSG00000166441;ENSG00000167526;ENSG00000174748
R-HSA-141671	Polypeptide release from the eRF3-GDP:eRF1:mRNA:80S Ribosome complex	12	91	1.72261e-09	9.58234e-08	ENSG00000063177;ENSG00000071082;ENSG00000083845;ENSG00000136942;ENSG00000140988;ENSG00000143947;ENSG00000144713;ENSG00000161970;ENSG00000162244;ENSG00000166441;ENSG00000167526;ENSG00000174748
R-HSA-141673	GTP Hydrolysis by eRF3 bound to the eRF1:mRNA:polypeptide:80S Ribosome complex	12	91	1.72261e-09	9.58234e-08	ENSG00000063177;ENSG00000071082;ENSG00000083845;ENSG00000136942;ENSG00000140988;ENSG00000143947;ENSG00000144713;ENSG00000161970;ENSG00000162244;ENSG00000166441;ENSG00000167526;ENSG00000174748
R-HSA-141691	GTP bound eRF3:eRF1 complex binds the peptidyl tRNA:mRNA:80S Ribosome complex	12	91	1.72261e-09	9.58234e-08	ENSG00000063177;ENSG00000071082;ENSG00000083845;ENSG00000136942;ENSG00000140988;ENSG00000143947;ENSG00000144713;ENSG00000161970;ENSG00000162244;ENSG00000166441;ENSG00000167526;ENSG00000174748
R-HSA-156827	L13a-mediated translational silencing of Ceruloplasmin expression	13	112	1.75823e-09	9.58234e-08	ENSG00000063177;ENSG00000071082;ENSG00000083845;ENSG00000107581;ENSG00000136942;ENSG00000140988;ENSG00000143947;ENSG00000144713;ENSG00000161970;ENSG00000162244;ENSG00000166441;ENSG00000167526;ENSG00000174748
R-HSA-6805567	Keratinization	17	215	2.10435e-09	1.12138e-07	ENSG00000111057;ENSG00000128422;ENSG00000134760;ENSG00000134765;ENSG00000139648;ENSG00000167768;ENSG00000170454;ENSG00000171403;ENSG00000171446;ENSG00000172867;ENSG00000173801;ENSG00000185479;ENSG00000186081;ENSG00000186395;ENSG00000186832;ENSG00000186847;ENSG00000205420
R-HSA-1799332	Nascent polypeptide:mRNA:ribosome complex binds signal recognition particle (SRP)	12	94	2.52308e-09	1.26049e-07	ENSG00000063177;ENSG00000071082;ENSG00000083845;ENSG00000136942;ENSG00000140988;ENSG00000143947;ENSG00000144713;ENSG00000161970;ENSG00000162244;ENSG00000166441;ENSG00000167526;ENSG00000174748
R-HSA-2408557	Selenocysteine synthesis	12	94	2.52308e-09	1.26049e-07	ENSG00000063177;ENSG00000071082;ENSG00000083845;ENSG00000136942;ENSG00000140988;ENSG00000143947;ENSG00000144713;ENSG00000161970;ENSG00000162244;ENSG00000166441;ENSG00000167526;ENSG00000174748
R-HSA-72764	Eukaryotic Translation Termination	12	94	2.52308e-09	1.26049e-07	ENSG00000063177;ENSG00000071082;ENSG00000083845;ENSG00000136942;ENSG00000140988;ENSG00000143947;ENSG00000144713;ENSG00000161970;ENSG00000162244;ENSG00000166441;ENSG00000167526;ENSG00000174748
R-HSA-6809663	Formation of hair keratin fibres	14	141	3.22764e-09	1.48904e-07	ENSG00000111057;ENSG00000128422;ENSG00000139648;ENSG00000167768;ENSG00000170454;ENSG00000171403;ENSG00000171446;ENSG00000172867;ENSG00000185479;ENSG00000186081;ENSG00000186395;ENSG00000186832;ENSG00000186847;ENSG00000205420
R-HSA-1799330	The SRP receptor binds the SRP:nascent peptide:ribosome complex	12	96	3.22894e-09	1.48904e-07	ENSG00000063177;ENSG00000071082;ENSG00000083845;ENSG00000136942;ENSG00000140988;ENSG00000143947;ENSG00000144713;ENSG00000161970;ENSG00000162244;ENSG00000166441;ENSG00000167526;ENSG00000174748
R-HSA-927789	Formation of UPF1:eRF3 complex on mRNA with a premature termination codon and no Exon Junction Complex	12	96	3.22894e-09	1.48904e-07	ENSG00000063177;ENSG00000071082;ENSG00000083845;ENSG00000136942;ENSG00000140988;ENSG00000143947;ENSG00000144713;ENSG00000161970;ENSG00000162244;ENSG00000166441;ENSG00000167526;ENSG00000174748
R-HSA-975956	Nonsense Mediated Decay (NMD) independent of the Exon Junction Complex (EJC)	12	96	3.22894e-09	1.48904e-07	ENSG00000063177;ENSG00000071082;ENSG00000083845;ENSG00000136942;ENSG00000140988;ENSG00000143947;ENSG00000144713;ENSG00000161970;ENSG00000162244;ENSG00000166441;ENSG00000167526;ENSG00000174748
R-HSA-72312	rRNA processing	16	203	6.78371e-09	3.06931e-07	ENSG00000063177;ENSG00000071082;ENSG00000083845;ENSG00000115053;ENSG00000117481;ENSG00000120800;ENSG00000136942;ENSG00000140988;ENSG00000143947;ENSG00000144713;ENSG00000161970;ENSG00000162244;ENSG00000165732;ENSG00000166441;ENSG00000167526;ENSG00000174748
R-HSA-422475	Axon guidance	26	552	7.02033e-09	3.11755e-07	ENSG00000063177;ENSG00000071082;ENSG00000075624;ENSG00000080824;ENSG00000083845;ENSG00000096384;ENSG00000100345;ENSG00000105357;ENSG00000105976;ENSG00000115306;ENSG00000133026;ENSG00000134318;ENSG00000136942;ENSG00000137076;ENSG00000140988;ENSG00000141367;ENSG00000143947;ENSG00000144713;ENSG00000161970;ENSG00000162244;ENSG00000166441;ENSG00000167526;ENSG00000167553;ENSG00000174748;ENSG00000196914…
R-HSA-9014610	Translation of ROBO3.2 mRNA initiates NMD	12	104	8.18583e-09	3.50529e-07	ENSG00000063177;ENSG00000071082;ENSG00000083845;ENSG00000136942;ENSG00000140988;ENSG00000143947;ENSG00000144713;ENSG00000161970;ENSG00000162244;ENSG00000166441;ENSG00000167526;ENSG00000174748
R-HSA-9014652	Translation of ROBO3.2 mRNA is negatively regulated by NMD	12	104	8.18583e-09	3.50529e-07	ENSG00000063177;ENSG00000071082;ENSG00000083845;ENSG00000136942;ENSG00000140988;ENSG00000143947;ENSG00000144713;ENSG00000161970;ENSG00000162244;ENSG00000166441;ENSG00000167526;ENSG00000174748
R-HSA-1799329	Signal peptidase hydrolyzes signal peptide from ribosome-associated nascent protein	12	105	9.14142e-09	3.84581e-07	ENSG00000063177;ENSG00000071082;ENSG00000083845;ENSG00000136942;ENSG00000140988;ENSG00000143947;ENSG00000144713;ENSG00000161970;ENSG00000162244;ENSG00000166441;ENSG00000167526;ENSG00000174748
R-HSA-6791226	Major pathway of rRNA processing in the nucleolus and cytosol	15	183	1.21914e-08	4.96887e-07	ENSG00000063177;ENSG00000071082;ENSG00000083845;ENSG00000115053;ENSG00000120800;ENSG00000136942;ENSG00000140988;ENSG00000143947;ENSG00000144713;ENSG00000161970;ENSG00000162244;ENSG00000165732;ENSG00000166441;ENSG00000167526;ENSG00000174748
R-HSA-1799326	Signal-containing nascent peptide translocates to endoplasmic reticulum	12	108	1.26397e-08	4.96887e-07	ENSG00000063177;ENSG00000071082;ENSG00000083845;ENSG00000136942;ENSG00000140988;ENSG00000143947;ENSG00000144713;ENSG00000161970;ENSG00000162244;ENSG00000166441;ENSG00000167526;ENSG00000174748
R-HSA-927832	UPF1 binds an mRNP with a termination codon preceding an Exon Junction Complex	12	108	1.26397e-08	4.96887e-07	ENSG00000063177;ENSG00000071082;ENSG00000083845;ENSG00000136942;ENSG00000140988;ENSG00000143947;ENSG00000144713;ENSG00000161970;ENSG00000162244;ENSG00000166441;ENSG00000167526;ENSG00000174748
R-HSA-927889	SMG1 phosphorylates UPF1 (enhanced by Exon Junction Complex)	12	108	1.26397e-08	4.96887e-07	ENSG00000063177;ENSG00000071082;ENSG00000083845;ENSG00000136942;ENSG00000140988;ENSG00000143947;ENSG00000144713;ENSG00000161970;ENSG00000162244;ENSG00000166441;ENSG00000167526;ENSG00000174748
R-HSA-927836	SMG6 hydrolyzes mRNA with premature termination codon	12	111	1.72974e-08	6.69018e-07	ENSG00000063177;ENSG00000071082;ENSG00000083845;ENSG00000136942;ENSG00000140988;ENSG00000143947;ENSG00000144713;ENSG00000161970;ENSG00000162244;ENSG00000166441;ENSG00000167526;ENSG00000174748
R-HSA-156826	Dissociation of L13a from the 60s ribosomal subunit	9	53	2.07483e-08	7.89753e-07	ENSG00000063177;ENSG00000071082;ENSG00000136942;ENSG00000144713;ENSG00000161970;ENSG00000162244;ENSG00000166441;ENSG00000167526;ENSG00000174748
R-HSA-1799339	SRP-dependent cotranslational protein targeting to membrane	12	113	2.12053e-08	7.94535e-07	ENSG00000063177;ENSG00000071082;ENSG00000083845;ENSG00000136942;ENSG00000140988;ENSG00000143947;ENSG00000144713;ENSG00000161970;ENSG00000162244;ENSG00000166441;ENSG00000167526;ENSG00000174748
R-HSA-8868773	rRNA processing in the nucleus and cytosol	15	193	2.50529e-08	9.24259e-07	ENSG00000063177;ENSG00000071082;ENSG00000083845;ENSG00000115053;ENSG00000120800;ENSG00000136942;ENSG00000140988;ENSG00000143947;ENSG00000144713;ENSG00000161970;ENSG00000162244;ENSG00000165732;ENSG00000166441;ENSG00000167526;ENSG00000174748
R-HSA-927802	Nonsense-Mediated Decay (NMD)	12	116	2.85605e-08	1.00718e-06	ENSG00000063177;ENSG00000071082;ENSG00000083845;ENSG00000136942;ENSG00000140988;ENSG00000143947;ENSG00000144713;ENSG00000161970;ENSG00000162244;ENSG00000166441;ENSG00000167526;ENSG00000174748
R-HSA-927813	p-4S-UPF1 recruits SMG5, SMG7, SMG6, PNRC2, DCP1A, and PP2A	12	116	2.85605e-08	1.00718e-06	ENSG00000063177;ENSG00000071082;ENSG00000083845;ENSG00000136942;ENSG00000140988;ENSG00000143947;ENSG00000144713;ENSG00000161970;ENSG00000162244;ENSG00000166441;ENSG00000167526;ENSG00000174748
R-HSA-975957	Nonsense Mediated Decay (NMD) enhanced by the Exon Junction Complex (EJC)	12	116	2.85605e-08	1.00718e-06	ENSG00000063177;ENSG00000071082;ENSG00000083845;ENSG00000136942;ENSG00000140988;ENSG00000143947;ENSG00000144713;ENSG00000161970;ENSG00000162244;ENSG00000166441;ENSG00000167526;ENSG00000174748
R-HSA-2408522	Selenoamino acid metabolism	12	118	3.46599e-08	1.20456e-06	ENSG00000063177;ENSG00000071082;ENSG00000083845;ENSG00000136942;ENSG00000140988;ENSG00000143947;ENSG00000144713;ENSG00000161970;ENSG00000162244;ENSG00000166441;ENSG00000167526;ENSG00000174748
R-HSA-373755	Semaphorin interactions	9	63	9.93706e-08	3.40415e-06	ENSG00000080824;ENSG00000096384;ENSG00000100345;ENSG00000105357;ENSG00000105976;ENSG00000133026;ENSG00000134318;ENSG00000137076;ENSG00000196914
R-HSA-70263	Gluconeogenesis	7	33	1.64203e-07	5.54591e-06	ENSG00000004864;ENSG00000014641;ENSG00000074800;ENSG00000111640;ENSG00000115840;ENSG00000136872;ENSG00000183048
R-HSA-70326	Glucose metabolism	10	91	2.41829e-07	8.05424e-06	ENSG00000004864;ENSG00000014641;ENSG00000074800;ENSG00000111581;ENSG00000111640;ENSG00000115840;ENSG00000124789;ENSG00000136872;ENSG00000155561;ENSG00000183048
R-HSA-400685	Sema4D in semaphorin signaling	6	24	4.58178e-07	1.49946e-05	ENSG00000100345;ENSG00000105357;ENSG00000105976;ENSG00000133026;ENSG00000134318;ENSG00000196914
R-HSA-6791218	12S pre-rRNA is nucleolytically processed to yield 5.8S rRNA	9	75	4.62719e-07	1.49946e-05	ENSG00000063177;ENSG00000071082;ENSG00000136942;ENSG00000144713;ENSG00000161970;ENSG00000162244;ENSG00000166441;ENSG00000167526;ENSG00000174748
R-HSA-1500931	Cell-Cell communication	11	130	8.62336e-07	2.75718e-05	ENSG00000072110;ENSG00000075624;ENSG00000115306;ENSG00000128591;ENSG00000140575;ENSG00000173801;ENSG00000178209;ENSG00000186081;ENSG00000186847;ENSG00000196924;ENSG00000197694
R-HSA-1643685	Disease	33	1053	9.89002e-07	3.12056e-05	ENSG00000005022;ENSG00000012223;ENSG00000063177;ENSG00000071082;ENSG00000075624;ENSG00000080824;ENSG00000083845;ENSG00000096384;ENSG00000105976;ENSG00000108840;ENSG00000111581;ENSG00000115850;ENSG00000124789;ENSG00000136872;ENSG00000136942;ENSG00000137076;ENSG00000139549;ENSG00000140575;ENSG00000140988;ENSG00000141367;ENSG00000143947;ENSG00000144713;ENSG00000151729;ENSG00000155561;ENSG00000161970…
R-HSA-72766	Translation	16	292	1.04204e-06	3.24521e-05	ENSG00000063177;ENSG00000071082;ENSG00000083845;ENSG00000107581;ENSG00000136942;ENSG00000140988;ENSG00000143947;ENSG00000144713;ENSG00000158417;ENSG00000161970;ENSG00000162244;ENSG00000166441;ENSG00000167526;ENSG00000167658;ENSG00000174748;ENSG00000178952
R-HSA-9010553	Regulation of expression of SLITs and ROBOs	12	172	2.12533e-06	6.53402e-05	ENSG00000063177;ENSG00000071082;ENSG00000083845;ENSG00000136942;ENSG00000140988;ENSG00000143947;ENSG00000144713;ENSG00000161970;ENSG00000162244;ENSG00000166441;ENSG00000167526;ENSG00000174748
R-HSA-416572	Sema4D induced cell migration and growth-cone collapse	5	20	4.39779e-06	0.000133492	ENSG00000100345;ENSG00000105357;ENSG00000133026;ENSG00000134318;ENSG00000196914
R-HSA-3928616	Activated ROCK phosphorylates MRLCs	4	10	5.23353e-06	0.000156875	ENSG00000100345;ENSG00000105357;ENSG00000133026;ENSG00000134318
R-HSA-419197	Myosin regulatory light chain phosphorylation by ROCK	4	12	1.20908e-05	0.000357947	ENSG00000100345;ENSG00000105357;ENSG00000133026;ENSG00000134318
R-HSA-5690997	Ligation of newly synthesized repair patch to incised DNA in GG-NER	5	25	1.43089e-05	0.000413406	ENSG00000005156;ENSG00000117748;ENSG00000132383;ENSG00000143947;ENSG00000163918
R-HSA-5696397	Gap-filling DNA repair synthesis and ligation in GG-NER	5	25	1.43089e-05	0.000413406	ENSG00000005156;ENSG00000117748;ENSG00000132383;ENSG00000143947;ENSG00000163918
R-HSA-1268020	Mitochondrial protein import	7	65	1.89836e-05	0.000541936	ENSG00000004864;ENSG00000107959;ENSG00000110955;ENSG00000115840;ENSG00000144381;ENSG00000151729;ENSG00000152234
R-HSA-430347	MigFilin associates with Filamin and F-actin	3	5	2.05871e-05	0.000578387	ENSG00000075624;ENSG00000128591;ENSG00000196924
R-HSA-71291	Metabolism of amino acids and derivatives	16	369	2.07428e-05	0.000578387	ENSG00000063177;ENSG00000071082;ENSG00000083845;ENSG00000119689;ENSG00000130707;ENSG00000136942;ENSG00000140287;ENSG00000140988;ENSG00000143947;ENSG00000144713;ENSG00000161970;ENSG00000162244;ENSG00000166441;ENSG00000167526;ENSG00000174748;ENSG00000183048
R-HSA-376176	Signaling by ROBO receptors	12	217	2.2936e-05	0.000624632	ENSG00000063177;ENSG00000071082;ENSG00000083845;ENSG00000136942;ENSG00000140988;ENSG00000143947;ENSG00000144713;ENSG00000161970;ENSG00000162244;ENSG00000166441;ENSG00000167526;ENSG00000174748
R-HSA-446728	Cell junction organization	8	92	2.33264e-05	0.000624632	ENSG00000072110;ENSG00000075624;ENSG00000128591;ENSG00000173801;ENSG00000178209;ENSG00000186081;ENSG00000186847;ENSG00000196924
R-HSA-110307	REV1 binds AP-dsDNA	4	14	2.39642e-05	0.000624632	ENSG00000117748;ENSG00000132383;ENSG00000143947;ENSG00000163918
R-HSA-110308	REV1 inserts dCMP opposite to AP sites in DNA	4	14	2.39642e-05	0.000624632	ENSG00000117748;ENSG00000132383;ENSG00000143947;ENSG00000163918
R-HSA-110317	Insertion of correct bases opposite the lesion by POLH	4	14	2.39642e-05	0.000624632	ENSG00000117748;ENSG00000132383;ENSG00000143947;ENSG00000163918
R-HSA-110319	Elongation by POLH	4	14	2.39642e-05	0.000624632	ENSG00000117748;ENSG00000132383;ENSG00000143947;ENSG00000163918
R-HSA-110316	POLH binds monoUb:K164-PCNA at damaged TT-CPD-DNA template	4	15	3.23522e-05	0.000808131	ENSG00000117748;ENSG00000132383;ENSG00000143947;ENSG00000163918
R-HSA-5654986	SPRTN binds monoUb:K164-PCNA associated with POLH	4	15	3.23522e-05	0.000808131	ENSG00000117748;ENSG00000132383;ENSG00000143947;ENSG00000163918
R-HSA-5655466	USP1:WDR48 deubiquitinates monoUb:K164-PCNA	4	15	3.23522e-05	0.000808131	ENSG00000117748;ENSG00000132383;ENSG00000143947;ENSG00000163918
R-HSA-5655481	USP1:WDR48 binds monoUb:K164-PCNA	4	15	3.23522e-05	0.000808131	ENSG00000117748;ENSG00000132383;ENSG00000143947;ENSG00000163918
R-HSA-5336415	Uptake and function of diphtheria toxin	3	6	4.07851e-05	0.00100828	ENSG00000080824;ENSG00000096384;ENSG00000167658
R-HSA-110311	POLZ extends translesion synthesis	4	16	4.27057e-05	0.00102408	ENSG00000117748;ENSG00000132383;ENSG00000143947;ENSG00000163918
R-HSA-110312	Translesion synthesis by REV1	4	16	4.27057e-05	0.00102408	ENSG00000117748;ENSG00000132383;ENSG00000143947;ENSG00000163918
R-HSA-5652151	REV1 recruits POLZ to (AP:Cyt)-DNA Template	4	16	4.27057e-05	0.00102408	ENSG00000117748;ENSG00000132383;ENSG00000143947;ENSG00000163918
R-HSA-3371556	Cellular response to heat stress	8	101	4.59559e-05	0.00109111	ENSG00000044574;ENSG00000080824;ENSG00000096384;ENSG00000111581;ENSG00000117748;ENSG00000124789;ENSG00000132383;ENSG00000155561
R-HSA-71387	Metabolism of carbohydrates	13	274	5.17741e-05	0.0012053	ENSG00000004864;ENSG00000014641;ENSG00000074800;ENSG00000100994;ENSG00000111581;ENSG00000111640;ENSG00000115840;ENSG00000124789;ENSG00000136872;ENSG00000143947;ENSG00000155561;ENSG00000162688;ENSG00000183048
R-HSA-5655835	POLK forms a quaternary complex with REV1 and POLZ on damaged DNA template	4	17	5.52888e-05	0.0012053	ENSG00000117748;ENSG00000132383;ENSG00000143947;ENSG00000163918
R-HSA-5655862	Translesion synthesis by POLK	4	17	5.52888e-05	0.0012053	ENSG00000117748;ENSG00000132383;ENSG00000143947;ENSG00000163918
R-HSA-5655892	POLK incorporates dNMP opposite to damaged DNA base	4	17	5.52888e-05	0.0012053	ENSG00000117748;ENSG00000132383;ENSG00000143947;ENSG00000163918
R-HSA-5655965	POLK and POLZ cooperate in elongation of mispaired primer termini	4	17	5.52888e-05	0.0012053	ENSG00000117748;ENSG00000132383;ENSG00000143947;ENSG00000163918
R-HSA-5656105	POLI simultaneously binds REV1 and monoUb:K164-PCNA at damaged DNA	4	17	5.52888e-05	0.0012053	ENSG00000117748;ENSG00000132383;ENSG00000143947;ENSG00000163918
R-HSA-5656121	Translesion synthesis by POLI	4	17	5.52888e-05	0.0012053	ENSG00000117748;ENSG00000132383;ENSG00000143947;ENSG00000163918
R-HSA-5656148	POLI incorporates dNMP opposite to damaged DNA base	4	17	5.52888e-05	0.0012053	ENSG00000117748;ENSG00000132383;ENSG00000143947;ENSG00000163918
R-HSA-5656158	POLZ elongates POLI-incorporated dNMP	4	17	5.52888e-05	0.0012053	ENSG00000117748;ENSG00000132383;ENSG00000143947;ENSG00000163918
R-HSA-72203	Processing of Capped Intron-Containing Pre-mRNA	12	242	6.66785e-05	0.0014405	ENSG00000011304;ENSG00000111581;ENSG00000115524;ENSG00000124789;ENSG00000135829;ENSG00000144028;ENSG00000153187;ENSG00000155561;ENSG00000165119;ENSG00000167978;ENSG00000174231;ENSG00000189091
R-HSA-446353	Cell-extracellular matrix interactions	4	18	7.03767e-05	0.00147424	ENSG00000072110;ENSG00000075624;ENSG00000128591;ENSG00000196924
R-HSA-5654985	SPRTN recruits VCP to monoUb:K164-PCNA associated with POLH	4	18	7.03767e-05	0.00147424	ENSG00000117748;ENSG00000132383;ENSG00000143947;ENSG00000163918
R-HSA-5654989	SPRTN:VCP-mediated release of POLH from monoUb:K164-PCNA	4	18	7.03767e-05	0.00147424	ENSG00000117748;ENSG00000132383;ENSG00000143947;ENSG00000163918
R-HSA-5668932	PAK2 phosphorylates myosin regulatory light chain (MRLC)	3	7	7.06997e-05	0.00147424	ENSG00000100345;ENSG00000105357;ENSG00000133026
R-HSA-1169410	Antiviral mechanism by IFN-stimulated genes	7	82	8.64256e-05	0.00173472	ENSG00000111581;ENSG00000124789;ENSG00000136068;ENSG00000143947;ENSG00000155561;ENSG00000162434;ENSG00000196924
R-HSA-110320	Translesion Synthesis by POLH	4	19	8.8255e-05	0.00173472	ENSG00000117748;ENSG00000132383;ENSG00000143947;ENSG00000163918
R-HSA-1268022	TOMM40 complex translocates proteins from the cytosol to the mitochondrial intermembrane space	4	19	8.8255e-05	0.00173472	ENSG00000110955;ENSG00000144381;ENSG00000151729;ENSG00000152234
R-HSA-5627117	RHO GTPases Activate ROCKs	4	19	8.8255e-05	0.00173472	ENSG00000100345;ENSG00000105357;ENSG00000133026;ENSG00000134318
R-HSA-5653756	TRIM25 binds monoUb:164-PCNA	4	19	8.8255e-05	0.00173472	ENSG00000117748;ENSG00000132383;ENSG00000143947;ENSG00000163918
R-HSA-5653766	USP10 binds monoUb:K164,ISG:K164,ISG:K168-PCNA	4	19	8.8255e-05	0.00173472	ENSG00000117748;ENSG00000132383;ENSG00000143947;ENSG00000163918
R-HSA-5653770	USP10 deubiquitinates monoUb:K164,ISG:K164,ISG:K168-PCNA	4	19	8.8255e-05	0.00173472	ENSG00000117748;ENSG00000132383;ENSG00000143947;ENSG00000163918
R-HSA-72127	Formation of the Spliceosomal B Complex	9	144	9.8926e-05	0.00192866	ENSG00000011304;ENSG00000115524;ENSG00000135829;ENSG00000144028;ENSG00000153187;ENSG00000165119;ENSG00000167978;ENSG00000174231;ENSG00000189091
R-HSA-176033	Interactions of Vpr with host cellular proteins	5	37	0.000103681	0.00200506	ENSG00000005022;ENSG00000111581;ENSG00000124789;ENSG00000151729;ENSG00000155561
R-HSA-5627123	RHO GTPases activate PAKs	4	20	0.000109219	0.00209526	ENSG00000100345;ENSG00000105357;ENSG00000133026;ENSG00000196924
R-HSA-176101	Recruitment of Rad17-RFC complex to DNA	3	8	0.000112052	0.00213254	ENSG00000117748;ENSG00000132383;ENSG00000163918
R-HSA-72139	Formation of the active Spliceosomal C (B*) complex	9	147	0.000115898	0.00218836	ENSG00000011304;ENSG00000115524;ENSG00000135829;ENSG00000144028;ENSG00000153187;ENSG00000165119;ENSG00000167978;ENSG00000174231;ENSG00000189091
R-HSA-5653754	UBE2L6:TRIM25 ISGylates monoUb:K164-PCNA	4	21	0.000133574	0.00250242	ENSG00000117748;ENSG00000132383;ENSG00000143947;ENSG00000163918
R-HSA-72143	Lariat Formation and 5'-Splice Site Cleavage	9	150	0.000135244	0.00251407	ENSG00000011304;ENSG00000115524;ENSG00000135829;ENSG00000144028;ENSG00000153187;ENSG00000165119;ENSG00000167978;ENSG00000174231;ENSG00000189091
R-HSA-156661	Formation of Exon Junction Complex	9	153	0.000157222	0.00290014	ENSG00000011304;ENSG00000115524;ENSG00000135829;ENSG00000144028;ENSG00000153187;ENSG00000165119;ENSG00000167978;ENSG00000174231;ENSG00000189091
R-HSA-5653838	POLD,POLE binds deISGylated PCNA after TLS	4	22	0.000161631	0.0029363	ENSG00000117748;ENSG00000132383;ENSG00000143947;ENSG00000163918
R-HSA-5691001	Repair DNA synthesis of ~27-30 bases long patch by POLD, POLE or POLK in GG-NER	4	22	0.000161631	0.0029363	ENSG00000117748;ENSG00000132383;ENSG00000143947;ENSG00000163918
R-HSA-3215406	PRMT5 binds WDR77	2	2	0.000165091	0.0029544	ENSG00000100462;ENSG00000116455
R-HSA-372448	SLC25A12,13 exchange cytosolic L-Glu for mitochondrial matrix L-Asp	2	2	0.000165091	0.0029544	ENSG00000004864;ENSG00000115840
R-HSA-451403	Interaction of nephrin with adherens junction-associated proteins	3	9	0.000166491	0.00295738	ENSG00000072110;ENSG00000115306;ENSG00000197694
R-HSA-373753	Nephrin family interactions	4	23	0.000193711	0.00341558	ENSG00000072110;ENSG00000115306;ENSG00000140575;ENSG00000197694
R-HSA-72160	Cleavage at the 3'-Splice Site and Exon Ligation	9	158	0.000200454	0.00350868	ENSG00000011304;ENSG00000115524;ENSG00000135829;ENSG00000144028;ENSG00000153187;ENSG00000165119;ENSG00000167978;ENSG00000174231;ENSG00000189091
R-HSA-8986181	PITRM1 proteolyzes mitochondrial targeting peptides (presequences)	3	10	0.000235602	0.00409401	ENSG00000107959;ENSG00000110955;ENSG00000144381
R-HSA-9609507	Protein localization	8	128	0.000243003	0.00419224	ENSG00000004864;ENSG00000107959;ENSG00000110955;ENSG00000115840;ENSG00000143947;ENSG00000144381;ENSG00000151729;ENSG00000152234
R-HSA-72130	Formation of an intermediate Spliceosomal C (Bact) complex	9	165	0.000277241	0.00474874	ENSG00000011304;ENSG00000115524;ENSG00000135829;ENSG00000144028;ENSG00000153187;ENSG00000165119;ENSG00000167978;ENSG00000174231;ENSG00000189091
R-HSA-70171	Glycolysis	6	72	0.000320317	0.00527066	ENSG00000074800;ENSG00000111581;ENSG00000111640;ENSG00000124789;ENSG00000136872;ENSG00000155561
R-HSA-419232	Myosin phosphatase dephosphorylates myosin regulatory light chain	3	11	0.0003209	0.00527066	ENSG00000100345;ENSG00000105357;ENSG00000133026
R-HSA-446077	BP230 interacts with keretin K5/K14	3	11	0.0003209	0.00527066	ENSG00000178209;ENSG00000186081;ENSG00000186847
R-HSA-446107	Type I hemidesmosome assembly	3	11	0.0003209	0.00527066	ENSG00000178209;ENSG00000186081;ENSG00000186847
R-HSA-5653780	USP43 binds ISG:K164,ISG:K168-PCNA	3	11	0.0003209	0.00527066	ENSG00000117748;ENSG00000132383;ENSG00000163918
R-HSA-5653786	USP43 deISGylates ISG:K164,ISG:K168-PCNA	3	11	0.0003209	0.00527066	ENSG00000117748;ENSG00000132383;ENSG00000163918
R-HSA-1430728	Metabolism	44	2085	0.000335954	0.00548039	ENSG00000004864;ENSG00000005022;ENSG00000006625;ENSG00000014641;ENSG00000063177;ENSG00000065621;ENSG00000071082;ENSG00000074800;ENSG00000080824;ENSG00000083845;ENSG00000084774;ENSG00000096384;ENSG00000100994;ENSG00000110955;ENSG00000111581;ENSG00000111640;ENSG00000115840;ENSG00000119689;ENSG00000124789;ENSG00000130707;ENSG00000136143;ENSG00000136872;ENSG00000136942;ENSG00000138193;ENSG00000138796…
R-HSA-1169408	ISG15 antiviral mechanism	6	74	0.00037189	0.00602562	ENSG00000111581;ENSG00000124789;ENSG00000136068;ENSG00000143947;ENSG00000155561;ENSG00000162434
R-HSA-6798695	Neutrophil degranulation	16	477	0.000416137	0.00650784	ENSG00000012223;ENSG00000080824;ENSG00000090382;ENSG00000096384;ENSG00000100994;ENSG00000134760;ENSG00000134765;ENSG00000140575;ENSG00000143546;ENSG00000162688;ENSG00000167658;ENSG00000167768;ENSG00000173801;ENSG00000197102;ENSG00000197694;ENSG00000197915
R-HSA-176264	Recruitment of the Rad9-Hus1-Rad1 complex to DNA	3	12	0.000423836	0.00650784	ENSG00000117748;ENSG00000132383;ENSG00000163918
R-HSA-190519	Internalization of gap junction plaques	3	12	0.000423836	0.00650784	ENSG00000075624;ENSG00000141367;ENSG00000196586
R-HSA-190829	Lysosomal degradation of gap junction plaques	3	12	0.000423836	0.00650784	ENSG00000075624;ENSG00000141367;ENSG00000196586
R-HSA-190873	Gap junction degradation	3	12	0.000423836	0.00650784	ENSG00000075624;ENSG00000141367;ENSG00000196586
R-HSA-264870	Caspase-mediated cleavage of cytoskeletal proteins	3	12	0.000423836	0.00650784	ENSG00000026025;ENSG00000178209;ENSG00000197694
R-HSA-5668978	MYLK (MLCK) phosphorylates MRLCs of the non-muscle myosin II complex	3	12	0.000423836	0.00650784	ENSG00000100345;ENSG00000105357;ENSG00000133026
R-HSA-5250947	B-WICH complex binds rDNA promoter	4	28	0.000426076	0.00650784	ENSG00000075624;ENSG00000115524;ENSG00000132382;ENSG00000165732
R-HSA-5652009	RAD18:UBE2B or RBX1:CUL4:DDB1:DTL monoubiquitinates PCNA	4	28	0.000426076	0.00650784	ENSG00000117748;ENSG00000132383;ENSG00000143947;ENSG00000163918
R-HSA-3928663	EPHA-mediated growth cone collapse	4	29	0.000489339	0.00722456	ENSG00000100345;ENSG00000105357;ENSG00000133026;ENSG00000134318
R-HSA-176175	Stalling of DNA replication fork and RPA binding	2	3	0.000491078	0.00722456	ENSG00000117748;ENSG00000132383
R-HSA-180897	Vpr-mediated induction of apoptosis by mitochondrial outer membrane permeabilization	2	3	0.000491078	0.00722456	ENSG00000005022;ENSG00000151729
R-HSA-180905	Association of Vpr with ANT1	2	3	0.000491078	0.00722456	ENSG00000005022;ENSG00000151729
R-HSA-419644	Transphosphorylation of pLIMK1	2	3	0.000491078	0.00722456	ENSG00000080824;ENSG00000096384
R-HSA-419645	Dimerization of LIMK1 by Hsp90	2	3	0.000491078	0.00722456	ENSG00000080824;ENSG00000096384
R-HSA-72124	Formation of the Spliceosomal A Complex	7	109	0.000507815	0.00742525	ENSG00000011304;ENSG00000115524;ENSG00000135829;ENSG00000153187;ENSG00000165119;ENSG00000167978;ENSG00000189091
R-HSA-72163	mRNA Splicing - Major Pathway	9	180	0.00052549	0.00763713	ENSG00000011304;ENSG00000115524;ENSG00000135829;ENSG00000144028;ENSG00000153187;ENSG00000165119;ENSG00000167978;ENSG00000174231;ENSG00000189091
R-HSA-392751	L1 linked to actin cytoskeleton by ankyrin	3	13	0.000545799	0.0078845	ENSG00000075624;ENSG00000115306;ENSG00000197694
R-HSA-3371511	HSF1 activation	4	30	0.000559016	0.00802706	ENSG00000080824;ENSG00000096384;ENSG00000117748;ENSG00000132383
R-HSA-191859	snRNP Assembly	5	54	0.000631237	0.00895684	ENSG00000100462;ENSG00000111581;ENSG00000116455;ENSG00000124789;ENSG00000155561
R-HSA-194441	Metabolism of non-coding RNA	5	54	0.000631237	0.00895684	ENSG00000100462;ENSG00000111581;ENSG00000116455;ENSG00000124789;ENSG00000155561
R-HSA-110314	Recognition of DNA damage by PCNA-containing replication complex	4	31	0.000635462	0.00896375	ENSG00000117748;ENSG00000132383;ENSG00000143947;ENSG00000163918
R-HSA-3371453	Regulation of HSF1-mediated heat shock response	6	82	0.000646265	0.00906283	ENSG00000044574;ENSG00000111581;ENSG00000117748;ENSG00000124789;ENSG00000132383;ENSG00000155561
R-HSA-6814695	PERP binds desmosomes	3	14	0.000688118	0.00959365	ENSG00000134760;ENSG00000134765;ENSG00000173801
R-HSA-72172	mRNA Splicing	9	188	0.000719031	0.00990948	ENSG00000011304;ENSG00000115524;ENSG00000135829;ENSG00000144028;ENSG00000153187;ENSG00000165119;ENSG00000167978;ENSG00000174231;ENSG00000189091
R-HSA-5656169	Termination of translesion DNA synthesis	4	32	0.000719037	0.00990948	ENSG00000117748;ENSG00000132383;ENSG00000143947;ENSG00000163918
R-HSA-5696399	Global Genome Nucleotide Excision Repair (GG-NER)	6	84	0.000734621	0.0100664	ENSG00000005156;ENSG00000075624;ENSG00000117748;ENSG00000132383;ENSG00000143947;ENSG00000163918
R-HSA-5671919	Activated CIT phosphorylates MRLCs	3	15	0.00085206	0.0116093	ENSG00000100345;ENSG00000105357;ENSG00000133026
R-HSA-3215385	CDK4 in CCND1:CDK4:PRMT5:WDR77 phosphorylates WDR77	2	4	0.000973842	0.0129737	ENSG00000100462;ENSG00000116455
R-HSA-3371586	Dissociation of cytosolic HSF1:HSP90 complex	2	4	0.000973842	0.0129737	ENSG00000080824;ENSG00000096384
R-HSA-5082409	Dissociation of HSF1:HSP90 complex in the nucleus	2	4	0.000973842	0.0129737	ENSG00000080824;ENSG00000096384
R-HSA-5333051	RPA1 binds HSF1	2	4	0.000973842	0.0129737	ENSG00000117748;ENSG00000132383
R-HSA-2682334	EPH-Ephrin signaling	6	91	0.00111937	0.0148301	ENSG00000075624;ENSG00000100345;ENSG00000105357;ENSG00000133026;ENSG00000134318;ENSG00000141367
R-HSA-5651992	PCNA-containing replication complex binds damaged dsDNA	3	17	0.00124959	0.0163745	ENSG00000117748;ENSG00000132383;ENSG00000163918
R-HSA-5653840	POLD,POLE complete replication of damaged DNA after TLS	3	17	0.00124959	0.0163745	ENSG00000117748;ENSG00000132383;ENSG00000163918
R-HSA-6782210	Gap-filling DNA repair synthesis and ligation in TC-NER	5	64	0.00137319	0.0177345	ENSG00000005156;ENSG00000117748;ENSG00000132383;ENSG00000143947;ENSG00000163918
R-HSA-6782227	Ligation of newly synthesized repair patch to incised DNA in TC-NER	5	64	0.00137319	0.0177345	ENSG00000005156;ENSG00000117748;ENSG00000132383;ENSG00000143947;ENSG00000163918
R-HSA-111465	Apoptotic cleavage of cellular proteins	4	38	0.00139036	0.0177345	ENSG00000026025;ENSG00000134760;ENSG00000178209;ENSG00000197694
R-HSA-73884	Base Excision Repair	4	38	0.00139036	0.0177345	ENSG00000005156;ENSG00000117748;ENSG00000132383;ENSG00000163918
R-HSA-73933	Resolution of Abasic Sites (AP sites)	4	38	0.00139036	0.0177345	ENSG00000005156;ENSG00000117748;ENSG00000132383;ENSG00000163918
R-HSA-110313	Translesion synthesis by Y family DNA polymerases bypasses lesions on DNA template	4	39	0.00153392	0.0193597	ENSG00000117748;ENSG00000132383;ENSG00000143947;ENSG00000163918
R-HSA-6783310	Fanconi Anemia Pathway	4	39	0.00153392	0.0193597	ENSG00000117748;ENSG00000130997;ENSG00000132383;ENSG00000143947
R-HSA-176250	Binding of ATR-ATRIP to the RPA-ssDNA complex	2	5	0.00160934	0.0194909	ENSG00000117748;ENSG00000132383
R-HSA-3215426	COPRS binds CCND1:CDK4:PRMT5:pT5-WDR77	2	5	0.00160934	0.0194909	ENSG00000100462;ENSG00000116455
R-HSA-5324617	HSP90:FKBP4:PTGES3 binds HSF1 trimer	2	5	0.00160934	0.0194909	ENSG00000080824;ENSG00000096384
R-HSA-5336420	DT fragment B transports DT fragment A from target cell endosome membrane	2	5	0.00160934	0.0194909	ENSG00000080824;ENSG00000096384
R-HSA-5618073	FKBP4 replaces FKBP5 within HSP90:ATP:FKBP5:unfolded protein	2	5	0.00160934	0.0194909	ENSG00000080824;ENSG00000096384
R-HSA-5687081	MAPK6 is ubiquitinated at the N-terminal	2	5	0.00160934	0.0194909	ENSG00000069956;ENSG00000143947
R-HSA-5687758	PPP4C:PPP4R2 dephosphorylates RPA2	2	5	0.00160934	0.0194909	ENSG00000117748;ENSG00000132383
R-HSA-8852362	GTSE1 binds CDKN1A	2	5	0.00160934	0.0194909	ENSG00000080824;ENSG00000096384
R-HSA-110363	FEN1 bound to PCNA and APEX1 cleaves flap ssDNA	3	19	0.00174741	0.0205406	ENSG00000117748;ENSG00000132383;ENSG00000163918
R-HSA-110368	POLD,POLE-mediated DNA strand displacement synthesis	3	19	0.00174741	0.0205406	ENSG00000117748;ENSG00000132383;ENSG00000163918
R-HSA-110371	LIG1 binds APEX1 and PCNA at SSB	3	19	0.00174741	0.0205406	ENSG00000117748;ENSG00000132383;ENSG00000163918
R-HSA-5625900	RHO GTPases activate CIT	3	19	0.00174741	0.0205406	ENSG00000100345;ENSG00000105357;ENSG00000133026
R-HSA-5651805	LIG1 bound to APEX1 and PCNA ligates SSB	3	19	0.00174741	0.0205406	ENSG00000117748;ENSG00000132383;ENSG00000163918
R-HSA-5651809	LIG1, APEX1 and PCNA:POLD,POLE:RPA:RFC dissociate from repaired DNA	3	19	0.00174741	0.0205406	ENSG00000117748;ENSG00000132383;ENSG00000163918
R-HSA-5690213	DNA polymerases delta, epsilon or kappa bind the GG-NER site	4	41	0.00185144	0.0214481	ENSG00000117748;ENSG00000132383;ENSG00000143947;ENSG00000163918
R-HSA-5690988	3'-incision of DNA by ERCC5 (XPG) in GG-NER	4	41	0.00185144	0.0214481	ENSG00000117748;ENSG00000132383;ENSG00000143947;ENSG00000163918
R-HSA-5696400	Dual Incision in GG-NER	4	41	0.00185144	0.0214481	ENSG00000117748;ENSG00000132383;ENSG00000143947;ENSG00000163918
R-HSA-110364	PCNA:POLD,POLE:RPA:RFC and FEN1 bind APEX1	3	20	0.0020365	0.0233662	ENSG00000117748;ENSG00000132383;ENSG00000163918
R-HSA-69186	Lagging Strand Synthesis	3	20	0.0020365	0.0233662	ENSG00000117748;ENSG00000132383;ENSG00000163918
R-HSA-72107	Formation of the Spliceosomal E complex	5	71	0.00218247	0.0249217	ENSG00000011304;ENSG00000135829;ENSG00000153187;ENSG00000165119;ENSG00000167978
R-HSA-5651801	PCNA-Dependent Long Patch Base Excision Repair	3	21	0.00235365	0.0266973	ENSG00000117748;ENSG00000132383;ENSG00000163918
R-HSA-5324632	Dissociation of cytosolic HSF1:HSP90:HDAC6:PTGES3 upon sensing protein aggregates	2	6	0.00239362	0.0266973	ENSG00000080824;ENSG00000096384
R-HSA-6799990	Metal sequestration by antimicrobial proteins	2	6	0.00239362	0.0266973	ENSG00000012223;ENSG00000143546
R-HSA-8875431	LRIG1 undergoes ubiquitination	2	6	0.00239362	0.0266973	ENSG00000105976;ENSG00000143947
R-HSA-9038161	Progesterone stimulation promotes PGR:P4 binding to ESR1:ESTG	2	6	0.00239362	0.0266973	ENSG00000080824;ENSG00000096384
R-HSA-6809003	ERGIC-to-Golgi vesicles bind dynein:dynactin	5	73	0.00246674	0.0273854	ENSG00000115306;ENSG00000122218;ENSG00000167553;ENSG00000197102;ENSG00000197694
R-HSA-5252041	NPC transports Hikeshi:HSP70s:ATP from cytosol to nucleoplasm	4	45	0.00261791	0.0285353	ENSG00000044574;ENSG00000111581;ENSG00000124789;ENSG00000155561
R-HSA-5618080	HSP90:ATP:p23:FKBP52:SHR:SH translocates to the nucleus	4	45	0.00261791	0.0285353	ENSG00000080824;ENSG00000096384;ENSG00000167553;ENSG00000197102
R-HSA-6802946	Signaling by moderate kinase activity BRAF mutants	4	45	0.00261791	0.0285353	ENSG00000075624;ENSG00000137076;ENSG00000140575;ENSG00000167085
R-HSA-6802955	Paradoxical activation of RAF signaling by kinase inactive BRAF	4	45	0.00261791	0.0285353	ENSG00000075624;ENSG00000137076;ENSG00000140575;ENSG00000167085
R-HSA-195258	RHO GTPase Effectors	11	320	0.00282505	0.0306537	ENSG00000075624;ENSG00000100345;ENSG00000105357;ENSG00000111581;ENSG00000133026;ENSG00000134318;ENSG00000140575;ENSG00000143546;ENSG00000167553;ENSG00000196924;ENSG00000197102
R-HSA-5696398	Nucleotide Excision Repair	6	110	0.00294833	0.0318473	ENSG00000005156;ENSG00000075624;ENSG00000117748;ENSG00000132383;ENSG00000143947;ENSG00000163918
R-HSA-4570464	SUMOylation of RNA binding proteins	4	47	0.00307242	0.0330389	ENSG00000111581;ENSG00000124789;ENSG00000155561;ENSG00000165119
R-HSA-6781827	Transcription-Coupled Nucleotide Excision Repair (TC-NER)	5	78	0.00329407	0.0339066	ENSG00000005156;ENSG00000117748;ENSG00000132383;ENSG00000143947;ENSG00000163918
R-HSA-190828	Gap junction trafficking	4	48	0.00331868	0.0339066	ENSG00000075624;ENSG00000141367;ENSG00000167553;ENSG00000196586
R-HSA-5693593	D-loop extension by DNA polymerases	4	48	0.00331868	0.0339066	ENSG00000117748;ENSG00000132383;ENSG00000143947;ENSG00000163918
R-HSA-1299484	TIMM8:TIMM13 chaperones hydrophobic proteins	2	7	0.00332279	0.0339066	ENSG00000004864;ENSG00000115840
R-HSA-5358579	DNA polymerase delta polymerizes DNA across single stranded gap	2	7	0.00332279	0.0339066	ENSG00000117748;ENSG00000132383
R-HSA-5684273	3xUb,p-S-NFkB p105:TPL2:ABIN2 dissociates due to degradation of p105	2	7	0.00332279	0.0339066	ENSG00000143947;ENSG00000168884
R-HSA-8875443	USP8 deubiquitinates LRIG1	2	7	0.00332279	0.0339066	ENSG00000105976;ENSG00000143947
R-HSA-8876258	CBL monoubiquitinates InlB-bound MET	2	7	0.00332279	0.0339066	ENSG00000105976;ENSG00000143947
R-HSA-8938770	RNF144A binds PRKDC and Ubiquitin:UBE2L3	2	7	0.00332279	0.0339066	ENSG00000143947;ENSG00000253729
R-HSA-8938773	RNF144A polyubiquitinates PRKDC	2	7	0.00332279	0.0339066	ENSG00000143947;ENSG00000253729
R-NUL-420388	Dephosphorylation of NCAM1 bound pFyn	2	7	0.00332279	0.0339066	ENSG00000115306;ENSG00000197694
R-NUL-420398	Autophosphorylation of NCAM1 bound Fyn	2	7	0.00332279	0.0339066	ENSG00000115306;ENSG00000197694
R-HSA-174417	Telomere C-strand (Lagging Strand) Synthesis	3	24	0.00348218	0.0352332	ENSG00000117748;ENSG00000132383;ENSG00000163918
R-HSA-5652005	RAD18:UBE2B or RBX1:CUL4:DDB1:DTL ubiquitin ligase complex binds PCNA:POLD,POLE:RPA:RFC associated with damaged dsDNA	3	24	0.00348218	0.0352332	ENSG00000117748;ENSG00000132383;ENSG00000163918
R-HSA-72676	eIF3 and eIF1A bind to the 40S subunit	4	49	0.00357805	0.0359003	ENSG00000083845;ENSG00000107581;ENSG00000140988;ENSG00000143947
R-HSA-73893	DNA Damage Bypass	4	49	0.00357805	0.0359003	ENSG00000117748;ENSG00000132383;ENSG00000143947;ENSG00000163918
R-HSA-157858	Gap junction trafficking and regulation	4	50	0.00385087	0.0384766	ENSG00000075624;ENSG00000141367;ENSG00000167553;ENSG00000196586
R-HSA-110373	Resolution of AP sites via the multiple-nucleotide patch replacement pathway	3	25	0.00392003	0.0390051	ENSG00000117748;ENSG00000132383;ENSG00000163918
R-HSA-75153	Apoptotic execution phase	4	51	0.00413745	0.0409983	ENSG00000026025;ENSG00000134760;ENSG00000178209;ENSG00000197694
R-HSA-1225956	Inefficient ubiquitination of ligand-responsive p-6Y-EGFR mutants by p-Y371-CBL	2	8	0.00439304	0.0412503	ENSG00000080824;ENSG00000143947
R-HSA-174445	RPA binds to the Flap on the C-strand	2	8	0.00439304	0.0412503	ENSG00000117748;ENSG00000132383
R-HSA-1918092	CHIP (STUB1) mediates ubiquitination of ERBB2	2	8	0.00439304	0.0412503	ENSG00000080824;ENSG00000143947
R-HSA-1918095	CUL5 mediates ubiquitination of ERBB2	2	8	0.00439304	0.0412503	ENSG00000080824;ENSG00000143947
R-HSA-5618093	ATP hydrolysis by HSP90	2	8	0.00439304	0.0412503	ENSG00000080824;ENSG00000096384
R-HSA-5618099	SH binds SHR within the HSP90 chaperone complex	2	8	0.00439304	0.0412503	ENSG00000080824;ENSG00000096384
R-HSA-5618107	ATP binding to HSP90 triggers conformation change	2	8	0.00439304	0.0412503	ENSG00000080824;ENSG00000096384
R-HSA-5626507	IQGAPs bind F-actin, which is inhibited by calmodulin	2	8	0.00439304	0.0412503	ENSG00000075624;ENSG00000140575
R-HSA-8875183	CBL monoubiquitinates activated MET	2	8	0.00439304	0.0412503	ENSG00000105976;ENSG00000143947
R-HSA-72165	mRNA Splicing - Minor Pathway	4	52	0.0044381	0.0412503	ENSG00000115524;ENSG00000144028;ENSG00000174231;ENSG00000189091
R-HSA-72691	Formation of the 43S pre-initiation complex	4	52	0.0044381	0.0412503	ENSG00000083845;ENSG00000107581;ENSG00000140988;ENSG00000143947
R-HSA-72695	Formation of the ternary complex, and subsequently, the 43S complex	4	52	0.0044381	0.0412503	ENSG00000083845;ENSG00000107581;ENSG00000140988;ENSG00000143947
R-HSA-75079	Formation of AT-AC C complex	4	52	0.0044381	0.0412503	ENSG00000115524;ENSG00000144028;ENSG00000174231;ENSG00000189091
R-HSA-75081	Formation of AT-AC B Complex	4	52	0.0044381	0.0412503	ENSG00000115524;ENSG00000144028;ENSG00000174231;ENSG00000189091
R-HSA-75082	ATAC spliceosome mediated Lariat formation,5' splice site cleavage	4	52	0.0044381	0.0412503	ENSG00000115524;ENSG00000144028;ENSG00000174231;ENSG00000189091
R-HSA-75083	ATAC spliceosome mediated 3' splice site cleavage, exon ligation	4	52	0.0044381	0.0412503	ENSG00000115524;ENSG00000144028;ENSG00000174231;ENSG00000189091
R-HSA-5683057	MAPK family signaling cascades	10	293	0.00459127	0.0425091	ENSG00000069956;ENSG00000075624;ENSG00000105976;ENSG00000115306;ENSG00000137076;ENSG00000140575;ENSG00000143947;ENSG00000162434;ENSG00000167085;ENSG00000197694
R-HSA-5673001	RAF/MAP kinase cascade	9	247	0.00465006	0.0428879	ENSG00000075624;ENSG00000105976;ENSG00000115306;ENSG00000137076;ENSG00000140575;ENSG00000143947;ENSG00000162434;ENSG00000167085;ENSG00000197694
R-HSA-6809006	Vesicle is tethered through binding GOLGA2:GORASP1, GOLGB1 and the COG complex	5	85	0.00476497	0.0437793	ENSG00000115306;ENSG00000122218;ENSG00000167553;ENSG00000197102;ENSG00000197694
R-HSA-8982491	Glycogen metabolism	3	27	0.00489257	0.0447801	ENSG00000100994;ENSG00000143947;ENSG00000162688
R-HSA-5653656	Vesicle-mediated transport	18	723	0.00529087	0.0482415	ENSG00000075624;ENSG00000080824;ENSG00000100345;ENSG00000103365;ENSG00000115306;ENSG00000122218;ENSG00000134644;ENSG00000137145;ENSG00000141367;ENSG00000143947;ENSG00000163631;ENSG00000167553;ENSG00000184014;ENSG00000196586;ENSG00000197102;ENSG00000197694;ENSG00000206172;ENSG00000244116
R-HSA-6800434	Exocytosis of ficolin-rich granule lumen proteins	6	124	0.00531187	0.0482495	ENSG00000080824;ENSG00000096384;ENSG00000162688;ENSG00000167658;ENSG00000167768;ENSG00000173801
R-HSA-5684996	MAPK1/MAPK3 signaling	9	253	0.00542956	0.0486605	ENSG00000075624;ENSG00000105976;ENSG00000115306;ENSG00000137076;ENSG00000140575;ENSG00000143947;ENSG00000162434;ENSG00000167085;ENSG00000197694
R-HSA-174441	Removal of RNA primer and dissociation of RPA and Dna2 from the C-strand	2	9	0.00560063	0.0486605	ENSG00000117748;ENSG00000132383
R-HSA-174451	Recruitment of Dna2 endonuclease to the C strand	2	9	0.00560063	0.0486605	ENSG00000117748;ENSG00000132383
R-HSA-196026	Dab2 is recruited to the junctional plaques	2	9	0.00560063	0.0486605	ENSG00000075624;ENSG00000141367
R-HSA-3928647	RHOA:GTP:Mg2+ binds ROCK1,ROCK2	2	9	0.00560063	0.0486605	ENSG00000080824;ENSG00000134318
R-HSA-5218826	Active ROCK1,ROCK2 phosphorylates p-5Y-PTK2 on S732	2	9	0.00560063	0.0486605	ENSG00000080824;ENSG00000134318
R-HSA-5358599	EXO1 interacting with MSH2:MSH6 excises single strand DNA containing a mismatch	2	9	0.00560063	0.0486605	ENSG00000117748;ENSG00000132383
R-HSA-5358619	EXO1 interacting with MSH2:MSH3 excises DNA strand containing an insertion/deletion loop (IDL)	2	9	0.00560063	0.0486605	ENSG00000117748;ENSG00000132383
R-HSA-5618085	FKBP4 binds HSP90:ATP:STIP1:HSP70:nascent protein	2	9	0.00560063	0.0486605	ENSG00000080824;ENSG00000096384
R-HSA-5618105	FKBP5 binds HSP90:ATP:STIP1:HSP70:nascent protein	2	9	0.00560063	0.0486605	ENSG00000080824;ENSG00000096384
R-HSA-8939203	HSP90-dependent ATP hydrolysis promotes release of ESR:ESTG from chaperone complex	2	9	0.00560063	0.0486605	ENSG00000080824;ENSG00000096384
R-HSA-8939204	ESTG binds the ESR:chaperone complex	2	9	0.00560063	0.0486605	ENSG00000080824;ENSG00000096384
R-HSA-3371497	HSP90 chaperone cycle for steroid hormone receptors (SHR)	4	56	0.00578773	0.0501046	ENSG00000080824;ENSG00000096384;ENSG00000167553;ENSG00000197102
R-HSA-5250930	B-WICH recruits histone acetyltransferases	3	29	0.00599846	0.0510082	ENSG00000115524;ENSG00000132382;ENSG00000165732
R-HSA-5339562	Uptake and actions of bacterial toxins	3	29	0.00599846	0.0510082	ENSG00000080824;ENSG00000096384;ENSG00000167658
R-HSA-6802910	Activated MAP2Ks phosphorylate MAPKs downstream of high kinase activity BRAF mutants	3	29	0.00599846	0.0510082	ENSG00000075624;ENSG00000137076;ENSG00000140575
R-HSA-6802911	High kinase activity BRAF complexes phosphorylate MAP2Ks	3	29	0.00599846	0.0510082	ENSG00000075624;ENSG00000137076;ENSG00000140575
R-HSA-6803227	Dissociation of high activity BRAF complexes	3	29	0.00599846	0.0510082	ENSG00000075624;ENSG00000137076;ENSG00000140575
R-HSA-162909	Host Interactions of HIV factors	6	129	0.00642323	0.0544272	ENSG00000005022;ENSG00000111581;ENSG00000124789;ENSG00000143947;ENSG00000151729;ENSG00000155561
R-HSA-157849	Formation of translation initiation complexes containing mRNA that does not circularize	4	58	0.00655491	0.0545987	ENSG00000083845;ENSG00000107581;ENSG00000140988;ENSG00000143947
R-HSA-6802949	Signaling by RAS mutants	4	58	0.00655491	0.0545987	ENSG00000075624;ENSG00000137076;ENSG00000140575;ENSG00000167085
R-HSA-72621	Ribosomal scanning	4	58	0.00655491	0.0545987	ENSG00000083845;ENSG00000107581;ENSG00000140988;ENSG00000143947
R-HSA-180786	Extension of Telomeres	3	30	0.00660285	0.0545987	ENSG00000117748;ENSG00000132383;ENSG00000163918
R-HSA-192627	Viral mRNA Export	3	30	0.00660285	0.0545987	ENSG00000111581;ENSG00000124789;ENSG00000155561
R-HSA-192925	Export of Spliced Viral mRNA	3	30	0.00660285	0.0545987	ENSG00000111581;ENSG00000124789;ENSG00000155561
R-HSA-373739	Ankyrins link voltage-gated sodium and potassium channels to spectrin and L1	3	30	0.00660285	0.0545987	ENSG00000075624;ENSG00000115306;ENSG00000197694
R-HSA-168249	Innate Immune System	24	1099	0.00680155	0.0552858	ENSG00000012223;ENSG00000075624;ENSG00000080824;ENSG00000090382;ENSG00000096384;ENSG00000100345;ENSG00000100994;ENSG00000134760;ENSG00000134765;ENSG00000135829;ENSG00000140575;ENSG00000143546;ENSG00000143947;ENSG00000161634;ENSG00000162688;ENSG00000167658;ENSG00000167768;ENSG00000168884;ENSG00000173801;ENSG00000197102;ENSG00000197694;ENSG00000197915;ENSG00000244116;ENSG00000253729
R-HSA-174437	Removal of the Flap Intermediate from the C-strand	2	10	0.00694188	0.0552858	ENSG00000117748;ENSG00000132383
R-HSA-391868	Dephosphorylation of NCAM1 bound pFyn	2	10	0.00694188	0.0552858	ENSG00000115306;ENSG00000197694
R-HSA-391871	Autophosphorylation of NCAM1 bound Fyn	2	10	0.00694188	0.0552858	ENSG00000115306;ENSG00000197694
R-HSA-5618098	p23 (PTGES3) binds HSP90:ATP:FKBP5:nascent protein	2	10	0.00694188	0.0552858	ENSG00000080824;ENSG00000096384
R-HSA-5618110	p23 (PTGES3) binds HSP90:ATP:FKBP4:nascent protein	2	10	0.00694188	0.0552858	ENSG00000080824;ENSG00000096384
R-HSA-9032751	Estrogen-independent phosphorylation of ESR1 S118 by MAPK1 and MAPK3	2	10	0.00694188	0.0552858	ENSG00000080824;ENSG00000096384
R-HSA-156808	Formation of translation initiation complexes yielding circularized Ceruloplasmin mRNA in a 'closed-loop' conformation	4	59	0.0069626	0.0552858	ENSG00000083845;ENSG00000107581;ENSG00000140988;ENSG00000143947
R-HSA-72619	eIF2:GTP is hydrolyzed, eIFs are released	4	59	0.0069626	0.0552858	ENSG00000083845;ENSG00000107581;ENSG00000140988;ENSG00000143947
R-HSA-72649	Translation initiation complex formation	4	59	0.0069626	0.0552858	ENSG00000083845;ENSG00000107581;ENSG00000140988;ENSG00000143947
R-HSA-72697	Start codon recognition	4	59	0.0069626	0.0552858	ENSG00000083845;ENSG00000107581;ENSG00000140988;ENSG00000143947
R-HSA-72702	Ribosomal scanning and start codon recognition	4	59	0.0069626	0.0552858	ENSG00000083845;ENSG00000107581;ENSG00000140988;ENSG00000143947
R-HSA-445095	Interaction between L1 and Ankyrins	3	31	0.00724221	0.0571277	ENSG00000075624;ENSG00000115306;ENSG00000197694
R-HSA-5626467	RHO GTPases activate IQGAPs	3	31	0.00724221	0.0571277	ENSG00000075624;ENSG00000140575;ENSG00000167553
R-HSA-156823	Association of phospho-L13a with GAIT element of Ceruloplasmin mRNA	4	60	0.00738672	0.0578868	ENSG00000083845;ENSG00000107581;ENSG00000140988;ENSG00000143947
R-HSA-72662	Activation of the mRNA upon binding of the cap-binding complex and eIFs, and subsequent binding to 43S	4	60	0.00738672	0.0578868	ENSG00000083845;ENSG00000107581;ENSG00000140988;ENSG00000143947
R-HSA-6782208	Repair DNA synthesis of ~27-30 bases long patch by POLD, POLE or POLK in TC-NER	4	61	0.00782754	0.0584154	ENSG00000117748;ENSG00000132383;ENSG00000143947;ENSG00000163918
R-HSA-158441	Transport of the Mature intronless transcript derived mRNA:TAP:Aly/Ref Complex through the NPC	3	32	0.00791702	0.0584154	ENSG00000111581;ENSG00000124789;ENSG00000155561
R-HSA-158481	Transport of the Mature Intronless Transcript Derived Histone mRNA:TAP:Aly/Ref Complex through the NPC	3	32	0.00791702	0.0584154	ENSG00000111581;ENSG00000124789;ENSG00000155561
R-HSA-165043	Rev multimer-bound HIV mRNA:Crm1:Ran:GTP complex associates with the NPC	3	32	0.00791702	0.0584154	ENSG00000111581;ENSG00000124789;ENSG00000155561
R-HSA-165047	Translocation of nuclear RNA transport complex to cytoplasm	3	32	0.00791702	0.0584154	ENSG00000111581;ENSG00000124789;ENSG00000155561
R-HSA-168271	Transport of Ribonucleoproteins into the Host Nucleus	3	32	0.00791702	0.0584154	ENSG00000111581;ENSG00000124789;ENSG00000155561
R-HSA-168333	NEP/NS2 Interacts with the Cellular Export Machinery	3	32	0.00791702	0.0584154	ENSG00000111581;ENSG00000124789;ENSG00000155561
R-HSA-168337	Docking and transport of the RNP:Karyopherin complex through the nuclear pore	3	32	0.00791702	0.0584154	ENSG00000111581;ENSG00000124789;ENSG00000155561
R-HSA-168880	vRNP Export through the nuclear pore	3	32	0.00791702	0.0584154	ENSG00000111581;ENSG00000124789;ENSG00000155561
R-HSA-170796	NPC transports GCK1:GKRP from cytosol to nucleoplasm	3	32	0.00791702	0.0584154	ENSG00000111581;ENSG00000124789;ENSG00000155561
R-HSA-170822	Regulation of Glucokinase by Glucokinase Regulatory Protein	3	32	0.00791702	0.0584154	ENSG00000111581;ENSG00000124789;ENSG00000155561
R-HSA-180710	Rev:importin beta:B23 recruited to the nuclear pore	3	32	0.00791702	0.0584154	ENSG00000111581;ENSG00000124789;ENSG00000155561
R-HSA-180732	Translocation of Rev:importin-beta:B23 to the nucleus	3	32	0.00791702	0.0584154	ENSG00000111581;ENSG00000124789;ENSG00000155561
R-HSA-4551649	RANBP2 SUMOylates RANBP2 with SUMO1	3	32	0.00791702	0.0584154	ENSG00000111581;ENSG00000124789;ENSG00000155561
R-HSA-4551679	RANBP2 SUMOylates RANBP2 with SUMO2	3	32	0.00791702	0.0584154	ENSG00000111581;ENSG00000124789;ENSG00000155561
R-HSA-5685011	ATR activation at DNA DSBs	3	32	0.00791702	0.0584154	ENSG00000117748;ENSG00000132383;ENSG00000163918
R-HSA-5685156	ATR phosphorylates RPA2	3	32	0.00791702	0.0584154	ENSG00000117748;ENSG00000132383;ENSG00000163918
R-HSA-6783483	tRNA:XPOT:RAN:GTP translocates from the nucleus to the cytosol	3	32	0.00791702	0.0584154	ENSG00000111581;ENSG00000124789;ENSG00000155561
R-HSA-69190	DNA strand elongation	3	32	0.00791702	0.0584154	ENSG00000117748;ENSG00000132383;ENSG00000163918
R-HSA-6798749	Exocytosis of specific granule lumen proteins	4	62	0.00828533	0.0589437	ENSG00000012223;ENSG00000090382;ENSG00000173801;ENSG00000197694
R-HSA-174414	Processive synthesis on the C-strand of the telomere	2	11	0.00841321	0.0589437	ENSG00000117748;ENSG00000132383
R-HSA-196017	Dynamin is recruited to the gap junction plaque	2	11	0.00841321	0.0589437	ENSG00000075624;ENSG00000141367
R-HSA-196025	Formation of annular gap junctions	2	11	0.00841321	0.0589437	ENSG00000075624;ENSG00000141367
R-HSA-391865	Recruitment of FAK to NCAM1:Fyn in lipid rafts	2	11	0.00841321	0.0589437	ENSG00000115306;ENSG00000197694
R-HSA-5684250	SCF betaTrCP ubiquitinates NFKB p105 within p-S927, S932-NFkB p105:TPL2:ABIN2	2	11	0.00841321	0.0589437	ENSG00000143947;ENSG00000168884
R-HSA-158447	Release of the Mature intronless derived mRNA, TAP, and Aly/Ref from the NPC	3	33	0.00862771	0.0589437	ENSG00000111581;ENSG00000124789;ENSG00000155561
R-HSA-158484	Release of the SLBP independent Histone mRNA from the NPC	3	33	0.00862771	0.0589437	ENSG00000111581;ENSG00000124789;ENSG00000155561
R-HSA-159046	Transport of the Mature IntronlessTranscript Derived Histone mRNA:SLBP:TAP:Aly/Ref complex through the NPC	3	33	0.00862771	0.0589437	ENSG00000111581;ENSG00000124789;ENSG00000155561
R-HSA-168274	Export of Viral Ribonucleoproteins from Nucleus	3	33	0.00862771	0.0589437	ENSG00000111581;ENSG00000124789;ENSG00000155561
R-HSA-180622	Vpr binds nucleoporins	3	33	0.00862771	0.0589437	ENSG00000111581;ENSG00000124789;ENSG00000155561
R-HSA-191825	Nuclear export of snRNA transcripts	3	33	0.00862771	0.0589437	ENSG00000111581;ENSG00000124789;ENSG00000155561
R-HSA-2990880	NEK6/NEK7 phosphorylates NUP98	3	33	0.00862771	0.0589437	ENSG00000111581;ENSG00000124789;ENSG00000155561
R-HSA-2990882	CDK1 phosphorylates NUP98	3	33	0.00862771	0.0589437	ENSG00000111581;ENSG00000124789;ENSG00000155561
R-HSA-3000348	RANBP2 SUMOylates SP100 with SUMO2	3	33	0.00862771	0.0589437	ENSG00000111581;ENSG00000124789;ENSG00000155561
R-HSA-3000399	RANBP2 SUMOylates SP100 with SUMO1	3	33	0.00862771	0.0589437	ENSG00000111581;ENSG00000124789;ENSG00000155561
R-HSA-3000411	RANBP2 SUMOylates PML with SUMO2	3	33	0.00862771	0.0589437	ENSG00000111581;ENSG00000124789;ENSG00000155561
R-HSA-4570493	RANBP2 (NUP358) SUMOylates HNRNPC with SUMO1	3	33	0.00862771	0.0589437	ENSG00000111581;ENSG00000124789;ENSG00000155561
R-HSA-4615872	RANBP2 SUMOylates HDAC4 with SUMO1	3	33	0.00862771	0.0589437	ENSG00000111581;ENSG00000124789;ENSG00000155561
R-HSA-5228508	RANBP2 SUMOylates PML with SUMO1	3	33	0.00862771	0.0589437	ENSG00000111581;ENSG00000124789;ENSG00000155561
R-HSA-5228523	RANBP2 SUMOylates MDM2 with SUMO1	3	33	0.00862771	0.0589437	ENSG00000111581;ENSG00000124789;ENSG00000155561
R-HSA-5228525	RANBP2 SUMOylates TOP2A with SUMO1	3	33	0.00862771	0.0589437	ENSG00000111581;ENSG00000124789;ENSG00000155561
R-HSA-5578744	Importin-8 imports AGO2:miRNA into the nucleus	3	33	0.00862771	0.0589437	ENSG00000111581;ENSG00000124789;ENSG00000155561
R-HSA-5663084	Diseases of carbohydrate metabolism	3	33	0.00862771	0.0589437	ENSG00000115850;ENSG00000136872;ENSG00000143947
R-HSA-5693580	Association of RAD52 with the RPA complex at resected DNA DSBs	3	33	0.00862771	0.0589437	ENSG00000117748;ENSG00000132383;ENSG00000163918
R-HSA-6799332	ATR phosphorylates TP53	3	33	0.00862771	0.0589437	ENSG00000117748;ENSG00000132383;ENSG00000163918
R-HSA-111439	Docking of Mature Histone mRNA complex:TAP at the NPC	3	34	0.00937468	0.0609227	ENSG00000111581;ENSG00000124789;ENSG00000155561
R-HSA-159050	Release of the Mature intronless transcript derived Histone mRNA:SLBP:eIF4E Complex	3	34	0.00937468	0.0609227	ENSG00000111581;ENSG00000124789;ENSG00000155561
R-HSA-180746	Nuclear import of Rev protein	3	34	0.00937468	0.0609227	ENSG00000111581;ENSG00000124789;ENSG00000155561
R-HSA-180910	Vpr-mediated nuclear import of PICs	3	34	0.00937468	0.0609227	ENSG00000111581;ENSG00000124789;ENSG00000155561
R-HSA-4615987	RANBP2 SUMOylates HDAC4 with SUMO2,3	3	34	0.00937468	0.0609227	ENSG00000111581;ENSG00000124789;ENSG00000155561
R-HSA-5686642	RAD52 promotes single strand annealing at resected DNA DSBs	3	34	0.00937468	0.0609227	ENSG00000117748;ENSG00000132383;ENSG00000163918
R-HSA-5693561	RAD51 binds BRCA2 at resected DNA DSBs	3	34	0.00937468	0.0609227	ENSG00000117748;ENSG00000132383;ENSG00000163918
R-HSA-5693564	Association of RAD51 with RAD52:DNA double-strand break ends	3	34	0.00937468	0.0609227	ENSG00000117748;ENSG00000132383;ENSG00000163918
R-HSA-6802918	Activated MAP2Ks phosphorylate MAPKs downstream of inactive BRAF mutants	3	34	0.00937468	0.0609227	ENSG00000075624;ENSG00000137076;ENSG00000140575
R-HSA-6802919	RAS:GTP:moderate kinase activity p-RAF complexes phosphorylate MAP2Ks	3	34	0.00937468	0.0609227	ENSG00000075624;ENSG00000137076;ENSG00000140575
R-HSA-6802921	Activated MAP2Ks phosphorylate MAPKs downstream of moderate kinase activity BRAF mutants	3	34	0.00937468	0.0609227	ENSG00000075624;ENSG00000137076;ENSG00000140575
R-HSA-6802922	Activated MAP2Ks phosphorylate MAPKs downstream of oncogenic RAS	3	34	0.00937468	0.0609227	ENSG00000075624;ENSG00000137076;ENSG00000140575
R-HSA-6802926	Mutant RAS:p-RAF complexes phosphorylate MAP2Ks	3	34	0.00937468	0.0609227	ENSG00000075624;ENSG00000137076;ENSG00000140575
R-HSA-6802943	RAS:GTP:inactive p-RAF complexes phosphorylate MAP2Ks	3	34	0.00937468	0.0609227	ENSG00000075624;ENSG00000137076;ENSG00000140575
R-HSA-6803230	Dissociation of moderate activity BRAF complexes	3	34	0.00937468	0.0609227	ENSG00000075624;ENSG00000137076;ENSG00000140575
R-HSA-6803233	Dissociation of oncogenic RAS:RAF complex	3	34	0.00937468	0.0609227	ENSG00000075624;ENSG00000137076;ENSG00000140575
R-HSA-6803234	Dissociation of paradoxically activated RAS:BRAF complexes	3	34	0.00937468	0.0609227	ENSG00000075624;ENSG00000137076;ENSG00000140575
R-HSA-72103	Formation of pre-mRNPs	3	34	0.00937468	0.0609227	ENSG00000011304;ENSG00000153187;ENSG00000165119
R-HSA-6782135	Dual incision in TC-NER	4	65	0.009763	0.0628537	ENSG00000117748;ENSG00000132383;ENSG00000143947;ENSG00000163918
R-HSA-6782211	DNA polymerases delta, epsilon or kappa bind the TC-NER site	4	65	0.009763	0.0628537	ENSG00000117748;ENSG00000132383;ENSG00000143947;ENSG00000163918
R-HSA-6782224	3' incision by ERCC5 (XPG) in TC-NER	4	65	0.009763	0.0628537	ENSG00000117748;ENSG00000132383;ENSG00000143947;ENSG00000163918
R-HSA-6807878	COPI-mediated anterograde transport	5	101	0.00977666	0.0628537	ENSG00000115306;ENSG00000122218;ENSG00000167553;ENSG00000197102;ENSG00000197694
R-HSA-3371503	STIP1(HOP) binds HSP90 and HSP70:HSP40:nascent protein	2	12	0.0100111	0.0633865	ENSG00000080824;ENSG00000096384
R-HSA-391866	Phosphorylation of FAK by Src kinase	2	12	0.0100111	0.0633865	ENSG00000115306;ENSG00000197694
R-HSA-392051	Recruitment of Grb2 to pFAK:NCAM1	2	12	0.0100111	0.0633865	ENSG00000115306;ENSG00000197694
R-HSA-69140	RPA binds to the Flap	2	12	0.0100111	0.0633865	ENSG00000117748;ENSG00000132383
R-HSA-159227	Transport of the SLBP independent Mature mRNA	3	35	0.0101583	0.0633865	ENSG00000111581;ENSG00000124789;ENSG00000155561
R-HSA-165054	Rev-mediated nuclear export of HIV RNA	3	35	0.0101583	0.0633865	ENSG00000111581;ENSG00000124789;ENSG00000155561
R-HSA-4085377	SUMOylation of SUMOylation proteins	3	35	0.0101583	0.0633865	ENSG00000111581;ENSG00000124789;ENSG00000155561
R-HSA-5672973	MAP2Ks phosphorylate MAPKs	3	35	0.0101583	0.0633865	ENSG00000075624;ENSG00000137076;ENSG00000140575
R-HSA-5672978	RAF phosphorylates MAP2K dimer	3	35	0.0101583	0.0633865	ENSG00000075624;ENSG00000137076;ENSG00000140575
R-HSA-5672980	Dissociation of RAS:RAF complex	3	35	0.0101583	0.0633865	ENSG00000075624;ENSG00000137076;ENSG00000140575
R-HSA-77587	Docking of Mature Replication Dependent Histone mRNA with the NPC	3	35	0.0101583	0.0633865	ENSG00000111581;ENSG00000124789;ENSG00000155561
R-HSA-6798748	Exocytosis of secretory granule lumen proteins	5	102	0.0101767	0.0633865	ENSG00000080824;ENSG00000096384;ENSG00000143546;ENSG00000162688;ENSG00000167658
R-HSA-5685942	HDR through Homologous Recombination (HRR)	4	67	0.0108375	0.0663158	ENSG00000117748;ENSG00000132383;ENSG00000143947;ENSG00000163918
R-HSA-159230	Transport of the SLBP Dependant Mature mRNA	3	36	0.0109789	0.0663158	ENSG00000111581;ENSG00000124789;ENSG00000155561
R-HSA-3301854	Nuclear Pore Complex (NPC) Disassembly	3	36	0.0109789	0.0663158	ENSG00000111581;ENSG00000124789;ENSG00000155561
R-HSA-5672972	MAP2Ks and MAPKs bind to the activated RAF complex	3	36	0.0109789	0.0663158	ENSG00000075624;ENSG00000137076;ENSG00000140575
R-HSA-5684882	CHEK1 is recruited to resected DNA DSBs	3	36	0.0109789	0.0663158	ENSG00000117748;ENSG00000132383;ENSG00000163918
R-HSA-5684887	Activation of CHEK1 at resected DNA DSBs	3	36	0.0109789	0.0663158	ENSG00000117748;ENSG00000132383;ENSG00000163918
R-HSA-5686657	ERCC1:XPF cleaves flaps generated by SSA	3	36	0.0109789	0.0663158	ENSG00000117748;ENSG00000132383;ENSG00000163918
R-HSA-6802912	High kinase activity BRAF mutants bind MAP2Ks and MAPKs	3	36	0.0109789	0.0663158	ENSG00000075624;ENSG00000137076;ENSG00000140575
R-HSA-6802914	RAS:GTP:moderate kinase activity p-RAF complexes bind MAP2Ks and MAPKs	3	36	0.0109789	0.0663158	ENSG00000075624;ENSG00000137076;ENSG00000140575
R-HSA-6802925	Mutant RAS:p-RAF complexes bind MAP2Ks and MAPKs	3	36	0.0109789	0.0663158	ENSG00000075624;ENSG00000137076;ENSG00000140575
R-HSA-6802942	RAS:GTP:p-RAF complexes paradoxically bind MAP2Ks and MAPKs	3	36	0.0109789	0.0663158	ENSG00000075624;ENSG00000137076;ENSG00000140575
R-HSA-6802948	Signaling by high-kinase activity BRAF mutants	3	36	0.0109789	0.0663158	ENSG00000075624;ENSG00000137076;ENSG00000140575
R-HSA-392053	SOS binds Grb2 bound to pFAK:NCAM1	2	13	0.0117321	0.0682627	ENSG00000115306;ENSG00000197694
R-HSA-5362412	SYVN1 ubiquitinates Hh C-terminal fragments	2	13	0.0117321	0.0682627	ENSG00000139549;ENSG00000143947
R-HSA-6790041	Expression of STAT3-upregulated cytosolic proteins	2	13	0.0117321	0.0682627	ENSG00000026025;ENSG00000080824
R-HSA-69142	Recruitment of Dna2 endonuclease	2	13	0.0117321	0.0682627	ENSG00000117748;ENSG00000132383
R-HSA-69144	Removal of RNA primer and dissociation of RPA and Dna2	2	13	0.0117321	0.0682627	ENSG00000117748;ENSG00000132383
R-HSA-912429	Resolution of meiotic holliday junction	2	13	0.0117321	0.0682627	ENSG00000117748;ENSG00000132383
R-HSA-176187	Activation of ATR in response to replication stress	3	37	0.0118367	0.0682627	ENSG00000117748;ENSG00000132383;ENSG00000163918
R-HSA-177243	Interactions of Rev with host cellular proteins	3	37	0.0118367	0.0682627	ENSG00000111581;ENSG00000124789;ENSG00000155561
R-HSA-5685938	HDR through Single Strand Annealing (SSA)	3	37	0.0118367	0.0682627	ENSG00000117748;ENSG00000132383;ENSG00000163918
R-HSA-1176059	Translocation of Influenza A virus nonstructural protein 1 (NS1A) into the nucleus	3	38	0.0127322	0.0682627	ENSG00000111581;ENSG00000124789;ENSG00000155561
R-HSA-1218824	HSP90 is inactivated by binding to benzaquinoid ansamycins	1	1	0.0128953	0.0682627	ENSG00000080824
R-HSA-1222352	Latent infection of Homo sapiens with Mycobacterium tuberculosis	1	1	0.0128953	0.0682627	ENSG00000012223
R-HSA-1222449	Mtb iron assimilation by chelation	1	1	0.0128953	0.0682627	ENSG00000012223
R-HSA-1222491	Lactoferrin scavenges iron ions	1	1	0.0128953	0.0682627	ENSG00000012223
R-HSA-1222499	Response of Mtb to phagocytosis	1	1	0.0128953	0.0682627	ENSG00000012223
R-HSA-1222641	Carboxymycobactin binds LTF:2xFe3+:2xCO3(2-)	1	1	0.0128953	0.0682627	ENSG00000012223
R-HSA-1247922	GGCT transforms gGluCys to OPRO	1	1	0.0128953	0.0682627	ENSG00000006625
R-HSA-156930	GTP-binding activates eEF2	1	1	0.0128953	0.0682627	ENSG00000167658
R-HSA-1614546	Sulfate is exported to the cytosol in exchange for dicarboxylate	1	1	0.0128953	0.0682627	ENSG00000183048
R-HSA-163756	Formation of fatty acid synthase (FAS) dimer	1	1	0.0128953	0.0682627	ENSG00000169710
R-HSA-189062	lactose + H2O => D-glucose + D-galactose	1	1	0.0128953	0.0682627	ENSG00000115850
R-HSA-198508	malate + NAD+ <=> oxaloacetate + NADH + H+	1	1	0.0128953	0.0682627	ENSG00000014641
R-HSA-264679	Serum albumin binds 2-lysophosphatidylcholine	1	1	0.0128953	0.0682627	ENSG00000163631
R-HSA-3134954	DHX9 binds DNA	1	1	0.0128953	0.0682627	ENSG00000135829
R-HSA-351323	Release of 78 kDa glucose-regulated protein	1	1	0.0128953	0.0682627	ENSG00000044574
R-HSA-372843	malate [mitochondrial matrix] + orthophosphate [cytosol] <=> malate [cytosol] + orthophosphate [mitochondrial matrix]	1	1	0.0128953	0.0682627	ENSG00000183048
R-HSA-453346	PGYB b dimer:AMP complex <=> PGYB dimer, b form + 2 AMP	1	1	0.0128953	0.0682627	ENSG00000100994
R-HSA-453356	PGYB dimer, b form + 2 AMP <=> PGYB b dimer:AMP complex	1	1	0.0128953	0.0682627	ENSG00000100994
R-HSA-5336421	DT fragment A ADP-ribosylates target cell EEF	1	1	0.0128953	0.0682627	ENSG00000167658
R-HSA-5389845	TUFM:GTP binds aminoacyl-tRNA	1	1	0.0128953	0.0682627	ENSG00000178952
R-HSA-5656438	Defective ALDOB does not cleave Fru 1-P to GA and DHAP	1	1	0.0128953	0.0682627	ENSG00000136872
R-HSA-5657560	Hereditary fructose intolerance	1	1	0.0128953	0.0682627	ENSG00000136872
R-HSA-5658001	Defective LCT does not hydrolyze Lac	1	1	0.0128953	0.0682627	ENSG00000115850
R-HSA-5695989	ACAD11 dehydrogenates BH-CoA	1	1	0.0128953	0.0682627	ENSG00000240303
R-HSA-6802999	DCD is processed into DCD(63-110)	1	1	0.0128953	0.0682627	ENSG00000161634
R-HSA-6803047	DCD peptide binds bacterial membrane phospholipids	1	1	0.0128953	0.0682627	ENSG00000161634
R-HSA-6803060	DCD(63-110) is processed to DCD(63-109)	1	1	0.0128953	0.0682627	ENSG00000161634
R-HSA-6803104	DCD forms oligomeric complex	1	1	0.0128953	0.0682627	ENSG00000161634
R-HSA-70342	ALDOB tetramer cleaves Fru-1-P to GA and DHAP	1	1	0.0128953	0.0682627	ENSG00000136872
R-HSA-73571	N-carbamoyl L-aspartate + H+ <=> (S)-dihydroorotate + H2O	1	1	0.0128953	0.0682627	ENSG00000084774
R-HSA-73573	carbamoyl phosphate + L-aspartate <=> N-carbamoyl L-aspartate + orthophosphate	1	1	0.0128953	0.0682627	ENSG00000084774
R-HSA-73577	L-glutamine + 2 ATP + HCO3- + H2O => carbamoyl phosphate + L-glutamate + 2 ADP + orthophosphate	1	1	0.0128953	0.0682627	ENSG00000084774
R-HSA-75872	acetyl-CoA + 7 malonyl-CoA + 14 NADHP + 14 H+ => palmitate + 7 CO2 + 14 NADP+ + 8 CoASH + 6 H2O	1	1	0.0128953	0.0682627	ENSG00000169710
R-HSA-77254	(S)-3-Hydroxydodecanoyl-CoA+NAD<=>3-Oxododecanoyl-CoA+NADH+H	1	1	0.0128953	0.0682627	ENSG00000138796
R-HSA-77312	(S)-Hydroxybutanoyl-CoA+NAD<=>Acetoacetyl-CoA+NADH+H	1	1	0.0128953	0.0682627	ENSG00000138796
R-HSA-77323	(S)-Hydroxyhexanoyl-CoA+NAD<=>3-Oxohexanoyl-CoA+NADH+H	1	1	0.0128953	0.0682627	ENSG00000138796
R-HSA-77331	(S)-Hydroxyoctanoyl-CoA+NAD<=>3-Oxooctanoyl-CoA+NADH+H	1	1	0.0128953	0.0682627	ENSG00000138796
R-HSA-77342	(S)-Hydroxydecanoyl-CoA+NAD<=>3-Oxodecanoyl-CoA+NADH+H	1	1	0.0128953	0.0682627	ENSG00000138796
R-HSA-8862300	LYZ binds bacterial peptidoglycan	1	1	0.0128953	0.0682627	ENSG00000090382
R-HSA-8862320	LYZ hydrolyzes peptidoglycans in the bacterial cell wall	1	1	0.0128953	0.0682627	ENSG00000090382
R-HSA-8875371	InlB binds MET	1	1	0.0128953	0.0682627	ENSG00000105976
R-HSA-8876210	InlB promotes MET dimerization	1	1	0.0128953	0.0682627	ENSG00000105976
R-HSA-8876230	InlB:MET dimer trans-autophophorylates	1	1	0.0128953	0.0682627	ENSG00000105976
R-HSA-8951549	Carbocymycobactin binds Fe3+ from LTF:2xFe3+:2xCO3(2-)	1	1	0.0128953	0.0682627	ENSG00000012223
R-HSA-8951552	LTF:2xCO3(2-) dissociates from Carbocymycobactin:Fe3+	1	1	0.0128953	0.0682627	ENSG00000012223
R-HSA-977301	Histidine is decarboxylated to histamine	1	1	0.0128953	0.0682627	ENSG00000140287
R-HSA-194315	Signaling by Rho GTPases	12	450	0.0133643	0.0705893	ENSG00000075624;ENSG00000100345;ENSG00000105357;ENSG00000111581;ENSG00000133026;ENSG00000134318;ENSG00000140575;ENSG00000143546;ENSG00000167553;ENSG00000196914;ENSG00000196924;ENSG00000197102
R-HSA-5218952	PRMT5:WDR77, PRMT7 methylate arginine-3 of histone H3 (H3R2)	2	14	0.0135727	0.0710641	ENSG00000100462;ENSG00000116455
R-HSA-5358565	Mismatch repair (MMR) directed by MSH2:MSH6 (MutSalpha)	2	14	0.0135727	0.0710641	ENSG00000117748;ENSG00000132383
R-HSA-5358606	Mismatch repair (MMR) directed by MSH2:MSH3 (MutSbeta)	2	14	0.0135727	0.0710641	ENSG00000117748;ENSG00000132383
R-HSA-69166	Removal of the Flap Intermediate	2	14	0.0135727	0.0710641	ENSG00000117748;ENSG00000132383
R-HSA-3232142	SUMOylation of ubiquitinylation proteins	3	39	0.0136653	0.0710835	ENSG00000111581;ENSG00000124789;ENSG00000155561
R-HSA-4655355	RANBP2 SUMOylates CDCA8 (Borealin) and PIAS3 SUMOylates AURKB (Aurora-B)	3	39	0.0136653	0.0710835	ENSG00000111581;ENSG00000124789;ENSG00000155561
R-HSA-5693616	Presynaptic phase of homologous DNA pairing and strand exchange	3	39	0.0136653	0.0710835	ENSG00000117748;ENSG00000132383;ENSG00000163918
R-HSA-913531	Interferon Signaling	7	199	0.0144944	0.0752326	ENSG00000111581;ENSG00000124789;ENSG00000136068;ENSG00000143947;ENSG00000155561;ENSG00000162434;ENSG00000196924
R-HSA-5674135	MAP2K and MAPK activation	3	40	0.0146365	0.0758064	ENSG00000075624;ENSG00000137076;ENSG00000140575
R-HSA-399954	Sema3A PAK dependent Axon repulsion	2	15	0.0155297	0.0795733	ENSG00000080824;ENSG00000096384
R-HSA-5358508	Mismatch Repair	2	15	0.0155297	0.0795733	ENSG00000117748;ENSG00000132383
R-HSA-5661117	CCND1:CDK4:PRMT5:pT5-WDR77 methylates methyl-arginine-9 of histone H3	2	15	0.0155297	0.0795733	ENSG00000100462;ENSG00000116455
R-HSA-69183	Processive synthesis on the lagging strand	2	15	0.0155297	0.0795733	ENSG00000117748;ENSG00000132383
R-HSA-8875360	InlB-mediated entry of Listeria monocytogenes into host cell	2	15	0.0155297	0.0795733	ENSG00000105976;ENSG00000143947
R-HSA-168276	NS1 Mediated Effects on Host Pathways	3	41	0.0156459	0.0798272	ENSG00000111581;ENSG00000124789;ENSG00000155561
R-HSA-77594	Docking of the Mature intronless derived transcript derived mRNA, TAP and Aly/Ref at the NPC	3	41	0.0156459	0.0798272	ENSG00000111581;ENSG00000124789;ENSG00000155561
R-HSA-159231	Transport of Mature mRNA Derived from an Intronless Transcript	3	42	0.0166935	0.0848116	ENSG00000111581;ENSG00000124789;ENSG00000155561
R-HSA-5693579	Homologous DNA Pairing and Strand Exchange	3	42	0.0166935	0.0848116	ENSG00000117748;ENSG00000132383;ENSG00000163918
R-HSA-3108214	SUMOylation of DNA damage response and repair proteins	4	77	0.0173464	0.0879424	ENSG00000111581;ENSG00000124789;ENSG00000132383;ENSG00000155561
R-HSA-392054	NCAM1:pFAK:Grb2:Sos-mediated nucleotide exchange of Ras	2	16	0.0175999	0.0884789	ENSG00000115306;ENSG00000197694
R-HSA-482772	Release of platelet cytosolic components	2	16	0.0175999	0.0884789	ENSG00000137076;ENSG00000196924
R-HSA-5684264	MAP3K8 (TPL2)-dependent MAPK1/3 activation	2	16	0.0175999	0.0884789	ENSG00000143947;ENSG00000168884
R-HSA-70221	Glycogen breakdown (glycogenolysis)	2	16	0.0175999	0.0884789	ENSG00000100994;ENSG00000162688
R-HSA-159234	Transport of Mature mRNAs Derived from Intronless Transcripts	3	43	0.0177797	0.0888242	ENSG00000111581;ENSG00000124789;ENSG00000155561
R-HSA-168253	Host Interactions with Influenza Factors	3	43	0.0177797	0.0888242	ENSG00000111581;ENSG00000124789;ENSG00000155561
R-HSA-5696395	Formation of Incision Complex in GG-NER	3	43	0.0177797	0.0888242	ENSG00000117748;ENSG00000132383;ENSG00000143947
R-HSA-8852276	The role of GTSE1 in G2/M progression after G2 checkpoint	4	78	0.018106	0.0902666	ENSG00000080824;ENSG00000096384;ENSG00000143947;ENSG00000167553
R-HSA-2029482	Regulation of actin dynamics for phagocytic cup formation	5	118	0.0181791	0.0904427	ENSG00000075624;ENSG00000080824;ENSG00000096384;ENSG00000100345;ENSG00000244116
R-HSA-168325	Viral Messenger RNA Synthesis	3	44	0.0189043	0.0934693	ENSG00000111581;ENSG00000124789;ENSG00000155561
R-HSA-6807875	ARFGAP, cargo, v-SNAREs and p24 proteins bind nascent COPI complex	3	44	0.0189043	0.0934693	ENSG00000115306;ENSG00000122218;ENSG00000197694
R-HSA-6807877	ARFGAPs stimulate ARF GTPase activity	3	44	0.0189043	0.0934693	ENSG00000115306;ENSG00000122218;ENSG00000197694
R-HSA-373760	L1CAM interactions	5	120	0.0194055	0.0957496	ENSG00000075624;ENSG00000115306;ENSG00000141367;ENSG00000167553;ENSG00000197694
R-HSA-3215448	SWI/SNF chromatin remodelling complex enhances MEP50:PRMT5 methyltransferase activity	2	17	0.0197799	0.0971971	ENSG00000100462;ENSG00000116455
R-HSA-8876725	Protein methylation	2	17	0.0197799	0.0971971	ENSG00000140988;ENSG00000167658
R-HSA-5693532	DNA Double-Strand Break Repair	6	166	0.0204161	0.100118	ENSG00000005156;ENSG00000117748;ENSG00000132383;ENSG00000143947;ENSG00000163918;ENSG00000253729
R-HSA-6802957	Oncogenic MAPK signaling	4	81	0.0205079	0.100363	ENSG00000075624;ENSG00000137076;ENSG00000140575;ENSG00000167085
R-HSA-4615885	SUMOylation of DNA replication proteins	3	46	0.0212697	0.103668	ENSG00000111581;ENSG00000124789;ENSG00000155561
R-HSA-75098	mRNP complex dissociates from cytosolic face of NPC	3	46	0.0212697	0.103668	ENSG00000111581;ENSG00000124789;ENSG00000155561
R-HSA-1236382	Constitutive Signaling by Ligand-Responsive EGFR Cancer Variants	2	18	0.0220667	0.105584	ENSG00000080824;ENSG00000143947
R-HSA-163210	Formation of ATP by chemiosmotic coupling	2	18	0.0220667	0.105584	ENSG00000110955;ENSG00000152234
R-HSA-164832	ATPase synthesizes ATP	2	18	0.0220667	0.105584	ENSG00000110955;ENSG00000152234
R-HSA-164834	Enzyme-bound ATP is released	2	18	0.0220667	0.105584	ENSG00000110955;ENSG00000152234
R-HSA-164840	ADP and Pi bind to ATPase	2	18	0.0220667	0.105584	ENSG00000110955;ENSG00000152234
R-HSA-5637815	Signaling by Ligand-Responsive EGFR Variants in Cancer	2	18	0.0220667	0.105584	ENSG00000080824;ENSG00000143947
R-HSA-6786155	POLN binds ICL-DNA	2	18	0.0220667	0.105584	ENSG00000130997;ENSG00000143947
R-HSA-8949580	F1Fo ATP synthase dimerizes	2	18	0.0220667	0.105584	ENSG00000110955;ENSG00000152234
R-HSA-191830	snRNP nuclear import and release	3	47	0.0225104	0.105584	ENSG00000111581;ENSG00000124789;ENSG00000155561
R-HSA-75097	Transport of the export-competent mRNP complex through the NPC	3	47	0.0225104	0.105584	ENSG00000111581;ENSG00000124789;ENSG00000155561
R-HSA-437239	Recycling pathway of L1	3	48	0.0237898	0.105584	ENSG00000075624;ENSG00000141367;ENSG00000167553
R-HSA-6782138	ERCC5 and RPA bind TC-NER site	3	48	0.0237898	0.105584	ENSG00000117748;ENSG00000132383;ENSG00000143947
R-HSA-114608	Platelet degranulation	5	127	0.0241225	0.105584	ENSG00000044574;ENSG00000072110;ENSG00000137076;ENSG00000163631;ENSG00000196924
R-HSA-191790	Loading and methylation of Sm proteins onto SMN Complexes	2	19	0.0244572	0.105584	ENSG00000100462;ENSG00000116455
R-HSA-389980	unfolded actin/tubulin associates with prefoldin	2	19	0.0244572	0.105584	ENSG00000075624;ENSG00000167553
R-HSA-5693542	Association of RPA complexes with ssDNA at resected DNA DSBs	2	19	0.0244572	0.105584	ENSG00000117748;ENSG00000132383
R-HSA-6804760	Regulation of TP53 Activity through Methylation	2	19	0.0244572	0.105584	ENSG00000100462;ENSG00000143947
R-HSA-1218833	Binding of ligand-responsive EGFR mutants to chaperoning proteins HSP90 and CDC37	1	2	0.0256256	0.105584	ENSG00000080824
R-HSA-1220614	Spontaneous dimerization of ligand-responsive EGFR mutants	1	2	0.0256256	0.105584	ENSG00000080824
R-HSA-1247999	EGFRvIII mutant binds chaperone proteins HSP90 and CDC37.	1	2	0.0256256	0.105584	ENSG00000080824
R-HSA-1248002	Ligand-independent dimerization of EGFRvIII mutant	1	2	0.0256256	0.105584	ENSG00000080824
R-HSA-1248655	Trans-autophosphorylation of EGFRvIII mutant dimers	1	2	0.0256256	0.105584	ENSG00000080824
R-HSA-1264832	JAK1 binds IL7R	1	2	0.0256256	0.105584	ENSG00000162434
R-HSA-163215	SLC25A5,6 dimers exchange ATP for ADP across the mitochondrial inner membrane	1	2	0.0256256	0.105584	ENSG00000005022
R-HSA-168275	Entry of Influenza Virion into Host Cell via Endocytosis	1	2	0.0256256	0.105584	ENSG00000141367
R-HSA-168285	Clathrin-Mediated Pit Formation And Endocytosis Of The Influenza Virion	1	2	0.0256256	0.105584	ENSG00000141367
R-HSA-169260	Reducing equivalents from beta-oxidation of fatty acids transfer to ETF	1	2	0.0256256	0.105584	ENSG00000140374
R-HSA-1791137	Expression of Talin-1	1	2	0.0256256	0.105584	ENSG00000137076
R-HSA-192830	Viral Polymerase Assembly	1	2	0.0256256	0.105584	ENSG00000080824
R-HSA-192905	vRNP Assembly	1	2	0.0256256	0.105584	ENSG00000080824
R-HSA-194079	SLCO1B3 transports ALB:(GCCA, TCCA) from extracellular region to cytosol	1	2	0.0256256	0.105584	ENSG00000163631
R-HSA-194083	SLCO1B1 transports ALB:(GCCA,TCCA) from extracellular region to cytosol	1	2	0.0256256	0.105584	ENSG00000163631
R-HSA-194121	Co-transport (influx) of bile salts and sodium ions by NTCP	1	2	0.0256256	0.105584	ENSG00000163631
R-HSA-194130	Transport (influx) of bile salts and acids by OATP-A	1	2	0.0256256	0.105584	ENSG00000163631
R-HSA-198813	2xGSTOs reduce DHvitC to VitC	1	2	0.0256256	0.105584	ENSG00000065621
R-HSA-199202	Phosphopantetheine conjugation of the ACP domain of FAS	1	2	0.0256256	0.105584	ENSG00000169710
R-HSA-201637	Caspase-mediated cleavage of plectin-1	1	2	0.0256256	0.105584	ENSG00000178209
R-HSA-202917	Caspase-mediated cleavage of Desmoglein 1	1	2	0.0256256	0.105584	ENSG00000134760
R-HSA-202967	Caspase mediated cleavage of alpha-II-Fodrin	1	2	0.0256256	0.105584	ENSG00000197694
R-HSA-2168887	Ferriheme is transferred from Albumin to Hemopexin	1	2	0.0256256	0.105584	ENSG00000163631
R-HSA-2731149	Syndecan-4 binds ACTN1	1	2	0.0256256	0.105584	ENSG00000072110
R-HSA-3215391	PRMT5 is tyrosine phosphorylated by JAK2 V617F	1	2	0.0256256	0.105584	ENSG00000100462
R-HSA-350318	Caspase-mediated cleavage of vimentin at TNLD (429)	1	2	0.0256256	0.105584	ENSG00000026025
R-HSA-350319	Caspase mediated cleavage of vimentin at IDVD (259)	1	2	0.0256256	0.105584	ENSG00000026025
R-HSA-381086	Dissociation of PERK:BiP Heterodimer	1	2	0.0256256	0.105584	ENSG00000044574
R-HSA-381158	ATF6:HSPA5 (ATF6-alpha:BiP) dissociates and HSPA5 binds unfolded protein	1	2	0.0256256	0.105584	ENSG00000044574
R-HSA-381217	IRE1:BiP dissociates in response to unfolded protein	1	2	0.0256256	0.105584	ENSG00000044574
R-HSA-430308	PARVB interacts with Alpha-actinin	1	2	0.0256256	0.105584	ENSG00000072110
R-HSA-451900	IL2RB binds JAK1	1	2	0.0256256	0.105584	ENSG00000162434
R-HSA-5252072	AZGP1 binds PIP	1	2	0.0256256	0.105584	ENSG00000159763
R-HSA-5358475	DPH6 ligates ammonium to diphthine-EEF2	1	2	0.0256256	0.105584	ENSG00000167658
R-HSA-5358484	DPH5 transfers four methyl groups from AdoMet to aminocarboxypropyl EEF2	1	2	0.0256256	0.105584	ENSG00000167658
R-HSA-5367022	DPH7 hydrolyzes a methyl group on Me-diphthine EEF2	1	2	0.0256256	0.105584	ENSG00000167658
R-HSA-5419268	TUFM binds GTP displacing TSFM	1	2	0.0256256	0.105584	ENSG00000178952
R-HSA-5419269	TSFM binds TUFM displacing GDP	1	2	0.0256256	0.105584	ENSG00000178952
R-HSA-549241	SLC22A4 cotransports ERGT, Na+ from extracellular region to cytosol	1	2	0.0256256	0.105584	ENSG00000197208
R-HSA-5619058	Defective SLCO1B3 causes hyperbilirubinemia, Rotor type (HBLRR)	1	2	0.0256256	0.105584	ENSG00000163631
R-HSA-5619110	Defective SLCO1B1 causes hyperbilirubinemia, Rotor type (HBLRR)	1	2	0.0256256	0.105584	ENSG00000163631
R-HSA-5655955	OLAH hydrolyzes decanoyl-FASN dimer to DECA and FASN dimer	1	2	0.0256256	0.105584	ENSG00000169710
R-HSA-5659898	Intestinal saccharidase deficiencies	1	2	0.0256256	0.105584	ENSG00000115850
R-HSA-5661184	Defective SLCO1B1 does not transport ALB:(GCCA,TCCA) from extracellular region to cytosol	1	2	0.0256256	0.105584	ENSG00000163631
R-HSA-5661198	Defective SLCO1B3 does not transport ALB:(GCCA, TCCA) from extracellular region to cytosol	1	2	0.0256256	0.105584	ENSG00000163631
R-HSA-5669240	FLNA binds PAK1	1	2	0.0256256	0.105584	ENSG00000196924
R-HSA-5669250	PAK1 phosphorylates FLNA	1	2	0.0256256	0.105584	ENSG00000196924
R-HSA-5687090	p-S MAPK6 phosphorylates NCOA3	1	2	0.0256256	0.105584	ENSG00000069956
R-HSA-5687107	MAPK4,6 translocate to nucleus	1	2	0.0256256	0.105584	ENSG00000069956
R-HSA-5692755	CDK1 phosphorylates MAPK6	1	2	0.0256256	0.105584	ENSG00000069956
R-HSA-5692761	JUN binds MAPK6 gene	1	2	0.0256256	0.105584	ENSG00000069956
R-HSA-5692788	JUN positively regulates MAPK6 gene expression	1	2	0.0256256	0.105584	ENSG00000069956
R-HSA-6793057	NSUN4 methylates cytidine-841 of 12S rRNA yielding 5-methylcytidine-841	1	2	0.0256256	0.105584	ENSG00000117481
R-HSA-6798474	S100A8:S100A9 binds Zn2+	1	2	0.0256256	0.105584	ENSG00000143546
R-HSA-6798528	S100A8:S100A9 binds Mn2+	1	2	0.0256256	0.105584	ENSG00000143546
R-HSA-6800298	HGF dimer binds MET	1	2	0.0256256	0.105584	ENSG00000105976
R-HSA-6806957	MET receptor dimerizes	1	2	0.0256256	0.105584	ENSG00000105976
R-HSA-6806974	MET dimers autophosphorylate	1	2	0.0256256	0.105584	ENSG00000105976
R-HSA-70449	D-glyceraldehyde 3-phosphate + orthophosphate + NAD+ <=> 1,3-bisphospho-D-glycerate + NADH + H+	1	2	0.0256256	0.105584	ENSG00000111640
R-HSA-70482	1,3-bisphospho-D-glycerate + NADH + H+ <=> D-glyceraldehyde 3-phosphate + Orthophosphate + NAD+	1	2	0.0256256	0.105584	ENSG00000111640
R-HSA-70577	ASS1 tetramer:NMRAL1 dimer:NADPH transforms L-Asp and L-Cit to ARSUA	1	2	0.0256256	0.105584	ENSG00000130707
R-HSA-70997	ADP + Orthophosphate + Succinyl-CoA <=> ATP + Succinate + CoA	1	2	0.0256256	0.105584	ENSG00000136143
R-HSA-874087	SGT1 binds HSP90	1	2	0.0256256	0.105584	ENSG00000096384
R-HSA-8875374	MET binds LRIG1	1	2	0.0256256	0.105584	ENSG00000105976
R-HSA-8879123	PRMT3 transfers 3xCH3 from 3xAdoMet to RPS2	1	2	0.0256256	0.105584	ENSG00000140988
R-HSA-8932243	EEF2KMT transfers 3xCH3 from 3xAdoMet to EEF2	1	2	0.0256256	0.105584	ENSG00000167658
R-HSA-8950716	IL27RA binds JAK1	1	2	0.0256256	0.105584	ENSG00000162434
R-HSA-8986940	MET gene transcription is stimulated by MECP2	1	2	0.0256256	0.105584	ENSG00000105976
R-HSA-8986943	MECP2 binds MET gene promoter	1	2	0.0256256	0.105584	ENSG00000105976
R-HSA-8987039	JAK1 binds IL20RA	1	2	0.0256256	0.105584	ENSG00000162434
R-HSA-8987043	IL22RA1 binds JAK1	1	2	0.0256256	0.105584	ENSG00000162434
R-HSA-8987120	JAK1 binds IFNLR1	1	2	0.0256256	0.105584	ENSG00000162434
R-HSA-9011748	IL9R binds JAK1	1	2	0.0256256	0.105584	ENSG00000162434
R-HSA-2262752	Cellular responses to stress	11	438	0.0260089	0.10698	ENSG00000044574;ENSG00000080824;ENSG00000096384;ENSG00000111581;ENSG00000117748;ENSG00000124789;ENSG00000132383;ENSG00000143947;ENSG00000155561;ENSG00000167553;ENSG00000197102
R-HSA-6782141	Binding of ERCC1:ERCC4 (ERCC1:XPF) to pre-incision complex in TC-NER	3	50	0.0264648	0.108483	ENSG00000117748;ENSG00000132383;ENSG00000143947
R-HSA-6782204	5' incision of damaged DNA strand by ERCC1:ERCC4 in TC-NER	3	50	0.0264648	0.108483	ENSG00000117748;ENSG00000132383;ENSG00000143947
R-HSA-3928654	Clathrin internalises EPH:EFN complexes	2	20	0.0269484	0.109529	ENSG00000075624;ENSG00000141367
R-HSA-5216234	PRMT5:pT5-WDR77 methylates arginine-4 of histone H2A (H2AR3)	2	20	0.0269484	0.109529	ENSG00000100462;ENSG00000116455
R-HSA-5689317	Formation of the pre-incision complex in GG-NER	2	20	0.0269484	0.109529	ENSG00000117748;ENSG00000132383
R-HSA-6786166	Translesion synthesis across unhooked ICL by POLN	2	20	0.0269484	0.109529	ENSG00000130997;ENSG00000143947
R-HSA-8876384	Listeria monocytogenes entry into host cells	2	20	0.0269484	0.109529	ENSG00000105976;ENSG00000143947
R-HSA-5663202	Diseases of signal transduction	10	385	0.0271112	0.110005	ENSG00000075624;ENSG00000080824;ENSG00000105976;ENSG00000108840;ENSG00000137076;ENSG00000139549;ENSG00000140575;ENSG00000143947;ENSG00000167085;ENSG00000196535
R-HSA-5250924	B-WICH complex positively regulates rRNA expression	4	89	0.0278373	0.112473	ENSG00000075624;ENSG00000115524;ENSG00000132382;ENSG00000165732
R-HSA-6798751	Exocytosis of azurophil granule lumen proteins	4	89	0.0278373	0.112473	ENSG00000090382;ENSG00000100994;ENSG00000197102;ENSG00000197915
R-HSA-6791227	47S pre-rRNA is nucleolytically processed at A' (01,A1), site A0, and site 02 (site 6) to yield 45S pre-rRNA	3	51	0.0278603	0.112473	ENSG00000115053;ENSG00000120800;ENSG00000140988
R-HSA-76005	Response to elevated platelet cytosolic Ca2+	5	132	0.0279089	0.11248	ENSG00000044574;ENSG00000072110;ENSG00000137076;ENSG00000163631;ENSG00000196924
R-HSA-6791223	18SE pre-rRNA in pre-40S particles is nucleolytically processed during translocation from the nucleus to the cytosol	3	52	0.0292943	0.116885	ENSG00000083845;ENSG00000140988;ENSG00000143947
R-HSA-6802932	Dissociation of BRAF/RAF fusion complex	3	52	0.0292943	0.116885	ENSG00000075624;ENSG00000137076;ENSG00000140575
R-HSA-6802933	p-BRAF and RAF fusion dimers phosphorylate MAP2Ks	3	52	0.0292943	0.116885	ENSG00000075624;ENSG00000137076;ENSG00000140575
R-HSA-6802935	MAPKs are phosphorylated downstream of BRAF and RAF fusion dimers	3	52	0.0292943	0.116885	ENSG00000075624;ENSG00000137076;ENSG00000140575
R-HSA-6809010	COPI vesicle uncoating	3	52	0.0292943	0.116885	ENSG00000115306;ENSG00000122218;ENSG00000197694
R-HSA-6809011	cis-Golgi t-SNAREs bind YKT6 on tethered vesicle	3	52	0.0292943	0.116885	ENSG00000115306;ENSG00000122218;ENSG00000197694
R-HSA-5684875	Binding of ATR:ATRIP to RPA at resected DNA DSBs	2	21	0.0295373	0.117075	ENSG00000117748;ENSG00000132383
R-HSA-6788385	The complex of ATR and ATRIP is recruited to ICL-DNA	2	21	0.0295373	0.117075	ENSG00000117748;ENSG00000132383
R-HSA-6788392	ATR phosphorylates RPA2, FANCI, FANCD2 and FANCM at ICL-DNA	2	21	0.0295373	0.117075	ENSG00000117748;ENSG00000132383
R-HSA-6807004	Negative regulation of MET activity	2	21	0.0295373	0.117075	ENSG00000105976;ENSG00000143947
R-HSA-2980766	Nuclear Envelope Breakdown	3	53	0.0307668	0.121747	ENSG00000111581;ENSG00000124789;ENSG00000155561
R-HSA-6804756	Regulation of TP53 Activity through Phosphorylation	4	92	0.0309402	0.122231	ENSG00000117748;ENSG00000132383;ENSG00000143947;ENSG00000163918
R-HSA-199991	Membrane Trafficking	14	628	0.0316716	0.124915	ENSG00000075624;ENSG00000100345;ENSG00000103365;ENSG00000115306;ENSG00000122218;ENSG00000134644;ENSG00000137145;ENSG00000141367;ENSG00000143947;ENSG00000167553;ENSG00000184014;ENSG00000196586;ENSG00000197102;ENSG00000197694
R-HSA-5672329	IQGAP1 binds CLIP1 and microtubules	2	22	0.0322211	0.126046	ENSG00000140575;ENSG00000167553
R-HSA-5690990	5'- incision of DNA by ERCC1:ERCC4 in GG-NER	2	22	0.0322211	0.126046	ENSG00000117748;ENSG00000132383
R-HSA-5690991	Binding of ERCC1:ERCC4 (ERCC1:XPF) to pre-incision complex in GG-NER	2	22	0.0322211	0.126046	ENSG00000117748;ENSG00000132383
R-HSA-71403	Citric acid cycle (TCA cycle)	2	22	0.0322211	0.126046	ENSG00000119689;ENSG00000136143
R-HSA-977136	Amyloid precursor proteins form ordered fibrils	2	22	0.0322211	0.126046	ENSG00000012223;ENSG00000090382
R-HSA-5693538	Homology Directed Repair	5	138	0.0329271	0.128272	ENSG00000005156;ENSG00000117748;ENSG00000132383;ENSG00000143947;ENSG00000163918
R-HSA-6798745	Exocytosis of tertiary granule lumen proteins	3	55	0.0338266	0.128272	ENSG00000012223;ENSG00000090382;ENSG00000197694
R-HSA-2316352	SLC2A4 (GLUT4) vesicle translocates and docks at the plasma membrane	2	23	0.0349968	0.128272	ENSG00000075624;ENSG00000100345
R-HSA-4793819	HSF1 trimer binds HSE on the target gene	2	23	0.0349968	0.128272	ENSG00000117748;ENSG00000132383
R-HSA-68916	DNA Replication Factor A (RPA) associates with the pre-replicative complex at the origin	2	23	0.0349968	0.128272	ENSG00000117748;ENSG00000132383
R-HSA-4420097	VEGFA-VEGFR2 Pathway	4	96	0.0353828	0.128272	ENSG00000075624;ENSG00000080824;ENSG00000134318;ENSG00000173801
R-HSA-6803157	Antimicrobial peptides	4	96	0.0353828	0.128272	ENSG00000012223;ENSG00000090382;ENSG00000143546;ENSG00000161634
R-HSA-2029480	Fcgamma receptor (FCGR) dependent phagocytosis	5	143	0.0375135	0.128272	ENSG00000075624;ENSG00000080824;ENSG00000096384;ENSG00000100345;ENSG00000244116
R-HSA-2173782	Binding and Uptake of Ligands by Scavenger Receptors	4	98	0.0377359	0.128272	ENSG00000080824;ENSG00000163631;ENSG00000206172;ENSG00000244116
R-HSA-5693607	Processing of DNA double-strand break ends	4	98	0.0377359	0.128272	ENSG00000117748;ENSG00000132383;ENSG00000143947;ENSG00000163918
R-HSA-1643713	Signaling by EGFR in Cancer	2	24	0.0378618	0.128272	ENSG00000080824;ENSG00000143947
R-HSA-976734	Amyloid fibrils have additional components	2	24	0.0378618	0.128272	ENSG00000012223;ENSG00000090382
R-HSA-392499	Metabolism of proteins	35	2031	0.038006	0.128272	ENSG00000012223;ENSG00000044574;ENSG00000063177;ENSG00000071082;ENSG00000075624;ENSG00000083845;ENSG00000090382;ENSG00000103365;ENSG00000107581;ENSG00000111581;ENSG00000115306;ENSG00000122218;ENSG00000124789;ENSG00000132383;ENSG00000136942;ENSG00000137076;ENSG00000140988;ENSG00000143947;ENSG00000144713;ENSG00000155561;ENSG00000158417;ENSG00000161970;ENSG00000162244;ENSG00000163631;ENSG00000165119…
R-HSA-110376	Recruitment of LIG3:XRCC1 complex to the site of repair by POLB	1	3	0.0381928	0.128272	ENSG00000005156
R-HSA-110380	Dissociation of LIG3:XRCC1 complex from the BER site	1	3	0.0381928	0.128272	ENSG00000005156
R-HSA-1169421	Trans-autophosphorylation of activated ligand-responsive EGFR mutant dimers	1	3	0.0381928	0.128272	ENSG00000080824
R-HSA-1220610	Non-covalent tyrosine kinase inhibitors bind and inactivate sensitive ligand-responsive EGFR cancer mutants	1	3	0.0381928	0.128272	ENSG00000080824
R-HSA-1220611	Covalent tyrosine kinase inhibitors bind and inactivate EGFR kinase domain mutant dimers resistant to non-covalent tyrosine kinase inhibitors	1	3	0.0381928	0.128272	ENSG00000080824
R-HSA-1220612	Binding of EGF to ligand-responsive EGFR mutants	1	3	0.0381928	0.128272	ENSG00000080824
R-HSA-1220613	EGF-induced dimerization of ligand-responsive EGFR mutants	1	3	0.0381928	0.128272	ENSG00000080824
R-HSA-1237325	Hemoglobin A is protonated and carbamated causing release of oxygen	1	3	0.0381928	0.128272	ENSG00000206172
R-HSA-1247668	Hemoglobin A binds oxygen and releases protons and carbon dioxide	1	3	0.0381928	0.128272	ENSG00000206172
R-HSA-1306876	NLRP3 activation by small molecules	1	3	0.0381928	0.128272	ENSG00000096384
R-HSA-1307803	TIMM22 inserts proteins into inner membrane	1	3	0.0381928	0.128272	ENSG00000151729
R-HSA-163733	Transcriptional activation of FAS monomer gene by ChREBP:MLX	1	3	0.0381928	0.128272	ENSG00000169710
R-HSA-169270	ETFDH oxidises ETF (reduced) to ETF, reduces CoQ to QH2	1	3	0.0381928	0.128272	ENSG00000140374
R-HSA-194153	Transport (efflux) of bile salts by ABCC3 (MRP3)	1	3	0.0381928	0.128272	ENSG00000163631
R-HSA-201628	Caspase-mediated cleavage of vimentin at DSVD (85)	1	3	0.0381928	0.128272	ENSG00000026025
R-HSA-2466369	NRF1:PPARGC1B binds the ATP5B promoter	1	3	0.0381928	0.128272	ENSG00000110955
R-HSA-3134821	DNA-PK binds microbial dsDNA	1	3	0.0381928	0.128272	ENSG00000253729
R-HSA-3134953	DHX36 or DHX9 binds MyD88	1	3	0.0381928	0.128272	ENSG00000135829
R-HSA-3928576	RHOA:GTP binds ROCK, activating it	1	3	0.0381928	0.128272	ENSG00000134318
R-HSA-398184	LARG activation by G alpha 12/13	1	3	0.0381928	0.128272	ENSG00000196914
R-HSA-399936	Inhibition of integrin activation by sequestering PIP5KIgamma	1	3	0.0381928	0.128272	ENSG00000137076
R-HSA-419646	SEMA4D interacts with Plexin-B1:Met	1	3	0.0381928	0.128272	ENSG00000105976
R-HSA-432909	Interaction of Plectin with Integrin beta 4	1	3	0.0381928	0.128272	ENSG00000178209
R-HSA-433725	Interaction of Afadin with F-actin	1	3	0.0381928	0.128272	ENSG00000075624
R-HSA-448744	IL20RA binds IL20RB	1	3	0.0381928	0.128272	ENSG00000162434
R-HSA-449803	IL10 dimer binds IL10RA:JAK1	1	3	0.0381928	0.128272	ENSG00000162434
R-HSA-449978	IL7 binds IL7R:JAK1	1	3	0.0381928	0.128272	ENSG00000162434
R-HSA-451377	Interaction of IQGAP1 with nephrin	1	3	0.0381928	0.128272	ENSG00000140575
R-HSA-451634	NFKB p105, TPL2 (COT) and ABIN2 form a stable complex	1	3	0.0381928	0.128272	ENSG00000168884
R-HSA-453358	poly((1,4)-alpha-glycosyl) glycogenin-1 + n orthophosphate => glycogenin-1 + n D-glucose 1-phosphate [PYGM,PYGB]	1	3	0.0381928	0.128272	ENSG00000100994
R-HSA-500753	Pyrimidine biosynthesis	1	3	0.0381928	0.128272	ENSG00000084774
R-HSA-5220952	TET1,2,3 oxidizes 5-formylcytosine to 5-carboxylcytosine	1	3	0.0381928	0.128272	ENSG00000168769
R-HSA-5220990	TET1,2,3 oxidizes 5-hydroxymethylcytosine to 5-formylcytosine	1	3	0.0381928	0.128272	ENSG00000168769
R-HSA-5221014	TET1,2,3 oxidizes 5-methylcytosine to 5-hydroxymethylcytosine	1	3	0.0381928	0.128272	ENSG00000168769
R-HSA-5228992	ROCK1,ROCK2 are activated	1	3	0.0381928	0.128272	ENSG00000134318
R-HSA-5250209	ARL2:GTP:ARL2BP binds SLC25A4	1	3	0.0381928	0.128272	ENSG00000151729
R-HSA-5362386	Glycosylation of Hh	1	3	0.0381928	0.128272	ENSG00000139549
R-HSA-5362549	Hh-Np traffics to the plasma membrane	1	3	0.0381928	0.128272	ENSG00000139549
R-HSA-5637766	Binding of SHC1 to p-5Y-EGFRvIII	1	3	0.0381928	0.128272	ENSG00000080824
R-HSA-5637792	PLC-gamma 1 binds to p-EGFRvIII mutant	1	3	0.0381928	0.128272	ENSG00000080824
R-HSA-5637794	EGFRvIII does not bind CBL	1	3	0.0381928	0.128272	ENSG00000080824
R-HSA-5637795	Phosphorylation of PLC-gamma 1 by p-EGFRvIII mutant	1	3	0.0381928	0.128272	ENSG00000080824
R-HSA-5637796	Phosphorylation of SHC1 by p-5Y-EGFRvIII	1	3	0.0381928	0.128272	ENSG00000080824
R-HSA-5637800	Dissociation of phosphorylated PLC-gamma 1 from p-EGFRvIII mutant	1	3	0.0381928	0.128272	ENSG00000080824
R-HSA-5638137	EGFRvIII cancer variant does not bind EGF ligand	1	3	0.0381928	0.128272	ENSG00000080824
R-HSA-5672027	ARL2:GTP:ARL2BP:SLC25A4 dimer exchanges ATP for ADP across the mitochondrial inner membrane	1	3	0.0381928	0.128272	ENSG00000151729
R-HSA-5684261	MAP3K8 is phosphorylated	1	3	0.0381928	0.128272	ENSG00000168884
R-HSA-5687091	p-S MAPK6,4 binds MAPKAPK5	1	3	0.0381928	0.128272	ENSG00000069956
R-HSA-5687094	p-S MAPK6,4 phosphorylate MAPKAPK5	1	3	0.0381928	0.128272	ENSG00000069956
R-HSA-5687109	MAPK4,6 translocate to the cytoplasm	1	3	0.0381928	0.128272	ENSG00000069956
R-HSA-5687120	p-S MAPK6,4:p-T182 MAPKAPK5 translocate to the cytosol	1	3	0.0381928	0.128272	ENSG00000069956
R-HSA-5692437	ANG binds F-actin	1	3	0.0381928	0.128272	ENSG00000075624
R-HSA-5692749	CDC14A,B bind MAPK6	1	3	0.0381928	0.128272	ENSG00000069956
R-HSA-5692754	CDC14A,B dephosphorylate p-3S,T MAPK6	1	3	0.0381928	0.128272	ENSG00000069956
R-HSA-5692768	MAPKAPK5 phosphorylates KALRN	1	3	0.0381928	0.128272	ENSG00000069956
R-HSA-5692770	SEPT7 binds p-S189 MAPK6 and p-T182 MAPKAPK5	1	3	0.0381928	0.128272	ENSG00000069956
R-HSA-5692781	p-S189 MAPK6:p-T182 MAPKAPK5 bind KALRN	1	3	0.0381928	0.128272	ENSG00000069956
R-HSA-5693575	DNA-PKcs autophosphorylates	1	3	0.0381928	0.128272	ENSG00000253729
R-HSA-5693615	Association of DNA-PKcs with Ku-bound ends of DNA double-strand breaks - synapsis	1	3	0.0381928	0.128272	ENSG00000253729
R-HSA-6807008	PTPRJ dephosphorylates MET	1	3	0.0381928	0.128272	ENSG00000105976
R-HSA-70494	Phosphoenolpyruvate + H2O <=> 2-Phospho-D-glycerate	1	3	0.0381928	0.128272	ENSG00000074800
R-HSA-71037	alpha-ketoadipate + CoASH + NAD+ => glutaryl-CoA + CO2 + NADH + H+	1	3	0.0381928	0.128272	ENSG00000119689
R-HSA-71401	alpha-ketoglutarate + CoASH + NAD+ => succinyl-CoA + CO2 + NADH + H+	1	3	0.0381928	0.128272	ENSG00000119689
R-HSA-71495	dihydroxyacetone phosphate + D-glyceraldehyde 3-phosphate <=> D-fructose 1,6-bisphosphate	1	3	0.0381928	0.128272	ENSG00000136872
R-HSA-71496	D-fructose 1,6-bisphosphate <=> dihydroxyacetone phosphate + D-glyceraldehyde 3-phosphate	1	3	0.0381928	0.128272	ENSG00000136872
R-HSA-71515	glycogen-glycogenin-1 + n orthophosphate => limit dextrin-glycogenin-1 + n D-glucose 1-phosphate [PYGM,PYGB]	1	3	0.0381928	0.128272	ENSG00000100994
R-HSA-71552	limit dextrin-glycogenin => ((1,6)-alpha-glucosyl)poly((1,4)-alpha-glucosyl) glycogenin	1	3	0.0381928	0.128272	ENSG00000162688
R-HSA-71593	((1,6)-alpha-glucosyl)poly((1,4)-alpha-glucosyl)glycogenin => poly{(1,4)-alpha-glucosyl} glycogenin + alpha-D-glucose	1	3	0.0381928	0.128272	ENSG00000162688
R-HSA-71660	2-Phospho-D-glycerate <=> Phosphoenolpyruvate + H2O	1	3	0.0381928	0.128272	ENSG00000074800
R-HSA-73931	LIG3-mediated DNA ligation via the single-nucleotide replacement pathway	1	3	0.0381928	0.128272	ENSG00000005156
R-HSA-73932	Resynthesis of excised residue by POLB	1	3	0.0381928	0.128272	ENSG00000005156
R-HSA-873951	SGT1:HSP90 binds inactive NLRP3	1	3	0.0381928	0.128272	ENSG00000096384
R-HSA-8851842	MUC20 binds MET and inhibits GRB2 binding	1	3	0.0381928	0.128272	ENSG00000105976
R-HSA-8851866	MET binds RANBP10	1	3	0.0381928	0.128272	ENSG00000105976
R-HSA-8851888	MET binds SHC1-2	1	3	0.0381928	0.128272	ENSG00000105976
R-HSA-8851890	MET phosphorylates SHC1-2	1	3	0.0381928	0.128272	ENSG00000105976
R-HSA-8851908	Activated MET binds GAB1	1	3	0.0381928	0.128272	ENSG00000105976
R-HSA-8869542	TFPA2A homodimer and NPM1 bind the HSPD1 gene promoter	1	3	0.0381928	0.128272	ENSG00000144381
R-HSA-8869558	HSPD1 gene expression is repressed by the complex of NPM1 and TFAP2A homodimer	1	3	0.0381928	0.128272	ENSG00000144381
R-HSA-8874078	PTK2 autophosphorylates	1	3	0.0381928	0.128272	ENSG00000105976
R-HSA-8875523	MET binds TNS3	1	3	0.0381928	0.128272	ENSG00000105976
R-HSA-8875791	MET activates STAT3	1	3	0.0381928	0.128272	ENSG00000105976
R-HSA-8875816	STAT3 binds activated MET receptor	1	3	0.0381928	0.128272	ENSG00000105976
R-HSA-8875817	MET phosphorylates STAT3	1	3	0.0381928	0.128272	ENSG00000105976
R-HSA-8876240	CBL binds InlB-activated MET	1	3	0.0381928	0.128272	ENSG00000105976
R-HSA-8876246	InlB-activated MET phosphorylates CBL	1	3	0.0381928	0.128272	ENSG00000105976
R-HSA-8986446	IL26 binds IL20RA:JAK1	1	3	0.0381928	0.128272	ENSG00000162434
R-HSA-9005980	IL21 binds IL21R:JAK1	1	3	0.0381928	0.128272	ENSG00000162434
R-HSA-6784531	tRNA processing in the nucleus	3	58	0.0387015	0.129799	ENSG00000111581;ENSG00000124789;ENSG00000155561
R-HSA-6802934	p-BRAF and RAF fusion dimers bind MAP2Ks and MAPKs	3	59	0.0404018	0.135267	ENSG00000075624;ENSG00000137076;ENSG00000140575
R-HSA-212165	Epigenetic regulation of gene expression	5	146	0.0404448	0.135267	ENSG00000075624;ENSG00000115524;ENSG00000132382;ENSG00000165732;ENSG00000168769
R-HSA-168256	Immune System	35	2044	0.0412607	0.137804	ENSG00000012223;ENSG00000026025;ENSG00000044574;ENSG00000075624;ENSG00000080824;ENSG00000090382;ENSG00000096384;ENSG00000100345;ENSG00000100994;ENSG00000111581;ENSG00000124789;ENSG00000126107;ENSG00000134760;ENSG00000134765;ENSG00000135829;ENSG00000136068;ENSG00000140575;ENSG00000141367;ENSG00000143546;ENSG00000143947;ENSG00000155561;ENSG00000161634;ENSG00000162434;ENSG00000162688;ENSG00000167553…
R-HSA-5082356	HSF1-mediated gene expression	2	26	0.0438485	0.14604	ENSG00000080824;ENSG00000096384
R-HSA-5218920	VEGFR2 mediated vascular permeability	2	26	0.0438485	0.14604	ENSG00000080824;ENSG00000173801
R-HSA-194138	Signaling by VEGF	4	104	0.0453237	0.148152	ENSG00000075624;ENSG00000080824;ENSG00000134318;ENSG00000173801
R-HSA-5250913	Positive epigenetic regulation of rRNA expression	4	104	0.0453237	0.148152	ENSG00000075624;ENSG00000115524;ENSG00000132382;ENSG00000165732
R-HSA-6791221	30S pre-rRNA is nucleolytically processed at site 1 to yield 21S pre-rRNA	3	62	0.0457258	0.148152	ENSG00000083845;ENSG00000120800;ENSG00000140988
R-HSA-68960	DNA polymerase epsilon binds at the origin	2	27	0.046965	0.148152	ENSG00000117748;ENSG00000132383
R-HSA-1834949	Cytosolic sensors of pathogen-associated DNA	3	63	0.0475741	0.148152	ENSG00000135829;ENSG00000143947;ENSG00000253729
R-HSA-199977	ER to Golgi Anterograde Transport	5	154	0.0489278	0.148152	ENSG00000115306;ENSG00000122218;ENSG00000167553;ENSG00000197102;ENSG00000197694
R-HSA-977225	Amyloid fiber formation	4	107	0.049415	0.148152	ENSG00000012223;ENSG00000090382;ENSG00000103365;ENSG00000143947
R-HSA-73894	DNA Repair	8	313	0.049471	0.148152	ENSG00000005156;ENSG00000075624;ENSG00000117748;ENSG00000130997;ENSG00000132383;ENSG00000143947;ENSG00000163918;ENSG00000253729
R-HSA-3371568	Attenuation phase	2	28	0.0501601	0.148152	ENSG00000080824;ENSG00000096384
R-HSA-389957	Prefoldin mediated transfer of substrate to CCT/TriC	2	28	0.0501601	0.148152	ENSG00000075624;ENSG00000167553
R-HSA-389970	Actin/tubulin:prefoldin complex associates with CCT/TriC	2	28	0.0501601	0.148152	ENSG00000075624;ENSG00000167553
R-HSA-8863795	Downregulation of ERBB2 signaling	2	28	0.0501601	0.148152	ENSG00000080824;ENSG00000143947
R-HSA-1067646	JAK1,JAK2,(TYK2) bind IL6ST	1	4	0.0505991	0.148152	ENSG00000162434
R-HSA-110381	Resolution of AP sites via the single-nucleotide replacement pathway	1	4	0.0505991	0.148152	ENSG00000005156
R-HSA-1225947	Binding of SHC1 to p-6Y-EGFR mutants	1	4	0.0505991	0.148152	ENSG00000080824
R-HSA-1225949	Binding of CBL to ligand-responsive p-6Y-EGFR mutants	1	4	0.0505991	0.148152	ENSG00000080824
R-HSA-1225952	Phosphorylation of SHC1 by ligand-responsive p-6Y-EGFR mutants	1	4	0.0505991	0.148152	ENSG00000080824
R-HSA-1225960	Phosphorylation of CBL by ligand-responsive p-6Y-EGFR mutants	1	4	0.0505991	0.148152	ENSG00000080824
R-HSA-1247841	PLCG1 binds to ligand-responsive p-6Y-EGFR mutants	1	4	0.0505991	0.148152	ENSG00000080824
R-HSA-1247842	Dissociation of phosphorylated PLCG1 from ligand-responsive p-6Y-EGFR mutants	1	4	0.0505991	0.148152	ENSG00000080824
R-HSA-1247844	Phosphorylation of PLCG1 by ligand-responsive p-6Y-EGFR mutants	1	4	0.0505991	0.148152	ENSG00000080824
R-HSA-1296421	NLRP3 oligomerizes via NACHT domains	1	4	0.0505991	0.148152	ENSG00000096384
R-HSA-1497784	The cofactor BH4 is required for electron transfer in the eNOS catalytic cycle	1	4	0.0505991	0.148152	ENSG00000080824
R-HSA-1497796	BH2 binding can lead to eNOS uncoupling	1	4	0.0505991	0.148152	ENSG00000080824
R-HSA-1497810	Uncoupled eNOS favours the formation of superoxide	1	4	0.0505991	0.148152	ENSG00000080824
R-HSA-1592247	Expression of ATP5B	1	4	0.0505991	0.148152	ENSG00000110955
R-HSA-184323	Monoubiquitination of N-myristoyl GAG polyprotein	1	4	0.0505991	0.148152	ENSG00000143947
R-HSA-202111	AKT1 phosphorylates eNOS	1	4	0.0505991	0.148152	ENSG00000080824
R-HSA-202127	eNOS synthesizes NO	1	4	0.0505991	0.148152	ENSG00000080824
R-HSA-202129	HSP90 binds eNOS:Caveolin-1:CaM complex	1	4	0.0505991	0.148152	ENSG00000080824
R-HSA-202137	AKT1 binds eNOS complex via HSP90	1	4	0.0505991	0.148152	ENSG00000080824
R-HSA-202144	Caveolin-1 dissociates from eNOS:CaM:HSP90 complex	1	4	0.0505991	0.148152	ENSG00000080824
R-HSA-203070	Association of profilin with monomeric actin	1	4	0.0505991	0.148152	ENSG00000075624
R-HSA-211734	Ubiquitination of PAK-2p34	1	4	0.0505991	0.148152	ENSG00000143947
R-HSA-2168884	Ferriheme is transferred from Methemoglobin to Hemopexin	1	4	0.0505991	0.148152	ENSG00000206172
R-HSA-2168885	Haptoglobin binds Hemoglobin	1	4	0.0505991	0.148152	ENSG00000206172
R-HSA-354097	Activation of Talin	1	4	0.0505991	0.148152	ENSG00000137076
R-HSA-373736	Shootin-1 links L1 and retrograde actin flow	1	4	0.0505991	0.148152	ENSG00000075624
R-HSA-398185	LARG binds plexin B1	1	4	0.0505991	0.148152	ENSG00000196914
R-HSA-400677	Rnd1 interacts with Plexin-B1:Sema4D	1	4	0.0505991	0.148152	ENSG00000105976
R-HSA-400682	Active Rac1 interacts with Plexin-B1:Sema4D	1	4	0.0505991	0.148152	ENSG00000105976
R-HSA-432952	BP180 interacts intracellularly with plectin and integrin beta4	1	4	0.0505991	0.148152	ENSG00000178209
R-HSA-445448	HHIP binds Hedgehog	1	4	0.0505991	0.148152	ENSG00000139549
R-HSA-448480	IL22 binds IL22RA1:JAK1 receptor complex	1	4	0.0505991	0.148152	ENSG00000162434
R-HSA-448660	IL31:IL31RA:JAK1 binds OSMR:JAK1	1	4	0.0505991	0.148152	ENSG00000162434
R-HSA-448708	IL24 binds to IL22RA1:JAK1:IL20RB	1	4	0.0505991	0.148152	ENSG00000162434
R-HSA-448728	IL19 binds IL20RA:JAK1:IL20RB	1	4	0.0505991	0.148152	ENSG00000162434
R-HSA-450027	Interleukin-2 receptor alpha:IL2 binds Interleukin-2 receptor beta	1	4	0.0505991	0.148152	ENSG00000162434
R-HSA-4551616	SUMOylation of RPA1 (RPA70) with SUMO2,3	1	4	0.0505991	0.148152	ENSG00000132383
R-HSA-5221030	TET1,2,3 and TDG demethylate DNA	1	4	0.0505991	0.148152	ENSG00000168769
R-HSA-5358336	P4HB forms mixed disulphides with Hh precursors	1	4	0.0505991	0.148152	ENSG00000139549
R-HSA-5358340	Autoproteolytic cleavage of Hh precursors	1	4	0.0505991	0.148152	ENSG00000139549
R-HSA-5358343	HHAT palmitoylates Hh N-terminal fragment	1	4	0.0505991	0.148152	ENSG00000139549
R-HSA-5362422	Hh-Np binds to DISP2	1	4	0.0505991	0.148152	ENSG00000139549
R-HSA-5362427	Hh-Np binds GPC5	1	4	0.0505991	0.148152	ENSG00000139549
R-HSA-5362793	Hh-Np is cleaved by ADAM17 to promote ligand shedding	1	4	0.0505991	0.148152	ENSG00000139549
R-HSA-5432849	S100A8:S100A9 binds TLR4:LY96	1	4	0.0505991	0.148152	ENSG00000143546
R-HSA-5483229	HHAT G287V doesn't palmitoylate Hh-Np	1	4	0.0505991	0.148152	ENSG00000139549
R-HSA-549297	SLC22A4, 5,15,16 cotransport CAR, Na+ from extracellular region to cytosol	1	4	0.0505991	0.148152	ENSG00000197208
R-HSA-5637770	Binding of GRB2:SOS1 complex to phosphorylated EGFRvIII	1	4	0.0505991	0.148152	ENSG00000080824
R-HSA-5658034	HHAT G278V abrogates palmitoylation of Hh-Np	1	4	0.0505991	0.148152	ENSG00000139549
R-HSA-5686924	DCLRE1C binds PRKDC:XRCC5:XRCC6 at DNA DSBs	1	4	0.0505991	0.148152	ENSG00000253729
R-HSA-5687086	PAK1,2,3 phosphorylates MAPK6,4	1	4	0.0505991	0.148152	ENSG00000069956
R-HSA-5687183	PRKDC phosphorylates DCLRE1C at DNA DSBs	1	4	0.0505991	0.148152	ENSG00000253729
R-HSA-5690845	TNIPs bind TNFAIP3 (A20)	1	4	0.0505991	0.148152	ENSG00000168884
R-HSA-5692764	MAPK6 binds CCND3	1	4	0.0505991	0.148152	ENSG00000069956
R-HSA-5692934	BACE1 binds GGA1,2,3	1	4	0.0505991	0.148152	ENSG00000103365
R-HSA-5692941	BACE1:GGA1,2,3 translocates from plasma membrane to endosome	1	4	0.0505991	0.148152	ENSG00000103365
R-HSA-5693533	DCLRE1C (ARTEMIS) processes DNA DSB ends	1	4	0.0505991	0.148152	ENSG00000253729
R-HSA-6784189	JAKs bind LIFR	1	4	0.0505991	0.148152	ENSG00000162434
R-HSA-6784204	JAKs bind OSMR	1	4	0.0505991	0.148152	ENSG00000162434
R-HSA-6807027	PTPN1 and PTPN2 dephosphorylate MET	1	4	0.0505991	0.148152	ENSG00000105976
R-HSA-844440	NLRP3 activation by elicitor proteins	1	4	0.0505991	0.148152	ENSG00000096384
R-HSA-8851919	Activated MET binds GAB1 and GRB2	1	4	0.0505991	0.148152	ENSG00000105976
R-HSA-8851933	MET phosphorylates GAB1	1	4	0.0505991	0.148152	ENSG00000105976
R-HSA-8853503	UCHL3,USP7,USP9X cleaves RPS27A yielding ubiquitin	1	4	0.0505991	0.148152	ENSG00000143947
R-HSA-8874080	SRC phosphorylates PTK2	1	4	0.0505991	0.148152	ENSG00000105976
R-HSA-8874082	MET phosphorylates PTK2	1	4	0.0505991	0.148152	ENSG00000105976
R-HSA-8874083	p-Y397-PTK2 binds SRC	1	4	0.0505991	0.148152	ENSG00000105976
R-HSA-8874685	CBL binds MET	1	4	0.0505991	0.148152	ENSG00000105976
R-HSA-8875451	MET phosphorylates CBL	1	4	0.0505991	0.148152	ENSG00000105976
R-HSA-8875531	MET binds TNS4	1	4	0.0505991	0.148152	ENSG00000105976
R-HSA-8936849	AHR:2xHSP90:AIP:PTGES3 binds TCDD	1	4	0.0505991	0.148152	ENSG00000096384
R-HSA-8937169	AHR:TCDD:2xHSP90AB1:AIP:PTGES3 translocates from cytosol to nucleoplasm	1	4	0.0505991	0.148152	ENSG00000096384
R-HSA-8937191	AHR:TCDD:2xHSP90AB1:AIP:PTGES3 dissociates	1	4	0.0505991	0.148152	ENSG00000096384
R-HSA-8985123	RNASEL binds 2'-5' oligoadenylate	1	4	0.0505991	0.148152	ENSG00000196924
R-HSA-8986972	IL24 binds IL20RA:JAK1:IL20RB	1	4	0.0505991	0.148152	ENSG00000162434
R-HSA-8987012	IL24:IL22RA1:JAK1:IL20RB phosphorylates JAK1	1	4	0.0505991	0.148152	ENSG00000162434
R-HSA-8987015	IL20 binds IL20RA:JAK1:IL20RB	1	4	0.0505991	0.148152	ENSG00000162434
R-HSA-8987084	IL19:IL20RA:JAK1:IL20RB phosphorylates JAK1	1	4	0.0505991	0.148152	ENSG00000162434
R-HSA-8987129	JAK1 in IL24:IL20RA:JAK1:IL20RB is phosphorylated	1	4	0.0505991	0.148152	ENSG00000162434
R-HSA-9009227	IL20 binds to IL22RA1:JAK1:IL20RB	1	4	0.0505991	0.148152	ENSG00000162434
R-HSA-994169	F-actin capping protein binds to the barbed end of elongating F-actin	1	4	0.0505991	0.148152	ENSG00000075624
R-NUL-2071858	Kurtz promotes ubiquitination of Notch	1	4	0.0505991	0.148152	ENSG00000143947
R-NUL-209162	Murine ADAM10 cleaves Notch at the S2 site producing transmembrane spanning NEXT and ligand-bound NECD	1	4	0.0505991	0.148152	ENSG00000143947
R-NUL-212920	Ubiquitination of PAK-2p34	1	4	0.0505991	0.148152	ENSG00000143947
R-NUL-2186775	Rnf111 ubiquitinates Smad7	1	4	0.0505991	0.148152	ENSG00000143947
R-NUL-5610711	SCF(beta-TrCP) ubiquitinates p-Gli2	1	4	0.0505991	0.148152	ENSG00000143947
R-NUL-9011317	EBAX-1 ubiquitinates SAX-3	1	4	0.0505991	0.148152	ENSG00000143947
R-HSA-6802952	Signaling by BRAF and RAF fusions	3	65	0.0513795	0.150254	ENSG00000075624;ENSG00000137076;ENSG00000140575
R-HSA-445071	Reinsertion of L1 into the plasma membrane	2	29	0.0534313	0.155874	ENSG00000141367;ENSG00000167553
R-HSA-445077	Transport of L1 from C-domain to P-domain	2	29	0.0534313	0.155874	ENSG00000141367;ENSG00000167553
R-HSA-163685	Integration of energy metabolism	4	110	0.0537037	0.156478	ENSG00000005022;ENSG00000140575;ENSG00000151729;ENSG00000169710
R-HSA-5633007	Regulation of TP53 Activity	5	160	0.0559311	0.162107	ENSG00000100462;ENSG00000117748;ENSG00000132383;ENSG00000143947;ENSG00000163918
R-HSA-5205799	CCND1:CDK4:PRMT5:pT5-WDR77 methylates arginine-9 of histone H3 (H3R8)	2	30	0.0567762	0.162107	ENSG00000100462;ENSG00000116455
R-HSA-2168880	Scavenging of heme from plasma	3	69	0.0594179	0.162107	ENSG00000163631;ENSG00000206172;ENSG00000244116
R-HSA-68914	DNA polymerase alpha:primase binds at the origin	2	31	0.0601924	0.162107	ENSG00000117748;ENSG00000132383
R-HSA-8949613	Cristae formation	2	31	0.0601924	0.162107	ENSG00000110955;ENSG00000152234
R-HSA-1169307	Monoubiquitination of N-myristoyl GAG (P12493) protein	1	5	0.0628466	0.162107	ENSG00000143947
R-HSA-1225950	Binding of GRB2:SOS1 complex to phosphorylated ligand-responsive EGFR mutants	1	5	0.0628466	0.162107	ENSG00000080824
R-HSA-1295519	IL7R is phosphorylated on Y499	1	5	0.0628466	0.162107	ENSG00000162434
R-HSA-1358789	Self-ubiquitination of RNF41	1	5	0.0628466	0.162107	ENSG00000143947
R-HSA-209536	IkB is ubiquitinated and degraded	1	5	0.0628466	0.162107	ENSG00000143947
R-HSA-2168883	Haptoglobin:Hemoglobin binds CD163	1	5	0.0628466	0.162107	ENSG00000206172
R-HSA-2176452	Degradation of ubiquitinated SMAD2	1	5	0.0628466	0.162107	ENSG00000143947
R-HSA-2186780	Degradation of Ub-SMAD7	1	5	0.0628466	0.162107	ENSG00000143947
R-HSA-2187382	Degradation of ubiquitinated SMAD3	1	5	0.0628466	0.162107	ENSG00000143947
R-HSA-2230938	Hemoglobin:Haptoglobin:CD163 is endocytosed	1	5	0.0628466	0.162107	ENSG00000206172
R-HSA-2316349	RALA:GTP binds MYO1C:CALM1 and activates MYO1C	1	5	0.0628466	0.162107	ENSG00000075624
R-HSA-264444	Autoubiquitination of phospho-COP1(Ser-387 )	1	5	0.0628466	0.162107	ENSG00000143947
R-HSA-3139027	Maturation of HIV Virion	1	5	0.0628466	0.162107	ENSG00000143947
R-HSA-3149454	Packaging of HIV virion on the host cell plasma membrane	1	5	0.0628466	0.162107	ENSG00000143947
R-HSA-3928577	ROCK phosphorylates LIMK1,2	1	5	0.0628466	0.162107	ENSG00000134318
R-HSA-416546	Inactivation of R-Ras by Sema4D-Plexin-B1 GAP activity	1	5	0.0628466	0.162107	ENSG00000105976
R-HSA-416562	p190RhoGAP binds Plexin-B1	1	5	0.0628466	0.162107	ENSG00000105976
R-HSA-419049	ROCK activation by RHO	1	5	0.0628466	0.162107	ENSG00000134318
R-HSA-448661	IFNL1 binds IL10RB:TYK2 and IFNLR1:JAK1	1	5	0.0628466	0.162107	ENSG00000162434
R-HSA-449811	IL10 dimer:2xIL10RA1:JAK1 binds IL10RB:TYK2	1	5	0.0628466	0.162107	ENSG00000162434
R-HSA-449958	IL7:IL7R:JAK1 binds IL2RG:JAK3	1	5	0.0628466	0.162107	ENSG00000162434
R-HSA-453337	glycogen phosphorylase (PYGB) dimer b + 2 ATP => glycogen phosphorylase (PYGB) dimer a + 2 ADP	1	5	0.0628466	0.162107	ENSG00000100994
R-HSA-5218916	p-MAPK2/3 phosphorylates HSP27	1	5	0.0628466	0.162107	ENSG00000075624
R-HSA-5246693	APC is K63-polyubiquitinated	1	5	0.0628466	0.162107	ENSG00000143947
R-HSA-5358494	DPH2 transfers a 3-amino-3-carboxypropyl group from AdoMet to residue 715 of nascent EEF2	1	5	0.0628466	0.162107	ENSG00000167658
R-HSA-5362437	C-terminal Hh fragments are bound by lectins	1	5	0.0628466	0.162107	ENSG00000139549
R-HSA-5362551	Hh-Np binds SCUBE2 in the extracellular region to promote long-range signalling	1	5	0.0628466	0.162107	ENSG00000139549
R-HSA-5362553	NOTUM releases Hh-Np:GPC5 from the plasma membrane	1	5	0.0628466	0.162107	ENSG00000139549
R-HSA-5626469	GTP-bound RAC1 and CDC42 bind IQGAPs	1	5	0.0628466	0.162107	ENSG00000140575
R-HSA-5632649	Hh-Npp binds GAS1 and PTCH	1	5	0.0628466	0.162107	ENSG00000139549
R-HSA-5632652	Hh-Npp binds CDON and PTCH	1	5	0.0628466	0.162107	ENSG00000139549
R-HSA-5632653	Hh-Npp binds BOC:PTCH1	1	5	0.0628466	0.162107	ENSG00000139549
R-HSA-5637764	Binding of GRB2:GAB1:PIK3R1 complex to p-EGFRvIII mutant	1	5	0.0628466	0.162107	ENSG00000080824
R-HSA-5637798	Phosphorylated SHC1 in complex with p-5Y-EGFRvIII recruits GRB2:SOS1 complex	1	5	0.0628466	0.162107	ENSG00000080824
R-HSA-5655193	KIAA0101 double monoubiquitination	1	5	0.0628466	0.162107	ENSG00000143947
R-HSA-5666001	Profilin:G-actin binds MKL1	1	5	0.0628466	0.162107	ENSG00000075624
R-HSA-5689111	PARK2 autoubiquitinates	1	5	0.0628466	0.162107	ENSG00000143947
R-HSA-5690152	USP5 cleaves polyubiquitin	1	5	0.0628466	0.162107	ENSG00000143947
R-HSA-5691431	PSMD14 cleaves K63-linked ubiquitin	1	5	0.0628466	0.162107	ENSG00000143947
R-HSA-5696482	CTF1 binds LIFR:JAKs	1	5	0.0628466	0.162107	ENSG00000162434
R-HSA-6783681	LIF binds LIFR	1	5	0.0628466	0.162107	ENSG00000162434
R-HSA-6784319	JAK1,TYK2 phosphorylate JAK1,TYK2	1	5	0.0628466	0.162107	ENSG00000162434
R-HSA-6784324	p-Y-JAK1,p-Y-TYK2 phosphorylate IL10RA	1	5	0.0628466	0.162107	ENSG00000162434
R-HSA-6802915	Moderate kinase activity BRAF mutants bind RAS:GTP	1	5	0.0628466	0.162107	ENSG00000167085
R-HSA-6802937	Inactive BRAF mutants bind mutant RAS:GTP	1	5	0.0628466	0.162107	ENSG00000167085
R-HSA-6804379	PRMT5 binds TTC5	1	5	0.0628466	0.162107	ENSG00000100462
R-HSA-6804383	PRMT5 methylates TP53	1	5	0.0628466	0.162107	ENSG00000100462
R-HSA-6804942	MDM2 homodimers auto-ubiquitinate	1	5	0.0628466	0.162107	ENSG00000143947
R-HSA-6810643	EPPIN protein complex binds bacteria	1	5	0.0628466	0.162107	ENSG00000012223
R-HSA-69598	Ubiquitination of phosphorylated Cdc25A	1	5	0.0628466	0.162107	ENSG00000143947
R-HSA-70350	Fructose catabolism	1	5	0.0628466	0.162107	ENSG00000136872
R-HSA-75824	Ubiquitination of Cyclin D1	1	5	0.0628466	0.162107	ENSG00000143947
R-HSA-77310	Beta oxidation of lauroyl-CoA to decanoyl-CoA-CoA	1	5	0.0628466	0.162107	ENSG00000138796
R-HSA-77348	Beta oxidation of octanoyl-CoA to hexanoyl-CoA	1	5	0.0628466	0.162107	ENSG00000138796
R-HSA-77350	Beta oxidation of hexanoyl-CoA to butanoyl-CoA	1	5	0.0628466	0.162107	ENSG00000138796
R-HSA-77352	Beta oxidation of butanoyl-CoA to acetyl-CoA	1	5	0.0628466	0.162107	ENSG00000138796
R-HSA-844610	ASC is recruited via a PYD-PYD interaction	1	5	0.0628466	0.162107	ENSG00000096384
R-HSA-870477	Ubiquitinated SMAD4 translocates from the nucleus to the cytosol	1	5	0.0628466	0.162107	ENSG00000143947
R-HSA-873919	Phosphorylation of JAK2	1	5	0.0628466	0.162107	ENSG00000162434
R-HSA-873924	Phosphorylation of IFNGR1 by JAK kinases	1	5	0.0628466	0.162107	ENSG00000162434
R-HSA-873926	Interaction of IFNG with IFNGR	1	5	0.0628466	0.162107	ENSG00000162434
R-HSA-8848829	CBL autoubiquitinates	1	5	0.0628466	0.162107	ENSG00000143947
R-HSA-8851804	Activated MET recruits GRB2-1:SOS1	1	5	0.0628466	0.162107	ENSG00000105976
R-HSA-8851859	Activated MET binds RANBP9 and SOS1	1	5	0.0628466	0.162107	ENSG00000105976
R-HSA-8851900	SHC1-2 bound to MET recruits GRB2:SOS1	1	5	0.0628466	0.162107	ENSG00000105976
R-HSA-8852128	UBA1 adenylates ubiquitin in the nucleoplasm	1	5	0.0628466	0.162107	ENSG00000143947
R-HSA-8852131	Ub-Cys632-UBA1 adenylates ubiquitin in the nucleus	1	5	0.0628466	0.162107	ENSG00000143947
R-HSA-8852132	Ub-Cys632-UBA1 adenylates ubiquitin in the cytosol	1	5	0.0628466	0.162107	ENSG00000143947
R-HSA-8852133	UBA1 conjugates ubiquitin to UBA1 in the cytosol	1	5	0.0628466	0.162107	ENSG00000143947
R-HSA-8852134	UBA1 adenylates ubiquitin in the cytosol	1	5	0.0628466	0.162107	ENSG00000143947
R-HSA-8852136	UBA1 conjugates ubiquitin to UBA1 in the nucleus	1	5	0.0628466	0.162107	ENSG00000143947
R-HSA-8853379	ENGASE hydrolyses unfolded protein:(GlcNAc)2 (Man(9-5)	1	5	0.0628466	0.162107	ENSG00000143947
R-HSA-8854645	IL22:IL22RA1:JAK1 binds IL10RB:TYK2	1	5	0.0628466	0.162107	ENSG00000162434
R-HSA-8865050	Ub-Cys625-UBA6 adenylates ubiquitin in the cytosol	1	5	0.0628466	0.162107	ENSG00000143947
R-HSA-8865090	UBA6 adenylates ubiquitin in the cytosol	1	5	0.0628466	0.162107	ENSG00000143947
R-HSA-8865098	UBA6 conjugates ubiquitin to UBA6 in the cytosol	1	5	0.0628466	0.162107	ENSG00000143947
R-HSA-8865182	OTUD7A hydrolyses K11diUb	1	5	0.0628466	0.162107	ENSG00000143947
R-HSA-8865994	GAB1 binds PTPN11	1	5	0.0628466	0.162107	ENSG00000105976
R-HSA-8865999	MET activates PTPN11	1	5	0.0628466	0.162107	ENSG00000105976
R-HSA-8869496	TFAP2A acts as a transcriptional repressor during retinoic acid induced cell differentiation	1	5	0.0628466	0.162107	ENSG00000144381
R-HSA-8875513	MET interacts with TNS proteins	1	5	0.0628466	0.162107	ENSG00000105976
R-HSA-8963734	IL9 binds IL9R:JAK1 and IL2RG:JAK3	1	5	0.0628466	0.162107	ENSG00000162434
R-HSA-8982162	p鈥慪705-STAT3 dissociates from IL19:IL20RA:p-JAK1:IL20RB	1	5	0.0628466	0.162107	ENSG00000162434
R-HSA-8982163	IL19:IL20RA:p-JAK1:IL20RB:STAT3 phosphorylates STAT3	1	5	0.0628466	0.162107	ENSG00000162434
R-HSA-8982165	IL19:IL20RA:p鈥慗AK1:IL20RB binds STAT3	1	5	0.0628466	0.162107	ENSG00000162434
R-HSA-8983063	JAK3 in IL7:p-Y449-IL7R:JAK1:IL2RG:JAK3 is phosphorylated	1	5	0.0628466	0.162107	ENSG00000162434
R-HSA-8983298	IL15 binds IL2RB:JAK1 and IL2RG:JAK3	1	5	0.0628466	0.162107	ENSG00000162434
R-HSA-8985914	IL9:IL9R:JAK1:IL2RG:JAK3 phosphorylates JAK3	1	5	0.0628466	0.162107	ENSG00000162434
R-HSA-8985973	IL9R is phosphorylated by IL9:IL9R:JAK1:IL2RG:p-Y904,939-JAK3	1	5	0.0628466	0.162107	ENSG00000162434
R-HSA-8986480	IL26:IL20RA:JAK1 binds IL10RB:TYK2	1	5	0.0628466	0.162107	ENSG00000162434
R-HSA-8986994	IL26:IL20RA:JAK1:IL10RB:TYK2 phosphorylates JAK1, TYK2	1	5	0.0628466	0.162107	ENSG00000162434
R-HSA-8986995	IL22:IL22RA1:p-JAK1:IL10RB:p-TYK2 phosphorylates IL22RA	1	5	0.0628466	0.162107	ENSG00000162434
R-HSA-8987040	IFNL1:IFNLR1:p-JAK1:IL10RB:p-TYK2 phosphorylates IFNLR1	1	5	0.0628466	0.162107	ENSG00000162434
R-HSA-8987042	IL22:IL22RA1:JAK1:IL10RB:TYK2 phosphorylates JAK1,TYK2	1	5	0.0628466	0.162107	ENSG00000162434
R-HSA-8987063	IL24:IL22RA1:p-JAK1:IL20RB binds STAT3	1	5	0.0628466	0.162107	ENSG00000162434
R-HSA-8987096	IL24:IL22RA1:p-JAK1:IL20RB:STAT3 phosphorylates STAT3	1	5	0.0628466	0.162107	ENSG00000162434
R-HSA-8987161	p-STAT3 dissociates from IL24:IL22RA1:p鈥慗AK1:IL20RB:p鈥慡TAT3	1	5	0.0628466	0.162107	ENSG00000162434
R-HSA-8987202	IFNL1:IFNLR1:JAK1:IL10RB:TYK2 phosphorylates JAK1,TYK2	1	5	0.0628466	0.162107	ENSG00000162434
R-HSA-9006844	IL21:IL21R:JAK1 binds IL2RG:JAK3	1	5	0.0628466	0.162107	ENSG00000162434
R-HSA-9006850	IL21 receptor JAK phosphorylation	1	5	0.0628466	0.162107	ENSG00000162434
R-HSA-9604480	NFkB complex translocates from the cytosol to the nucleus	1	5	0.0628466	0.162107	ENSG00000135829
R-HSA-5672965	RAS GEFs promote RAS nucleotide exchange	4	116	0.0628687	0.162107	ENSG00000105976;ENSG00000115306;ENSG00000162434;ENSG00000197694
R-HSA-1445148	Translocation of SLC2A4 (GLUT4) to the plasma membrane	3	71	0.0636459	0.163758	ENSG00000075624;ENSG00000100345;ENSG00000167553
R-HSA-4551638	SUMOylation of chromatin organization proteins	3	71	0.0636459	0.163758	ENSG00000111581;ENSG00000124789;ENSG00000155561
R-HSA-75096	Docking of the TAP:EJC Complex with the NPC	3	72	0.0658109	0.166388	ENSG00000111581;ENSG00000124789;ENSG00000155561
R-HSA-389958	Cooperation of Prefoldin and TriC/CCT in actin and tubulin folding	2	33	0.067229	0.166388	ENSG00000075624;ENSG00000167553
R-HSA-418990	Adherens junctions interactions	2	33	0.067229	0.166388	ENSG00000075624;ENSG00000173801
R-HSA-68962	Activation of the pre-replicative complex	2	33	0.067229	0.166388	ENSG00000117748;ENSG00000132383
R-HSA-8866279	Epsin family proteins bind ubiquitinated cargo	2	33	0.067229	0.166388	ENSG00000141367;ENSG00000143947
R-HSA-69239	Synthesis of DNA	4	119	0.0677415	0.166388	ENSG00000117748;ENSG00000132383;ENSG00000143947;ENSG00000163918
R-HSA-8953897	Cellular responses to external stimuli	11	514	0.0679879	0.166388	ENSG00000044574;ENSG00000080824;ENSG00000096384;ENSG00000111581;ENSG00000117748;ENSG00000124789;ENSG00000132383;ENSG00000143947;ENSG00000155561;ENSG00000167553;ENSG00000197102
R-HSA-5205861	COPRS:CCND1:CDK4:PRMT5:pT5-WDR77 methylates arginine-4 of histone H4 (H4R3)	2	34	0.0708449	0.166388	ENSG00000100462;ENSG00000116455
R-HSA-159236	Transport of Mature mRNA derived from an Intron-Containing Transcript	3	75	0.0725062	0.166388	ENSG00000111581;ENSG00000124789;ENSG00000155561
R-HSA-1428517	The citric acid (TCA) cycle and respiratory electron transport	5	173	0.0729922	0.166388	ENSG00000110955;ENSG00000119689;ENSG00000136143;ENSG00000140374;ENSG00000152234
R-HSA-156590	Glutathione conjugation	2	35	0.0745229	0.166388	ENSG00000006625;ENSG00000065621
R-HSA-1067651	IL6:IL6R-2 binds IL6ST:JAK1, JAK2, (TYK2)	1	6	0.0749372	0.166388	ENSG00000162434
R-HSA-1067659	Assembly of hexameric IL-6 receptor	1	6	0.0749372	0.166388	ENSG00000162434
R-HSA-1067688	IL6:IL6R binds IL6ST:JAK1,JAK2,(TYK2)	1	6	0.0749372	0.166388	ENSG00000162434
R-HSA-1112510	IL6ST is tyrosine phosphorylated	1	6	0.0749372	0.166388	ENSG00000162434
R-HSA-1112514	JAK activation	1	6	0.0749372	0.166388	ENSG00000162434
R-HSA-1169398	ISGylation of host protein filamin B	1	6	0.0749372	0.166388	ENSG00000136068
R-HSA-1225961	Phosphorylated SHC1 in complex with ligand-responsive p-6Y-EGFR mutants recruits GRB2:SOS1 complex	1	6	0.0749372	0.166388	ENSG00000080824
R-HSA-1226016	Binding of GRB2:GAB1:PIK3R1 complex to ligand-responsive p-6Y-EGFR mutants	1	6	0.0749372	0.166388	ENSG00000080824
R-HSA-1295621	CBL dissociates from ubiquitinated p-SPRY2	1	6	0.0749372	0.166388	ENSG00000143947
R-HSA-1358790	RNF41 ubiquitinates ERBB3	1	6	0.0749372	0.166388	ENSG00000143947
R-HSA-1358795	Deubiquitination of RNF41 by P-USP8	1	6	0.0749372	0.166388	ENSG00000143947
R-HSA-1358797	Ubiquitinated RNF41 binds P-USP8	1	6	0.0749372	0.166388	ENSG00000143947
R-HSA-1614517	Sulfide oxidation to sulfate	1	6	0.0749372	0.166388	ENSG00000183048
R-HSA-1655843	Expression of Fatty Acid Synthase (FASN)	1	6	0.0749372	0.166388	ENSG00000169710
R-HSA-173542	SMURF2 ubiquitinates SMAD2	1	6	0.0749372	0.166388	ENSG00000143947
R-HSA-174439	Loading of PCNA - Sliding Clamp Formation on the C-strand of the telomere	1	6	0.0749372	0.166388	ENSG00000163918
R-HSA-174447	RFC dissociates after sliding clamp formation on the C-strand of the telomere	1	6	0.0749372	0.166388	ENSG00000163918
R-HSA-1791150	Expression of BIP (78 kDa Glucose-regulated protein, GRP78, HSPA5)	1	6	0.0749372	0.166388	ENSG00000044574
R-HSA-1977296	NEDD4 ubiquitinates ERBB4jmAcyt1s80 dimer	1	6	0.0749372	0.166388	ENSG00000143947
R-HSA-204947	Polyubiquitinated NRIF migrates to the nucleus	1	6	0.0749372	0.166388	ENSG00000143947
R-HSA-205008	Polyubiquitinated NRIF binds to p62 (Sequestosome)	1	6	0.0749372	0.166388	ENSG00000143947
R-HSA-205118	TRAF6 polyubiquitinates NRIF	1	6	0.0749372	0.166388	ENSG00000143947
R-HSA-2168889	Haptoglobin-related Protein binds Hemoglobin	1	6	0.0749372	0.166388	ENSG00000206172
R-HSA-2186767	Degradation of ubiquitinated SKI/SKIL	1	6	0.0749372	0.166388	ENSG00000143947
R-HSA-2186785	RNF111 ubiquitinates SMAD7	1	6	0.0749372	0.166388	ENSG00000143947
R-HSA-2187368	STUB1 (CHIP) ubiquitinates SMAD3	1	6	0.0749372	0.166388	ENSG00000143947
R-HSA-2197645	SCARF1 (SREC-I) binds ligands	1	6	0.0749372	0.166388	ENSG00000080824
R-HSA-2247514	SCARF1:ligand is endocytosed	1	6	0.0749372	0.166388	ENSG00000080824
R-HSA-2426148	SREBP1A,1C binds the FASN promoter	1	6	0.0749372	0.166388	ENSG00000169710
R-HSA-3000484	Scavenging by Class F Receptors	1	6	0.0749372	0.166388	ENSG00000080824
R-HSA-3134946	DDX41 ubiquitination by TRIM21	1	6	0.0749372	0.166388	ENSG00000143947
R-HSA-3215310	USP7 deubiquitinates TP53 and counteracts MDM2	1	6	0.0749372	0.166388	ENSG00000143947
R-HSA-416559	Inactivation of Rho-GTP by p190RhoGAP	1	6	0.0749372	0.166388	ENSG00000105976
R-HSA-416594	LARG and PDZ-RhoGEF binds to Plexin-B1	1	6	0.0749372	0.166388	ENSG00000196914
R-HSA-443779	Linkage of L1 with treadmilling F-actin	1	6	0.0749372	0.166388	ENSG00000075624
R-HSA-445089	Dephosphorylation of pL1 (Y1176)	1	6	0.0749372	0.166388	ENSG00000075624
R-HSA-445124	Patched binds Smoothened	1	6	0.0749372	0.166388	ENSG00000139549
R-HSA-449115	IL15:IL15RA binds IL2RB:JAK1 and IL2RG:JAK3	1	6	0.0749372	0.166388	ENSG00000162434
R-HSA-449976	IL11:IL11RA binds IL6ST:JAK1,JAK2,(TYK2)	1	6	0.0749372	0.166388	ENSG00000162434
R-HSA-450063	Interleukin-2: IL2 receptor alpha:beta binds IL2 receptor gamma subunit	1	6	0.0749372	0.166388	ENSG00000162434
R-HSA-451942	Within the IL-2R complex JAK3 phosphorylates JAK1	1	6	0.0749372	0.166388	ENSG00000162434
R-HSA-452122	JAK1 phosphorylates Y338, Y392 and Y510 of IL2RB	1	6	0.0749372	0.166388	ENSG00000162434
R-HSA-4641159	DVL1 is ubiquitinated by HECW1	1	6	0.0749372	0.166388	ENSG00000143947
R-HSA-5218643	HSP90AA1 binds p-6Y-VEGFR2	1	6	0.0749372	0.166388	ENSG00000080824
R-HSA-5626549	IQGAPs bind CALM1	1	6	0.0749372	0.166388	ENSG00000140575
R-HSA-5632646	SMURF1/2 bind PTCH1	1	6	0.0749372	0.166388	ENSG00000139549
R-HSA-5637765	Binding of PI3K p110 subunit alpha (PIK3CA) to complex of GRB2:GAB1:PIK3R1 and p-EGFRvIII	1	6	0.0749372	0.166388	ENSG00000080824
R-HSA-5637801	Conversion of PIP2 to PIP3 by PI3K bound to phosphorylated EGFRvIII	1	6	0.0749372	0.166388	ENSG00000080824
R-HSA-5649705	PNKP hydrolyzes the terminal 3'Pi at the NEIL1,NEIL2-generated single strand break (SSB)	1	6	0.0749372	0.166388	ENSG00000005156
R-HSA-5649723	POLB incorporates a single nucleotide in place of excised AP residue in NEIL1,NEIL2-mediated AP site resolution	1	6	0.0749372	0.166388	ENSG00000005156
R-HSA-5649724	LIG3:XRCC1, POLB, NEIL1,NEIL2 and PNKP dissociate from the BER site	1	6	0.0749372	0.166388	ENSG00000005156
R-HSA-5649726	LIG3:XRCC1 and PNKP bind NEIL1,NEIL2:POLB:SSB(3'Pi)-gap-dsDNA	1	6	0.0749372	0.166388	ENSG00000005156
R-HSA-5649734	LIG3 ligates NEIL1,NEIL2-generated single strand break	1	6	0.0749372	0.166388	ENSG00000005156
R-HSA-5655170	RCHY1 monoubiquitinates POLH	1	6	0.0749372	0.166388	ENSG00000143947
R-HSA-5660752	USP9X deubiquitinates Ub-SNCA	1	6	0.0749372	0.166388	ENSG00000143947
R-HSA-5665659	RAC1:GTP:FMNL1 binds profilin:G-actin	1	6	0.0749372	0.166388	ENSG00000075624
R-HSA-5665751	CDC42:GTP:FMNL2 binds Profilin:G-actin	1	6	0.0749372	0.166388	ENSG00000075624
R-HSA-5665767	Activated FMNL3 binds G-actin	1	6	0.0749372	0.166388	ENSG00000075624
R-HSA-5667111	PARK2 K63-Ubiquitinates SNCAIP	1	6	0.0749372	0.166388	ENSG00000143947
R-HSA-5684267	IKBKB phosphorylates NFkB p105 within the NFkB p105:TPL2:ABIN2 complex	1	6	0.0749372	0.166388	ENSG00000168884
R-HSA-5684275	IKBKB phosphorylates TPL2 (MAP3K8) at Ser400	1	6	0.0749372	0.166388	ENSG00000168884
R-HSA-5687673	MRN recruits LIG3:XRCC1 to MMEJ sites	1	6	0.0749372	0.166388	ENSG00000005156
R-HSA-5687675	LIG3 ligates remaining SSBs in MMEJ	1	6	0.0749372	0.166388	ENSG00000005156
R-HSA-5688837	ATXN3 deubiquitinates polyUb-PARK2	1	6	0.0749372	0.166388	ENSG00000143947
R-HSA-5690319	UCHL1, UCHL3 cleave ubiquitin adducts	1	6	0.0749372	0.166388	ENSG00000143947
R-HSA-5690759	BAP1:Ub-HCFC1 deubiquitinates BAP1:Ub-HCFC1	1	6	0.0749372	0.166388	ENSG00000143947
R-HSA-5690827	TNFAIP3 (A20) ubiquitinates RIPK1	1	6	0.0749372	0.166388	ENSG00000143947
R-HSA-5690856	TNFAIP3 (A20) deubiquitinates K63polyUb-RIPK1	1	6	0.0749372	0.166388	ENSG00000143947
R-HSA-5692775	SEPT7:p-S189 MAPK6:p-T182 MAPKAPK5 phosphorylates CDC42EPs	1	6	0.0749372	0.166388	ENSG00000069956
R-HSA-5693578	TDP1 and TDP2 process unligatable DSB ends	1	6	0.0749372	0.166388	ENSG00000253729
R-HSA-5696465	USP45 deubiquitinates ERCC1	1	6	0.0749372	0.166388	ENSG00000143947
R-HSA-5696564	USP25 deubiquitinates DDX58	1	6	0.0749372	0.166388	ENSG00000143947
R-HSA-5696947	USP47 deubiquitinates POLB	1	6	0.0749372	0.166388	ENSG00000143947
R-HSA-5696958	USP44 deubiquitinates CDC20	1	6	0.0749372	0.166388	ENSG00000143947
R-HSA-5696997	USP24 deubiquitinates DDB2	1	6	0.0749372	0.166388	ENSG00000143947
R-HSA-6781814	USP19 deubiquitinates RNF123	1	6	0.0749372	0.166388	ENSG00000143947
R-HSA-6781897	USP11 deubiquitinates NFKBIA	1	6	0.0749372	0.166388	ENSG00000143947
R-HSA-6783552	OSM binds LIFR:JAKs,OSMR:JAKs	1	6	0.0749372	0.166388	ENSG00000162434
R-HSA-6784006	STAT3 is phosphorylated by p-Y-JAK1,P-Y-TYK2	1	6	0.0749372	0.166388	ENSG00000162434
R-HSA-6784323	IL10 dimer:2xp-Y-IL10RA:p-Y-JAK1:2xIL10RB:p-Y-TYK2 binds STAT3	1	6	0.0749372	0.166388	ENSG00000162434
R-HSA-6784791	p-Y705-STAT3 dissociates from IL10 dimer:2xp-Y-IL10RA:p-Y-JAK1:2xIL10RB:p-Y-TYK2:p-Y705-STAT3	1	6	0.0749372	0.166388	ENSG00000162434
R-HSA-6786050	IL4R, IL13RA, JAK2 and TYK2 are tyrosine phosphorylated	1	6	0.0749372	0.166388	ENSG00000162434
R-HSA-6786058	JAK1 binds IL4R in IL4-bound IL4R1	1	6	0.0749372	0.166388	ENSG00000162434
R-HSA-6786096	IL4R, IL2RG, JAK1 in IL4-bound IL4R1:JAK1 are phosphorylated	1	6	0.0749372	0.166388	ENSG00000162434
R-HSA-6786110	JAK1 binds IL4R in IL13-bound IL13R type II	1	6	0.0749372	0.166388	ENSG00000162434
R-HSA-6793080	rRNA modification in the mitochondrion	1	6	0.0749372	0.166388	ENSG00000117481
R-HSA-6804724	MDM2 ubiquitinates phosphorylated MDM4	1	6	0.0749372	0.166388	ENSG00000143947
R-HSA-6806942	MET Receptor Activation	1	6	0.0749372	0.166388	ENSG00000105976
R-HSA-68712	The geminin component of geminin:Cdt1 complexes is ubiquitinated, releasing Cdt1	1	6	0.0749372	0.166388	ENSG00000143947
R-HSA-77346	Beta oxidation of decanoyl-CoA to octanoyl-CoA-CoA	1	6	0.0749372	0.166388	ENSG00000138796
R-HSA-844612	The CARD domain of ASC recruits Procaspase-1	1	6	0.0749372	0.166388	ENSG00000096384
R-HSA-870437	USP9X (FAM) deubiquitinates SMAD4	1	6	0.0749372	0.166388	ENSG00000143947
R-HSA-870479	USP9X (FAM) binds to ubiquitinated SMAD4	1	6	0.0749372	0.166388	ENSG00000143947
R-HSA-873921	Binding of STAT1 to p-IFNGR1	1	6	0.0749372	0.166388	ENSG00000162434
R-HSA-873922	Phosphorylation of STAT1 by JAK kinases	1	6	0.0749372	0.166388	ENSG00000162434
R-HSA-873927	Release of STAT1 dimer from active receptor unit	1	6	0.0749372	0.166388	ENSG00000162434
R-HSA-8851011	TRIM27 polyubiquitinates PTEN	1	6	0.0749372	0.166388	ENSG00000143947
R-HSA-8851907	MET activates PI3K/AKT signaling	1	6	0.0749372	0.166388	ENSG00000105976
R-HSA-8851954	Phosphorylated GAB1 recruits PI3K to MET	1	6	0.0749372	0.166388	ENSG00000105976
R-HSA-8852019	MET bound PI3K generates PIP3	1	6	0.0749372	0.166388	ENSG00000105976
R-HSA-8862184	USP48 cleaves polyubiquitin	1	6	0.0749372	0.166388	ENSG00000143947
R-HSA-8875540	GAB1 recruits CRK,CRKL to MET	1	6	0.0749372	0.166388	ENSG00000105976
R-HSA-8948775	MKRN1 polyubiquitinates PTEN	1	6	0.0749372	0.166388	ENSG00000143947
R-HSA-8948832	RNF146 polyubiquitinates PARylated PTEN	1	6	0.0749372	0.166388	ENSG00000143947
R-HSA-8949659	AFG3L2 (m-AAA protease) degrades SMDT1 that is not assembled in MCU	1	6	0.0749372	0.166388	ENSG00000167085
R-HSA-8949661	C2orf47:AFG3L2 binds the transit peptide of SMDT1	1	6	0.0749372	0.166388	ENSG00000167085
R-HSA-8956684	ITCH polyubiquitinates TP73	1	6	0.0749372	0.166388	ENSG00000143947
R-HSA-8983300	IL15RA:IL15:IL2RB:JAK1:IL2RG:JAK3 phosphorylates JAK3 and JAK1	1	6	0.0749372	0.166388	ENSG00000162434
R-HSA-8983335	IL15:IL15RA:IL2RB:JAK1:IL2RG:JAK3 translocates from the plasma membrane to the endosome	1	6	0.0749372	0.166388	ENSG00000162434
R-HSA-8983518	IL35 binds IL6ST:IL6ST receptor	1	6	0.0749372	0.166388	ENSG00000162434
R-HSA-8983834	JAK1/JAK2/TYK2 bound to IL6ST:IL6ST are phosphorylated	1	6	0.0749372	0.166388	ENSG00000162434
R-HSA-8983835	JAK1/JAK2/TYK2 bound to IL6ST:IL6ST phosphorylate STAT1	1	6	0.0749372	0.166388	ENSG00000162434
R-HSA-8983841	STAT1 associates with IL6ST:IL6ST	1	6	0.0749372	0.166388	ENSG00000162434
R-HSA-8983845	p-STAT1 dissociates from IL6ST:IL6ST	1	6	0.0749372	0.166388	ENSG00000162434
R-HSA-8984001	IL35 binds IL27RA:IL12RB2 receptor	1	6	0.0749372	0.166388	ENSG00000162434
R-HSA-8984012	JAK1,JAK2 bound to IL27RA:IL12RB2 receptor are phosphorylated	1	6	0.0749372	0.166388	ENSG00000162434
R-HSA-8986083	USP33 deubiquitinates ROBO1	1	6	0.0749372	0.166388	ENSG00000143947
R-HSA-8987097	IL24:p-IL20RA:p-JAK1:IL20RB binds STAT1,STAT3	1	6	0.0749372	0.166388	ENSG00000162434
R-HSA-8987105	IFNL2,IFNL3 bind IL10RB:TYK2 and IFNLR1:JAK1	1	6	0.0749372	0.166388	ENSG00000162434
R-HSA-8987132	IL22:p鈥慪251,p鈥慪301鈥慖L22RA1:p鈥慗AK1:PTPN11:IL10RB:p鈥慣YK2 binds PTPN11	1	6	0.0749372	0.166388	ENSG00000162434
R-HSA-8987150	IL24:IL20RA:p-JAK1:IL20RB:STAT1,STAT3 phosphorylates STAT1 or STAT3	1	6	0.0749372	0.166388	ENSG00000162434
R-HSA-8987179	IL20:IL20RA:JAK1:IL20RB:JAK2,JAK3 phosphorylates JAK2,JAK3	1	6	0.0749372	0.166388	ENSG00000162434
R-HSA-8987220	IL20:IL20RA:JAK1:IL20RB binds JAK2,JAK3	1	6	0.0749372	0.166388	ENSG00000162434
R-HSA-8987270	p-STAT1,p-STAT3 dissociate from IL24:IL20RA:p-Y1022,Y1023-JAK1:IL20RB:p-STAT1, p-STAT3	1	6	0.0749372	0.166388	ENSG00000162434
R-HSA-9009308	STUB1 polyubiquitinates RUNX2	1	6	0.0749372	0.166388	ENSG00000143947
R-HSA-9009403	SMURF1 polyubiquitinates RUNX2	1	6	0.0749372	0.166388	ENSG00000143947
R-HSA-9009700	IL2RB and IL2RG are phosphorylated	1	6	0.0749372	0.166388	ENSG00000162434
R-HSA-9021523	WWP2 ubiquitinates NOTCH3	1	6	0.0749372	0.166388	ENSG00000143947
R-HSA-9033478	USP9X hydrolyzes Ub:PEX5S yielding PEX5S and Ubiquitin	1	6	0.0749372	0.166388	ENSG00000143947
R-HSA-9033491	USP9X hydrolyzes Ub:PEX5L yielding PEX5L and Ubiquitin	1	6	0.0749372	0.166388	ENSG00000143947
R-HSA-9033509	USP9X binds Ub:PEX5L	1	6	0.0749372	0.166388	ENSG00000143947
R-HSA-9033526	USP9X binds Ub:PEX5S	1	6	0.0749372	0.166388	ENSG00000143947
R-HSA-934604	Phosphorylated SPRY2 is ubiquitinated by CBL	1	6	0.0749372	0.166388	ENSG00000143947
R-HSA-936390	CYLD mediated deubiquitination of DDX58 (RIG-I)	1	6	0.0749372	0.166388	ENSG00000143947
R-HSA-936942	Auto ubiquitination of oligo-TRAF6 bound to p-IRAK2	1	6	0.0749372	0.166388	ENSG00000143947
R-HSA-936986	Activated TRAF6 synthesizes unanchored polyubiquitin chains	1	6	0.0749372	0.166388	ENSG00000143947
R-HSA-975147	Auto ubiquitination of oligo-TRAF6 bound to p-IRAK2 at endosome membrane	1	6	0.0749372	0.166388	ENSG00000143947
R-HSA-162906	HIV Infection	6	229	0.0757793	0.168092	ENSG00000005022;ENSG00000111581;ENSG00000124789;ENSG00000143947;ENSG00000151729;ENSG00000155561
R-HSA-109581	Apoptosis	5	175	0.0758445	0.168092	ENSG00000026025;ENSG00000134760;ENSG00000143947;ENSG00000178209;ENSG00000197694
R-HSA-2029476	Role of myosins in phagosome formation	3	77	0.0771328	0.170631	ENSG00000075624;ENSG00000100345;ENSG00000244116
R-HSA-3214858	RMTs methylate histone arginines	3	77	0.0771328	0.170631	ENSG00000100462;ENSG00000116455;ENSG00000140988
R-HSA-5357801	Programmed Cell Death	5	178	0.0802354	0.175502	ENSG00000026025;ENSG00000134760;ENSG00000143947;ENSG00000178209;ENSG00000197694
R-HSA-69306	DNA Replication	4	127	0.0816604	0.175502	ENSG00000117748;ENSG00000132383;ENSG00000143947;ENSG00000163918
R-HSA-77289	Mitochondrial Fatty Acid Beta-Oxidation	2	37	0.0820564	0.175502	ENSG00000138796;ENSG00000240303
R-HSA-422356	Regulation of insulin secretion	3	80	0.0843096	0.175502	ENSG00000005022;ENSG00000140575;ENSG00000151729
R-HSA-3108232	SUMO E3 ligases SUMOylate target proteins	5	181	0.0847602	0.175502	ENSG00000111581;ENSG00000124789;ENSG00000132383;ENSG00000155561;ENSG00000165119
R-HSA-69278	Cell Cycle, Mitotic	11	536	0.0855635	0.175502	ENSG00000080824;ENSG00000096384;ENSG00000111581;ENSG00000117748;ENSG00000124789;ENSG00000132383;ENSG00000143947;ENSG00000155561;ENSG00000163918;ENSG00000167553;ENSG00000197102
R-HSA-3371571	HSF1-dependent transactivation	2	38	0.0859077	0.175502	ENSG00000080824;ENSG00000096384
R-HSA-5689896	Ovarian tumor domain proteases	2	38	0.0859077	0.175502	ENSG00000143947;ENSG00000168884
R-HSA-5696394	DNA Damage Recognition in GG-NER	2	38	0.0859077	0.175502	ENSG00000075624;ENSG00000143947
R-HSA-1112703	PTPN11 is phosphorylated	1	7	0.0868729	0.175502	ENSG00000162434
R-HSA-1112708	PTPN11 binds p-Y759-IL6ST	1	7	0.0868729	0.175502	ENSG00000162434
R-HSA-1112755	SOCS3 binds IL6ST	1	7	0.0868729	0.175502	ENSG00000162434
R-HSA-1226012	Binding of PI3K p110 subunit alpha (PIK3CA) to complex of GRB2:GAB1:PIK3R1 and ligand-responsive p-6Y-EGFR mutants	1	7	0.0868729	0.175502	ENSG00000080824
R-HSA-1226014	Conversion of PIP2 to PIP3 by PI3K bound to ligand-responsive p-6Y-EGFR mutants	1	7	0.0868729	0.175502	ENSG00000080824
R-HSA-1253282	ERBB4 ubiquitination by WWP1/ITCH	1	7	0.0868729	0.175502	ENSG00000143947
R-HSA-1295540	IL7:p-Y449-IL7R:JAK1:IL2RG:p-JAK3:STAT5A,STAT5B phosphorylates STAT5	1	7	0.0868729	0.175502	ENSG00000162434
R-HSA-180597	Ubiquitination of CD4 by Vpu:CD4:beta-TrCP:SKP1 complex	1	7	0.0868729	0.175502	ENSG00000143947
R-HSA-1855221	PI(4,5)P2 is hydrolysed to I(1,4,5)P3 and DAG by tethered PLC[1] at the plasma membrane	1	7	0.0868729	0.175502	ENSG00000138193
R-HSA-1912386	Ubiquitination of NOTCH1 by ITCH in the absence of ligand	1	7	0.0868729	0.175502	ENSG00000143947
R-HSA-2176503	Degradation of SMAD2/3:SMAD4 complex	1	7	0.0868729	0.175502	ENSG00000143947
R-HSA-3134804	STING ubiquitination by TRIM32 or TRIM56	1	7	0.0868729	0.175502	ENSG00000143947
R-HSA-3134963	DEx/H-box helicases activate type I IFN and inflammatory cytokines production	1	7	0.0868729	0.175502	ENSG00000135829
R-HSA-400282	CRY proteins are ubiquitinylated	1	7	0.0868729	0.175502	ENSG00000143947
R-HSA-419087	LIM kinase phosphorylation by ROCK	1	7	0.0868729	0.175502	ENSG00000134318
R-HSA-446089	BP180 interacts extracellularly with Laminin 332	1	7	0.0868729	0.175502	ENSG00000178209
R-HSA-448427	Interleukin-27 binds Interleukin-27 receptor	1	7	0.0868729	0.175502	ENSG00000162434
R-HSA-450259	Auto ubiqitination of TRAF6 bound to viral dsRNS:TLR3:TICAM1 complex	1	7	0.0868729	0.175502	ENSG00000143947
R-HSA-452091	Phosphorylation of IL2RB Y338 enables SHC recruitment	1	7	0.0868729	0.175502	ENSG00000162434
R-HSA-4641129	AXIN is ubiquitinated by SMURF2	1	7	0.0868729	0.175502	ENSG00000143947
R-HSA-508282	SYK is a substrate for JAK1	1	7	0.0868729	0.175502	ENSG00000162434
R-HSA-508292	SYK binds IL2RB	1	7	0.0868729	0.175502	ENSG00000162434
R-HSA-5218809	PTK2 and SRC-1 phosphorylate PXN on Y31 and Y118	1	7	0.0868729	0.175502	ENSG00000080824
R-HSA-5218828	PTK2/SRC-1 phosphorylates BCAR1	1	7	0.0868729	0.175502	ENSG00000080824
R-HSA-5218838	PXN binds p-6Y,S732-PTK2	1	7	0.0868729	0.175502	ENSG00000080824
R-HSA-5218855	BCAR1 binds p-7Y-PTK2	1	7	0.0868729	0.175502	ENSG00000080824
R-HSA-5357477	PAK1-3 phosphorylates VE-cadherin	1	7	0.0868729	0.175502	ENSG00000173801
R-HSA-5632648	SMURF1/2 ubiquitinates PTCH1	1	7	0.0868729	0.175502	ENSG00000143947
R-HSA-5635864	NUMB:ITCH ubiquitinates GLI1	1	7	0.0868729	0.175502	ENSG00000143947
R-HSA-5637806	SOS-mediated nucleotide exchange of RAS (mediated by GRB2:SOS1 in complex with p-EGFRvIII)	1	7	0.0868729	0.175502	ENSG00000080824
R-HSA-5649702	APEX1-Independent Resolution of AP Sites via the Single Nucleotide Replacement Pathway	1	7	0.0868729	0.175502	ENSG00000005156
R-HSA-5652084	Fructose metabolism	1	7	0.0868729	0.175502	ENSG00000136872
R-HSA-5665802	SRGAP2 binds RAC1:GTP:FMNL1:profilin:G-actin	1	7	0.0868729	0.175502	ENSG00000075624
R-HSA-5665809	SRGAP2 stimulates RAC1 GTP-ase activity and ends FMNL1-mediated elongation of actin filaments	1	7	0.0868729	0.175502	ENSG00000075624
R-HSA-5667107	SIAH1, SIAH2 ubiquitinate SNCAIP	1	7	0.0868729	0.175502	ENSG00000143947
R-HSA-5675470	BIRC2/3 (cIAP1/2) is autoubiquitinated	1	7	0.0868729	0.175502	ENSG00000143947
R-HSA-5684248	SCF betaTrCP1,2 binds p-NFkB p105:TPL2:ABIN2	1	7	0.0868729	0.175502	ENSG00000168884
R-HSA-5689972	USP2 deubiquitinates MDM2,MDM4	1	7	0.0868729	0.175502	ENSG00000143947
R-HSA-5690159	USP21 deubiquitinates RIPK1,DDX58	1	7	0.0868729	0.175502	ENSG00000143947
R-HSA-5690196	USP8 deubiquitinates RNF128	1	7	0.0868729	0.175502	ENSG00000143947
R-HSA-5696534	USP18 deubiquitinates TAK1:TAB1	1	7	0.0868729	0.175502	ENSG00000143947
R-HSA-5696547	STAMBPL1 is a deubiquitinase	1	7	0.0868729	0.175502	ENSG00000143947
R-HSA-5696914	USP28 deubiquitinates CLSPN and MYC	1	7	0.0868729	0.175502	ENSG00000143947
R-HSA-5696968	USP20, USP33 deubiquitinate ADRB2	1	7	0.0868729	0.175502	ENSG00000143947
R-HSA-6781779	USP13 deubiquitinates BECN1,USP10	1	7	0.0868729	0.175502	ENSG00000143947
R-HSA-6782106	USP10 deubiquitinates SNX3, CFTR	1	7	0.0868729	0.175502	ENSG00000143947
R-HSA-6782628	USP8 deubiquitinates STAM2:HGS	1	7	0.0868729	0.175502	ENSG00000143947
R-HSA-6783177	USP21 deubiquitinates GATA3,IL33	1	7	0.0868729	0.175502	ENSG00000143947
R-HSA-6785165	p-STAT5A, p-STAT5B dissociate from IL7:p-Y449-IL7R:JAK1:IL2RG:p-JAK3:p-STAT5A,p-STAT5B	1	7	0.0868729	0.175502	ENSG00000162434
R-HSA-6798373	MDM2 ubiquitinates DYRK2	1	7	0.0868729	0.175502	ENSG00000143947
R-HSA-6802908	RAS mutants bind inactive RAF	1	7	0.0868729	0.175502	ENSG00000167085
R-HSA-6804253	MDM2 ubiquitinates JMY	1	7	0.0868729	0.175502	ENSG00000143947
R-HSA-6804441	RNF34 or RFFL ubiquitinates phosphorylated TP53	1	7	0.0868729	0.175502	ENSG00000143947
R-HSA-6806831	CYB5Rs reduce MetHb to HbA	1	7	0.0868729	0.175502	ENSG00000206172
R-HSA-6807106	PTEN undergoes monoubiquitination	1	7	0.0868729	0.175502	ENSG00000143947
R-HSA-6807118	USP7 deubiquitinates monoubiquitinated PTEN	1	7	0.0868729	0.175502	ENSG00000143947
R-HSA-6807206	USP13 and OTUD3 deubiquitinate PTEN	1	7	0.0868729	0.175502	ENSG00000143947
R-HSA-6809140	IL35 binds IL-12RB2:IL6ST receptor	1	7	0.0868729	0.175502	ENSG00000162434
R-HSA-877269	SOCS-1 and SOCS-3 binds to p-JAK2	1	7	0.0868729	0.175502	ENSG00000162434
R-HSA-8851827	RAS guanyl nucleotide exchange by MET-bound GRB2:SOS1	1	7	0.0868729	0.175502	ENSG00000105976
R-HSA-8851877	RAS guanyl nucleotide exchange by SOS1 associated with RANBP9 and MET	1	7	0.0868729	0.175502	ENSG00000105976
R-HSA-8869456	USP4 deubiquitinate TRAF2,TRAF6	1	7	0.0868729	0.175502	ENSG00000143947
R-HSA-8875558	RAPGEF1 binds CRK,CRKL	1	7	0.0868729	0.175502	ENSG00000105976
R-HSA-8875576	CRK,CRKL recruits RAC1 GEF to activated MET	1	7	0.0868729	0.175502	ENSG00000105976
R-HSA-8876255	CBL recruits CIN85:endophilin complex to InlB-bound MET	1	7	0.0868729	0.175502	ENSG00000105976
R-HSA-8877003	CBLL1 ubiqutinates the InlA-bound CDH1 complex	1	7	0.0868729	0.175502	ENSG00000143947
R-HSA-8937144	Aryl hydrocarbon receptor signalling	1	7	0.0868729	0.175502	ENSG00000096384
R-HSA-8938815	RNF152 polyubiquitinates RRAGA	1	7	0.0868729	0.175502	ENSG00000143947
R-HSA-8938829	RNF152 binds RRAGA:GDP and Ubiquitin:UBE2D3	1	7	0.0868729	0.175502	ENSG00000143947
R-HSA-8950210	Interleukin-27 dissociates from Interleukin-27 receptor	1	7	0.0868729	0.175502	ENSG00000162434
R-HSA-8950340	IL27RA and IL6ST are phosphorylated after IL27:IL27 receptor interaction and JAK's phosphorylation	1	7	0.0868729	0.175502	ENSG00000162434
R-HSA-8950405	JAK1/JAK2 bound to IL35:IL6ST:IL12RB2 receptor are phosphorylated	1	7	0.0868729	0.175502	ENSG00000162434
R-HSA-8950537	JAK1, JAK2, TYK2 in IL27:EBI3:IL27RA:JAK1:IL6ST:(JAK1,JAK2,TYK2) are phosphorylated	1	7	0.0868729	0.175502	ENSG00000162434
R-HSA-8950757	IL12RB2 in IL12A:IL12RB1:p-Y-TYK2:IL12B:IL12RB2:p-JAK2 is phosphorylated	1	7	0.0868729	0.175502	ENSG00000162434
R-HSA-8952382	MDM2 polyubiquitinates RUNX3	1	7	0.0868729	0.175502	ENSG00000143947
R-HSA-8983299	IL15:IL15RA:p-Y-IL2RB:p-Y-JAK1:p-Y-IL2RG:p-Y-JAK3 binds SHC1	1	7	0.0868729	0.175502	ENSG00000162434
R-HSA-8983309	IL15:IL15RA:p-Y-IL2RB:p-Y-JAK1:p-Y-IL2RG:p-Y-JAK3 phosphorylates SHC1	1	7	0.0868729	0.175502	ENSG00000162434
R-HSA-8987014	IL22:p-Y251,p-Y301-IL22RA1:p-JAK1:PTPN11:IL10RB:p-TYK2 binds STAT3	1	7	0.0868729	0.175502	ENSG00000162434
R-HSA-8987070	IL22:p-Y251,p-Y301-IL22RA1:p-JAK1:IL10RB:p-TYK2:STAT3 phosphorylates STAT3	1	7	0.0868729	0.175502	ENSG00000162434
R-HSA-8987080	IL26:IL10RB:p-TYK2:IL20RA:p-JAK1 binds STAT1, STAT3	1	7	0.0868729	0.175502	ENSG00000162434
R-HSA-8987104	IL20:IL20RA:JAK1:IL20RB:p鈥慗AK2,p鈥慗AK3 binds STAT3	1	7	0.0868729	0.175502	ENSG00000162434
R-HSA-8987141	IL20:IL20RA:JAK1:IL20RB:p-JAK3,p-JAK2:STAT3 phosphorylates STAT3	1	7	0.0868729	0.175502	ENSG00000162434
R-HSA-8987156	p-STAT3 dissociates from IL20:IL20RA:JAK1:IL20RB:p-Y1007,Y1008-JAK2,p-JAK3	1	7	0.0868729	0.175502	ENSG00000162434
R-HSA-8987230	p-STAT1 and p-STAT3 dissociates from IL26:IL10RB:p-TYK2:IL20RA:p-JAK1	1	7	0.0868729	0.175502	ENSG00000162434
R-HSA-8987236	p-Y705-STAT3 dissociates from IL22:p-Y251,p-Y301-IL22RA1:p-JAK1:IL10RB:p-TYK2:p-Y705-STAT3	1	7	0.0868729	0.175502	ENSG00000162434
R-HSA-8987255	IL26:IL10RB:p-TYK2:IL20RA:p-JAK1:STAT1,STAT3 phosphorylates STAT1,STAT3	1	7	0.0868729	0.175502	ENSG00000162434
R-HSA-9008076	WWP1 polyubiquitinates RUNX2	1	7	0.0868729	0.175502	ENSG00000143947
R-HSA-9013974	Auto-ubiquitination of TRAF3 within activated TLR3 complex	1	7	0.0868729	0.175502	ENSG00000143947
R-HSA-9025969	IL7:p-Y449-IL7R:JAK1:IL2RG:p-JAK3 binds STAT5	1	7	0.0868729	0.175502	ENSG00000162434
R-HSA-918224	DDX58 is K63 polyubiquitinated	1	7	0.0868729	0.175502	ENSG00000143947
R-HSA-9628444	Activated TRAF6 synthesizes unanchored polyubiquitin chains upon TLR3 stimulation	1	7	0.0868729	0.175502	ENSG00000143947
R-HSA-983145	Binding of newly synthesized MHC class I heavy chain (HC) with calnexin	1	7	0.0868729	0.175502	ENSG00000044574
R-NUL-2179307	Uchl5 is recruited to TGF-beta receptor complex through Smad7	1	7	0.0868729	0.175502	ENSG00000143947
R-NUL-2179313	Uchl5 deubiquitinates TGFBR1	1	7	0.0868729	0.175502	ENSG00000143947
R-HSA-157579	Telomere Maintenance	3	82	0.0892476	0.180148	ENSG00000117748;ENSG00000132383;ENSG00000163918
R-HSA-948021	Transport to the Golgi and subsequent modification	5	185	0.0909992	0.183425	ENSG00000115306;ENSG00000122218;ENSG00000167553;ENSG00000197102;ENSG00000197694
R-HSA-5693567	HDR through Homologous Recombination (HRR) or Single Strand Annealing (SSA)	4	132	0.0910239	0.183425	ENSG00000117748;ENSG00000132383;ENSG00000143947;ENSG00000163918
R-HSA-2990846	SUMOylation	5	187	0.094206	0.186134	ENSG00000111581;ENSG00000124789;ENSG00000132383;ENSG00000155561;ENSG00000165119
R-HSA-72202	Transport of Mature Transcript to Cytoplasm	3	84	0.0943045	0.186134	ENSG00000111581;ENSG00000124789;ENSG00000155561
R-HSA-69002	DNA Replication Pre-Initiation	3	85	0.0968765	0.186134	ENSG00000117748;ENSG00000132383;ENSG00000143947
R-HSA-211000	Gene Silencing by RNA	4	135	0.0968791	0.186134	ENSG00000080824;ENSG00000111581;ENSG00000124789;ENSG00000155561
R-HSA-1112565	Tyrosine phosphorylated IL6ST binds STAT1,STAT3	1	8	0.0986558	0.186134	ENSG00000162434
R-HSA-1112604	Phosphorylated STATs are released	1	8	0.0986558	0.186134	ENSG00000162434
R-HSA-1112690	PTPN11 binds CBL	1	8	0.0986558	0.186134	ENSG00000162434
R-HSA-1112727	Serine phosphorylation of STATs	1	8	0.0986558	0.186134	ENSG00000162434
R-HSA-1225951	SOS-mediated nucleotide exchange of RAS (mediated by GRB2:SOS1 in complex with ligand-responsive p-6Y-EGFR mutants)	1	8	0.0986558	0.186134	ENSG00000080824
R-HSA-1253288	Downregulation of ERBB4 signaling	1	8	0.0986558	0.186134	ENSG00000143947
R-HSA-1295516	IL7:p-Y449-IL7R:JAK1:IL2RG:JAK3 binds PI3K regulatory subunits	1	8	0.0986558	0.186134	ENSG00000162434
R-HSA-163765	ChREBP activates metabolic gene expression	1	8	0.0986558	0.186134	ENSG00000169710
R-HSA-1912357	ITCH ubiquitinates DTX	1	8	0.0986558	0.186134	ENSG00000143947
R-HSA-196836	Vitamin C (ascorbate) metabolism	1	8	0.0986558	0.186134	ENSG00000065621
R-HSA-2169046	Degradation of TGF-beta receptor complex	1	8	0.0986558	0.186134	ENSG00000143947
R-HSA-2176502	NEDD4L ubiquitinates SMAD2/3	1	8	0.0986558	0.186134	ENSG00000143947
R-HSA-2179276	SMURF2 monoubiquitinates SMAD3	1	8	0.0986558	0.186134	ENSG00000143947
R-HSA-3215295	USP7 deubiquitinates MDM2	1	8	0.0986558	0.186134	ENSG00000143947
R-HSA-3249386	DTX4 ubiquitinates p-S172-TBK1 within NLRP4:DTX4:dsDNA:ZBP1:TBK1	1	8	0.0986558	0.186134	ENSG00000143947
R-HSA-354077	Integrin alphaIIb beta3 activation	1	8	0.0986558	0.186134	ENSG00000137076
R-HSA-392748	L1 binds to AP-2 Clathrin complex	1	8	0.0986558	0.186134	ENSG00000141367
R-HSA-416550	Sema4D mediated inhibition of cell attachment and migration	1	8	0.0986558	0.186134	ENSG00000105976
R-HSA-419083	Myosin phosphatase inactivation by ROCK	1	8	0.0986558	0.186134	ENSG00000134318
R-HSA-430096	GP1b-IX-V binds filamin	1	8	0.0986558	0.186134	ENSG00000196924
R-HSA-432956	BP230 is recruited to the hemidesmosome	1	8	0.0986558	0.186134	ENSG00000178209
R-HSA-434362	Recruitment Of Cytoplasmic Proteins To Vesicles	1	8	0.0986558	0.186134	ENSG00000134644
R-HSA-446388	Regulation of cytoskeletal remodeling and cell spreading by IPP complex components	1	8	0.0986558	0.186134	ENSG00000072110
R-HSA-446877	TRAF6 is K63 poly-ubiquitinated	1	8	0.0986558	0.186134	ENSG00000143947
R-HSA-452097	Recruited STAT5 is phosphorylated	1	8	0.0986558	0.186134	ENSG00000162434
R-HSA-452100	SHC1 bound to IL2 receptor is phosphorylated	1	8	0.0986558	0.186134	ENSG00000162434
R-HSA-452108	Phosphorylation of IL2RB Y338, Y392 or Y510 enables STAT recruitment	1	8	0.0986558	0.186134	ENSG00000162434
R-HSA-5358493	Synthesis of diphthamide-EEF2	1	8	0.0986558	0.186134	ENSG00000167658
R-HSA-5362798	Release of Hh-Np from the secreting cell	1	8	0.0986558	0.186134	ENSG00000139549
R-HSA-5632681	Ligand-receptor interactions	1	8	0.0986558	0.186134	ENSG00000139549
R-HSA-5637808	SOS-mediated nucleotide exchange of RAS (mediated by GRB2:SOS1 in complex with phosphorylated SHC1 and p-EGFRvIII)	1	8	0.0986558	0.186134	ENSG00000080824
R-HSA-5658496	SIAH1:UBE2L6:Ubiquitin binds SNCA	1	8	0.0986558	0.186134	ENSG00000143947
R-HSA-5660753	SIAH1:UBE2L6:Ubiquitin ubiquitinates SNCA	1	8	0.0986558	0.186134	ENSG00000143947
R-HSA-5665982	RHOA:GTP:DIAPH1 binds EVL and sequesters profilin:G-actin from MKL1	1	8	0.0986558	0.186134	ENSG00000075624
R-HSA-5668629	Production of phagocyte oxygen radicals by NOX2 complex bound to RAC2:GTP	1	8	0.0986558	0.186134	ENSG00000143546
R-HSA-5674022	BRAP autoubiquitinates	1	8	0.0986558	0.186134	ENSG00000143947
R-HSA-5688797	ATXN3 family cleave Ub chains	1	8	0.0986558	0.186134	ENSG00000143947
R-HSA-5689973	USP10,USP24,USP42 deubiquitinate TP53	1	8	0.0986558	0.186134	ENSG00000143947
R-HSA-5690870	OTUD7B,TNFAIP3 deubiquitinate TRAF6	1	8	0.0986558	0.186134	ENSG00000143947
R-HSA-5696945	USP33 deubiquitinates CCP110,ARRB	1	8	0.0986558	0.186134	ENSG00000143947
R-HSA-6783530	gp130:JAKs bind CNTFR	1	8	0.0986558	0.186134	ENSG00000162434
R-HSA-6786072	p-Y705-STAT3,p-Y641-STAT6 dissociate	1	8	0.0986558	0.186134	ENSG00000162434
R-HSA-6786095	JAK1 phosphorylates STAT3,STAT6	1	8	0.0986558	0.186134	ENSG00000162434
R-HSA-6786124	STAT3,STAT6 bind p-Y-IL4R	1	8	0.0986558	0.186134	ENSG00000162434
R-HSA-6804879	MDM2 ubiquitinates TP53	1	8	0.0986558	0.186134	ENSG00000143947
R-HSA-70921	Histidine catabolism	1	8	0.0986558	0.186134	ENSG00000140287
R-HSA-870449	TRIM33 monoubiquitinates SMAD4	1	8	0.0986558	0.186134	ENSG00000143947
R-HSA-873918	Transphosphorylation of JAK1	1	8	0.0986558	0.186134	ENSG00000162434
R-HSA-877308	Dephosphorylation of JAKs by PTPs	1	8	0.0986558	0.186134	ENSG00000162434
R-HSA-8851899	RAS guanyl nucleotide exchange by SOS1 bound to GRB2, SCH1-2 and MET	1	8	0.0986558	0.186134	ENSG00000105976
R-HSA-8869506	TNFAIP3 in OTUD7B:TNFAIP3:ZRANB1 deubiquitinates K63polyUb-TRAF6	1	8	0.0986558	0.186134	ENSG00000143947
R-HSA-8875482	CBL recruits CIN85:endophilin to ubiquitinated MET	1	8	0.0986558	0.186134	ENSG00000105976
R-HSA-8875591	DOCK7 activates RAC1	1	8	0.0986558	0.186134	ENSG00000105976
R-HSA-8875661	GGA3 associates with activated MET receptor	1	8	0.0986558	0.186134	ENSG00000105976
R-HSA-8876188	DENND4s exchange GTP for GDP on RAB10	1	8	0.0986558	0.186134	ENSG00000137145
R-HSA-8877813	DENND5A,B exchange GTP for GDP on RAB39	1	8	0.0986558	0.186134	ENSG00000184014
R-HSA-8948015	hp-IRAK1:3xTRAF6 binds UBE2N:UBE2V1:K63-polyUb	1	8	0.0986558	0.186134	ENSG00000143947
R-HSA-8949649	PMPCA:PMPCB cleaves the transit peptide of proSMDT1 (proEMRE)	1	8	0.0986558	0.186134	ENSG00000167085
R-HSA-8950354	STAT4 is phosphorylated by p-JAK2 and/or p-Y-TYK2 after IL12:IL12R interaction	1	8	0.0986558	0.186134	ENSG00000162434
R-HSA-8950448	STAT4 binds to IL12RB2 in Interleukin-12 receptor complex	1	8	0.0986558	0.186134	ENSG00000162434
R-HSA-8950453	JAK1/JAK2 bound to IL12RB2:IL6ST receptor phosphorylates STAT1 and STAT4	1	8	0.0986558	0.186134	ENSG00000162434
R-HSA-8952419	SMURFs ubiquitinate RUNX3	1	8	0.0986558	0.186134	ENSG00000143947
R-HSA-8952807	p-Y693-STAT4 dissociates after IL12:IL12R interaction	1	8	0.0986558	0.186134	ENSG00000162434
R-HSA-8983394	IL15:IL15RA:p-Y-IL2RB:p-Y-JAK1:p-Y-IL2RG:p-Y-JAK3:p-Y-SHC1 binds GRB2	1	8	0.0986558	0.186134	ENSG00000162434
R-HSA-8983983	p-STAT1 and p-STAT4 dissociate from IL12RB2:IL6ST receptor	1	8	0.0986558	0.186134	ENSG00000162434
R-HSA-8983996	STAT1 and STAT4 associate with IL12RB2:IL6ST receptor	1	8	0.0986558	0.186134	ENSG00000162434
R-HSA-8984014	JAK1,JAK2 bound to IL27RA:IL12RB2 receptor phosphorylate STAT1,STAT3	1	8	0.0986558	0.186134	ENSG00000162434
R-HSA-8984021	STAT1,STAT3 associate with IL27RA:IL12RB2 receptor	1	8	0.0986558	0.186134	ENSG00000162434
R-HSA-8984023	p-STAT1, p-STAT3 dissociate from IL27RA:IL12RB2 receptor	1	8	0.0986558	0.186134	ENSG00000162434
R-HSA-9013990	TANK is ubiquitinated within TANK:K63polyUb-TRAF3:TICAM1:TLR3:viral dsRNA	1	8	0.0986558	0.186134	ENSG00000143947
R-HSA-919404	Phosphorylated STAT5 is released	1	8	0.0986558	0.186134	ENSG00000162434
R-HSA-9626848	S100A8:S100A9:AA:Ca(2+) binds NOX2 complex	1	8	0.0986558	0.186134	ENSG00000143546
R-HSA-983148	Interaction of Erp57 with MHC class I HC	1	8	0.0986558	0.186134	ENSG00000044574
R-NUL-2064883	FBXW7 mediates ubiquitination of phosphorylated NICD1	1	8	0.0986558	0.186134	ENSG00000143947
R-NUL-2176393	SMURF2 ubiquitinates Smad7 and phosphorylated TGFBR1	1	8	0.0986558	0.186134	ENSG00000143947
R-NUL-2176396	SMURF1 ubiquitinates Smad7 and phosphorylated TGFBR1	1	8	0.0986558	0.186134	ENSG00000143947
R-NUL-2176427	NEDD4L ubiquitinates Smad7 and TGFBR1	1	8	0.0986558	0.186134	ENSG00000143947
R-HSA-162599	Late Phase of HIV Life Cycle	4	136	0.0988695	0.186391	ENSG00000111581;ENSG00000124789;ENSG00000143947;ENSG00000155561
R-HSA-3928662	EPHB-mediated forward signaling	2	42	0.10183	0.191821	ENSG00000075624;ENSG00000134318
R-HSA-2565942	Regulation of PLK1 Activity at G2/M Transition	3	87	0.102106	0.192039	ENSG00000080824;ENSG00000143947;ENSG00000197102
R-HSA-5250938	B-WICH:histone acetyltransferase acetylates histone H3 at lysine-9	3	87	0.102106	0.192039	ENSG00000115524;ENSG00000132382;ENSG00000165732
R-HSA-5663220	RHO GTPases Activate Formins	4	139	0.104955	0.194178	ENSG00000075624;ENSG00000111581;ENSG00000167553;ENSG00000197102
R-HSA-75080	Formation of AT-AC A complex	2	43	0.10593	0.194178	ENSG00000115524;ENSG00000189091
R-HSA-8849350	RAB6:GTP displaces PAFAH1B1 from dynein:dynactin complex	2	44	0.110074	0.194178	ENSG00000167553;ENSG00000197102
R-HSA-109857	MAP2K1 binds MAPK3	1	9	0.110288	0.194178	ENSG00000162434
R-HSA-109858	MAP2K2 binds MAPK1	1	9	0.110288	0.194178	ENSG00000162434
R-HSA-1112602	Tyrosine phosphorylation of STAT1, STAT3 by IL6 receptor	1	9	0.110288	0.194178	ENSG00000162434
R-HSA-112411	MAPK1 (ERK2) activation	1	9	0.110288	0.194178	ENSG00000162434
R-HSA-1225957	SOS-mediated nucleotide exchange of RAS (mediated by GRB2:SOS1 in complex with phosphorylated SHC1 and ligand-responsive p-6Y-EGFR mutants)	1	9	0.110288	0.194178	ENSG00000080824
R-HSA-1247673	Erythrocytes take up oxygen and release carbon dioxide	1	9	0.110288	0.194178	ENSG00000206172
R-HSA-1299481	TIMM9:TIMM10 binds hydrophobic proteins	1	9	0.110288	0.194178	ENSG00000151729
R-HSA-1358792	RNF41 ubiquitinates activated ERBB3	1	9	0.110288	0.194178	ENSG00000143947
R-HSA-1363331	Ubiquitination of p130 (RBL2) by SCF (Skp2)	1	9	0.110288	0.194178	ENSG00000143947
R-HSA-174452	RFC binding displaces Pol Alpha on the C-strand of the telomere	1	9	0.110288	0.194178	ENSG00000163918
R-HSA-177491	Formation of clathrin-coated vesicle	1	9	0.110288	0.194178	ENSG00000141367
R-HSA-180540	Multi-ubiquitination of APOBEC3G	1	9	0.110288	0.194178	ENSG00000143947
R-HSA-1852623	Ubiquitination of NICD1 by FBWX7	1	9	0.110288	0.194178	ENSG00000143947
R-HSA-209566	TRAF6 is auto-ubiquitinated	1	9	0.110288	0.194178	ENSG00000143947
R-HSA-3000335	SCF-beta-TrCp1/2 ubiquitinates phosphorylated BORA	1	9	0.110288	0.194178	ENSG00000143947
R-HSA-3322429	XIAP monoubiquinates TLE	1	9	0.110288	0.194178	ENSG00000143947
R-HSA-3640861	RNF146 ubiquitinates ADP-ribosylated AXIN	1	9	0.110288	0.194178	ENSG00000143947
R-HSA-3780995	NHLRC1 mediated ubiquitination of EPM2A (laforin) and PPP1RC3 (PTG) associated with glycogen-GYG2	1	9	0.110288	0.194178	ENSG00000143947
R-HSA-3781009	NHLRC1 mediated ubiquitination of EPM2A and PPP1RC3 associated with glycogen-GYG1	1	9	0.110288	0.194178	ENSG00000143947
R-HSA-3785653	Myoclonic epilepsy of Lafora	1	9	0.110288	0.194178	ENSG00000143947
R-HSA-3797226	Defective NHLRC1 does not ubiquitinate EPM2A (laforin) and PPP1R3C (PTG) (type 2B disease)	1	9	0.110288	0.194178	ENSG00000143947
R-HSA-381707	PKA:AKAP79:IQGAP1 complex dissociates to active PKA subunits in response to cAMP	1	9	0.110288	0.194178	ENSG00000140575
R-HSA-392749	Transport of L1 into endosomes	1	9	0.110288	0.194178	ENSG00000141367
R-HSA-400267	BTRC:CUL1:SKP1 (SCF-beta-TrCP1) ubiquitinylates PER proteins	1	9	0.110288	0.194178	ENSG00000143947
R-HSA-416588	Activation of Rho by LARG and PDZ-RhoGEF	1	9	0.110288	0.194178	ENSG00000196914
R-HSA-432096	Activated integrin alphaIIb beta3 binds SHC1	1	9	0.110288	0.194178	ENSG00000137076
R-HSA-443905	SHC1 bound to integrin alphaIIb beta3 is phosphorylated somehow	1	9	0.110288	0.194178	ENSG00000137076
R-HSA-443910	SHC1 dissociates from integrin alphaIIb beta3	1	9	0.110288	0.194178	ENSG00000137076
R-HSA-446083	CD151 interacts with BP180 and the integrin alpha 6 subunit	1	9	0.110288	0.194178	ENSG00000178209
R-HSA-4608852	SMURF1/2 ubiquitinates PRICKLE1	1	9	0.110288	0.194178	ENSG00000143947
R-HSA-5218822	CRK binds BCAR1 and or PXN	1	9	0.110288	0.194178	ENSG00000080824
R-HSA-5218851	p-Y402-PTK2B phosphorylates p-5Y,S732-PTK2 on Y407	1	9	0.110288	0.194178	ENSG00000080824
R-HSA-5362441	C-terminal Hh fragments are recruited to SEL1:SYVN1 at the ER membrane	1	9	0.110288	0.194178	ENSG00000139549
R-HSA-5362459	VCP-catalyzed ATP hydrolysis promotes the translocation of Hh-C into the cytosol	1	9	0.110288	0.194178	ENSG00000139549
R-HSA-5672304	IQGAP1 binds CDH1:CTTNB1:CTTNA1 and MEN1	1	9	0.110288	0.194178	ENSG00000140575
R-HSA-5672950	Activator RAF:YWHAB dimer binds RAS:GTP	1	9	0.110288	0.194178	ENSG00000167085
R-HSA-5687360	POLL or POLM extends aligned DNA DSB ends to fill gaps	1	9	0.110288	0.194178	ENSG00000253729
R-HSA-5691108	SKP1:FBXL5:CUL1:NEDD8 ubiquitinylates IREB2	1	9	0.110288	0.194178	ENSG00000143947
R-HSA-5691439	BRISC complex deubiquitinates NLRP3	1	9	0.110288	0.194178	ENSG00000143947
R-HSA-5693574	XRCC4:LIG4, NHEJ1 and POLL or POLM bind DNA DSBs in NHEJ	1	9	0.110288	0.194178	ENSG00000253729
R-HSA-5693604	XRCC4:LIG4 ligates DNA DSB ends during NHEJ	1	9	0.110288	0.194178	ENSG00000253729
R-HSA-5696605	USP12, USP26 deubiquitinate AR	1	9	0.110288	0.194178	ENSG00000143947
R-HSA-5696627	CYLD deubiquitinates K63polyUb-TRAF2,K63polyUb-TRAF6,K63polyUb-RIPK1,K63polyUb-IKBKG	1	9	0.110288	0.194178	ENSG00000143947
R-HSA-5697009	USP37:RUVLB1:PSMC5 deubiquitinates CCNA1,CCNA2	1	9	0.110288	0.194178	ENSG00000143947
R-HSA-6783524	OSM,LIF,CTF1 receptor complex binds gp130	1	9	0.110288	0.194178	ENSG00000162434
R-HSA-6783556	LIFR:JAKs bind gp130:JAKs:CNTFR	1	9	0.110288	0.194178	ENSG00000162434
R-HSA-6784729	PCSK9:LDLR:Clathrin-coated vesicle transport from plasma membrane to endolysosome	1	9	0.110288	0.194178	ENSG00000141367
R-HSA-6784735	PCSK9:LDLR bind to Clathrin	1	9	0.110288	0.194178	ENSG00000141367
R-HSA-6784738	Degradation of PCSK9:LDLR:Clathrin-coated vesicle	1	9	0.110288	0.194178	ENSG00000141367
R-HSA-6788571	STAT1,STAT3,STAT6 bind IL13:IL13R type II	1	9	0.110288	0.194178	ENSG00000162434
R-HSA-6788582	STAT1,STAT3,STAT6 phosphorylation	1	9	0.110288	0.194178	ENSG00000162434
R-HSA-6788628	p-Y-STATs dissociate	1	9	0.110288	0.194178	ENSG00000162434
R-HSA-6807134	NEDD4, WWP2, CHIP and XIAP polyubiquitinate PTEN	1	9	0.110288	0.194178	ENSG00000143947
R-HSA-688136	TNFAIP3 (A20) deubiquitinates RIP2	1	9	0.110288	0.194178	ENSG00000143947
R-HSA-68946	Phosphorylated Orc1 is ubiquitinated while still associated with chromatin	1	9	0.110288	0.194178	ENSG00000143947
R-HSA-69053	RFC binding displaces Pol Alpha	1	9	0.110288	0.194178	ENSG00000163918
R-HSA-741411	CYLD deubiquitinates NEMO	1	9	0.110288	0.194178	ENSG00000143947
R-HSA-8849469	PTK6 Regulates RTKs and Their Effectors AKT1 and DOK1	1	9	0.110288	0.194178	ENSG00000143947
R-HSA-8854041	SCF-FBXL7 ubiquitinates AURKA	1	9	0.110288	0.194178	ENSG00000143947
R-HSA-8854051	SCF-FBXL18 ubiquitinates FBXL7	1	9	0.110288	0.194178	ENSG00000143947
R-HSA-8854222	TBC1D3 associates with RAB5	1	9	0.110288	0.194178	ENSG00000103365
R-HSA-8855130	VLDLR:PCSK9:Clathrin-coated vesicle translocates from the plasma membrane to lysosomal membrane	1	9	0.110288	0.194178	ENSG00000141367
R-HSA-8855131	VLDLR:PCSK9 binds Clathrin-coated vesicles	1	9	0.110288	0.194178	ENSG00000141367
R-HSA-8871196	Initial binding of AP-2 and clathrin to PI(4,5)P2	1	9	0.110288	0.194178	ENSG00000141367
R-HSA-8875568	RAPGEF1 activates RAP1	1	9	0.110288	0.194178	ENSG00000105976
R-HSA-8876493	InlA-mediated entry of Listeria monocytogenes into host cells	1	9	0.110288	0.194178	ENSG00000143947
R-HSA-8939706	SCF(SKP2) polyubiquitinates RUNX2	1	9	0.110288	0.194178	ENSG00000143947
R-HSA-8948709	DTX4 ubiquitinates p-S172-TBK1 within NLRP4:DTX4:STING:TBK1:IRF3	1	9	0.110288	0.194178	ENSG00000143947
R-HSA-8948747	Regulation of PTEN localization	1	9	0.110288	0.194178	ENSG00000143947
R-HSA-8950441	p-Y701-STAT1 and p-Y705-STAT3 dissociate from IL27:IL27 receptor	1	9	0.110288	0.194178	ENSG00000162434
R-HSA-8950485	STAT3 and STAT1 are phosphorylated by JAKs after IL27:IL27R interaction	1	9	0.110288	0.194178	ENSG00000162434
R-HSA-8950518	STAT1, STAT3 bind p-Y611-IL27RA from Interleukin-27:Interleukin-27 receptor complex	1	9	0.110288	0.194178	ENSG00000162434
R-HSA-8983371	IL15:IL15RA:p-Y-IL2RB:p-Y-JAK1:p-Y-IL2RG:p-Y-JAK3 phosphorylates STAT3 and STAT5	1	9	0.110288	0.194178	ENSG00000162434
R-HSA-8983374	p-Y-STAT3 and p-STAT5 dissociates from IL15:IL15RA:IL2RB:p-JAK1:IL2RG:p-JAK3:p-Y-STAT3:p-STAT5	1	9	0.110288	0.194178	ENSG00000162434
R-HSA-8983378	IL15:IL15RA:p-Y-IL2RB:p-Y-JAK1:p-Y-IL2RG:p-Y-JAK3 binds STAT3 and STAT5	1	9	0.110288	0.194178	ENSG00000162434
R-HSA-8983424	IL15:IL15RA:p-Y-IL2RB:p-Y-JAK1:p-Y-IL2RG:p-Y-JAK3:p-Y-SHC1:GRB2:GAB2 phosphorylates GAB2	1	9	0.110288	0.194178	ENSG00000162434
R-HSA-8983425	IL15:IL15RA:IL2RB:JAK1:IL2RG:p-JAK3:p-Y-SHC1:GRB2 binds GAB2	1	9	0.110288	0.194178	ENSG00000162434
R-HSA-8983711	OAS antiviral response	1	9	0.110288	0.194178	ENSG00000196924
R-HSA-8985900	p-Y701-STAT1, p-Y705-STAT3, p-Y649-STAT5 dissociates from IL9:p-Y116-IL9R:JAK1:IL2RG:p-904,939-JAK3:p-Y705-STAT3	1	9	0.110288	0.194178	ENSG00000162434
R-HSA-8985929	IL9:p-Y116-IL9R:JAK1:IL2RG:p-904,939-JAK3 binds STAT1, STAT3, STAT5A or STAT5B	1	9	0.110288	0.194178	ENSG00000162434
R-HSA-8985947	Interleukin-9 signaling	1	9	0.110288	0.194178	ENSG00000162434
R-HSA-8985988	IL9:p-Y116-IL9R:JAK1:IL2RG:p-904,939-JAK3:STAT3 phosphorylates STAT1, STAT3 or STAT5	1	9	0.110288	0.194178	ENSG00000162434
R-HSA-9604629	FBXW7 promotes ubiquitination of p-NICD4	1	9	0.110288	0.194178	ENSG00000143947
R-HSA-983146	Interaction of beta-2-microglobulin (B2M) chain with class I HC	1	9	0.110288	0.194178	ENSG00000044574
R-HSA-69275	G2/M Transition	5	197	0.111093	0.195451	ENSG00000080824;ENSG00000096384;ENSG00000143947;ENSG00000167553;ENSG00000197102
R-HSA-912458	Formation of meiotic heteroduplex	2	45	0.11426	0.20073	ENSG00000117748;ENSG00000132383
R-HSA-912503	Formation of meiotic single-stranded DNA invasion complex	2	45	0.11426	0.20073	ENSG00000117748;ENSG00000132383
R-HSA-453274	Mitotic G2-G2/M phases	5	199	0.114636	0.201243	ENSG00000080824;ENSG00000096384;ENSG00000143947;ENSG00000167553;ENSG00000197102
R-HSA-5625740	RHO GTPases activate PKNs	3	92	0.115654	0.202882	ENSG00000100345;ENSG00000105357;ENSG00000133026
R-HSA-6788656	Histidine, lysine, phenylalanine, tyrosine, proline and tryptophan catabolism	2	46	0.118487	0.203915	ENSG00000119689;ENSG00000140287
R-HSA-8849353	Dynein drives COPI-independent retrograde traffic from the Golgi to the ER	2	46	0.118487	0.203915	ENSG00000167553;ENSG00000197102
R-HSA-912496	Formation of meiotic holliday junction	2	46	0.118487	0.203915	ENSG00000117748;ENSG00000132383
R-HSA-380316	Association of NuMA with microtubules	3	94	0.121255	0.203915	ENSG00000080824;ENSG00000167553;ENSG00000197102
R-HSA-380320	Recruitment of NuMA to mitotic centrosomes	3	94	0.121255	0.203915	ENSG00000080824;ENSG00000167553;ENSG00000197102
R-HSA-110056	MAPK3 (ERK1) activation	1	10	0.121771	0.203915	ENSG00000162434
R-HSA-1474151	Tetrahydrobiopterin (BH4) synthesis, recycling, salvage and regulation	1	10	0.121771	0.203915	ENSG00000080824
R-HSA-1504190	DVL is ubiquitinated by CUL3:KLHL12:RBX1	1	10	0.121771	0.203915	ENSG00000143947
R-HSA-157629	NOTCH2-ligand complex is cleaved to produce NEXT2	1	10	0.121771	0.203915	ENSG00000143947
R-HSA-174159	Ubiquitination of Emi1 by SCF-beta-TrCP	1	10	0.121771	0.203915	ENSG00000143947
R-HSA-1839031	Dimerization of cytosolic FGFR1 fusion proteins	1	10	0.121771	0.203915	ENSG00000196535
R-HSA-1839039	Tyrosine kinase inhibitors bind and inhibit cytosolic FGFR1 fusion dimer phosphorylation	1	10	0.121771	0.203915	ENSG00000196535
R-HSA-1839065	Phosphorylation of cytosolic FGFR1 fusion dimers	1	10	0.121771	0.203915	ENSG00000196535
R-HSA-1955380	TIMM9:TIMM10 transfers proteins to TIMM22	1	10	0.121771	0.203915	ENSG00000151729
R-HSA-1980118	ARRB mediates NOTCH1 ubiquitination	1	10	0.121771	0.203915	ENSG00000143947
R-HSA-2029473	Branching and elongation of mother and daughter filaments	1	10	0.121771	0.203915	ENSG00000075624
R-HSA-2179291	UCHL5, USP15 deubiquitinate TGFBR1	1	10	0.121771	0.203915	ENSG00000143947
R-HSA-2179293	UCHL5 binds SMAD7 in complex with ubiquitinated TGFBR1	1	10	0.121771	0.203915	ENSG00000143947
R-HSA-2213017	Auto-ubiquitination of TRAF3	1	10	0.121771	0.203915	ENSG00000143947
R-HSA-2213192	Hemidesmosome formation	1	10	0.121771	0.203915	ENSG00000178209
R-HSA-3640872	USP34 deubiquitinates AXIN1,AXIN2	1	10	0.121771	0.203915	ENSG00000143947
R-HSA-381183	ATF6 (ATF6-alpha) activates chaperone genes	1	10	0.121771	0.203915	ENSG00000044574
R-HSA-390450	Folding of actin by CCT/TriC	1	10	0.121771	0.203915	ENSG00000075624
R-HSA-390453	Hydrolysis of ATP and release of folded actin from CCT/TriC	1	10	0.121771	0.203915	ENSG00000075624
R-HSA-390459	Exchange of ADP for ATP in CCT/TriC:actin complex	1	10	0.121771	0.203915	ENSG00000075624
R-HSA-428643	Organic anion transporters	1	10	0.121771	0.203915	ENSG00000183048
R-HSA-445079	Phosphorylation of L1 by ERK	1	10	0.121771	0.203915	ENSG00000141367
R-HSA-450580	AUF1 (hnRNP D0) is ubiquitinylated	1	10	0.121771	0.203915	ENSG00000143947
R-HSA-451418	Pellino ubiquitinates IRAK1	1	10	0.121771	0.203915	ENSG00000143947
R-HSA-5205682	Parkin promotes the ubiquitination of mitochondrial substrates	1	10	0.121771	0.203915	ENSG00000143947
R-HSA-549127	Organic cation transport	1	10	0.121771	0.203915	ENSG00000197208
R-HSA-5607756	TRAF6 oligomer autoubiquitinates	1	10	0.121771	0.203915	ENSG00000143947
R-HSA-5610742	SCF(beta-TrCP) ubiquitinates p-GLI1	1	10	0.121771	0.203915	ENSG00000143947
R-HSA-5610745	SCF(beta-TrCP) ubiquitinates p-GLI2	1	10	0.121771	0.203915	ENSG00000143947
R-HSA-5610746	SCF(beta-TrCP) ubiquitinates p-GLI3	1	10	0.121771	0.203915	ENSG00000143947
R-HSA-5635856	SPOP:CUL3:RBX1 ubiquitinates GLI2,3	1	10	0.121771	0.203915	ENSG00000143947
R-HSA-5685939	HDR through MMEJ (alt-NHEJ)	1	10	0.121771	0.203915	ENSG00000005156
R-HSA-5689950	USP7 deubiquitinates TP53,MDM2,MDM4,FOXO4, PTEN	1	10	0.121771	0.203915	ENSG00000143947
R-HSA-69063	Loading of PCNA - Sliding Clamp Formation	1	10	0.121771	0.203915	ENSG00000163918
R-HSA-69068	RFC dissociates after sliding clamp formation	1	10	0.121771	0.203915	ENSG00000163918
R-HSA-70635	Urea cycle	1	10	0.121771	0.203915	ENSG00000130707
R-HSA-8868766	rRNA processing in the mitochondrion	1	10	0.121771	0.203915	ENSG00000117481
R-HSA-8875656	MET receptor recycling	1	10	0.121771	0.203915	ENSG00000105976
R-HSA-8875659	RAB4:GTP promotes recycling of activated MET receptor to the plasma membrane	1	10	0.121771	0.203915	ENSG00000105976
R-HSA-8943003	SHPRH polyubiquitinates monoubiquitinated PCNA	1	10	0.121771	0.203915	ENSG00000143947
R-HSA-8943007	SHPRH binds monoUb-K164-PCNA, RAD6:RAD18, UBE2V2:Ub:UBE2N	1	10	0.121771	0.203915	ENSG00000143947
R-HSA-8943040	HLTF polyubiquitinates monoubiquitinated PCNA	1	10	0.121771	0.203915	ENSG00000143947
R-HSA-8943041	HLTF binds monoUb-K164-PCNA, RAD6:RAD18, UBE2V2:Ub:UBE2N	1	10	0.121771	0.203915	ENSG00000143947
R-HSA-8943080	TMEM129 polyubiquitinates HLA (MHC class I heavy chain) bound to cytomegalovirus US11	1	10	0.121771	0.203915	ENSG00000143947
R-HSA-8943083	US11:HLA binds DERL1:TMEM129:Ub:UBE2J2,UBE2K:VIMP:VCP	1	10	0.121771	0.203915	ENSG00000143947
R-HSA-8964058	HDL remodeling	1	10	0.121771	0.203915	ENSG00000163631
R-HSA-8983003	IL7:p-Y449-IL7R:JAK1:IL2RG:JAK3:PI3K-regulatory subunits binds IRS1,IRS2	1	10	0.121771	0.203915	ENSG00000162434
R-HSA-8983384	IL15:IL15RA:p-Y-IL2RB:p-Y-JAK1:p-Y-IL2RG:p-Y-JAK3:p-Y-SHC1:GRB2 binds SOS1,SOS2	1	10	0.121771	0.203915	ENSG00000162434
R-HSA-9006870	IL21 receptor STAT phosphorylation	1	10	0.121771	0.203915	ENSG00000162434
R-HSA-9006873	IL21 receptor STAT binding	1	10	0.121771	0.203915	ENSG00000162434
R-HSA-9008479	FBXW7 polyubiquitinates RUNX2	1	10	0.121771	0.203915	ENSG00000143947
R-HSA-9011300	ZSWIM8 ubiquitinates ROBO3.1	1	10	0.121771	0.203915	ENSG00000143947
R-HSA-9020958	Interleukin-21 signaling	1	10	0.121771	0.203915	ENSG00000162434
R-HSA-936952	Auto ubiquitination of TRAF6 bound to the activated TLR4 complex	1	10	0.121771	0.203915	ENSG00000143947
R-HSA-936960	Activated TRAF6:p-IRAK2 interacts with TAK1 complex	1	10	0.121771	0.203915	ENSG00000143947
R-HSA-936991	Auto phosphorylation of TAK1 bound to p-IRAK2:pUb oligo-TRAF6: free K63 pUb:TAB1:TAB2/TAB3	1	10	0.121771	0.203915	ENSG00000143947
R-HSA-937042	IRAK2 mediated activation of TAK1 complex	1	10	0.121771	0.203915	ENSG00000143947
R-HSA-975097	Activated TRAF6:p-IRAK2 interacts with TAK1 complex upon TLR7/8 or 9 stimulation	1	10	0.121771	0.203915	ENSG00000143947
R-HSA-975103	Auto phosphorylation of TAK1 bound to p-IRAK2:pUb oligo-TRAF6: free K63 pUb:TAB1:TAB2/TAB3 upon TLR7/8 or 9 activation	1	10	0.121771	0.203915	ENSG00000143947
R-HSA-983153	E1 mediated ubiquitin activation	1	10	0.121771	0.203915	ENSG00000143947
R-HSA-2122947	NOTCH1 Intracellular Domain Regulates Transcription	2	47	0.122753	0.205416	ENSG00000108840;ENSG00000143947
R-HSA-69473	G2/M DNA damage checkpoint	3	95	0.124093	0.207513	ENSG00000117748;ENSG00000132383;ENSG00000163918
R-HSA-162587	HIV Life Cycle	4	149	0.126423	0.211263	ENSG00000111581;ENSG00000124789;ENSG00000143947;ENSG00000155561
R-HSA-512988	Interleukin-3, Interleukin-5 and GM-CSF signaling	2	48	0.127055	0.212024	ENSG00000143947;ENSG00000162434
R-HSA-6790906	EMG1 of the SSU processome methylates pseudouridine-1248 of 18S rRNA yielding N(1)-methylpseudouridine-1248	2	48	0.127055	0.212024	ENSG00000120800;ENSG00000140988
R-HSA-1227986	Signaling by ERBB2	2	49	0.131394	0.214942	ENSG00000080824;ENSG00000143947
R-HSA-1059683	Interleukin-6 signaling	1	11	0.133106	0.214942	ENSG00000162434
R-HSA-157632	Complex of NOTCH1 with its ligand is cleaved to produce NEXT1	1	11	0.133106	0.214942	ENSG00000143947
R-HSA-177479	Axonal transport of NGF:Trk complexes	1	11	0.133106	0.214942	ENSG00000141367
R-HSA-177690	Activated TLR3:TRIF:K63pUb-TRAF6 recruits TAK1complex	1	11	0.133106	0.214942	ENSG00000143947
R-HSA-177692	Activation of recruited TAK1 within the activated TLR3 complex	1	11	0.133106	0.214942	ENSG00000143947
R-HSA-1834939	STING recruits TBK1 and IRF3	1	11	0.133106	0.214942	ENSG00000253729
R-HSA-1839078	Cytosolic FGFR1 fusion proteins bind PIK3R1	1	11	0.133106	0.214942	ENSG00000196535
R-HSA-1861595	Extension of pseudopodia by myosin-X in a PI3K dependent manner	1	11	0.133106	0.214942	ENSG00000075624
R-HSA-189085	Digestion of dietary carbohydrate	1	11	0.133106	0.214942	ENSG00000115850
R-HSA-202453	Auto-ubiquitination of TRAF6	1	11	0.133106	0.214942	ENSG00000143947
R-HSA-203615	eNOS activation	1	11	0.133106	0.214942	ENSG00000080824
R-HSA-209063	Beta-TrCP ubiquitinates NFKB p50:p65:phospho IKBA complex	1	11	0.133106	0.214942	ENSG00000143947
R-HSA-2169050	SMURFs/NEDD4L ubiquitinate phosphorylated TGFBR1 and SMAD7	1	11	0.133106	0.214942	ENSG00000143947
R-HSA-2220944	ADAM10/17 cleaves ligand-bound NOTCH1 PEST domain mutants to produce NEXT1 PEST domain mutants	1	11	0.133106	0.214942	ENSG00000143947
R-HSA-2220976	NOTCH1 HD+PEST domain mutants are cleaved by ADAM10/17 irrespective of ligand binding	1	11	0.133106	0.214942	ENSG00000143947
R-HSA-2730752	NOTCH1 HD domain mutants are cleaved to produce NEXT1 irrespective of ligand binding	1	11	0.133106	0.214942	ENSG00000143947
R-HSA-2730904	Auto-ubiquitination of TRAF6	1	11	0.133106	0.214942	ENSG00000143947
R-HSA-351906	Apoptotic cleavage of cell adhesion proteins	1	11	0.133106	0.214942	ENSG00000134760
R-HSA-389972	alpha-tubulin:GTP + Cofactor B -> alpha-tubulin:GTP: Cofactor B	1	11	0.133106	0.214942	ENSG00000167553
R-HSA-450358	Activated TRAF6 synthesizes unanchored polyubiquitin chains upon TLR stimulation	1	11	0.133106	0.214942	ENSG00000143947
R-HSA-5362500	TANK is ubiquitinated within TANK:K63polyUb-TRAF3:TRIF:activated TLR4	1	11	0.133106	0.214942	ENSG00000143947
R-HSA-5483238	Hh processing variants are ubiquitinated	1	11	0.133106	0.214942	ENSG00000143947
R-HSA-5658424	KBTBD7:CUL3:RBX1 ubiquitinates NF1	1	11	0.133106	0.214942	ENSG00000143947
R-HSA-6807077	NR2E1 associated with transcription repressors binds PTEN promoter	1	11	0.133106	0.214942	ENSG00000108840
R-HSA-741386	RIP2 induces K63-linked ubiquitination of NEMO	1	11	0.133106	0.214942	ENSG00000143947
R-HSA-77286	mitochondrial fatty acid beta-oxidation of saturated fatty acids	1	11	0.133106	0.214942	ENSG00000138796
R-HSA-847070	Phosphorylated TAK1 dissociates from the TLR3 receptor complex	1	11	0.133106	0.214942	ENSG00000143947
R-HSA-8850594	Deglycosylation complex hydrolyses N-glycans from unfolded glycoproteins	1	11	0.133106	0.214942	ENSG00000143947
R-HSA-8851805	MET activates RAS signaling	1	11	0.133106	0.214942	ENSG00000105976
R-HSA-8875555	MET activates RAP1 and RAC1	1	11	0.133106	0.214942	ENSG00000105976
R-HSA-8876262	EPS15 and HGS bind CBL-monoubiquitinated MET engaged with Listeria InlB	1	11	0.133106	0.214942	ENSG00000105976
R-HSA-8939323	RNF181 binds BCL10 and Ubiquitin:E2	1	11	0.133106	0.214942	ENSG00000143947
R-HSA-8939335	RNF181 polyubiquinates BCL10	1	11	0.133106	0.214942	ENSG00000143947
R-HSA-8948063	hp-IRAK1:p-Pellino, IRAK4:p-Pellino bind UBE2N:UBE2V1	1	11	0.133106	0.214942	ENSG00000143947
R-HSA-8956026	CUL9:RBX1 ubiquitinates BIRC5	1	11	0.133106	0.214942	ENSG00000143947
R-HSA-8986985	IFNL1:p-Y343,Y517-IFNLR1:p-JAK1:IL10RB:p-TYK2:STAT1 phosphorylates STAT1, STAT2, STAT3, STAT4 and STAT5	1	11	0.133106	0.214942	ENSG00000162434
R-HSA-8987033	p-STAT1, p-Y-STAT2, p-STAT3, p-STAT4, p-STAT5 dissociates from IFNL1:p-Y343,Y517-IFNLR1:p-JAK1:IL10RB:p-TYK2:p-STAT1,p-STAT2,p-STAT3,p-STAT4,p-STAT5	1	11	0.133106	0.214942	ENSG00000162434
R-HSA-8987266	IFNL1:p-Y434,Y517-IFNLR1:p-JAK1:IL10RB:p-TYK2 binds STAT1, STAT2, STAT3, STAT4, STAT5	1	11	0.133106	0.214942	ENSG00000162434
R-HSA-9014325	TICAM1,TRAF6-dependent induction of TAK1 complex	1	11	0.133106	0.214942	ENSG00000143947
R-HSA-9020956	Interleukin-27 signaling	1	11	0.133106	0.214942	ENSG00000162434
R-HSA-909552	Phosphorylation of STAT1 at Ser727	1	11	0.133106	0.214942	ENSG00000162434
R-HSA-936381	OTUD5 deubiquitinates TRAF3	1	11	0.133106	0.214942	ENSG00000143947
R-HSA-936475	Negative regulation of DDX58/IFIH1 signaling by RNF216	1	11	0.133106	0.214942	ENSG00000143947
R-HSA-937050	Pellino ubiquitinates hp-IRAK1	1	11	0.133106	0.214942	ENSG00000143947
R-HSA-975122	Pellino ubiquitinates hp-IRAK1 upon TLR7/8 or 9 activation<br>	1	11	0.133106	0.214942	ENSG00000143947
R-HSA-990526	Recruitment of AIP4 and K48 ubiquitination of MAVS/IPS-1	1	11	0.133106	0.214942	ENSG00000143947
R-NUL-2186755	Ubiquitination of SKI/SKIL by Rnf111	1	11	0.133106	0.214942	ENSG00000143947
R-HSA-5687112	MAPK6 is degraded by the 26S proteasome	2	50	0.135766	0.219089	ENSG00000069956;ENSG00000143947
R-HSA-3928665	EPH-ephrin mediated repulsion of cells	2	51	0.14017	0.226044	ENSG00000075624;ENSG00000141367
R-HSA-1234175	ub-hydroxyPro-HIF-alpha:VHL:EloB,C:CUL2:RBX1 translocates from the nucleus to the cytosol	1	12	0.144297	0.228097	ENSG00000143947
R-HSA-174403	Glutathione synthesis and recycling	1	12	0.144297	0.228097	ENSG00000006625
R-HSA-1839080	Activated cytosolic FGFR1 fusions bind PIK3CA	1	12	0.144297	0.228097	ENSG00000196535
R-HSA-1839091	Cytosolic FGFR1 fusion protein-associated PI3K phosphorylates PIP2 to PIP3	1	12	0.144297	0.228097	ENSG00000196535
R-HSA-1839112	Phosphorylation of STAT5 by cytosolic FGFR1 fusions	1	12	0.144297	0.228097	ENSG00000196535
R-HSA-377640	Autophosphorylation of SRC	1	12	0.144297	0.228097	ENSG00000137076
R-HSA-381033	ATF6 (ATF6-alpha) activates chaperones	1	12	0.144297	0.228097	ENSG00000044574
R-HSA-389978	alpha-tubulin:GTP + Cofactor E -> alpha-tubulin:GTP:Cofactor E	1	12	0.144297	0.228097	ENSG00000167553
R-HSA-430116	GP1b-IX-V activation signalling	1	12	0.144297	0.228097	ENSG00000196924
R-HSA-4641236	USP8 deubiquitinates FZD to potentiate WNT signaling	1	12	0.144297	0.228097	ENSG00000143947
R-HSA-5138433	p-DVL2 recruits AP-2 and beta-arrestin 2 to promote clathrin-mediated endocytosis	1	12	0.144297	0.228097	ENSG00000141367
R-HSA-5138459	WNT5A:FZD4 is endocytosed	1	12	0.144297	0.228097	ENSG00000141367
R-HSA-5218811	DOCK180:ELMO binds CRK	1	12	0.144297	0.228097	ENSG00000080824
R-HSA-5333658	CLAT:AP1:CLVS bind PI(3,5)P2	1	12	0.144297	0.228097	ENSG00000141367
R-HSA-5357757	BIRC(cIAP1/2) ubiquitinates RIPK1	1	12	0.144297	0.228097	ENSG00000143947
R-HSA-555065	Formation of clathrin coated vesicle	1	12	0.144297	0.228097	ENSG00000141367
R-HSA-5601883	Complexed PIWIL4 binds cleaved transposon RNA	1	12	0.144297	0.228097	ENSG00000080824
R-HSA-5632668	SMO translocates to the cilium	1	12	0.144297	0.228097	ENSG00000139549
R-HSA-5689877	Josephin domain DUBs	1	12	0.144297	0.228097	ENSG00000143947
R-HSA-6781764	USP15 deubiquitinates SMAD1,SMAD2,SMAD3, SMAD7:SMURF,KEAP1	1	12	0.144297	0.228097	ENSG00000143947
R-HSA-6791219	32S pre-rRNA is nucleolytically processed at site 4 (4a) to yield 12S pre-rRNA and 28S rRNA	1	12	0.144297	0.228097	ENSG00000165732
R-HSA-688985	K63 polyubiquitinated RIP2 associates with the TAK1 complex	1	12	0.144297	0.228097	ENSG00000143947
R-HSA-706479	TAK1 is activated	1	12	0.144297	0.228097	ENSG00000143947
R-HSA-71064	Lysine catabolism	1	12	0.144297	0.228097	ENSG00000119689
R-HSA-879518	Transport of organic anions	1	12	0.144297	0.228097	ENSG00000163631
R-HSA-8852127	UBA6 conjugates ubiquitin to cytosolic E2 enzymes	1	12	0.144297	0.228097	ENSG00000143947
R-HSA-8866427	VLDLR internalisation and degradation	1	12	0.144297	0.228097	ENSG00000141367
R-HSA-8984722	Interleukin-35 Signalling	1	12	0.144297	0.228097	ENSG00000162434
R-HSA-9013973	TICAM1-dependent activation of IRF3/IRF7	1	12	0.144297	0.228097	ENSG00000143947
R-HSA-9020558	Interleukin-2 signaling	1	12	0.144297	0.228097	ENSG00000162434
R-HSA-5362448	Hh C-terminal fragments are degraded by the proteasome	2	52	0.144605	0.228284	ENSG00000139549;ENSG00000143947
R-HSA-6811436	COPI-independent Golgi-to-ER retrograde traffic	2	52	0.144605	0.228284	ENSG00000167553;ENSG00000197102
R-HSA-5668914	Diseases of metabolism	3	103	0.147624	0.232896	ENSG00000115850;ENSG00000136872;ENSG00000143947
R-HSA-168643	Nucleotide-binding domain, leucine rich repeat containing receptor (NLR) signaling pathways	2	54	0.153561	0.238486	ENSG00000096384;ENSG00000143947
R-HSA-6791228	45S pre-rRNA is nucleolytically processed at site 2 (site 2b) to yield 30S pre-rRNA and 32S pre-rRNA	2	54	0.153561	0.238486	ENSG00000120800;ENSG00000140988
R-HSA-5578749	Transcriptional regulation by small RNAs	3	105	0.153721	0.238486	ENSG00000111581;ENSG00000124789;ENSG00000155561
R-HSA-69242	S Phase	4	161	0.154396	0.238486	ENSG00000117748;ENSG00000132383;ENSG00000143947;ENSG00000163918
R-HSA-1237044	Erythrocytes take up carbon dioxide and release oxygen	1	13	0.155344	0.238486	ENSG00000206172
R-HSA-1358803	Downregulation of ERBB2:ERBB3 signaling	1	13	0.155344	0.238486	ENSG00000143947
R-HSA-1480926	O2/CO2 exchange in erythrocytes	1	13	0.155344	0.238486	ENSG00000206172
R-HSA-1678841	Regulation of protein ISGylation by ISG15 deconjugating enzyme USP18	1	13	0.155344	0.238486	ENSG00000162434
R-HSA-177501	Endocytosis (internalization) of clathrin-coated vesicle	1	13	0.155344	0.238486	ENSG00000141367
R-HSA-182993	Ubiquitination of stimulated EGFR (CBL)	1	13	0.155344	0.238486	ENSG00000143947
R-HSA-184269	Monoubiquitinated N-myristoyl GAG polyprotein is targeted to the late endosomal vesicle membrane by the ESCRT-I complex	1	13	0.155344	0.238486	ENSG00000143947
R-HSA-1980074	Ubiquitination of DLL/JAG ligands upon binding to NOTCH1	1	13	0.155344	0.238486	ENSG00000143947
R-HSA-209543	p75NTR recruits signalling complexes	1	13	0.155344	0.238486	ENSG00000143947
R-HSA-209560	NF-kB is activated and signals survival	1	13	0.155344	0.238486	ENSG00000143947
R-HSA-2172172	Ubiquitination of DLL/JAG ligands upon binding to NOTCH2	1	13	0.155344	0.238486	ENSG00000143947
R-HSA-2186747	Ubiquitination of SKI/SKIL by RNF111/SMURF2	1	13	0.155344	0.238486	ENSG00000143947
R-HSA-2737728	Ubiquitination of DLL/JAG ligands upon binding to NOTCH1 HD domain mutants	1	13	0.155344	0.238486	ENSG00000143947
R-HSA-2769007	Ubiquitination of DLL/JAG ligands upon binding to NOTCH1 PEST domain mutants	1	13	0.155344	0.238486	ENSG00000143947
R-HSA-2900765	Ubiquitination of DLL/JAG ligands upon binding to NOTCH1 HD+PEST domain mutants	1	13	0.155344	0.238486	ENSG00000143947
R-HSA-3149434	Transport of GAG to the Plasma Membrane	1	13	0.155344	0.238486	ENSG00000143947
R-HSA-3270619	IRF3-mediated induction of type I IFN	1	13	0.155344	0.238486	ENSG00000253729
R-HSA-354066	Translocation of FADK1 to Focal complexes	1	13	0.155344	0.238486	ENSG00000137076
R-HSA-354073	Autophosphorylation of FADK1 at Y397	1	13	0.155344	0.238486	ENSG00000137076
R-HSA-354124	Phosphorylation of pFADK1 by SRC	1	13	0.155344	0.238486	ENSG00000137076
R-HSA-354149	Interaction of integrin alphaIIb beta3 with Fibrinogen	1	13	0.155344	0.238486	ENSG00000137076
R-HSA-377641	Clustering of Integrin alphaIIb beta3 complexes	1	13	0.155344	0.238486	ENSG00000137076
R-HSA-377643	Dephosphorylation of inactive SRC by PTPB1	1	13	0.155344	0.238486	ENSG00000137076
R-HSA-377644	Release of CSK from SRC	1	13	0.155344	0.238486	ENSG00000137076
R-HSA-389963	alpha-tubulin:GTP:Cofactor B +Cofactor E -> alpha-tubulin:GTP: Cofactor E +Cofactor B	1	13	0.155344	0.238486	ENSG00000167553
R-HSA-429415	SYK binds to integrin alphaIIb beta3	1	13	0.155344	0.238486	ENSG00000137076
R-HSA-429441	SYK activation by SRC	1	13	0.155344	0.238486	ENSG00000137076
R-HSA-4641246	ZNRF3 autoubiquitinates to promote its internalization	1	13	0.155344	0.238486	ENSG00000143947
R-HSA-4641253	ZNRF3 ubiquitinates FZD to promote its downregulation	1	13	0.155344	0.238486	ENSG00000143947
R-HSA-5140745	WNT5A-dependent internalization of FZD2, FZD5 and ROR2	1	13	0.155344	0.238486	ENSG00000141367
R-HSA-5140747	FZD2, FZD5 and ROR2 are internalized in a WNT5A and clathrin-dependent manner	1	13	0.155344	0.238486	ENSG00000141367
R-HSA-5218839	DOCK180:ELMO exchanges GTP for GDP, activating RAC1	1	13	0.155344	0.238486	ENSG00000080824
R-HSA-6782943	UV-DDB ubiquitinates XPC	1	13	0.155344	0.238486	ENSG00000143947
R-HSA-8875490	EPS15 and HGS bind ubiquitinated MET	1	13	0.155344	0.238486	ENSG00000105976
R-HSA-8953917	PEX2:PEX10:PEX12 binds PEX5S,L (in PEX5S:PEX13:PEX14) and Ub:UBE2D1,2,3	1	13	0.155344	0.238486	ENSG00000143947
R-HSA-8953946	PEX2:PEX10:PEX12 monoubiquitinates PEX5S,L at cysteine-11	1	13	0.155344	0.238486	ENSG00000143947
R-HSA-9013069	Ubiquitination of DLL/JAG ligands upon binding to NOTCH3	1	13	0.155344	0.238486	ENSG00000143947
R-HSA-936897	ATP1A:ATP1B:FXYD exchanges Na+ for K+	1	13	0.155344	0.238486	ENSG00000163399
R-HSA-71406	Pyruvate metabolism and Citric Acid (TCA) cycle	2	55	0.158079	0.24253	ENSG00000119689;ENSG00000136143
R-HSA-432722	Golgi Associated Vesicle Biogenesis	2	56	0.162623	0.2487	ENSG00000134644;ENSG00000141367
R-HSA-72306	tRNA processing	3	108	0.163013	0.2487	ENSG00000111581;ENSG00000124789;ENSG00000155561
R-HSA-73886	Chromosome Maintenance	3	109	0.166148	0.2487	ENSG00000117748;ENSG00000132383;ENSG00000163918
R-HSA-1168643	SCF-beta-TrCP ubiquitinylates IkB	1	14	0.166249	0.2487	ENSG00000143947
R-HSA-1614558	Degradation of cysteine and homocysteine	1	14	0.166249	0.2487	ENSG00000183048
R-HSA-174411	Polymerase switching on the C-strand of the telomere	1	14	0.166249	0.2487	ENSG00000163918
R-HSA-174490	Membrane binding and targetting of GAG proteins	1	14	0.166249	0.2487	ENSG00000143947
R-HSA-174495	Synthesis And Processing Of GAG, GAGPOL Polyproteins	1	14	0.166249	0.2487	ENSG00000143947
R-HSA-177504	Retrograde neurotrophin signalling	1	14	0.166249	0.2487	ENSG00000141367
R-HSA-1963589	ERBB2 forms heterodimers with ligand-activated ERBB receptors: EGFR, ERBB3 and ERBB4	1	14	0.166249	0.2487	ENSG00000080824
R-HSA-202534	Ubiquitination of NEMO by TRAF6	1	14	0.166249	0.2487	ENSG00000143947
R-HSA-354087	Recruitment of GRB2 to p-FADK1	1	14	0.166249	0.2487	ENSG00000137076
R-HSA-372693	Phosphorylation of p130Cas by SRC-FADK1 complex	1	14	0.166249	0.2487	ENSG00000137076
R-HSA-372705	Recruitment of p130Cas to FADK1	1	14	0.166249	0.2487	ENSG00000137076
R-HSA-399955	SEMA3A-Plexin repulsion signaling by inhibiting Integrin adhesion	1	14	0.166249	0.2487	ENSG00000137076
R-HSA-4570499	CBX4 (Pc2) SUMOylates HNRNPK with SUMO2	1	14	0.166249	0.2487	ENSG00000165119
R-HSA-5607725	SCF-beta-TRCP ubiquitinates p-7S-p100:RELB in active NIK:p-176,S180-IKKA dimer:p-7S-p100:SCF-beta-TRCP	1	14	0.166249	0.2487	ENSG00000143947
R-HSA-5607728	beta-TRCP ubiquitinates IkB-alpha in p-S32,33-IkB-alpha:NF-kB complex	1	14	0.166249	0.2487	ENSG00000143947
R-HSA-5607757	K63polyUb-TRAF6 ubiquitinates TAK1	1	14	0.166249	0.2487	ENSG00000143947
R-HSA-5610733	KIF7 is recruited to the ciliary tip through interaction with axonemal microtubules	1	14	0.166249	0.2487	ENSG00000167553
R-HSA-5637810	Constitutive Signaling by EGFRvIII	1	14	0.166249	0.2487	ENSG00000080824
R-HSA-5637812	Signaling by EGFRvIII in Cancer	1	14	0.166249	0.2487	ENSG00000080824
R-HSA-6792572	LIPT1 transfers lipoyl group from lipoyl-GCSH to DHs	1	14	0.166249	0.2487	ENSG00000119689
R-HSA-688137	RIP2 is K63 polyubiquitinated	1	14	0.166249	0.2487	ENSG00000143947
R-HSA-69091	Polymerase switching	1	14	0.166249	0.2487	ENSG00000163918
R-HSA-69109	Leading Strand Synthesis	1	14	0.166249	0.2487	ENSG00000163918
R-HSA-877312	Regulation of IFNG signaling	1	14	0.166249	0.2487	ENSG00000162434
R-HSA-8955712	TTCP hydrolyzes the terminal L-Tyr residue from alpha-tubulin	1	14	0.166249	0.2487	ENSG00000167553
R-HSA-8983432	Interleukin-15 signaling	1	14	0.166249	0.2487	ENSG00000162434
R-HSA-9033485	PEX2:PEX10:PEX12 monoubiquitinates PEX5L at cysteine-11	1	14	0.166249	0.2487	ENSG00000143947
R-HSA-9033505	PEX1:PEX6:PEX26:ZFAND6:Ub:PEX5S,L:PEX14:PEX13:PEX2:PEX10:PEX12 dissociates yielding cytosolic Ub:PEX5S,L and membrane PEX14:PEX13:PEX2:PEX10:PEX12	1	14	0.166249	0.2487	ENSG00000143947
R-HSA-9033527	PEX2:PEX10:PEX12 binds PEX5L (in PEX5L:PEX7:PEX13:PEX14:PEX2:PEX10:PEX12) and Ub:UBE2D1,2,3	1	14	0.166249	0.2487	ENSG00000143947
R-HSA-9033533	PEX2:PEX10:PEX12:Ub:PEX5S,L:PEX13:PEX14 binds PEX1:PEX6:PEX26 and ZFAND6	1	14	0.166249	0.2487	ENSG00000143947
R-HSA-936947	Activated TLR4:TICAM1:K63pUb-TRAF6 recruits TAK1complex	1	14	0.166249	0.2487	ENSG00000143947
R-HSA-936951	Activation of TAK1 complex bound to activated TLR4 complex	1	14	0.166249	0.2487	ENSG00000143947
R-HSA-937039	IRAK1 recruits IKK complex	1	14	0.166249	0.2487	ENSG00000143947
R-HSA-937075	Phosphorylated TAK1 leaves activated TLR receptor complex	1	14	0.166249	0.2487	ENSG00000143947
R-HSA-975110	TRAF6 mediated IRF7 activation in TLR7/8 or 9 signaling	1	14	0.166249	0.2487	ENSG00000143947
R-HSA-975118	TRAF6 ubiquitinqtes IRF7 in a K63-dependent manner following TLR7/8 or 9 stimulation	1	14	0.166249	0.2487	ENSG00000143947
R-HSA-975144	IRAK1 recruits IKK complex upon TLR7/8 or 9 stimulation	1	14	0.166249	0.2487	ENSG00000143947
R-HSA-381070	IRE1alpha activates chaperones	2	57	0.167189	0.24995	ENSG00000044574;ENSG00000137076
R-HSA-8868230	SNX9 recruits components of the actin polymerizing machinery	3	110	0.169301	0.252949	ENSG00000075624;ENSG00000141367;ENSG00000143947
R-HSA-69481	G2/M Checkpoints	4	168	0.171705	0.255695	ENSG00000117748;ENSG00000132383;ENSG00000143947;ENSG00000163918
R-HSA-2644602	Signaling by NOTCH1 PEST Domain Mutants in Cancer	2	58	0.171778	0.255695	ENSG00000108840;ENSG00000143947
R-HSA-2644603	Signaling by NOTCH1 in Cancer	2	58	0.171778	0.255695	ENSG00000108840;ENSG00000143947
R-HSA-2644606	Constitutive Signaling by NOTCH1 PEST Domain Mutants	2	58	0.171778	0.255695	ENSG00000108840;ENSG00000143947
R-HSA-2894858	Signaling by NOTCH1 HD+PEST Domain Mutants in Cancer	2	58	0.171778	0.255695	ENSG00000108840;ENSG00000143947
R-HSA-2894862	Constitutive Signaling by NOTCH1 HD+PEST Domain Mutants	2	58	0.171778	0.255695	ENSG00000108840;ENSG00000143947
R-HSA-6785807	Interleukin-4 and Interleukin-13 signaling	3	111	0.172471	0.256567	ENSG00000026025;ENSG00000080824;ENSG00000162434
R-HSA-69620	Cell Cycle Checkpoints	6	291	0.17373	0.25664	ENSG00000111581;ENSG00000117748;ENSG00000132383;ENSG00000143947;ENSG00000163918;ENSG00000197102
R-HSA-375302	Kinetochore capture of astral microtubules	3	112	0.175658	0.25664	ENSG00000111581;ENSG00000167553;ENSG00000197102
R-HSA-5387390	Hh mutants abrogate ligand secretion	2	59	0.176388	0.25664	ENSG00000139549;ENSG00000143947
R-HSA-8866654	E3 ubiquitin ligases ubiquitinate target proteins	2	59	0.176388	0.25664	ENSG00000143947;ENSG00000253729
R-HSA-1022127	OS9:SEL1:ERAD E3 ligase:DERL2 transports Ub-unfolded protein:(GlcNAc)2 (Man)9-5 from ERQC to cytosol	1	15	0.177015	0.25664	ENSG00000143947
R-HSA-1169406	ISGylation of host proteins	1	15	0.177015	0.25664	ENSG00000162434
R-HSA-1234172	Nuclear VBC complex ubiquitinylates HIF-alpha	1	15	0.177015	0.25664	ENSG00000143947
R-HSA-1299475	TIMM23 PAM translocates proteins from the mitochndrial intermebrane space to the mitochondrial matrix	1	15	0.177015	0.25664	ENSG00000144381
R-HSA-1299480	Precursor proteins enter TIMM23 PAM	1	15	0.177015	0.25664	ENSG00000144381
R-HSA-183036	Ubiquitination of stimulated EGFR (CBL:GRB2)	1	15	0.177015	0.25664	ENSG00000143947
R-HSA-183051	CBL ubiquitinates Sprouty	1	15	0.177015	0.25664	ENSG00000143947
R-HSA-183089	CBL binds and ubiquitinates phosphorylated Sprouty	1	15	0.177015	0.25664	ENSG00000143947
R-HSA-187575	Ubiquitination of phospho-p27/p21	1	15	0.177015	0.25664	ENSG00000143947
R-HSA-202131	Metabolism of nitric oxide	1	15	0.177015	0.25664	ENSG00000080824
R-HSA-203765	eNOS activation and regulation	1	15	0.177015	0.25664	ENSG00000080824
R-HSA-2160931	Disassembly of tight junctions	1	15	0.177015	0.25664	ENSG00000143947
R-HSA-2160935	SMURF1 ubiquitinates RHOA	1	15	0.177015	0.25664	ENSG00000143947
R-HSA-2691230	Signaling by NOTCH1 HD Domain Mutants in Cancer	1	15	0.177015	0.25664	ENSG00000143947
R-HSA-2691232	Constitutive Signaling by NOTCH1 HD Domain Mutants	1	15	0.177015	0.25664	ENSG00000143947
R-HSA-3134975	Regulation of innate immune responses to cytosolic DNA	1	15	0.177015	0.25664	ENSG00000143947
R-HSA-3229121	Glycogen storage diseases	1	15	0.177015	0.25664	ENSG00000143947
R-HSA-354165	Interaction of SOS with GRB2 bound to FADK1	1	15	0.177015	0.25664	ENSG00000137076
R-HSA-354194	GRB2:SOS provides linkage to MAPK signaling for Integrins	1	15	0.177015	0.25664	ENSG00000137076
R-HSA-372697	Crk binding to p130cas	1	15	0.177015	0.25664	ENSG00000137076
R-HSA-372708	p130Cas linkage to MAPK signaling for integrins	1	15	0.177015	0.25664	ENSG00000137076
R-HSA-374696	Phosphorylation of L1 by p90rsk	1	15	0.177015	0.25664	ENSG00000141367
R-HSA-5099900	WNT5A-dependent internalization of FZD4	1	15	0.177015	0.25664	ENSG00000141367
R-HSA-5251942	Hikeshi binds HSP70s:ATP	1	15	0.177015	0.25664	ENSG00000044574
R-HSA-549132	Organic cation/anion/zwitterion transport	1	15	0.177015	0.25664	ENSG00000197208
R-HSA-5689544	UCHL5 binds INO80 complex	1	15	0.177015	0.25664	ENSG00000075624
R-HSA-5693108	TNFAIP3 (A20) ubiquitinates RIPK1 with K48-linked Ub chains	1	15	0.177015	0.25664	ENSG00000143947
R-HSA-5696655	PARP1 or PARP2 PARylates DDB2 and autoPARylates	1	15	0.177015	0.25664	ENSG00000143947
R-HSA-5696664	PARP1 or PARP2 binds DDB2 at GG-NER site	1	15	0.177015	0.25664	ENSG00000143947
R-HSA-844456	The NLRP3 inflammasome	1	15	0.177015	0.25664	ENSG00000096384
R-HSA-8867288	OS9:SEL1:ERAD E3 ligase:DERL2 ubiquitinates unfolded protein:(GlcNAc)2 (Man)9-5	1	15	0.177015	0.25664	ENSG00000143947
R-HSA-8955706	TTL ligates L-Tyr to the carboxy terminus of alpha-tubulin	1	15	0.177015	0.25664	ENSG00000167553
R-HSA-8956320	Nucleobase biosynthesis	1	15	0.177015	0.25664	ENSG00000084774
R-HSA-9014342	K63-linked ubiquitination of RIP1 bound to the activated TLR complex	1	15	0.177015	0.25664	ENSG00000143947
R-HSA-9033499	PEX1:PEX6:PEX26:ZFAND6 dissociates Ub:PEX5L and PEX7 from PEX14:PEX13:PEX2:PEX10:PEX12 and translocates PEX5L and PEX7 from the peroxisomal membrane to the cytosol	1	15	0.177015	0.25664	ENSG00000143947
R-HSA-9033516	PEX2:PEX10:PEX12:Ub:PEX5L:PEX7:PEX13:PEX14 binds PEX1:PEX6:PEX26 and ZFAND6	1	15	0.177015	0.25664	ENSG00000143947
R-HSA-917700	MVB Vesicle Formation	1	15	0.177015	0.25664	ENSG00000143947
R-HSA-975163	IRAK2 mediated activation of TAK1 complex upon TLR7/8 or 9 stimulation	1	15	0.177015	0.25664	ENSG00000143947
R-HSA-8868236	BAR domain proteins recruit dynamin	3	113	0.178862	0.259161	ENSG00000075624;ENSG00000141367;ENSG00000143947
R-HSA-6790901	rRNA modification in the nucleus and cytosol	2	60	0.181017	0.261967	ENSG00000120800;ENSG00000140988
R-HSA-6800426	Exocytosis of ficolin-rich granule membrane proteins	2	60	0.181017	0.261967	ENSG00000134760;ENSG00000134765
R-HSA-5666169	Kinetochore capture of astral microtubules is positively regulated by CDC42:GTP:p-S196-DIAPH2-2	3	114	0.182082	0.263349	ENSG00000111581;ENSG00000167553;ENSG00000197102
R-HSA-6791222	21S pre-rRNA is nucleolytically processed at site E (site2a) to yield 18SE pre-rRNA	2	61	0.185665	0.267201	ENSG00000120800;ENSG00000140988
R-HSA-1295596	Spry regulation of FGF signaling	1	16	0.187643	0.267201	ENSG00000143947
R-HSA-1299482	TIMM23 SORT inserts proteins into inner membrane	1	16	0.187643	0.267201	ENSG00000110955
R-HSA-1299487	Precursor proteins enter TIMM23 SORT	1	16	0.187643	0.267201	ENSG00000110955
R-HSA-159418	Recycling of bile acids and salts	1	16	0.187643	0.267201	ENSG00000163631
R-HSA-175474	Assembly Of The HIV Virion	1	16	0.187643	0.267201	ENSG00000143947
R-HSA-183084	CBL escapes CDC42-mediated inhibition by down-regulating the adaptor molecule Beta-Pix	1	16	0.187643	0.267201	ENSG00000143947
R-HSA-1834941	STING mediated induction of host immune responses	1	16	0.187643	0.267201	ENSG00000253729
R-HSA-193639	p75NTR signals via NF-kB	1	16	0.187643	0.267201	ENSG00000143947
R-HSA-205043	NRIF signals cell death from the nucleus	1	16	0.187643	0.267201	ENSG00000143947
R-HSA-2130640	Recruitment of clathrin coated vesicle by Ii	1	16	0.187643	0.267201	ENSG00000141367
R-HSA-2173791	TGF-beta receptor signaling in EMT (epithelial to mesenchymal transition)	1	16	0.187643	0.267201	ENSG00000143947
R-HSA-3322077	Glycogen synthesis	1	16	0.187643	0.267201	ENSG00000143947
R-HSA-5696872	USP30 deubiquitinates Ub-MOM proteins	1	16	0.187643	0.267201	ENSG00000143947
R-HSA-6811412	Active ARF recruits coatomer to the Golgi	1	16	0.187643	0.267201	ENSG00000122218
R-HSA-8852130	UBA1 conjugates ubiquitin to nuclear E2 enzymes	1	16	0.187643	0.267201	ENSG00000143947
R-HSA-8862280	FCHo proteins bind nascent clathrin-coated pit	1	16	0.187643	0.267201	ENSG00000141367
R-HSA-8866542	VCP-catalyzed ATP hydrolysis promotes the translocation of misfolded CFTR into the cytosol	1	16	0.187643	0.267201	ENSG00000143947
R-HSA-8866546	RNF5 and RNF185 ubiquitinate misfolded CFTR	1	16	0.187643	0.267201	ENSG00000143947
R-HSA-8866854	VCP-catalyzed ATP hydrolysis promotes the translocation of CFTR F508del into the cytosol	1	16	0.187643	0.267201	ENSG00000143947
R-HSA-8866856	RNF5 and RNF185 ubiquitinate CFTR F508del	1	16	0.187643	0.267201	ENSG00000143947
R-HSA-8949664	Processing of SMDT1	1	16	0.187643	0.267201	ENSG00000167085
R-HSA-917693	ESCRT Disassembly	1	16	0.187643	0.267201	ENSG00000143947
R-HSA-917696	Cargo Sequestration	1	16	0.187643	0.267201	ENSG00000143947
R-HSA-917730	Cargo Recognition And Sorting	1	16	0.187643	0.267201	ENSG00000143947
R-HSA-937072	TRAF6-mediated induction of TAK1 complex within TLR4 complex	1	16	0.187643	0.267201	ENSG00000143947
R-HSA-8868648	SYNJ hydrolyze PI(4,5)P2 to PI(4)P	3	116	0.188568	0.268042	ENSG00000075624;ENSG00000141367;ENSG00000143947
R-HSA-8868651	Endophilins recruit synaptojanins to the clathrin-coated pit	3	116	0.188568	0.268042	ENSG00000075624;ENSG00000141367;ENSG00000143947
R-HSA-8868661	Dynamin-mediated GTP hydrolysis promotes vesicle scission	3	116	0.188568	0.268042	ENSG00000075624;ENSG00000141367;ENSG00000143947
R-HSA-375165	NCAM signaling for neurite out-growth	2	63	0.19501	0.276854	ENSG00000115306;ENSG00000197694
R-HSA-450294	MAP kinase activation	2	63	0.19501	0.276854	ENSG00000143947;ENSG00000168884
R-HSA-8868659	Clathrin recruits auxilins to the clathrin-coated vesicle	3	118	0.195114	0.276854	ENSG00000075624;ENSG00000141367;ENSG00000143947
R-HSA-1299478	MPP cleaves targeting peptide (presequence) of matrix precursors	1	17	0.198134	0.278073	ENSG00000144381
R-HSA-176054	GST dimers conjugate GSH with cytosolic substrates	1	17	0.198134	0.278073	ENSG00000065621
R-HSA-1810476	RIP-mediated NFkB activation via ZBP1	1	17	0.198134	0.278073	ENSG00000135829
R-HSA-199220	Vitamin B5 (pantothenate) metabolism	1	17	0.198134	0.278073	ENSG00000169710
R-HSA-2130486	Uncoating of clathrin-coated vesicles and fusion with endosomes	1	17	0.198134	0.278073	ENSG00000141367
R-HSA-416320	Trafficking of GluR1-containing AMPA receptors	1	17	0.198134	0.278073	ENSG00000196586
R-HSA-453104	Phosphorylated SHC1 recruits GRB2:GAB2	1	17	0.198134	0.278073	ENSG00000162434
R-HSA-453111	Phosphorylated SHC recruits GRB2:SOS1	1	17	0.198134	0.278073	ENSG00000162434
R-HSA-6788467	IL-6-type cytokine receptor ligand interactions	1	17	0.198134	0.278073	ENSG00000162434
R-HSA-6807872	Active ARF recruits coatomer	1	17	0.198134	0.278073	ENSG00000122218
R-HSA-8848658	CAPN:4xCa2+:CAPNS cleave cytoskeletal proteins	1	17	0.198134	0.278073	ENSG00000092529
R-HSA-909720	IFN alpha/beta binds to IFNAR2	1	17	0.198134	0.278073	ENSG00000162434
R-HSA-912527	SHC1 mediates cytokine-induced phosphorylation of GAB2	1	17	0.198134	0.278073	ENSG00000162434
R-HSA-912627	CBL ubiquitinates PI3K	1	17	0.198134	0.278073	ENSG00000143947
R-HSA-913374	Phosphorylated SHC1 recruits SHIP	1	17	0.198134	0.278073	ENSG00000162434
R-HSA-913424	The SHC1:SHIP1 complex is stabilized by GRB2	1	17	0.198134	0.278073	ENSG00000162434
R-HSA-936964	Activation of IRF3/IRF7 mediated by TBK1/IKK epsilon	1	17	0.198134	0.278073	ENSG00000143947
R-NUL-4551334	NuA4 complex actetylates H2A and H4	1	17	0.198134	0.278073	ENSG00000075624
R-HSA-8868658	HSPA8-mediated ATP hydrolysis promotes vesicle uncoating	3	119	0.198408	0.278073	ENSG00000075624;ENSG00000141367;ENSG00000143947
R-HSA-8868660	Auxilin recruits HSPA8:ATP to the clathrin-coated vesicle	3	119	0.198408	0.278073	ENSG00000075624;ENSG00000141367;ENSG00000143947
R-HSA-8869438	Dissociation of clathrin-associated proteins	3	119	0.198408	0.278073	ENSG00000075624;ENSG00000141367;ENSG00000143947
R-HSA-446203	Asparagine N-linked glycosylation	6	304	0.198983	0.278715	ENSG00000115306;ENSG00000122218;ENSG00000143947;ENSG00000167553;ENSG00000197102;ENSG00000197694
R-HSA-8871193	Dissociation of AAK1 and dephosphorylation of AP-2 mu2	3	120	0.201716	0.282214	ENSG00000075624;ENSG00000141367;ENSG00000143947
R-HSA-8871194	RAB5 and GAPVD1 bind AP-2	3	120	0.201716	0.282214	ENSG00000075624;ENSG00000141367;ENSG00000143947
R-HSA-421270	Cell-cell junction organization	2	65	0.204414	0.285655	ENSG00000075624;ENSG00000173801
R-HSA-5358346	Hedgehog ligand biogenesis	2	65	0.204414	0.285655	ENSG00000139549;ENSG00000143947
R-HSA-1638803	Phosphorylation of cohesin by PLK1 at centromeres	3	121	0.205037	0.285859	ENSG00000111581;ENSG00000167553;ENSG00000197102
R-HSA-1638821	PP2A-B56 dephosphorylates centromeric cohesin	3	121	0.205037	0.285859	ENSG00000111581;ENSG00000167553;ENSG00000197102
R-HSA-2467811	Separation of sister chromatids	3	121	0.205037	0.285859	ENSG00000111581;ENSG00000167553;ENSG00000197102
R-HSA-2484822	Kinetochore assembly	3	121	0.205037	0.285859	ENSG00000111581;ENSG00000167553;ENSG00000197102
R-HSA-1640170	Cell Cycle	11	642	0.205695	0.286611	ENSG00000080824;ENSG00000096384;ENSG00000111581;ENSG00000117748;ENSG00000124789;ENSG00000132383;ENSG00000143947;ENSG00000155561;ENSG00000163918;ENSG00000167553;ENSG00000197102
R-HSA-163200	Respiratory electron transport, ATP synthesis by chemiosmotic coupling, and heat production by uncoupling proteins.	3	122	0.20837	0.287665	ENSG00000110955;ENSG00000140374;ENSG00000152234
R-HSA-2132295	MHC class II antigen presentation	3	122	0.20837	0.287665	ENSG00000141367;ENSG00000167553;ENSG00000197102
R-HSA-2467809	ESPL1 (Separase) cleaves centromeric cohesin	3	122	0.20837	0.287665	ENSG00000111581;ENSG00000167553;ENSG00000197102
R-HSA-9007101	Rab regulation of trafficking	3	122	0.20837	0.287665	ENSG00000103365;ENSG00000137145;ENSG00000184014
R-HSA-1299476	MPP cleaves targeting peptide (presequence) of inner membrane precursors	1	18	0.208491	0.287665	ENSG00000110955
R-HSA-168915	K63-linked ubiquitination of RIP1 bound to the activated TLR complex	1	18	0.208491	0.287665	ENSG00000143947
R-HSA-1839117	Signaling by cytosolic FGFR1 fusion mutants	1	18	0.208491	0.287665	ENSG00000196535
R-HSA-1912388	NICD1 displaces co-repressor complex from RBPJ (CSL)	1	18	0.208491	0.287665	ENSG00000108840
R-HSA-2213236	TGN-lysosome vesicle uncoating and release of nonameric complex to lysosome	1	18	0.208491	0.287665	ENSG00000141367
R-HSA-2220982	NICD1 PEST domain mutants displace co-repressor complex from RBPJ (CSL)	1	18	0.208491	0.287665	ENSG00000108840
R-HSA-5251959	HSP40s activate intrinsic ATPase activity of HSP70s in the cytosol	1	18	0.208491	0.287665	ENSG00000044574
R-HSA-5635838	Activation of SMO	1	18	0.208491	0.287665	ENSG00000139549
R-HSA-5675482	Regulation of necroptotic cell death	1	18	0.208491	0.287665	ENSG00000143947
R-HSA-8852129	UBA1 conjugates ubiquitin to cytosolic E2 enzymes	1	18	0.208491	0.287665	ENSG00000143947
R-HSA-9022699	MECP2 regulates neuronal receptors and channels	1	18	0.208491	0.287665	ENSG00000105976
R-NUL-8867463	Ccps deglutamylate tubulin	1	18	0.208491	0.287665	ENSG00000167553
R-NUL-8955873	Polyglutamylase complex (Ttll1) polyglutamylates alpha subunits of tubulin	1	18	0.208491	0.287665	ENSG00000167553
R-HSA-481007	Exocytosis of platelet alpha granule contents	2	67	0.213867	0.294913	ENSG00000072110;ENSG00000163631
R-HSA-2468287	CDK1 phosphorylates CDCA5 (Sororin) at centromeres	3	124	0.215074	0.296406	ENSG00000111581;ENSG00000167553;ENSG00000197102
R-HSA-2500257	Resolution of Sister Chromatid Cohesion	3	125	0.218443	0.297323	ENSG00000111581;ENSG00000167553;ENSG00000197102
R-HSA-168184	Activated TAK1 mediates phosphorylation of the IKK Complex	1	19	0.218715	0.297323	ENSG00000143947
R-HSA-168927	TICAM1, RIP1-mediated IKK complex recruitment	1	19	0.218715	0.297323	ENSG00000143947
R-HSA-190520	Association of Golgi transport vesicles with microtubules	1	19	0.218715	0.297323	ENSG00000167553
R-HSA-190840	Microtubule-dependent trafficking of connexons from Golgi to the plasma membrane	1	19	0.218715	0.297323	ENSG00000167553
R-HSA-190877	Insertion of connexons into the plasma membrane resulting in the formation of hemi-channels	1	19	0.218715	0.297323	ENSG00000167553
R-HSA-191737	Docking of connexons into junctional, double-membrane spanning channels	1	19	0.218715	0.297323	ENSG00000167553
R-HSA-2682349	RAF1:SGK:TSC22D3:WPP ubiquitinates SCNN channels	1	19	0.218715	0.297323	ENSG00000143947
R-HSA-450337	Activated TAK1 phosphorylates MKK4/MKK7	1	19	0.218715	0.297323	ENSG00000143947
R-HSA-450346	activated human TAK1 phosphorylates MKK3/MKK6	1	19	0.218715	0.297323	ENSG00000143947
R-HSA-5251955	HSP40s activate intrinsic ATPase activity of HSP70s in the nucleoplasm	1	19	0.218715	0.297323	ENSG00000044574
R-HSA-5357845	RIPK1 is deubiquitinated	1	19	0.218715	0.297323	ENSG00000143947
R-HSA-5618328	ATAT acetylates microtubules	1	19	0.218715	0.297323	ENSG00000167553
R-HSA-5618331	HDAC6 deacetylates microtubules	1	19	0.218715	0.297323	ENSG00000167553
R-HSA-5686938	Regulation of TLR by endogenous ligand	1	19	0.218715	0.297323	ENSG00000143546
R-HSA-6803523	PTB and hnRNPA1 bind FGFR2 pre-mRNA to repress IIIb splicing and promote formation of FGFR2c mRNA	1	19	0.218715	0.297323	ENSG00000011304
R-HSA-8852280	GTSE1 binds microtubule lattice in interphase cells	1	19	0.218715	0.297323	ENSG00000167553
R-HSA-8856813	AAK1 phosphorylates AP-2 mu subunit at T156	1	19	0.218715	0.297323	ENSG00000141367
R-HSA-8964038	LDL clearance	1	19	0.218715	0.297323	ENSG00000141367
R-HSA-8978934	Metabolism of cofactors	1	19	0.218715	0.297323	ENSG00000080824
R-HSA-909719	Recruitment of STAT2 to p-IFNAR1	1	19	0.218715	0.297323	ENSG00000162434
R-HSA-909724	Recruitment of IFNAR1	1	19	0.218715	0.297323	ENSG00000162434
R-HSA-909730	Phosphorylation of INFAR1 by TYK2	1	19	0.218715	0.297323	ENSG00000162434
R-HSA-909732	Phosphorylation of STAT2	1	19	0.218715	0.297323	ENSG00000162434
R-HSA-380259	Loss of Nlp from mitotic centrosomes	2	69	0.223362	0.302783	ENSG00000080824;ENSG00000197102
R-HSA-380272	Plk1-mediated phosphorylation of Nlp	2	69	0.223362	0.302783	ENSG00000080824;ENSG00000197102
R-HSA-380284	Loss of proteins required for interphase microtubule organization from the centrosome	2	69	0.223362	0.302783	ENSG00000080824;ENSG00000197102
R-HSA-380294	Loss of C-Nap-1 from centrosomes	2	69	0.223362	0.302783	ENSG00000080824;ENSG00000197102
R-HSA-380303	Dissociation of Phospho-Nlp from the centrosome	2	69	0.223362	0.302783	ENSG00000080824;ENSG00000197102
R-HSA-2467813	Separation of Sister Chromatids	4	189	0.22721	0.307557	ENSG00000111581;ENSG00000143947;ENSG00000167553;ENSG00000197102
R-HSA-1234163	Cytosolic VBC complex ubiquitinylates hydroxyprolyl-HIF-alpha	1	20	0.228808	0.307557	ENSG00000143947
R-HSA-190872	Transport of connexons to the plasma membrane	1	20	0.228808	0.307557	ENSG00000167553
R-HSA-2130725	Internalization of MHC II:Ii clathrin coated vesicle	1	20	0.228808	0.307557	ENSG00000141367
R-HSA-389976	Beta-tubulin:GTP:Cofactor D+alpha-tubulin:GTP:Cofactor E-> Beta-tubulin:GTP:Cofactor D:alpha-tubulin:GTP:Cofactor E	1	20	0.228808	0.307557	ENSG00000167553
R-HSA-5213460	RIPK1-mediated regulated necrosis	1	20	0.228808	0.307557	ENSG00000143947
R-HSA-5218859	Regulated Necrosis	1	20	0.228808	0.307557	ENSG00000143947
R-HSA-5654679	CBL ubiquitinates FRS2 and FGFR3	1	20	0.228808	0.307557	ENSG00000143947
R-HSA-622312	Inflammasomes	1	20	0.228808	0.307557	ENSG00000096384
R-HSA-6785361	Monoubiquitination of FANCD2:FANCI	1	20	0.228808	0.307557	ENSG00000143947
R-HSA-8852298	GTSE1 binds MAPRE1 (EB1) at microtubule plus ends	1	20	0.228808	0.307557	ENSG00000167553
R-HSA-909718	Formation of p-STAT1 homodimer	1	20	0.228808	0.307557	ENSG00000162434
R-HSA-909722	Release of p-STAT2:p-STAT1 dimer	1	20	0.228808	0.307557	ENSG00000162434
R-HSA-997311	Dephosphorylation of TYK2 by PTP1B	1	20	0.228808	0.307557	ENSG00000162434
R-HSA-997314	Dephosphorylation of JAK1 by SHP1	1	20	0.228808	0.307557	ENSG00000162434
R-HSA-9006934	Signaling by Receptor Tyrosine Kinases	8	454	0.231778	0.311374	ENSG00000011304;ENSG00000075624;ENSG00000080824;ENSG00000105976;ENSG00000134318;ENSG00000141367;ENSG00000143947;ENSG00000173801
R-HSA-174824	Plasma lipoprotein assembly, remodeling, and clearance	2	71	0.23289	0.311472	ENSG00000141367;ENSG00000163631
R-HSA-2574840	AJUBA facilitates AURKA autophosphorylation	2	71	0.23289	0.311472	ENSG00000080824;ENSG00000197102
R-HSA-2574845	AJUBA binds centrosome-associated AURKA	2	71	0.23289	0.311472	ENSG00000080824;ENSG00000197102
R-HSA-3000310	AURKA phosphorylates PLK1	2	71	0.23289	0.311472	ENSG00000080824;ENSG00000197102
R-HSA-3000319	BORA binds PLK1 and AURKA	2	71	0.23289	0.311472	ENSG00000080824;ENSG00000197102
R-HSA-380311	Recruitment of Plk1 to centrosomes	2	71	0.23289	0.311472	ENSG00000080824;ENSG00000197102
R-HSA-380455	Recruitment of CDK11p58 to the centrosomes	2	71	0.23289	0.311472	ENSG00000080824;ENSG00000197102
R-HSA-448424	Interleukin-17 signaling	2	71	0.23289	0.311472	ENSG00000143947;ENSG00000168884
R-HSA-199992	trans-Golgi Network Vesicle Budding	2	72	0.237664	0.31526	ENSG00000134644;ENSG00000141367
R-HSA-421837	Clathrin derived vesicle budding	2	72	0.237664	0.31526	ENSG00000134644;ENSG00000141367
R-HSA-8853405	TPX2 binds AURKA at centrosomes	2	72	0.237664	0.31526	ENSG00000080824;ENSG00000197102
R-HSA-8853419	TPX2 promotes AURKA autophosphorylation	2	72	0.237664	0.31526	ENSG00000080824;ENSG00000197102
R-HSA-8854518	AURKA Activation by TPX2	2	72	0.237664	0.31526	ENSG00000080824;ENSG00000197102
R-HSA-1606322	ZBP1(DAI) mediated induction of type I IFNs	1	21	0.238772	0.31526	ENSG00000135829
R-HSA-174057	Multiubiquitination of APC/C-associated Cdh1	1	21	0.238772	0.31526	ENSG00000143947
R-HSA-2130641	Translocation of TGN-lysosome vesicle to lysosome	1	21	0.238772	0.31526	ENSG00000141367
R-HSA-389964	Beta-tubulin:GTP:Cofactor D:alpha-tubulin:GTP:Cofactor E+ Cofactor C-> Beta-tubulin:GTP:Cofactor D:alpha-tubulin:GTP:Cofactor E:Cofactor C	1	21	0.238772	0.31526	ENSG00000167553
R-HSA-389974	Beta-tubulin:GTP:Cofactor D:alpha-tubulin:GTP:Cofactor E:Cofactor C-> Beta-tubulin:GDP :alpha-tubulin:GTP heterodimer +Cofactor E+ Cofactor D+ Cofactor C+ Pi	1	21	0.238772	0.31526	ENSG00000167553
R-HSA-3928595	N-WASP binds ARP2/3 and G-actin	1	21	0.238772	0.31526	ENSG00000075624
R-HSA-419002	Interaction of cadherin with Beta/gamma catenin, alpha catenin and p120 catenin	1	21	0.238772	0.31526	ENSG00000173801
R-HSA-432688	trans-Golgi Network Derived Lysosomal Vesicle Uncoating	1	21	0.238772	0.31526	ENSG00000141367
R-HSA-432707	trans-Golgi Network Lysosomal Vesicle Scission	1	21	0.238772	0.31526	ENSG00000141367
R-HSA-4641263	Regulation of FZD by ubiquitination	1	21	0.238772	0.31526	ENSG00000143947
R-HSA-5252079	HSP110s exchange ATP for ADP on HSP70s:ADP	1	21	0.238772	0.31526	ENSG00000044574
R-HSA-6786171	FANCD2 deubiquitination by USP1:WDR48	1	21	0.238772	0.31526	ENSG00000143947
R-HSA-8856808	Recruitment of AP-2 complex and clathrin	1	21	0.238772	0.31526	ENSG00000141367
R-HSA-8867370	TTLL3, TTLL8, TTLL10 polyglycylate tubulin	1	21	0.238772	0.31526	ENSG00000167553
R-HSA-901032	ER Quality Control Compartment (ERQC)	1	21	0.238772	0.31526	ENSG00000143947
R-HSA-909729	Activation of JAK kinases	1	21	0.238772	0.31526	ENSG00000162434
R-HSA-912680	Inhibition of JAK kinase activity by SOCS1/3	1	21	0.238772	0.31526	ENSG00000162434
R-HSA-997309	Dephosphorylation of STAT1 by SHP2	1	21	0.238772	0.31526	ENSG00000162434
R-HSA-69206	G1/S Transition	3	131	0.238877	0.31526	ENSG00000117748;ENSG00000132383;ENSG00000143947
R-HSA-68886	M Phase	7	392	0.242272	0.319263	ENSG00000080824;ENSG00000111581;ENSG00000124789;ENSG00000143947;ENSG00000155561;ENSG00000167553;ENSG00000197102
R-HSA-1980143	Signaling by NOTCH1	2	73	0.242443	0.319263	ENSG00000108840;ENSG00000143947
R-HSA-5626220	C2CD3 binds the mother centriole	2	73	0.242443	0.319263	ENSG00000080824;ENSG00000197102
R-HSA-5654738	Signaling by FGFR2	2	73	0.242443	0.319263	ENSG00000011304;ENSG00000143947
R-HSA-76002	Platelet activation, signaling and aggregation	5	260	0.24477	0.322151	ENSG00000044574;ENSG00000072110;ENSG00000137076;ENSG00000163631;ENSG00000196924
R-HSA-8856688	Golgi-to-ER retrograde transport	3	133	0.245763	0.32328	ENSG00000122218;ENSG00000167553;ENSG00000197102
R-HSA-2213248	Transport of antigen loaded MHC II molecules to surface	2	74	0.247226	0.324706	ENSG00000167553;ENSG00000197102
R-HSA-174144	Ubiquitination of Securin by phospho-APC/C:Cdc20 complex	1	22	0.248607	0.324706	ENSG00000143947
R-HSA-2130619	TGN-lysosomal vesicle coat assembly	1	22	0.248607	0.324706	ENSG00000141367
R-HSA-2316347	RAB4A:GTP binds KIF3 and activates KIF3	1	22	0.248607	0.324706	ENSG00000167553
R-HSA-2979096	NOTCH2 Activation and Transmission of Signal to the Nucleus	1	22	0.248607	0.324706	ENSG00000143947
R-HSA-432706	trans-Golgi Network Lysosome Vesicle Destined Membrane Coat Assembly	1	22	0.248607	0.324706	ENSG00000141367
R-HSA-450321	JNK (c-Jun kinases) phosphorylation and activation mediated by activated human TAK1	1	22	0.248607	0.324706	ENSG00000143947
R-HSA-5205685	Pink/Parkin Mediated Mitophagy	1	22	0.248607	0.324706	ENSG00000143947
R-HSA-5654684	CBL ubiquitinates FRS2 and FGFR4	1	22	0.248607	0.324706	ENSG00000143947
R-HSA-69015	Cytoplasmic phosphorylated Cdc6 is ubiquitinated by the anaphase-promoting complex	1	22	0.248607	0.324706	ENSG00000143947
R-HSA-8951498	Dissociation of Arf1:GDP, AP-1 Clathrin coated nonameric complex	1	22	0.248607	0.324706	ENSG00000141367
R-HSA-909726	Phosphorylation of STAT1	1	22	0.248607	0.324706	ENSG00000162434
R-HSA-912631	Regulation of signaling by CBL	1	22	0.248607	0.324706	ENSG00000143947
R-HSA-68877	Mitotic Prometaphase	4	198	0.252289	0.329336	ENSG00000080824;ENSG00000111581;ENSG00000167553;ENSG00000197102
R-HSA-204998	Cell death signalling via NRAGE, NRIF and NADE	2	76	0.256802	0.333034	ENSG00000143947;ENSG00000196914
R-HSA-68882	Mitotic Anaphase	4	200	0.257943	0.333034	ENSG00000111581;ENSG00000143947;ENSG00000167553;ENSG00000197102
R-HSA-112409	RAF-independent MAPK1/3 activation	1	23	0.258317	0.333034	ENSG00000162434
R-HSA-174048	APC/C:Cdc20 mediated degradation of Cyclin B	1	23	0.258317	0.333034	ENSG00000143947
R-HSA-174157	Degradation of multiubiquitinated Cyclin B	1	23	0.258317	0.333034	ENSG00000143947
R-HSA-174227	Ubiquitination of Cyclin B by phospho-APC/C:Cdc20 complex	1	23	0.258317	0.333034	ENSG00000143947
R-HSA-182986	CBL-mediated ubiquitination of CIN85	1	23	0.258317	0.333034	ENSG00000143947
R-HSA-2130286	Multi-ubiquitination of phospho-beta-catenin by RBX1:SCF(beta-TrCP1)	1	23	0.258317	0.333034	ENSG00000143947
R-HSA-2173795	Downregulation of SMAD2/3:SMAD4 transcriptional activity	1	23	0.258317	0.333034	ENSG00000143947
R-HSA-3788724	Cdh1:APC/C ubiquitinates EHMT1 and EHMT2	1	23	0.258317	0.333034	ENSG00000143947
R-HSA-450302	activated TAK1 mediates p38 MAPK activation	1	23	0.258317	0.333034	ENSG00000143947
R-HSA-508247	Gab2 binds the p85 subunit of Class 1A PI3 kinases	1	23	0.258317	0.333034	ENSG00000162434
R-HSA-5654672	CBL ubiquitinates FRS2 and FGFR1	1	23	0.258317	0.333034	ENSG00000143947
R-HSA-5668414	TRAF2 ubiquitinates cIAP1,2 in cIAP1,2:TRAF1:TRAF2:TRAF3:NIK	1	23	0.258317	0.333034	ENSG00000143947
R-HSA-5668454	K63polyUb-cIAP1,2 ubiquitinates TRAF3	1	23	0.258317	0.333034	ENSG00000143947
R-HSA-5668534	cIAP1,2 ubiquitinates NIK in cIAP1,2:TRAF2::TRAF3:NIK	1	23	0.258317	0.333034	ENSG00000143947
R-HSA-5690157	USP16,USP21 deubiquitinate Histone H2A	1	23	0.258317	0.333034	ENSG00000143947
R-HSA-5696960	USP49 deubiquitinates H2B	1	23	0.258317	0.333034	ENSG00000143947
R-HSA-8852306	Mitotic phosphorylation-induced dissociation of GTSE1 from microtubule plus ends	1	23	0.258317	0.333034	ENSG00000167553
R-HSA-8935690	Digestion	1	23	0.258317	0.333034	ENSG00000115850
R-HSA-8949215	Mitochondrial calcium ion transport	1	23	0.258317	0.333034	ENSG00000167085
R-HSA-8955869	Polyglutamylase complex (TTLL1) polyglutamylates alpha subunits of tubulin	1	23	0.258317	0.333034	ENSG00000167553
R-HSA-937041	IKK complex recruitment mediated by RIP1	1	23	0.258317	0.333034	ENSG00000143947
R-HSA-2555396	Mitotic Metaphase and Anaphase	4	201	0.26078	0.336029	ENSG00000111581;ENSG00000143947;ENSG00000167553;ENSG00000197102
R-HSA-5626223	C2CD3 and OFD1 recruit 5 distal appendage proteins to the centriole	2	78	0.266386	0.342994	ENSG00000080824;ENSG00000197102
R-HSA-1839094	Activated FGFR1 mutants and fusions bind PLCG1	1	24	0.267902	0.342994	ENSG00000196535
R-HSA-1839098	Activated FGFR1 mutants and fusions phosphorylate PLCG1	1	24	0.267902	0.342994	ENSG00000196535
R-HSA-1839100	p-4Y- PLCG1 dissociates from activated FGFR1 mutants and fusions	1	24	0.267902	0.342994	ENSG00000196535
R-HSA-389977	Post-chaperonin tubulin folding pathway	1	24	0.267902	0.342994	ENSG00000167553
R-HSA-5668599	RHO GTPases Activate NADPH Oxidases	1	24	0.267902	0.342994	ENSG00000143546
R-HSA-5690996	ERCC2 and ERCC3 DNA helicases form an open bubble structure in damaged DNA	1	24	0.267902	0.342994	ENSG00000143947
R-HSA-5691381	MYSM1 deubiquitinates Histone H2A	1	24	0.267902	0.342994	ENSG00000143947
R-HSA-5696670	CHD1L is recruited to GG-NER site	1	24	0.267902	0.342994	ENSG00000143947
R-HSA-6783589	Interleukin-6 family signaling	1	24	0.267902	0.342994	ENSG00000162434
R-HSA-8866105	CCPs deglutamylate tubulin	1	24	0.267902	0.342994	ENSG00000167553
R-HSA-983170	Antigen Presentation: Folding, assembly and peptide loading of class I MHC	1	24	0.267902	0.342994	ENSG00000044574
R-HSA-380283	Recruitment of additional gamma tubulin/ gamma TuRC to the centrosome	2	79	0.271178	0.346449	ENSG00000080824;ENSG00000197102
R-HSA-5626228	The distal appendage proteins recruit TTBK2	2	79	0.271178	0.346449	ENSG00000080824;ENSG00000197102
R-HSA-6806834	Signaling by MET	2	79	0.271178	0.346449	ENSG00000105976;ENSG00000143947
R-HSA-8852135	Protein ubiquitination	2	79	0.271178	0.346449	ENSG00000143947;ENSG00000253729
R-HSA-68875	Mitotic Prophase	3	141	0.273591	0.349345	ENSG00000111581;ENSG00000124789;ENSG00000155561
R-HSA-380508	Translocation of NuMA to the centrosomes	2	80	0.275969	0.351543	ENSG00000080824;ENSG00000197102
R-HSA-416482	G alpha (12/13) signalling events	2	80	0.275969	0.351543	ENSG00000134318;ENSG00000196914
R-HSA-5626227	CP110 and CEP97 dissociate from the centriole	2	80	0.275969	0.351543	ENSG00000080824;ENSG00000197102
R-HSA-5626699	MARK4 binds ODF2 in the centriole	2	80	0.275969	0.351543	ENSG00000080824;ENSG00000197102
R-HSA-179409	APC-Cdc20 mediated degradation of Nek2A	1	25	0.277364	0.351543	ENSG00000143947
R-HSA-179417	Multiubiquitination of Nek2A	1	25	0.277364	0.351543	ENSG00000143947
R-HSA-179421	Degradation of multiubiquitinated Nek2A	1	25	0.277364	0.351543	ENSG00000143947
R-HSA-445699	ATP Hydrolysis By Myosin	1	25	0.277364	0.351543	ENSG00000137076
R-HSA-445700	Myosin Binds ATP	1	25	0.277364	0.351543	ENSG00000137076
R-HSA-445704	Calcium Binds Caldesmon	1	25	0.277364	0.351543	ENSG00000137076
R-HSA-445705	Release Of ADP From Myosin	1	25	0.277364	0.351543	ENSG00000137076
R-HSA-5654677	CBL ubiquitinates FRS2 and FGFR2	1	25	0.277364	0.351543	ENSG00000143947
R-HSA-5691000	TFIIH binds GG-NER site to form a verification complex	1	25	0.277364	0.351543	ENSG00000143947
R-HSA-9013507	NOTCH3 Activation and Transmission of Signal to the Nucleus	1	25	0.277364	0.351543	ENSG00000143947
R-HSA-380270	Recruitment of mitotic centrosome proteins and complexes	2	81	0.280759	0.355283	ENSG00000080824;ENSG00000197102
R-HSA-380287	Centrosome maturation	2	81	0.280759	0.355283	ENSG00000080824;ENSG00000197102
R-HSA-6811426	Retrograde COPI vesicles bind kinesin and microtubules	2	81	0.280759	0.355283	ENSG00000122218;ENSG00000167553
R-HSA-174195	Ubiquitination of cell cycle proteins targeted by the APC/C:Cdh1complex	1	26	0.286704	0.360334	ENSG00000143947
R-HSA-1855204	Synthesis of IP3 and IP4 in the cytosol	1	26	0.286704	0.360334	ENSG00000138193
R-HSA-2173788	Downregulation of TGF-beta receptor signaling	1	26	0.286704	0.360334	ENSG00000143947
R-HSA-389954	Hydrolysis of ATP and release of tubulin folding intermediate from CCT/TriC	1	26	0.286704	0.360334	ENSG00000167553
R-HSA-389960	Formation of tubulin folding intermediates by CCT/TriC	1	26	0.286704	0.360334	ENSG00000167553
R-HSA-389961	ADP is exchanged for ATP in the (ADP:CCT/TriC):tubulin complex	1	26	0.286704	0.360334	ENSG00000167553
R-HSA-449836	Other interleukin signaling	1	26	0.286704	0.360334	ENSG00000162434
R-HSA-5223345	Miscellaneous transport and binding events	1	26	0.286704	0.360334	ENSG00000159763
R-HSA-5689861	Recruitment of XPA and release of CAK	1	26	0.286704	0.360334	ENSG00000143947
R-HSA-8854691	Interleukin-20 family signaling	1	26	0.286704	0.360334	ENSG00000162434
R-HSA-901042	Calnexin/calreticulin cycle	1	26	0.286704	0.360334	ENSG00000143947
R-HSA-912694	Regulation of IFNA signaling	1	26	0.286704	0.360334	ENSG00000162434
R-HSA-9619542	AMPK negatively regulates binding of MAPT to microtubules	1	26	0.286704	0.360334	ENSG00000167553
R-HSA-8856828	Clathrin-mediated endocytosis	3	145	0.287636	0.361315	ENSG00000075624;ENSG00000141367;ENSG00000143947
R-HSA-168142	Toll Like Receptor 10 (TLR10) Cascade	2	84	0.295113	0.369022	ENSG00000143947;ENSG00000168884
R-HSA-168176	Toll Like Receptor 5 (TLR5) Cascade	2	84	0.295113	0.369022	ENSG00000143947;ENSG00000168884
R-HSA-975871	MyD88 cascade initiated on plasma membrane	2	84	0.295113	0.369022	ENSG00000143947;ENSG00000168884
R-HSA-1614635	Sulfur amino acid metabolism	1	27	0.295925	0.369022	ENSG00000183048
R-HSA-174104	Ubiquitination of Cyclin A by APC/C:Cdc20 complex	1	27	0.295925	0.369022	ENSG00000143947
R-HSA-3000170	Syndecan interactions	1	27	0.295925	0.369022	ENSG00000072110
R-HSA-354192	Integrin alphaIIb beta3 signaling	1	27	0.295925	0.369022	ENSG00000137076
R-HSA-6803529	FGFR2 alternative splicing	1	27	0.295925	0.369022	ENSG00000011304
R-HSA-6803836	FGFR2b-specific alternative splicing produces FGFR2b transcript	1	27	0.295925	0.369022	ENSG00000011304
R-HSA-6803838	FGFR2c-specific alternative splicing produces FGFR2c transcript	1	27	0.295925	0.369022	ENSG00000011304
R-HSA-6811427	COPI vesicle uncoating at the ER	1	27	0.295925	0.369022	ENSG00000122218
R-HSA-8865774	TTLLs polyglutamylate tubulin	1	27	0.295925	0.369022	ENSG00000167553
R-HSA-9006921	Integrin signaling	1	27	0.295925	0.369022	ENSG00000137076
R-HSA-912526	Interleukin receptor SHC signaling	1	27	0.295925	0.369022	ENSG00000162434
R-HSA-912446	Meiotic recombination	2	85	0.29989	0.373771	ENSG00000117748;ENSG00000132383
R-HSA-453279	Mitotic G1-G1/S phases	3	149	0.301738	0.375879	ENSG00000117748;ENSG00000132383;ENSG00000143947
R-HSA-5632684	Hedgehog 'on' state	2	86	0.304662	0.378405	ENSG00000139549;ENSG00000143947
R-HSA-162588	Budding and maturation of HIV virion	1	28	0.305028	0.378405	ENSG00000143947
R-HSA-3159227	HIV Virion Budding	1	28	0.305028	0.378405	ENSG00000143947
R-HSA-381042	PERK regulates gene expression	1	28	0.305028	0.378405	ENSG00000044574
R-HSA-5610767	The intraflagellar transport B (IFT-B) complex is required for the transit of GLI:SUFU complexes to the ciliary tip	1	28	0.305028	0.378405	ENSG00000167553
R-HSA-5691411	BRCA1-A complex deubiquitinates K63polyUb-histone H2A	1	28	0.305028	0.378405	ENSG00000143947
R-HSA-8963743	Digestion and absorption	1	28	0.305028	0.378405	ENSG00000115850
R-HSA-9619483	Activation of AMPK downstream of NMDARs	1	28	0.305028	0.378405	ENSG00000167553
R-HSA-5358351	Signaling by Hedgehog	3	150	0.30527	0.37851	ENSG00000139549;ENSG00000143947;ENSG00000167553
R-HSA-190236	Signaling by FGFR	2	87	0.309428	0.383268	ENSG00000011304;ENSG00000143947
R-HSA-6811423	Retrograde vesicle is tethered at the ER by the NRZ complex and t-SNAREs	2	87	0.309428	0.383268	ENSG00000122218;ENSG00000167553
R-HSA-5205647	Mitophagy	1	29	0.314013	0.387547	ENSG00000143947
R-HSA-5601884	PIWI-interacting RNA (piRNA) biogenesis	1	29	0.314013	0.387547	ENSG00000080824
R-HSA-5654732	Negative regulation of FGFR3 signaling	1	29	0.314013	0.387547	ENSG00000143947
R-HSA-6782820	USP17 deubiquitinates SUDS3	1	29	0.314013	0.387547	ENSG00000143947
R-HSA-6811417	ARFGAP, cargo, vSNARES and p24 proteins bind COPI vesicles at Golgi	1	29	0.314013	0.387547	ENSG00000122218
R-HSA-6811418	ARFGAPs stimulate ARF GTPase activity at the Golgi membrane	1	29	0.314013	0.387547	ENSG00000122218
R-HSA-8874079	PTK2 binds activated MET	1	29	0.314013	0.387547	ENSG00000105976
R-HSA-168898	Toll-like Receptor Cascades	3	153	0.315877	0.389646	ENSG00000143546;ENSG00000143947;ENSG00000168884
R-HSA-8867756	CLASP proteins and cargo are recruited to the nascent clathrin-coated pit	2	89	0.31894	0.393223	ENSG00000141367;ENSG00000143947
R-HSA-5357956	TNFR1-induced NFkappaB signaling pathway	1	30	0.322883	0.396019	ENSG00000143947
R-HSA-5673000	RAF activation	1	30	0.322883	0.396019	ENSG00000167085
R-HSA-5690790	Histone H2A is dubiquitinated by the PR-DUB complex	1	30	0.322883	0.396019	ENSG00000143947
R-HSA-6785986	DNA nucleases unhook the interstrand crosslink (ICL)	1	30	0.322883	0.396019	ENSG00000143947
R-HSA-6790454	SUMOylation of XPC	1	30	0.322883	0.396019	ENSG00000143947
R-HSA-6790487	RNF111 ubiquitinates SUMOylated XPC	1	30	0.322883	0.396019	ENSG00000143947
R-HSA-8866652	Synthesis of active ubiquitin: roles of E1 and E2 enzymes	1	30	0.322883	0.396019	ENSG00000143947
R-HSA-8874081	MET activates PTK2 signaling	1	30	0.322883	0.396019	ENSG00000105976
R-HSA-8942099	RNF20:RNF40 binds PAF complex, Ubiquitin:UBE2A,B (Ubiquitin:RAD6), WAC and Histone H2B	1	30	0.322883	0.396019	ENSG00000143947
R-HSA-8942101	RNF20:RNF40 monoubiquitinates Histone H2B	1	30	0.322883	0.396019	ENSG00000143947
R-HSA-5687128	MAPK6/MAPK4 signaling	2	90	0.323685	0.396019	ENSG00000069956;ENSG00000143947
R-HSA-8868071	Clathrin recruits PIK3C2A	2	90	0.323685	0.396019	ENSG00000141367;ENSG00000143947
R-HSA-8868072	Clathrin-associated PIK3C2A phosphorylates PI(4)P to PI(3,4)P2	2	90	0.323685	0.396019	ENSG00000141367;ENSG00000143947
R-HSA-8876198	RAB GEFs exchange GTP for GDP on RABs	2	90	0.323685	0.396019	ENSG00000137145;ENSG00000184014
R-HSA-975138	TRAF6 mediated induction of NFkB and MAP kinases upon TLR7/8 or 9 activation	2	90	0.323685	0.396019	ENSG00000143947;ENSG00000168884
R-HSA-168181	Toll Like Receptor 7/8 (TLR7/8) Cascade	2	91	0.328422	0.401405	ENSG00000143947;ENSG00000168884
R-HSA-975155	MyD88 dependent cascade initiated on endosome	2	91	0.328422	0.401405	ENSG00000143947;ENSG00000168884
R-HSA-182971	EGFR downregulation	1	31	0.33164	0.403078	ENSG00000143947
R-HSA-1839124	FGFR1 mutant receptor activation	1	31	0.33164	0.403078	ENSG00000196535
R-HSA-2029466	Attachment of preexisting mother filament and initiation of branching	1	31	0.33164	0.403078	ENSG00000075624
R-HSA-2122948	Activated NOTCH1 Transmits Signal to the Nucleus	1	31	0.33164	0.403078	ENSG00000143947
R-HSA-2197690	Detachment of WASP/WAVE	1	31	0.33164	0.403078	ENSG00000075624
R-HSA-389661	Glyoxylate metabolism and glycine degradation	1	31	0.33164	0.403078	ENSG00000119689
R-HSA-399719	Trafficking of AMPA receptors	1	31	0.33164	0.403078	ENSG00000196586
R-HSA-399721	Glutamate binding, activation of AMPA receptors and synaptic plasticity	1	31	0.33164	0.403078	ENSG00000196586
R-HSA-442592	WASPs or WAVEs activate the ARP2/3 complex	1	31	0.33164	0.403078	ENSG00000075624
R-HSA-5654733	Negative regulation of FGFR4 signaling	1	31	0.33164	0.403078	ENSG00000143947
R-HSA-917729	Endosomal Sorting Complex Required For Transport (ESCRT)	1	31	0.33164	0.403078	ENSG00000143947
R-HSA-1852241	Organelle biogenesis and maintenance	5	295	0.332115	0.40345	ENSG00000080824;ENSG00000110955;ENSG00000152234;ENSG00000167553;ENSG00000197102
R-HSA-4086400	PCP/CE pathway	2	92	0.33315	0.404299	ENSG00000141367;ENSG00000143947
R-HSA-5626681	Recruitment of transition zone proteins	2	92	0.33315	0.404299	ENSG00000080824;ENSG00000197102
R-HSA-168164	Toll Like Receptor 3 (TLR3) Cascade	2	93	0.337869	0.409611	ENSG00000143947;ENSG00000168884
R-HSA-5638009	CEP164 recruits RAB3IP-carrying Golgi-derived vesicles to the basal body	2	93	0.337869	0.409611	ENSG00000080824;ENSG00000197102
R-HSA-2173789	TGF-beta receptor signaling activates SMADs	1	32	0.340284	0.41067	ENSG00000143947
R-HSA-2173796	SMAD2/SMAD3:SMAD4 heterotrimer regulates transcription	1	32	0.340284	0.41067	ENSG00000143947
R-HSA-445989	TAK1 activates NFkB by phosphorylation and activation of IKKs complex	1	32	0.340284	0.41067	ENSG00000143947
R-HSA-5691006	XPC:RAD23:CETN2 and UV-DDB bind distorted dsDNA site	1	32	0.340284	0.41067	ENSG00000075624
R-HSA-5696600	USP17 deubiquitinates RCE1, CDC25A, DDX58, IFIH1	1	32	0.340284	0.41067	ENSG00000143947
R-HSA-6781867	ERCC8:DDB1:CUL4:RBX1 ubiquitinates ERCC6 and RNA Pol II	1	32	0.340284	0.41067	ENSG00000143947
R-HSA-6785732	DNA nucleases bind monoubiquitinated ID2 complex	1	32	0.340284	0.41067	ENSG00000143947
R-HSA-8956106	VHL:EloB,C:NEDD8-CUL2:RBX1 complex ubiquitinylates HIF-alpha	1	32	0.340284	0.41067	ENSG00000143947
R-HSA-8963899	Plasma lipoprotein remodeling	1	32	0.340284	0.41067	ENSG00000163631
R-HSA-141409	Mad1 binds kinetochore	2	94	0.342578	0.411368	ENSG00000111581;ENSG00000197102
R-HSA-141422	MAD2 converted to an inhibitory state via interaction with Mad1	2	94	0.342578	0.411368	ENSG00000111581;ENSG00000197102
R-HSA-141424	Amplification of signal from the kinetochores	2	94	0.342578	0.411368	ENSG00000111581;ENSG00000197102
R-HSA-141431	MAD2 associates with the Mad1 kinetochore complex	2	94	0.342578	0.411368	ENSG00000111581;ENSG00000197102
R-HSA-141439	Release of activated MAD2 from kinetochores	2	94	0.342578	0.411368	ENSG00000111581;ENSG00000197102
R-HSA-141444	Amplification of signal from unattached kinetochores via a MAD2 inhibitory signal	2	94	0.342578	0.411368	ENSG00000111581;ENSG00000197102
R-HSA-1592230	Mitochondrial biogenesis	2	94	0.342578	0.411368	ENSG00000110955;ENSG00000152234
R-HSA-166058	MyD88:MAL(TIRAP) cascade initiated on plasma membrane	2	94	0.342578	0.411368	ENSG00000143947;ENSG00000168884
R-HSA-168188	Toll Like Receptor TLR6:TLR2 Cascade	2	94	0.342578	0.411368	ENSG00000143947;ENSG00000168884
R-HSA-5617816	RAB3IP stimulates nucleotide exchange on RAB8A	2	94	0.342578	0.411368	ENSG00000080824;ENSG00000197102
R-HSA-168138	Toll Like Receptor 9 (TLR9) Cascade	2	95	0.347277	0.416593	ENSG00000143947;ENSG00000168884
R-HSA-381119	Unfolded Protein Response (UPR)	2	95	0.347277	0.416593	ENSG00000044574;ENSG00000137076
[truncated: 399 more rows]
